# Supplementary material for: Polyploidy Did Not Predate the Evolution of Nodulation in All Legumes
Source: PLoS One. 2010 Jul 16;5(7):e11630. doi: 10.1371/journal.pone.0011630 (PMC2905438; doi:10.1371/journal.pone.0011630)
Supplement: File S1 — Chamaecrista fasciculata contig sequences. (2.09 MB GZ) [file pone.0011630.s004.gz]

Archive with 1 entries (1 files):
- Chafa1.1clean_cDNA_2009-04.ffa
