# Supplementary material for: Polyploidy Did Not Predate the Evolution of Nodulation in All Legumes
Source: PLoS One. 2010 Jul 16;5(7):e11630. doi: 10.1371/journal.pone.0011630 (PMC2905438; doi:10.1371/journal.pone.0011630)
Supplement: File S2 — Alignments and trees. Trimmed alignments and trees for all 1249 trees described in the paper. (2.55 MB GZ) [file pone.0011630.s005.gz]

Archive with 2,500 entries (2,499 files):
- alncln3
- alncln3/cl10016.cln
- alncln3/cl10016.phy
- alncln3/cl1002.cln
- alncln3/cl1002.phy
- alncln3/cl10023.cln
- alncln3/cl10023.phy
- alncln3/cl10032.cln
- alncln3/cl10032.phy
- alncln3/cl10046.cln
- alncln3/cl10046.phy
- alncln3/cl10059.cln
- alncln3/cl10059.phy
- alncln3/cl10063.cln
- alncln3/cl10063.phy
- alncln3/cl10084.cln
- alncln3/cl10084.phy
- alncln3/cl1009.cln
- alncln3/cl1009.phy
- alncln3/cl10105.cln
- alncln3/cl10105.phy
- alncln3/cl10109.cln
- alncln3/cl10109.phy
- alncln3/cl10113.cln
- alncln3/cl10113.phy
- alncln3/cl10114.cln
- alncln3/cl10114.phy
- alncln3/cl10118.cln
- alncln3/cl10118.phy
- alncln3/cl10119.cln
- alncln3/cl10119.phy
- alncln3/cl10122.cln
- alncln3/cl10122.phy
- alncln3/cl10126.cln
- alncln3/cl10126.phy
- alncln3/cl10141.cln
- alncln3/cl10141.phy
- alncln3/cl10160.cln
- alncln3/cl10160.phy
- alncln3/cl10161.cln
- alncln3/cl10161.phy
- alncln3/cl10163.cln
- alncln3/cl10163.phy
- alncln3/cl10166.cln
- alncln3/cl10166.phy
- alncln3/cl10176.cln
- alncln3/cl10176.phy
- alncln3/cl1018.cln
- alncln3/cl1018.phy
- alncln3/cl10181.cln
- alncln3/cl10181.phy
- alncln3/cl1019.cln
- alncln3/cl1019.phy
- alncln3/cl10198.cln
- alncln3/cl10198.phy
- alncln3/cl10201.cln
- alncln3/cl10201.phy
- alncln3/cl10209.cln
- alncln3/cl10209.phy
- alncln3/cl10213.cln
- alncln3/cl10213.phy
- alncln3/cl10220.cln
- alncln3/cl10220.phy
- alncln3/cl10227.cln
- alncln3/cl10227.phy
- alncln3/cl10235.cln
- alncln3/cl10235.phy
- alncln3/cl10238.cln
- alncln3/cl10238.phy
- alncln3/cl10239.cln
- alncln3/cl10239.phy
- alncln3/cl10256.cln
- alncln3/cl10256.phy
- alncln3/cl10270.cln
- alncln3/cl10270.phy
- alncln3/cl10280.cln
- alncln3/cl10280.phy
- alncln3/cl10285.cln
- alncln3/cl10285.phy
- alncln3/cl10287.cln
- alncln3/cl10287.phy
- alncln3/cl1030.cln
- alncln3/cl1030.phy
- alncln3/cl10302.cln
- alncln3/cl10302.phy
- alncln3/cl10309.cln
- alncln3/cl10309.phy
- alncln3/cl10314.cln
- alncln3/cl10314.phy
- alncln3/cl10324.cln
- alncln3/cl10324.phy
- alncln3/cl10332.cln
- alncln3/cl10332.phy
- alncln3/cl10390.cln
- alncln3/cl10390.phy
- alncln3/cl10410.cln
- alncln3/cl10410.phy
- alncln3/cl10451.cln
- alncln3/cl10451.phy
- alncln3/cl10454.cln
- alncln3/cl10454.phy
- alncln3/cl10464.cln
- alncln3/cl10464.phy
- alncln3/cl10485.cln
- alncln3/cl10485.phy
- alncln3/cl10489.cln
- alncln3/cl10489.phy
- alncln3/cl1050.cln
- alncln3/cl1050.phy
- alncln3/cl10500.cln
- alncln3/cl10500.phy
- alncln3/cl10513.cln
- alncln3/cl10513.phy
- alncln3/cl10528.cln
- alncln3/cl10528.phy
- alncln3/cl10549.cln
- alncln3/cl10549.phy
- alncln3/cl10570.cln
- alncln3/cl10570.phy
- alncln3/cl10578.cln
- alncln3/cl10578.phy
- alncln3/cl10594.cln
- alncln3/cl10594.phy
- alncln3/cl10602.cln
- alncln3/cl10602.phy
- alncln3/cl10609.cln
- alncln3/cl10609.phy
- alncln3/cl10636.cln
- alncln3/cl10636.phy
- alncln3/cl10637.cln
- alncln3/cl10637.phy
- alncln3/cl10638.cln
- alncln3/cl10638.phy
- alncln3/cl10642.cln
- alncln3/cl10642.phy
- alncln3/cl10645.cln
- alncln3/cl10645.phy
- alncln3/cl10652.cln
- alncln3/cl10652.phy
- alncln3/cl10658.cln
- alncln3/cl10658.phy
- alncln3/cl10665.cln
- alncln3/cl10665.phy
- alncln3/cl10667.cln
- alncln3/cl10667.phy
- alncln3/cl10681.cln
- alncln3/cl10681.phy
- alncln3/cl10683.cln
- alncln3/cl10683.phy
- alncln3/cl10701.cln
- alncln3/cl10701.phy
- alncln3/cl10705.cln
- alncln3/cl10705.phy
- alncln3/cl10710.cln
- alncln3/cl10710.phy
- alncln3/cl10721.cln
- alncln3/cl10721.phy
- alncln3/cl10723.cln
- alncln3/cl10723.phy
- alncln3/cl10727.cln
- alncln3/cl10727.phy
- alncln3/cl10729.cln
- alncln3/cl10729.phy
- alncln3/cl10738.cln
- alncln3/cl10738.phy
- alncln3/cl10740.cln
- alncln3/cl10740.phy
- alncln3/cl10741.cln
- alncln3/cl10741.phy
- alncln3/cl10745.cln
- alncln3/cl10745.phy
- alncln3/cl10756.cln
- alncln3/cl10756.phy
- alncln3/cl1076.cln
- alncln3/cl1076.phy
- alncln3/cl10765.cln
- alncln3/cl10765.phy
- alncln3/cl10766.cln
- alncln3/cl10766.phy
- alncln3/cl10778.cln
- alncln3/cl10778.phy
- alncln3/cl1079.cln
- alncln3/cl1079.phy
- alncln3/cl10808.cln
- alncln3/cl10808.phy
- alncln3/cl10818.cln
- alncln3/cl10818.phy
- alncln3/cl10819.cln
- alncln3/cl10819.phy
- alncln3/cl10823.cln
- alncln3/cl10823.phy
- alncln3/cl10826.cln
- alncln3/cl10826.phy
- alncln3/cl10837.cln
- alncln3/cl10837.phy
- alncln3/cl10842.cln
- alncln3/cl10842.phy
- alncln3/cl10852.cln
- alncln3/cl10852.phy
- alncln3/cl1087.cln
- alncln3/cl1087.phy
- alncln3/cl10871.cln
- alncln3/cl10871.phy
- alncln3/cl10875.cln
- alncln3/cl10875.phy
- alncln3/cl10883.cln
- alncln3/cl10883.phy
- alncln3/cl10890.cln
- alncln3/cl10890.phy
- alncln3/cl10898.cln
- alncln3/cl10898.phy
- alncln3/cl10899.cln
- alncln3/cl10899.phy
- alncln3/cl10901.cln
- alncln3/cl10901.phy
- alncln3/cl10928.cln
- alncln3/cl10928.phy
- alncln3/cl10938.cln
- alncln3/cl10938.phy
- alncln3/cl10948.cln
- alncln3/cl10948.phy
- alncln3/cl10955.cln
- alncln3/cl10955.phy
- alncln3/cl10967.cln
- alncln3/cl10967.phy
- alncln3/cl10968.cln
- alncln3/cl10968.phy
- alncln3/cl10969.cln
- alncln3/cl10969.phy
- alncln3/cl10970.cln
- alncln3/cl10970.phy
- alncln3/cl10981.cln
- alncln3/cl10981.phy
- alncln3/cl10992.cln
- alncln3/cl10992.phy
- alncln3/cl1100.cln
- alncln3/cl1100.phy
- alncln3/cl1101.cln
- alncln3/cl1101.phy
- alncln3/cl11018.cln
- alncln3/cl11018.phy
- alncln3/cl11032.cln
- alncln3/cl11032.phy
- alncln3/cl1106.cln
- alncln3/cl1106.phy
- alncln3/cl11070.cln
- alncln3/cl11070.phy
- alncln3/cl11073.cln
- alncln3/cl11073.phy
- alncln3/cl11105.cln
- alncln3/cl11105.phy
- alncln3/cl11109.cln
- alncln3/cl11109.phy
- alncln3/cl11113.cln
- alncln3/cl11113.phy
- alncln3/cl11119.cln
- alncln3/cl11119.phy
- alncln3/cl11131.cln
- alncln3/cl11131.phy
- alncln3/cl11142.cln
- alncln3/cl11142.phy
- alncln3/cl11162.cln
- alncln3/cl11162.phy
- alncln3/cl11164.cln
- alncln3/cl11164.phy
- alncln3/cl11166.cln
- alncln3/cl11166.phy
- alncln3/cl11169.cln
- alncln3/cl11169.phy
- alncln3/cl11170.cln
- alncln3/cl11170.phy
- alncln3/cl11173.cln
- alncln3/cl11173.phy
- alncln3/cl11176.cln
- alncln3/cl11176.phy
- alncln3/cl11181.cln
- alncln3/cl11181.phy
- alncln3/cl11208.cln
- alncln3/cl11208.phy
- alncln3/cl11222.cln
- alncln3/cl11222.phy
- alncln3/cl11230.cln
- alncln3/cl11230.phy
- alncln3/cl11233.cln
- alncln3/cl11233.phy
- alncln3/cl11237.cln
- alncln3/cl11237.phy
- alncln3/cl1124.cln
- alncln3/cl1124.phy
- alncln3/cl11240.cln
- alncln3/cl11240.phy
- alncln3/cl11251.cln
- alncln3/cl11251.phy
- alncln3/cl11262.cln
- alncln3/cl11262.phy
- alncln3/cl11263.cln
- alncln3/cl11263.phy
- alncln3/cl11264.cln
- alncln3/cl11264.phy
- alncln3/cl11265.cln
[truncated: 2,200 more entries]
