# Supplementary material for: Polyploidy Did Not Predate the Evolution of Nodulation in All Legumes
Source: PLoS One. 2010 Jul 16;5(7):e11630. doi: 10.1371/journal.pone.0011630 (PMC2905438; doi:10.1371/journal.pone.0011630)
Supplement: File S2 — Alignments and trees. Trimmed alignments and trees for all 1249 trees described in the paper. (2.55 MB GZ) [file pone.0011630.s005.gz › alncln3/cl10016.cln]

>Cf10312d
AATCTGACGGCTGAGAACTATCCAGTGGCAGGATGAAGGTCTTCGGTTATAATTCAGTTACTATCGTGTGCAGTCTCTTTTAAGGATTGTGGGCCCACTTCTACCTTGAAGGATCAAGGGCTCTCATTGATTGGGCACTACAAATCAAGAATGCCCCGCGTTGCAGGGAATCAAGCTGC
>Cf16450d
CAAGTGAGCCCGGAGAGAAAAGTGAGAAGTCGCCGAAATACCACCAGAGTCGGAAAGTTCCTGTCGTTTACTATCTTTGTCGGAACGCTAGAGCATCCTCATTTCATGGAAGTCCCTCTTTCTTCCCCAGACGTTTAAGAGATGTGATTGATAAGCTTAACGCTTTGAGAGGCAGAGGA
>Cf1798d
ATTTTGGAACATGAAGATCGGGTCCAACAAGGCTGAAGCTCAAATCTGCTAATGCAACTCATCTCTTGTGCAATATCTGTGAAAAAGTTTTGGCCTAATTCCGTCCTATAAGCCTCGCTATTCCCATTCCAAGCATCCCCGCTGTTCTCAACTTCCATTATGTTGGGAGAACTTGATTG
>Glyma11g15150
AATCTGACGGTGGAGAGCTGCCCAGTGGGAGGATGAGATTCGTCTGTTTTGTTGCAATTATTATCGTGCGCGGTGTCGTTTAAGGAGTGTGGAGCCAACGCGG---TGAAGGATCGAGGGTTCTCATTGGTTGGGCATTACAAGTCCAGGATGCCCCGCGGAGCAGGGAATCATTCGGG
>Glyma11g19870
ATTCTGGAGGAGGAGGGCCATATAACACGAGGATGAAATTCAAATTTGCTGATGCAACTGATCTCATGTGCAATATCAGTGAAAAAGTTTTGGCCTTATTCCTTCCTATAAGCCCAGGTTTTCCAGTTCAAAACTTCCCCGCTGTTCTCAACTTCTTTTGTGTTGGGGGAGTTTGATTG
>Glyma12g07100
AATCTGACGGTGGAGAGCTGTCCAGTGGGAGGACGAGATTCGTCTGTTTTGTTGCAATTGTTATCGTGCGCGGTGTCGTTTAAGGAGTGTGGGGCCAACGCGG---TGAAGGATCAAGGGTTCTCGTTGGTTGGGCACTACAAGTCCAGGATGCCCCGCGGAGCAGGGAATCATTCGGG
>Glyma12g08610
ATTCTGGAGGAGGAGAGCCAGATAACACGAGGATGAAATTCAAATTTGCTGATGCAACTGATCTCATGTGCAATATCAGTGAAAAAGTTTTGGCCTTATTCCTTCCTATAAGCCCAGGTTTTCCAGTTCCAAACTTCTCCCCTGTTCTCAACTTCTTTCGTGTTGGGGGAGTTTGATTG
>Glyma12g30230
ATCATGGAAGAGGAGCGTCGAATAATGCAAGGCTGAAACTCAAATCTGCTGATGCAACTGATCTCGTGTGCTATATCAGTGAAAAAGTGTTGGCCTTATTCCTTCCTATAAGGATAGGTTTTCCCACTCAAAACCTCCCCGTTGTTCTCAACTTCTGTTATGTTTGGGGACTTTGATTG
>Glyma13g39680
ATTCTGGAAGAGGAACGTCGAATAATGCAAGGCTGAAACTCAAATCTGTTGATGCAATTGATCTCGTGCGCCATATCAGTGAAAAAGTGTTGGCCTTATTCCTTCCTATAAGGATAGGCTTTCCCACTCGAAACCTCCCCGTTGTTCTCAACTTCTGTTACGTTTGGAGACTTTGATTG
>Glyma14g16110
ATTCTGGAGGAGGAGGGCCATATAACACGAGGATGAAATTCAAATTTGCTTATGCAACTGATCTCATGTGCAATATTAGTGAAAAAGTTTTGGCCTTATTCCTTCCTATAAGCCCATGTTTTATAGTTCAAAA----------------------------------------------
>MtAC126007_22
ATTCTTGAAGAGGAGGATCCTATAACACAAGGCTGAAGTTCAAATTTGTTGATGCAACTAATCTCTTGTGCAATATCAGTTAAAAAGTTTTGGCCTTATTCCTTCTTATAAGCCCAGGTTTTCGCATTCAAAACTTCTCCGTTGTTCTCAACATCTTTTGTGTTAGGCGAATACGATTG
>MtAC139841_13
AATCCAACGGTTGAGAGTTGTCCAGTGGAAGGATGAGATTCATCGGTACTGTTGCAGTTGTTATCGTGCGCAGTGTCTTTCAAGGAGAGTGGGGCCAGTTCTG---GTAAAGATCAACGGTTCTCGTTGGTTGGGCACTATAAGTCTAGACTACCCCGGGGAGGAGGAAATCATGTGGG
>VvGSVIVP00014553001
-CAAACGAGTCCGAAGATCAAAGTGTGGACGGAGAAGTTCCAAGTATAGCAGAGTAGGAAGGTTCCGGTGTACTATCTCTGCAAAAACTGGAACATCCACACTTCATCGAAGTCCCATTATCTTCACCAGAGGCTTGAGAGGTGAAGTCAAAGCGAGAGCGATTTTGTTAA--TGATTG
>VvGSVIVP00018540001
AATCAAGCGGCTGAGAATCGTCCAGCGGGAGGATGAAGTAGTGCGGTTCTGAAGCACCTGATCAGGTGCGCGGTGTCTGTCAAAGATCAAGCATCAACGGCGA---GGAATGGCGGAGGGTGTGGGATGAATTTGGAGCTGCAGCGCGATGCAGGGGATTCGCTGGGCTCCAGTGGAAA
>VvGSVIVP00022149001
ATACTTGAAGAGGAAGAGCGAATGCTACAAAGCTGAAGTACAAATATGCTGATGCAGCTCATCTCCTGTGCAATATCAGTGAAAGAGTTTTGGCCTCATTCCAACCTACAGGCCTAGGTTTTCTCATTCAAAACCTCCCCATTGTTCTCTACATCAATAATGTTGGGAGAGCTTGACTG
>VvGSVIVP00024391001
AACGGAGCTAC-AAGAACGATTTTGTGGCACGATTTGGGAGAACGATTTCATCTACCCAGCGCATGGACAGTACGTTCTCAAAGGAGAGCTTCTCGAGGGTCC--AGCGACGATTCCGACTTTCCGGTGGTTGTGCGGAGGCGGAACCAATCATGGAGCTCAATTGATCTTCACG-AGT
