# Supplementary material for: Polyploidy Did Not Predate the Evolution of Nodulation in All Legumes
Source: PLoS One. 2010 Jul 16;5(7):e11630. doi: 10.1371/journal.pone.0011630 (PMC2905438; doi:10.1371/journal.pone.0011630)
Supplement: File S2 — Alignments and trees. Trimmed alignments and trees for all 1249 trees described in the paper. (2.55 MB GZ) [file pone.0011630.s005.gz › alncln3/cl10016.phy]

 16 179
Cf10312d               AATCTGACGG CTGAGAACTA TCCAGTGGCA GGATGAAGGT CTTCGGTTAT AATTCAGTTA 
Cf16450d               CAAGTGAGCC CGGAGAGAAA AGTGAGAAGT CGCCGAAATA CCACCAGAGT CGGAAAGTTC 
Cf1798d                ATTTTGGAAC ATGAAGATCG GGTCCAACAA GGCTGAAGCT CAAATCTGCT AATGCAACTC 
Glyma11g15150          AATCTGACGG TGGAGAGCTG CCCAGTGGGA GGATGAGATT CGTCTGTTTT GTTGCAATTA 
Glyma11g19870          ATTCTGGAGG AGGAGGGCCA TATAACACGA GGATGAAATT CAAATTTGCT GATGCAACTG 
Glyma12g07100          AATCTGACGG TGGAGAGCTG TCCAGTGGGA GGACGAGATT CGTCTGTTTT GTTGCAATTG 
Glyma12g08610          ATTCTGGAGG AGGAGAGCCA GATAACACGA GGATGAAATT CAAATTTGCT GATGCAACTG 
Glyma12g30230          ATCATGGAAG AGGAGCGTCG AATAATGCAA GGCTGAAACT CAAATCTGCT GATGCAACTG 
Glyma13g39680          ATTCTGGAAG AGGAACGTCG AATAATGCAA GGCTGAAACT CAAATCTGTT GATGCAATTG 
Glyma14g16110          ATTCTGGAGG AGGAGGGCCA TATAACACGA GGATGAAATT CAAATTTGCT TATGCAACTG 
MtAC126007_22          ATTCTTGAAG AGGAGGATCC TATAACACAA GGCTGAAGTT CAAATTTGTT GATGCAACTA 
MtAC139841_13          AATCCAACGG TTGAGAGTTG TCCAGTGGAA GGATGAGATT CATCGGTACT GTTGCAGTTG 
VvGSVIVP00014553001    -CAAACGAGT CCGAAGATCA AAGTGTGGAC GGAGAAGTTC CAAGTATAGC AGAGTAGGAA 
VvGSVIVP00018540001    AATCAAGCGG CTGAGAATCG TCCAGCGGGA GGATGAAGTA GTGCGGTTCT GAAGCACCTG 
VvGSVIVP00022149001    ATACTTGAAG AGGAAGAGCG AATGCTACAA AGCTGAAGTA CAAATATGCT GATGCAGCTC 
VvGSVIVP00024391001    AACGGAGCTA C-AAGAACGA TTTTGTGGCA CGATTTGGGA GAACGATTTC ATCTACCCAG 

                       CTATCGTGTG CAGTCTCTTT TAAGGATTGT GGGCCCACTT CTACCTTGAA GGATCAAGGG 
                       CTGTCGTTTA CTATCTTTGT CGGAACGCTA GAGCATCCTC ATTTCATGGA AGTCCCTCTT 
                       ATCTCTTGTG CAATATCTGT GAAAAAGTTT TGGCCTAATT CCGTCCTATA AGCCTCGCTA 
                       TTATCGTGCG CGGTGTCGTT TAAGGAGTGT GGAGCCAACG CGG---TGAA GGATCGAGGG 
                       ATCTCATGTG CAATATCAGT GAAAAAGTTT TGGCCTTATT CCTTCCTATA AGCCCAGGTT 
                       TTATCGTGCG CGGTGTCGTT TAAGGAGTGT GGGGCCAACG CGG---TGAA GGATCAAGGG 
                       ATCTCATGTG CAATATCAGT GAAAAAGTTT TGGCCTTATT CCTTCCTATA AGCCCAGGTT 
                       ATCTCGTGTG CTATATCAGT GAAAAAGTGT TGGCCTTATT CCTTCCTATA AGGATAGGTT 
                       ATCTCGTGCG CCATATCAGT GAAAAAGTGT TGGCCTTATT CCTTCCTATA AGGATAGGCT 
                       ATCTCATGTG CAATATTAGT GAAAAAGTTT TGGCCTTATT CCTTCCTATA AGCCCATGTT 
                       ATCTCTTGTG CAATATCAGT TAAAAAGTTT TGGCCTTATT CCTTCTTATA AGCCCAGGTT 
                       TTATCGTGCG CAGTGTCTTT CAAGGAGAGT GGGGCCAGTT CTG---GTAA AGATCAACGG 
                       GGTTCCGGTG TACTATCTCT GCAAAAACTG GAACATCCAC ACTTCATCGA AGTCCCATTA 
                       ATCAGGTGCG CGGTGTCTGT CAAAGATCAA GCATCAACGG CGA---GGAA TGGCGGAGGG 
                       ATCTCCTGTG CAATATCAGT GAAAGAGTTT TGGCCTCATT CCAACCTACA GGCCTAGGTT 
                       CGCATGGACA GTACGTTCTC AAAGGAGAGC TTCTCGAGGG TCC--AGCGA CGATTCCGAC 

                       CTCTCATTGA TTGGGCACTA CAAATCAAGA ATGCCCCGCG TTGCAGGGAA TCAAGCTGC 
                       TCTTCCCCAG ACGTTTAAGA GATGTGATTG ATAAGCTTAA CGCTTTGAGA GGCAGAGGA 
                       TTCCCATTCC AAGCATCCCC GCTGTTCTCA ACTTCCATTA TGTTGGGAGA ACTTGATTG 
                       TTCTCATTGG TTGGGCATTA CAAGTCCAGG ATGCCCCGCG GAGCAGGGAA TCATTCGGG 
                       TTCCAGTTCA AAACTTCCCC GCTGTTCTCA ACTTCTTTTG TGTTGGGGGA GTTTGATTG 
                       TTCTCGTTGG TTGGGCACTA CAAGTCCAGG ATGCCCCGCG GAGCAGGGAA TCATTCGGG 
                       TTCCAGTTCC AAACTTCTCC CCTGTTCTCA ACTTCTTTCG TGTTGGGGGA GTTTGATTG 
                       TTCCCACTCA AAACCTCCCC GTTGTTCTCA ACTTCTGTTA TGTTTGGGGA CTTTGATTG 
                       TTCCCACTCG AAACCTCCCC GTTGTTCTCA ACTTCTGTTA CGTTTGGAGA CTTTGATTG 
                       TTATAGTTCA AAA------- ---------- ---------- ---------- --------- 
                       TTCGCATTCA AAACTTCTCC GTTGTTCTCA ACATCTTTTG TGTTAGGCGA ATACGATTG 
                       TTCTCGTTGG TTGGGCACTA TAAGTCTAGA CTACCCCGGG GAGGAGGAAA TCATGTGGG 
                       TCTTCACCAG AGGCTTGAGA GGTGAAGTCA AAGCGAGAGC GATTTTGTTA A--TGATTG 
                       TGTGGGATGA ATTTGGAGCT GCAGCGCGAT GCAGGGGATT CGCTGGGCTC CAGTGGAAA 
                       TTCTCATTCA AAACCTCCCC ATTGTTCTCT ACATCAATAA TGTTGGGAGA GCTTGACTG 
                       TTTCCGGTGG TTGTGCGGAG GCGGAACCAA TCATGGAGCT CAATTGATCT TCACG-AGT 
