# Supplementary material for: Polyploidy Did Not Predate the Evolution of Nodulation in All Legumes
Source: PLoS One. 2010 Jul 16;5(7):e11630. doi: 10.1371/journal.pone.0011630 (PMC2905438; doi:10.1371/journal.pone.0011630)
Supplement: File S2 — Alignments and trees. Trimmed alignments and trees for all 1249 trees described in the paper. (2.55 MB GZ) [file pone.0011630.s005.gz › alncln3/cl1002.cln]

>Cf18125d
TCTGTGTCTCCCATCGATCCCAATACTCTTCCCGCTCAAAATGACACATCGCAGCCGGAAATCGCCGATGTTCTCGTCCAGTATGTGGTGCTCCGGCGAGACCTCATCGACACTTGGCCCCTTGGCAGTGTGGTTACGCAAGGCTGCCATGCTTCTGTGTCCGCCGTTTGGTCCAACAAAGACGATCCTCACACTGTCGATTATTGCAGCCCTCAAAAACTGGATTCGATGCACAAGGTTACACTTGAAGTGAAGGGAGAACCACAAATCTTAAACTTGTCTGAGAAGCTCACATCTGGTGGCATTGCTCACAAACTGTGGATTGAACAACCTGAAAACATACCAACGTGCCTTGCAACAAAACCGTATCCCAAATCGATGGTATCTTCATATTTTAAGAAGTTGAAACTTTGCAAGTGA
>Glyma04g08040
TCCGCCGCCACCGCCGACCCCAACGCTATTGCGACAACGAATGACGCGTCGCAGCCTGAAAACGCGGATGTTGTGGTGCAGTACGTGGTGCTCCGGCGAGACCTGATCGACACTTGGCCGCTAGGGAGCGTGGTCACTCAAGGTTGTCACGCTTCTGTTTCGGCCGTTTGGTCCAACAAAGAAGATCCTTTCACCGTTGATTATTGCAGCCCCGATAAAATTGATTCCATGCACAAAGTTACACTTGAAGTAAAGGGAGAACCCCAGATCAAAAACTTGTCTGAGAAGCTTACAGCTGGTGGGATTATTCACAAACTGTGGATTGAACAACCTGAAAACATACCTACGTGCCTTGCCACAAAACCTTACCCCAAGTCAAGCGTTTCTTCGTATTTTAAGAAGTTGAAACTCTGTAAGTGA
>Glyma06g08080
CTTCTATCTCCAGCCG-CCCGAGTCCTCTCAGCTCCAACAATGAGTCACGCCAAACGAATCACGCGGATGTTGTAGTGCAGTACGTGGTGCTCCGCCGAGACCTTATCGACACGTGGCCGCTAGGGAGCGTGGTCACTCAAGGTTGCCACGCTTCTGTTTCCGCCGTTTGGTTCAACAAAGACGATCCTTTCACCGTCGATTATTGCAGCCCCGATAAAATTGATTCTATGCACAAAGTTACACTTGAAGTAAAGGGGGAACCCCAGATCAAAAACTTGTCTGAGAAACTTACAGCTGGTGGGATTATTCACAAACTGTGGATTGAACAACCTGAAAACATACCTACGTGCCTTGCAACAAAACCTTACCCCAAGTCAATCGTGTCTTCATATTTTAAGAAGTTGAAACTATGTAAGTGA
>MtCR936368_49
--ATGGCCTACACCATTCCTACGCTTCGTCTCTTCAACCTCCGGTTC-----GACCTCGCCTTCTCAAGAACGAAGTTTAGTGT-CACTTTACACGCGGCCTCTTTCTCAAACAAGACGAGTCAGCTCAATCGTAATTCA--------ATGAGTCAACCCGCCGCCACCGATTCCAC-----CAATCTCTCCAC-ACCAACTGATTCG--CCGGAAAACGTCGATGTTGTGCAATACGTGGTGCTCGGCGTGATCTAATCGATAC---TTGGCCATTAGGCAGTGTGGTTACTCAAGGTTGCCACGCTTCTGTTTCCGCGGTTTGGTTCAAC-AAGGACGATCCTGTTACCATTGATT---ATTGTAGCCCCGAGAAAATTGATTCT--ATGCGCAAAGATGTTGGGCCATAA-------
>VvGSVIVP00032318001
ACCGAATCTGCCGCAGACTCAAATGCCATCGTCTCCAGCGACGGAA------AAGCGGCAAACCCCGATATTCTGGTGCAGTACGTAGTTCTCCGGCGAGACCTGATCGAGAAGTGGCCGCTGGGGAGCATCGTCACGCAGGGCTGCCATGCTTCAGTGTGTGCGATTTGGGCTTACAAAGACGATCCCCACACGATCGAGTACTGCAGCCCGGAAAATATTGATTCAATGCATAAGGTAACCCTTGAAGTGAAGGGAGAAACCCAGATGGAGAACCTGGTGGAGAAGCTGAGAGCAGGTGGCATTGCTCACAAGCTGTGGATTGAACAACCTGAGAACATTCCCACTTGTCTTGCTACCAAGCCCTACCCCAAATCCATTGTATCGCCATTCTTCAGAAAGCTCAAGCTCTGCAAGTCA
