# Supplementary material for: Polyploidy Did Not Predate the Evolution of Nodulation in All Legumes
Source: PLoS One. 2010 Jul 16;5(7):e11630. doi: 10.1371/journal.pone.0011630 (PMC2905438; doi:10.1371/journal.pone.0011630)
Supplement: File S2 — Alignments and trees. Trimmed alignments and trees for all 1249 trees described in the paper. (2.55 MB GZ) [file pone.0011630.s005.gz › alncln3/cl1002.phy]

 5 420
Cf18125d               TCTGTGTCTC CCATCGATCC CAATACTCTT CCCGCTCAAA ATGACACATC GCAGCCGGAA 
Glyma04g08040          TCCGCCGCCA CCGCCGACCC CAACGCTATT GCGACAACGA ATGACGCGTC GCAGCCTGAA 
Glyma06g08080          CTTCTATCTC CAGCCG-CCC GAGTCCTCTC AGCTCCAACA ATGAGTCACG CCAAACGAAT 
MtCR936368_49          --ATGGCCTA CACCATTCCT ACGCTTCGTC TCTTCAACCT CCGGTTC--- --GACCTCGC 
VvGSVIVP00032318001    ACCGAATCTG CCGCAGACTC AAATGCCATC GTCTCCAGCG ACGGAA---- --AAGCGGCA 

                       ATCGCCGATG TTCTCGTCCA GTATGTGGTG CTCCGGCGAG ACCTCATCGA CACTTGGCCC 
                       AACGCGGATG TTGTGGTGCA GTACGTGGTG CTCCGGCGAG ACCTGATCGA CACTTGGCCG 
                       CACGCGGATG TTGTAGTGCA GTACGTGGTG CTCCGCCGAG ACCTTATCGA CACGTGGCCG 
                       CTTCTCAAGA ACGAAGTTTA GTGT-CACTT TACACGCGGC CTCTTTCTCA AACAAGACGA 
                       AACCCCGATA TTCTGGTGCA GTACGTAGTT CTCCGGCGAG ACCTGATCGA GAAGTGGCCG 

                       CTTGGCAGTG TGGTTACGCA AGGCTGCCAT GCTTCTGTGT CCGCCGTTTG GTCCAACAAA 
                       CTAGGGAGCG TGGTCACTCA AGGTTGTCAC GCTTCTGTTT CGGCCGTTTG GTCCAACAAA 
                       CTAGGGAGCG TGGTCACTCA AGGTTGCCAC GCTTCTGTTT CCGCCGTTTG GTTCAACAAA 
                       GTCAGCTCAA TCGTAATTCA --------AT GAGTCAACCC GCCGCCACCG ATTCCAC--- 
                       CTGGGGAGCA TCGTCACGCA GGGCTGCCAT GCTTCAGTGT GTGCGATTTG GGCTTACAAA 

                       GACGATCCTC ACACTGTCGA TTATTGCAGC CCTCAAAAAC TGGATTCGAT GCACAAGGTT 
                       GAAGATCCTT TCACCGTTGA TTATTGCAGC CCCGATAAAA TTGATTCCAT GCACAAAGTT 
                       GACGATCCTT TCACCGTCGA TTATTGCAGC CCCGATAAAA TTGATTCTAT GCACAAAGTT 
                       --CAATCTCT CCAC-ACCAA CTGATTCG-- CCGGAAAACG TCGATGTTGT GCAATACGTG 
                       GACGATCCCC ACACGATCGA GTACTGCAGC CCGGAAAATA TTGATTCAAT GCATAAGGTA 

                       ACACTTGAAG TGAAGGGAGA ACCACAAATC TTAAACTTGT CTGAGAAGCT CACATCTGGT 
                       ACACTTGAAG TAAAGGGAGA ACCCCAGATC AAAAACTTGT CTGAGAAGCT TACAGCTGGT 
                       ACACTTGAAG TAAAGGGGGA ACCCCAGATC AAAAACTTGT CTGAGAAACT TACAGCTGGT 
                       GTGCTCGGCG TGATCTAATC GATAC---TT GGCCATTAGG CAGTGTGGTT ACTCAAGGTT 
                       ACCCTTGAAG TGAAGGGAGA AACCCAGATG GAGAACCTGG TGGAGAAGCT GAGAGCAGGT 

                       GGCATTGCTC ACAAACTGTG GATTGAACAA CCTGAAAACA TACCAACGTG CCTTGCAACA 
                       GGGATTATTC ACAAACTGTG GATTGAACAA CCTGAAAACA TACCTACGTG CCTTGCCACA 
                       GGGATTATTC ACAAACTGTG GATTGAACAA CCTGAAAACA TACCTACGTG CCTTGCAACA 
                       GCCACGCTTC TGTTTCCGCG GTTTGGTTCA AC-AAGGACG ATCCTGTTAC CATTGATT-- 
                       GGCATTGCTC ACAAGCTGTG GATTGAACAA CCTGAGAACA TTCCCACTTG TCTTGCTACC 

                       AAACCGTATC CCAAATCGAT GGTATCTTCA TATTTTAAGA AGTTGAAACT TTGCAAGTGA 
                       AAACCTTACC CCAAGTCAAG CGTTTCTTCG TATTTTAAGA AGTTGAAACT CTGTAAGTGA 
                       AAACCTTACC CCAAGTCAAT CGTGTCTTCA TATTTTAAGA AGTTGAAACT ATGTAAGTGA 
                       -ATTGTAGCC CCGAGAAAAT TGATTCT--A TGCGCAAAGA TGTTGGGCCA TAA------- 
                       AAGCCCTACC CCAAATCCAT TGTATCGCCA TTCTTCAGAA AGCTCAAGCT CTGCAAGTCA 
