# Supplementary material for: Polyploidy Did Not Predate the Evolution of Nodulation in All Legumes
Source: PLoS One. 2010 Jul 16;5(7):e11630. doi: 10.1371/journal.pone.0011630 (PMC2905438; doi:10.1371/journal.pone.0011630)
Supplement: File S2 — Alignments and trees. Trimmed alignments and trees for all 1249 trees described in the paper. (2.55 MB GZ) [file pone.0011630.s005.gz › alncln3/cl10023.cln]

>Cf10286d
AAAGCGCCATCTCGGTGCCCTCTTCAGGAGCACCAGCGTATTCAGAGAAAGAATTCCCGA
GAAAATTTGGACAGATTTATTCCTAATCGTTCAGCTATGGACTTCGATTACGCGCACTAC
ATGCTTACAGAAGGAGCAAAAGGTAAGGAAAATCTCCCAATTGGTTCTGTCTCAGATTAC
AGGAAGCTGCTTGCTGAAGCCATGGGCATGAATAGGACGCGAATTCTAGCTTTCAAGGAC
AAACCA
>Cf18443d
AAGACAAAGTCTCGGTGCCGACCTCTCCAAGACCAATTCATCCACAGAAAAAATTCTCGA
GAAAACTTGGACAGGTTTATTCCGAACAGGTCAGCCATGGACTTTGGTTACGCTAATTGC
ATGCTCACTCAAGGGAATAAACGCAAAGAGAACCCATCCATAAACTCACCATCAGCCTAC
CAGAAGCTACTAGCCGATACCTTCAACATGAACCGAACCCGAATCTTGGCATTCAAGAAC
AAGCCT
>Cf2129d
AAAGCGCCATCTCGGTGCCCTCTTCAGGAGCACCAGCGTATTCAGAGAAAGAATTCCCGA
GAAAATTTGGACAGATTCATTCCCAATCGTTCAGCTATGGACTTCGATTACGCGCACTAC
ATGCTTACAGAAGGAGCAAAAGGTAAGGAAAATTCTACTGTTGGCTCTCCCTCAGCCTAC
AGGAAGCGGCTTGCAGAAGCCATGAACATGAATCGGACTCGAATTTTAGCATTCAAGAAC
AAACCA
>Glyma01g43980
AAAACACGATCACGCTACCCTCTTCAAGAGCA---ATTTATTCAAAGAAAGAGTTCCAAA
GAAAATCTGGATAGATTCATACCAAATCGATCGGCAATGGACTTTGATTATGCTCACTAT
ATGCTTACCGAGGGGAATAAAGGTAAGGAAAACCCAGATGTGTGTTCCCCCTCAGCTTAC
AGGAAGCAGCTTGCAGAATCCTTAAACATGAACCGTACCCGAATTCTTGCTTTCAAGAAC
AAGCCA
>Glyma03g36300
TCCAAGATCAAGTCCCGATTCTCCTTCCAAGATCGCCTCTTCCGCAGAAAGAATTCTCAG
GAAAATTTGGACAGGTTTATTCCTAATCGCTCTGCGATGGACTTCGATTACGCGCACTAC
ATGCTCACAGAGGGGAATAAGAAGGGCAAAGAGAAAGAGAACGTGGTGACATCCCGAGAA
GCATACCAGAAGCAACTCGCTGAGGCTTTCAACATGAATCGTACTCGAATCTTGGCGTTT
AAGAAC
>Glyma11g01450
AAAACACGATCACGGTACCCTCTTCAAGAGCA---ATTTATTCAAAGAAAGAGTTCCAAA
GAAAATTTGGACAGATTCATACCAAATAGGTCAGCAATGGACTTTGATTATGCTCACTAT
ATGCTTACTGAGGGGAATAAAGGTAAGGAAAACCCAGATGTGTGTTCCCCCTCAGCCTAC
AGGAAGCAGCTTGCAGAATCCTTAAACATGAACCGGACCCGAATTCTTGCTTTCAAGAAC
AAGCCA
>MtAC146343_5
CCATTCCCTCTTCTACAACGCTTCCTTCATCTCGACGATGATAACAACTCTCGCTGGCAT
CAAAACATCGACCGGTTCATCCCGAATCGATCAGCTATCGATTGGGATCACGCCACCACC
ATCCTATCAACAACTACGACCAA---TGTTACAAAGGAGAATTGGCTCGCTTCTTACCAG
AAGAAACTTGCCGAAGCTGCTGACCTGCC------AACACGAATTTTAGCTTTCCGCAAT
AAACCT
>MtAC151521_12
---------------ATGAATTCGAGATACCCTTTTCTTACAAACCCTAGTTCTTCGAAA
GATAAGTGGGACAGGTTTATCCCAAATAGATCTGCAATGGATTTCGATTATGCATGCTAC
ATGGTGATGGAGGGTACAAAG------GTAAGAAAGGAGAATAACAGAAATTC-TACCAG
AAACGACTTGCGGAAGCCTGTAACATGAATGACAGAACCCGAATATTGGCCTTTAAGAAC
AAGCCT
>MtAC171804_8
------------------------ATGGAATCGCGACACCCTCTCCGCCGTAGAAACCAA
GAGAATTTCGATAGATTCATACCATGTAGATCAGCTATGGATTTCGGCTACGCCATCACC
ATGGTAACAATGAAGAACAGCGAGCGTAATAGAAAAGAGAATTCTGAGTATAGTTACCGC
CAAAAACTCGCTCAAGCCGCTGATCTTCC------TTCGCGCATTCTCGCATTTCGCAAC
AAACCA
>MtCT571264_56
AAAACCCAATCACGTTTTCCTCTTCAGGAACA----CTTA--CAGAGAAAGAGTTCCAAA
GAGAATTTGGACAGATTTATACCGAATAGATCGGCTATGGATTTTGATTATGCACACTAC
ATGGTGACAGAAGGGGCTAAAGGTAAGGAAAATCCAGAAGTGTGCTCCCCTTCAGCTTAT
AGGAAGCTACTTGCAGAATCTTTAAACATGAACAGGACCAGAATTCTAGCTTTCAAGAAC
AAGCCA
>VvGSVIVP00001962001
------------------------------------------------------------
------------------------------------ATGGACTTCGACTTTGCCCATTAC
ATGTTGACTGAAAGGGGGAAAGGCAAAGAGAACCAAAGTGTTAGGTCTCAATCGGCCTAC
TTGAAACTACTGGCTGAGACATTCAACATGAATCGCTCTCGCATCCTCGCCTTTAAGAAC
AAACCA
>VvGSVIVP00002414001
------------------------------------------------------------
------------------------------------ATGGACTTCGATTACGCTCATTAC
ATGCTAACCGAAGGAAGAAAAGGCAAAGAGAACCCAGCTGCTAGCTCTCCATCGGCTTAC
AGGAAGCAAATGGCCGAGACCTTAAACATCAACAGGACCCGGATCCTTGCCTTCAAGAAC
AAGCCC
>VvGSVIVP00014075001
TGTAACAGCACGTATAAATGCCCTCTCCAGGAGCAGTTTCATCGGAGAAGGAAGACCAGG
GAGAATTTGGACAGATTCATTCCCAACCGATCAGCCATGGACTTCGACTATGCTCATTAC
ATGCTGACCAAAGGGAGGAAAGGCAAAGAGAACCCAAGTGTTCTCAGCCCATCGGCTTAT
TTGAAGCTCTTGGCTAATACCTTCCATATGAACAGAGGCCGCATCCTCGCCTTTAAGAAC
AAACCA
>VvGSVIVP00038823001
------------------------------------------------------------
------------------------------------ATGGACTTTGACTTTGCCCATTAC
ATGTTGACTAAAAGGGGGAAAGACAAAGAGAACCAAAGTGTTAGGTCTCAATCGGCCTAC
TTGAAACTACTGGCTGAGACATTCAACATGAATCGCTCTCGCATCCTCGCCTTTAAGAAC
AAACCA
