# Supplementary material for: Polyploidy Did Not Predate the Evolution of Nodulation in All Legumes
Source: PLoS One. 2010 Jul 16;5(7):e11630. doi: 10.1371/journal.pone.0011630 (PMC2905438; doi:10.1371/journal.pone.0011630)
Supplement: File S2 — Alignments and trees. Trimmed alignments and trees for all 1249 trees described in the paper. (2.55 MB GZ) [file pone.0011630.s005.gz › alncln3/cl10023.phy]

14 246
Cf10286d AAAGCGCCATCTCGGTGCCCTCTTCAGGAGCACCAGCGTATTCAGAGAAAGAATTCCCGAGAAAATTTGGACAGATTTATTCCTAATCGTTCAGCTATGGACTTCGATTACGCGCACTACATGCTTACAGAAGGAGCAAAAGGTAAGGAAAATCTCCCAATTGGTTCTGTCTCAGATTACAGGAAGCTGCTTGCTGAAGCCATGGGCATGAATAGGACGCGAATTCTAGCTTTCAAGGACAAACCA
Cf18443d AAGACAAAGTCTCGGTGCCGACCTCTCCAAGACCAATTCATCCACAGAAAAAATTCTCGAGAAAACTTGGACAGGTTTATTCCGAACAGGTCAGCCATGGACTTTGGTTACGCTAATTGCATGCTCACTCAAGGGAATAAACGCAAAGAGAACCCATCCATAAACTCACCATCAGCCTACCAGAAGCTACTAGCCGATACCTTCAACATGAACCGAACCCGAATCTTGGCATTCAAGAACAAGCCT
Cf2129d AAAGCGCCATCTCGGTGCCCTCTTCAGGAGCACCAGCGTATTCAGAGAAAGAATTCCCGAGAAAATTTGGACAGATTCATTCCCAATCGTTCAGCTATGGACTTCGATTACGCGCACTACATGCTTACAGAAGGAGCAAAAGGTAAGGAAAATTCTACTGTTGGCTCTCCCTCAGCCTACAGGAAGCGGCTTGCAGAAGCCATGAACATGAATCGGACTCGAATTTTAGCATTCAAGAACAAACCA
Glyma01g43980 AAAACACGATCACGCTACCCTCTTCAAGAGCA---ATTTATTCAAAGAAAGAGTTCCAAAGAAAATCTGGATAGATTCATACCAAATCGATCGGCAATGGACTTTGATTATGCTCACTATATGCTTACCGAGGGGAATAAAGGTAAGGAAAACCCAGATGTGTGTTCCCCCTCAGCTTACAGGAAGCAGCTTGCAGAATCCTTAAACATGAACCGTACCCGAATTCTTGCTTTCAAGAACAAGCCA
Glyma03g36300 TCCAAGATCAAGTCCCGATTCTCCTTCCAAGATCGCCTCTTCCGCAGAAAGAATTCTCAGGAAAATTTGGACAGGTTTATTCCTAATCGCTCTGCGATGGACTTCGATTACGCGCACTACATGCTCACAGAGGGGAATAAGAAGGGCAAAGAGAAAGAGAACGTGGTGACATCCCGAGAAGCATACCAGAAGCAACTCGCTGAGGCTTTCAACATGAATCGTACTCGAATCTTGGCGTTTAAGAAC
Glyma11g01450 AAAACACGATCACGGTACCCTCTTCAAGAGCA---ATTTATTCAAAGAAAGAGTTCCAAAGAAAATTTGGACAGATTCATACCAAATAGGTCAGCAATGGACTTTGATTATGCTCACTATATGCTTACTGAGGGGAATAAAGGTAAGGAAAACCCAGATGTGTGTTCCCCCTCAGCCTACAGGAAGCAGCTTGCAGAATCCTTAAACATGAACCGGACCCGAATTCTTGCTTTCAAGAACAAGCCA
MtAC146343_5 CCATTCCCTCTTCTACAACGCTTCCTTCATCTCGACGATGATAACAACTCTCGCTGGCATCAAAACATCGACCGGTTCATCCCGAATCGATCAGCTATCGATTGGGATCACGCCACCACCATCCTATCAACAACTACGACCAA---TGTTACAAAGGAGAATTGGCTCGCTTCTTACCAGAAGAAACTTGCCGAAGCTGCTGACCTGCC------AACACGAATTTTAGCTTTCCGCAATAAACCT
MtAC151521_12 ---------------ATGAATTCGAGATACCCTTTTCTTACAAACCCTAGTTCTTCGAAAGATAAGTGGGACAGGTTTATCCCAAATAGATCTGCAATGGATTTCGATTATGCATGCTACATGGTGATGGAGGGTACAAAG------GTAAGAAAGGAGAATAACAGAAATTC-TACCAGAAACGACTTGCGGAAGCCTGTAACATGAATGACAGAACCCGAATATTGGCCTTTAAGAACAAGCCT
MtAC171804_8 ------------------------ATGGAATCGCGACACCCTCTCCGCCGTAGAAACCAAGAGAATTTCGATAGATTCATACCATGTAGATCAGCTATGGATTTCGGCTACGCCATCACCATGGTAACAATGAAGAACAGCGAGCGTAATAGAAAAGAGAATTCTGAGTATAGTTACCGCCAAAAACTCGCTCAAGCCGCTGATCTTCC------TTCGCGCATTCTCGCATTTCGCAACAAACCA
MtCT571264_56 AAAACCCAATCACGTTTTCCTCTTCAGGAACA----CTTA--CAGAGAAAGAGTTCCAAAGAGAATTTGGACAGATTTATACCGAATAGATCGGCTATGGATTTTGATTATGCACACTACATGGTGACAGAAGGGGCTAAAGGTAAGGAAAATCCAGAAGTGTGCTCCCCTTCAGCTTATAGGAAGCTACTTGCAGAATCTTTAAACATGAACAGGACCAGAATTCTAGCTTTCAAGAACAAGCCA
VvGSVIVP00001962001 ------------------------------------------------------------------------------------------------ATGGACTTCGACTTTGCCCATTACATGTTGACTGAAAGGGGGAAAGGCAAAGAGAACCAAAGTGTTAGGTCTCAATCGGCCTACTTGAAACTACTGGCTGAGACATTCAACATGAATCGCTCTCGCATCCTCGCCTTTAAGAACAAACCA
VvGSVIVP00002414001 ------------------------------------------------------------------------------------------------ATGGACTTCGATTACGCTCATTACATGCTAACCGAAGGAAGAAAAGGCAAAGAGAACCCAGCTGCTAGCTCTCCATCGGCTTACAGGAAGCAAATGGCCGAGACCTTAAACATCAACAGGACCCGGATCCTTGCCTTCAAGAACAAGCCC
VvGSVIVP00014075001 TGTAACAGCACGTATAAATGCCCTCTCCAGGAGCAGTTTCATCGGAGAAGGAAGACCAGGGAGAATTTGGACAGATTCATTCCCAACCGATCAGCCATGGACTTCGACTATGCTCATTACATGCTGACCAAAGGGAGGAAAGGCAAAGAGAACCCAAGTGTTCTCAGCCCATCGGCTTATTTGAAGCTCTTGGCTAATACCTTCCATATGAACAGAGGCCGCATCCTCGCCTTTAAGAACAAACCA
VvGSVIVP00038823001 ------------------------------------------------------------------------------------------------ATGGACTTTGACTTTGCCCATTACATGTTGACTAAAAGGGGGAAAGACAAAGAGAACCAAAGTGTTAGGTCTCAATCGGCCTACTTGAAACTACTGGCTGAGACATTCAACATGAATCGCTCTCGCATCCTCGCCTTTAAGAACAAACCA
