# Supplementary material for: Polyploidy Did Not Predate the Evolution of Nodulation in All Legumes
Source: PLoS One. 2010 Jul 16;5(7):e11630. doi: 10.1371/journal.pone.0011630 (PMC2905438; doi:10.1371/journal.pone.0011630)
Supplement: File S2 — Alignments and trees. Trimmed alignments and trees for all 1249 trees described in the paper. (2.55 MB GZ) [file pone.0011630.s005.gz › alncln3/cl10032.cln]

>Cf18758d
TCAGTATCAGAACTGGGTCCGGAAGACACAAGCAAGAACATAGTGGAGATCATATTCCAGTCAAGCTGGCTGAAGAAACAGTGCCCAGTGTGCAAGATTGAGCGCATCCTTAAAGTCCACAACACCCAGAGAACAATAGCCAAATTTGAAGAGTACAGAGAGTCCATCAAATCCAAAGCCACAAAGCAGCTTCCCAATAAGAAGCACCCACGTTGCATAGCAGATGGC
>Glyma04g43180
GCAGTTTCAGAACTGGGTCCAGAAGACACCAGCAAAAACATAGTTGAGATAATATTCCACTCCAGCTGGCTGAAGAAGCAATCTCCAGTGTGCAAAATAGACCGCATCCTCAAGGTCCACAACACTCAGAAAACAATAACCAAATTCGAAGAGTACAGAGACTCCATAAAAGCCAAGGCCACAAAGC----TCTCCA--AGAAGCACCCTCGTTGCATAGCAGACGGC
>Glyma06g11510
GCAGTTTCAGAACTGGGTCCAGAAGACACCAGCAAGAACATAGTAGAGATAATATTCCACTCCAGCTGGCTGAAGAAGCAATCACCAGTGTGCAAAATAGACCGCATCCTCAAGGTCCACAACACACAGAAAACCATAACCAAATTCGAAGAGTACAGAGACTCCATAAAAGCCAAGGCCACGAAGC----TCTCAA--AGAAGCACCCTCGTTGCATAGCAGACGGC
>MtCU302289_16
GCAGTTTCTGAGCTGGGTCCAGAAGATACAAGCAAGAACATAGTTGAAATAATATTTCACTCAAGCTGGCTAAAGAAGCAATCTCCCGTCTGTAAAATCGACCGCATCCTTAAAGTCCAGAACACACAGAAAACCATAACCAAGTTCGAAGAGTACAGAGACTCAATCAAAGCAAAAGCAACAAATC----TCTCAA--AAAAACATCCCCGCTGCATAGCAGACGGA
>VvGSVIVP00015331001
GCCGTGTCCGAACTGGGCCCAGAAGACACAAGCAAGAACATAGTGGAAATCATATTCCAATCGAGCTGGCTAAAGAAACAAGCGCCAGTCTGCAAAATCGACCGCATTCTCAAAGTCCACAACACCCCCAAAACTATATCCAAATTCGAAGAATACAGAGACTCCATTAAAACCAAAGCCACCAAGC----TCCAAA--AGAAACACCCACGCTGCGTGGCAGACGGC
>VvGSVIVP00015438001
GCCGTGTCAGAACCGGGTCCAGAAGACACAAGCAAGAACACGGTGGAAATCATATTCCAATCGAACTGGCTAAAGAAACAGGCCCCAGTC---------------ATTCTCAAAGTCCACAACACCCCCAAAACCATATCCAAATTTGAAGAATACAGAGACTCCAATAAAACCAAAGCCACCAAGC----TCCCAA--AGAAACACCCACGCTGCGTTGCAGACGGC
