# Supplementary material for: Polyploidy Did Not Predate the Evolution of Nodulation in All Legumes
Source: PLoS One. 2010 Jul 16;5(7):e11630. doi: 10.1371/journal.pone.0011630 (PMC2905438; doi:10.1371/journal.pone.0011630)
Supplement: File S2 — Alignments and trees. Trimmed alignments and trees for all 1249 trees described in the paper. (2.55 MB GZ) [file pone.0011630.s005.gz › alncln3/cl10032.phy]

 6 228
Cf18758d               TCAGTATCAG AACTGGGTCC GGAAGACACA AGCAAGAACA TAGTGGAGAT CATATTCCAG 
Glyma04g43180          GCAGTTTCAG AACTGGGTCC AGAAGACACC AGCAAAAACA TAGTTGAGAT AATATTCCAC 
Glyma06g11510          GCAGTTTCAG AACTGGGTCC AGAAGACACC AGCAAGAACA TAGTAGAGAT AATATTCCAC 
MtCU302289_16          GCAGTTTCTG AGCTGGGTCC AGAAGATACA AGCAAGAACA TAGTTGAAAT AATATTTCAC 
VvGSVIVP00015331001    GCCGTGTCCG AACTGGGCCC AGAAGACACA AGCAAGAACA TAGTGGAAAT CATATTCCAA 
VvGSVIVP00015438001    GCCGTGTCAG AACCGGGTCC AGAAGACACA AGCAAGAACA CGGTGGAAAT CATATTCCAA 

                       TCAAGCTGGC TGAAGAAACA GTGCCCAGTG TGCAAGATTG AGCGCATCCT TAAAGTCCAC 
                       TCCAGCTGGC TGAAGAAGCA ATCTCCAGTG TGCAAAATAG ACCGCATCCT CAAGGTCCAC 
                       TCCAGCTGGC TGAAGAAGCA ATCACCAGTG TGCAAAATAG ACCGCATCCT CAAGGTCCAC 
                       TCAAGCTGGC TAAAGAAGCA ATCTCCCGTC TGTAAAATCG ACCGCATCCT TAAAGTCCAG 
                       TCGAGCTGGC TAAAGAAACA AGCGCCAGTC TGCAAAATCG ACCGCATTCT CAAAGTCCAC 
                       TCGAACTGGC TAAAGAAACA GGCCCCAGTC ---------- -----ATTCT CAAAGTCCAC 

                       AACACCCAGA GAACAATAGC CAAATTTGAA GAGTACAGAG AGTCCATCAA ATCCAAAGCC 
                       AACACTCAGA AAACAATAAC CAAATTCGAA GAGTACAGAG ACTCCATAAA AGCCAAGGCC 
                       AACACACAGA AAACCATAAC CAAATTCGAA GAGTACAGAG ACTCCATAAA AGCCAAGGCC 
                       AACACACAGA AAACCATAAC CAAGTTCGAA GAGTACAGAG ACTCAATCAA AGCAAAAGCA 
                       AACACCCCCA AAACTATATC CAAATTCGAA GAATACAGAG ACTCCATTAA AACCAAAGCC 
                       AACACCCCCA AAACCATATC CAAATTTGAA GAATACAGAG ACTCCAATAA AACCAAAGCC 

                       ACAAAGCAGC TTCCCAATAA GAAGCACCCA CGTTGCATAG CAGATGGC 
                       ACAAAGC--- -TCTCCA--A GAAGCACCCT CGTTGCATAG CAGACGGC 
                       ACGAAGC--- -TCTCAA--A GAAGCACCCT CGTTGCATAG CAGACGGC 
                       ACAAATC--- -TCTCAA--A AAAACATCCC CGCTGCATAG CAGACGGA 
                       ACCAAGC--- -TCCAAA--A GAAACACCCA CGCTGCGTGG CAGACGGC 
                       ACCAAGC--- -TCCCAA--A GAAACACCCA CGCTGCGTTG CAGACGGC 
