# Supplementary material for: Polyploidy Did Not Predate the Evolution of Nodulation in All Legumes
Source: PLoS One. 2010 Jul 16;5(7):e11630. doi: 10.1371/journal.pone.0011630 (PMC2905438; doi:10.1371/journal.pone.0011630)
Supplement: File S2 — Alignments and trees. Trimmed alignments and trees for all 1249 trees described in the paper. (2.55 MB GZ) [file pone.0011630.s005.gz › alncln3/cl10046.cln]

>Cf14156d
ATTCTTCTGAGAGGGAAGCCTATAATTTTTGAATGTGGCCCTTTCTGCCGTTGTCCCCCCAGTTGCCGAAATCGCGTTACACAGAATGGGATAAAAAATAGATTGGAGGTGTTTAGATCTAGAGAAACATGCTGGGGAGTTAGGTCACTGGACCTTATTCATGCTGGCGCCTTTATCTGTGAATATACAGGGGTTGTTCTGACTATGGAGCAAGCGCAGATTTTGTCAATGAATGGTGATTCATTGATATATCCGAGTCGGTTTTCTGATAGGCATGGAGCTGCATGGGGGGATTTGTCTCAGATATTCTCTGATTATAGGCGTCCATCTTATCCATCAATTCCGCCACTAGATTTTGCCATGGATGTCTCAACAATGAGGAATATTGCTTGCTATATGAGCCACAGTTCAATCCCTAATGTGTTGGTTCAGTTTGTCCTGTATGATCACAATAATTTGATGTTCCCTCACGTTATGCTATTTGCAATGGAGAACATTCCTCCAATGAGAGAGCTCAGCCTTGATTATGGGGTGGCTGATGAATTGACAGGTGGAAAGCTTTCTATATGTAAC
>Glyma07g19420
ATTCTCTTGAGAGGGAAGCCTTTGGTTTTTGAGTGTGGCCCATTTTGTCGTTGTCCTCCTCATTGTCGGAACCGTGTCACGCAGAAGGGGTTGAAAAATAGGTTGGAAGTGTTCAGATCTAGGGAAACTGGTTGGGGAGTTAGGTCCATGGACCTTATTCAAGCTGGTGCTTTTATATGCGAGTACACAGGGGTTGTTCTGACTAGGGAGCAAGCACGGCTTTTGACTATGAATGGTGATTCCTTGATATATCCAAATCGGTTTACTGATAGGT---GGGCAGAATGGGGGGACTTGTCTATGATAGACTCCAATTTTGTGCGTCCATCATATCCGTCAATACCTCCTTTGGATTTTGCCATGGATGTGTCAAGAATGAGGAATGTTGCTTGCTATATGAGTCATAGTTCAACTCCCAATGTGTTGGTTCAGTTTGTTCTGTATGATCACAATAATTTGATGTTCCCTCGCCTTATGCTATTTGCGATGGAGAGCATCCCTCCGATGAGAGAGCTCAGCCTTGATTATGGGGTAGCTGATGAGTGGACA---GGAAAGCTCTCTATATGCAAT
>Glyma16g18500
CATCTTGTGAGAGGGAAGCCTTTGATTTTTGAATGTGGCCCATTTTGCTCCTGTCCTCCTCATTGTCGCAATCGTGTTGCGCAGAAGGGGCTGAAATATAGGTTGGAAGTGTTTAGGTCTAAGCAGACATCTTGGGGAGTAAGGTCCTTGGACCTTATTCAAGCTGGTTCTTTTATCTGTGAGTTTGCAGGGGTTGTTTTGACCAGGGAGCAAGCTCAACTCTTAACAATGAATG--------------------------------------------------------------------ATATACCCGGATTATGTGCGTCCATTGTATCCGTCAAT-CCTCCTCTAGATATTTCTCTGGATGTGTCAACAATGAGGAATGTTGCTTGCTATATGAGCCATAGTTCAACTCCAAATGTCTGGGTTCAGTTTGTTCTGCATGATCACAACAATTTGATGTTCCCACACCTTATGCTATTTGCCATGGAAAACATCCCTCCCATGAGAGAGCTCAGCCTTGATTATGGTGTAGCTGATGAGTGGACA---GGCAAACTCTCTATATGTAAC
>Glyma20g00810
ATTCTCTTGAGAGGGAAGCCTTTGGTTTTTGAGTGTGGCCCGTTTTGTCATTGTCCTCCTCATTGTCGAAACCGTGTCACGCAGAAGGGGTTGAAAAATAGGTTGGAAGTGTTTAGATCTAGGGAAACTGGTTGGGGAGTTAGGTCCTTGGACCTTATTCAAGCTGGTGCTTTTATATGTGAGTACACGGGGGTTGTTCTCACTAGGGATCAAGCACAGCTTTTGACAATGAATGGTGATTCGTTGATATATCCGAATCGGTTTACTGATAGGT---GGGCAGAATGGGGGGACTTATCTATGATTGACTCCAATTATGTGCGTCCATCGTATCCGTCAATACCTCCTTTGGATTTTGCTATGGATGTGTCAAGAATGAGGAATGTTGCTTGCTATATGAGTCATAGTTCGACTCCCAATGTGTTGGTTCAGTTTGTTCTCTATGATCACAATAATTTGATGTTCCCTCACCTTATGCTATTTGCGATGGAGAGCATCCCTCCGATGAGAGAGCTCAGCCTTGATTATGGGGTAGCTGATGAGTGGACA---GGAAAGCTCTCTATAGCATCC
>MtAC186194_33
ATTCTTTTGAAAGGGAGGTCGTTAATTTATGAATGCGGTCCTTTTTGTAGCTGTCCTTCGCATTGCAGAAACCGTGTGACACAAAAAGGTATTAAATATAGGTTGGAAGTGTTTAGATCTAATGAAACTAGTTGGGGAGTTAGGTCTTTGGACCCTATTCTAGCTGGAACTTTTATATGTGAGTTCACCGGACTTGTTTTGACTAGGGAGCAAGCGGAAATTTTGACCATGGATGGTGA-------------------------------------------------------------ACATAACTCTTTGATTATATAT-CCAAATCGATTTTTGAATAGGTCTACTCAAGAATG-GGGAGATTTGTCGATAAT------TGATGCTAATCATGTG---CATCCTGCATATCCTACTTAA------------------------------------------------------------------------------------------------------------------------------------------------------
>VvGSVIVP00020373001
TTTCTCTTGAGAGGGAAGCCAGTGATATTTGAATGCGGGAGCTTCTGCCGCTGCCCACCAACTTGCAGGAATCGCCTGACTCAGAAAGGATTGCGGAATAGGTTTGAAGTGTTTAGATCGAGGGAAACTGGTTGGGGAGTTAGGTCCTTAGACTTGATACAGGCTGGAGCTTTTATATGTGAGTATGCTGGGGTTGTTCTCACAAGGGAGCAGGCAGCACTGTTTAGTATGAATGGTGATACTTTGATTTATCCCAATCGATTTACTGATAGAT---GGGCAGAATGGGGTGACTTTTCCAAAGTGTACTCGGATTATGTACGACCGATGCATCCCTCAATTCCTCCATTAGATTTTGCAATGGATGTATCAAGAATGAGGAATCTTGCTTGTTATATGAGCCACAGTTCATGTCCTAATGTGCTTGTGCAGTTTGTGCTATATGATCACCATAATTTATTGTTCCCTCGCCTTATGCTATTTGCCATGGAAAACATCCCTCCTCTGAGAGAGCTTAGCTTAGATTATGGCGTGGCTGATGAATGGAC---TGGGAAGCTTCCTATCTGTAAC
