# Supplementary material for: Polyploidy Did Not Predate the Evolution of Nodulation in All Legumes
Source: PLoS One. 2010 Jul 16;5(7):e11630. doi: 10.1371/journal.pone.0011630 (PMC2905438; doi:10.1371/journal.pone.0011630)
Supplement: File S2 — Alignments and trees. Trimmed alignments and trees for all 1249 trees described in the paper. (2.55 MB GZ) [file pone.0011630.s005.gz › alncln3/cl10046.phy]

 6 573
Cf14156d               ATTCTTCTGA GAGGGAAGCC TATAATTTTT GAATGTGGCC CTTTCTGCCG TTGTCCCCCC 
Glyma07g19420          ATTCTCTTGA GAGGGAAGCC TTTGGTTTTT GAGTGTGGCC CATTTTGTCG TTGTCCTCCT 
Glyma16g18500          CATCTTGTGA GAGGGAAGCC TTTGATTTTT GAATGTGGCC CATTTTGCTC CTGTCCTCCT 
Glyma20g00810          ATTCTCTTGA GAGGGAAGCC TTTGGTTTTT GAGTGTGGCC CGTTTTGTCA TTGTCCTCCT 
MtAC186194_33          ATTCTTTTGA AAGGGAGGTC GTTAATTTAT GAATGCGGTC CTTTTTGTAG CTGTCCTTCG 
VvGSVIVP00020373001    TTTCTCTTGA GAGGGAAGCC AGTGATATTT GAATGCGGGA GCTTCTGCCG CTGCCCACCA 

                       AGTTGCCGAA ATCGCGTTAC ACAGAATGGG ATAAAAAATA GATTGGAGGT GTTTAGATCT 
                       CATTGTCGGA ACCGTGTCAC GCAGAAGGGG TTGAAAAATA GGTTGGAAGT GTTCAGATCT 
                       CATTGTCGCA ATCGTGTTGC GCAGAAGGGG CTGAAATATA GGTTGGAAGT GTTTAGGTCT 
                       CATTGTCGAA ACCGTGTCAC GCAGAAGGGG TTGAAAAATA GGTTGGAAGT GTTTAGATCT 
                       CATTGCAGAA ACCGTGTGAC ACAAAAAGGT ATTAAATATA GGTTGGAAGT GTTTAGATCT 
                       ACTTGCAGGA ATCGCCTGAC TCAGAAAGGA TTGCGGAATA GGTTTGAAGT GTTTAGATCG 

                       AGAGAAACAT GCTGGGGAGT TAGGTCACTG GACCTTATTC ATGCTGGCGC CTTTATCTGT 
                       AGGGAAACTG GTTGGGGAGT TAGGTCCATG GACCTTATTC AAGCTGGTGC TTTTATATGC 
                       AAGCAGACAT CTTGGGGAGT AAGGTCCTTG GACCTTATTC AAGCTGGTTC TTTTATCTGT 
                       AGGGAAACTG GTTGGGGAGT TAGGTCCTTG GACCTTATTC AAGCTGGTGC TTTTATATGT 
                       AATGAAACTA GTTGGGGAGT TAGGTCTTTG GACCCTATTC TAGCTGGAAC TTTTATATGT 
                       AGGGAAACTG GTTGGGGAGT TAGGTCCTTA GACTTGATAC AGGCTGGAGC TTTTATATGT 

                       GAATATACAG GGGTTGTTCT GACTATGGAG CAAGCGCAGA TTTTGTCAAT GAATGGTGAT 
                       GAGTACACAG GGGTTGTTCT GACTAGGGAG CAAGCACGGC TTTTGACTAT GAATGGTGAT 
                       GAGTTTGCAG GGGTTGTTTT GACCAGGGAG CAAGCTCAAC TCTTAACAAT GAATG----- 
                       GAGTACACGG GGGTTGTTCT CACTAGGGAT CAAGCACAGC TTTTGACAAT GAATGGTGAT 
                       GAGTTCACCG GACTTGTTTT GACTAGGGAG CAAGCGGAAA TTTTGACCAT GGATGGTGA- 
                       GAGTATGCTG GGGTTGTTCT CACAAGGGAG CAGGCAGCAC TGTTTAGTAT GAATGGTGAT 

                       TCATTGATAT ATCCGAGTCG GTTTTCTGAT AGGCATGGAG CTGCATGGGG GGATTTGTCT 
                       TCCTTGATAT ATCCAAATCG GTTTACTGAT AGGT---GGG CAGAATGGGG GGACTTGTCT 
                       ---------- ---------- ---------- ---------- ---------- ---------- 
                       TCGTTGATAT ATCCGAATCG GTTTACTGAT AGGT---GGG CAGAATGGGG GGACTTATCT 
                       ---------- ---------- ---------- ---------- ---------- ---------- 
                       ACTTTGATTT ATCCCAATCG ATTTACTGAT AGAT---GGG CAGAATGGGG TGACTTTTCC 

                       CAGATATTCT CTGATTATAG GCGTCCATCT TATCCATCAA TTCCGCCACT AGATTTTGCC 
                       ATGATAGACT CCAATTTTGT GCGTCCATCA TATCCGTCAA TACCTCCTTT GGATTTTGCC 
                       ---ATATACC CGGATTATGT GCGTCCATTG TATCCGTCAA T-CCTCCTCT AGATATTTCT 
                       ATGATTGACT CCAATTATGT GCGTCCATCG TATCCGTCAA TACCTCCTTT GGATTTTGCT 
                       ACATAACTCT TTGATTATAT AT-CCAAATC GATTTTTGAA TAGGTCTACT CAAGAATG-G 
                       AAAGTGTACT CGGATTATGT ACGACCGATG CATCCCTCAA TTCCTCCATT AGATTTTGCA 

                       ATGGATGTCT CAACAATGAG GAATATTGCT TGCTATATGA GCCACAGTTC AATCCCTAAT 
                       ATGGATGTGT CAAGAATGAG GAATGTTGCT TGCTATATGA GTCATAGTTC AACTCCCAAT 
                       CTGGATGTGT CAACAATGAG GAATGTTGCT TGCTATATGA GCCATAGTTC AACTCCAAAT 
                       ATGGATGTGT CAAGAATGAG GAATGTTGCT TGCTATATGA GTCATAGTTC GACTCCCAAT 
                       GGAGATTTGT CGATAAT--- ---TGATGCT AATCATGTG- --CATCCTGC ATATCCTACT 
                       ATGGATGTAT CAAGAATGAG GAATCTTGCT TGTTATATGA GCCACAGTTC ATGTCCTAAT 

                       GTGTTGGTTC AGTTTGTCCT GTATGATCAC AATAATTTGA TGTTCCCTCA CGTTATGCTA 
                       GTGTTGGTTC AGTTTGTTCT GTATGATCAC AATAATTTGA TGTTCCCTCG CCTTATGCTA 
                       GTCTGGGTTC AGTTTGTTCT GCATGATCAC AACAATTTGA TGTTCCCACA CCTTATGCTA 
                       GTGTTGGTTC AGTTTGTTCT CTATGATCAC AATAATTTGA TGTTCCCTCA CCTTATGCTA 
                       TAA------- ---------- ---------- ---------- ---------- ---------- 
                       GTGCTTGTGC AGTTTGTGCT ATATGATCAC CATAATTTAT TGTTCCCTCG CCTTATGCTA 

                       TTTGCAATGG AGAACATTCC TCCAATGAGA GAGCTCAGCC TTGATTATGG GGTGGCTGAT 
                       TTTGCGATGG AGAGCATCCC TCCGATGAGA GAGCTCAGCC TTGATTATGG GGTAGCTGAT 
                       TTTGCCATGG AAAACATCCC TCCCATGAGA GAGCTCAGCC TTGATTATGG TGTAGCTGAT 
                       TTTGCGATGG AGAGCATCCC TCCGATGAGA GAGCTCAGCC TTGATTATGG GGTAGCTGAT 
                       ---------- ---------- ---------- ---------- ---------- ---------- 
                       TTTGCCATGG AAAACATCCC TCCTCTGAGA GAGCTTAGCT TAGATTATGG CGTGGCTGAT 

                       GAATTGACAG GTGGAAAGCT TTCTATATGT AAC 
                       GAGTGGACA- --GGAAAGCT CTCTATATGC AAT 
                       GAGTGGACA- --GGCAAACT CTCTATATGT AAC 
                       GAGTGGACA- --GGAAAGCT CTCTATAGCA TCC 
                       ---------- ---------- ---------- --- 
                       GAATGGAC-- -TGGGAAGCT TCCTATCTGT AAC 
