# Supplementary material for: Polyploidy Did Not Predate the Evolution of Nodulation in All Legumes
Source: PLoS One. 2010 Jul 16;5(7):e11630. doi: 10.1371/journal.pone.0011630 (PMC2905438; doi:10.1371/journal.pone.0011630)
Supplement: File S2 — Alignments and trees. Trimmed alignments and trees for all 1249 trees described in the paper. (2.55 MB GZ) [file pone.0011630.s005.gz › alncln3/cl10059.phy]

 5 939
Cf2466d                ACAAGAGCTA CCTCTGCAAC AGCATCTGGA ATTCCTAGCA ACCCATTTGA TTTCTCAGCA 
Glyma04g12950          ACAGCTACT- --TCTGGACC TGCAACTGGT TTTCCAGGCA ACCCTTTTGA TTTCTCTGCA 
Glyma06g47830          GCTACTTTTG GACCTAGACC TGGAGCTGGG CATCCAGGCA ACCCTTTTGA TCTCTCAGCA 
MtAC151483_31          TCCACAGTAA CTAGTGGACG TAGGACTGGT TTTCCAGCCA AGCATTTAGA TTTCTCAGC- 
VvGSVIVP00036321001    GCGGCAGCTG CCTCTGTGCC AGGAGCCGGT TTACCTGCTA ATCCTTTCGA TTTTTCAGCA 

                       ATGAGTGGTC TGCTCAATGA TCCAAGCATC AAGGAATTGG CTGAACAGAT AGCAAAAGAT 
                       ATGTCTGGCC TGCTCAATGA TCCAAGTATC AAGGAATTGG CTGAACAGAT AGCAAAAGAT 
                       ATGTCTGGTC TGCTCAATGA TCCAAGTATC AAGGAATTGG CTGAACAGAT AGCAAAAGAT 
                       --------TC TTCTCAATGA TCCAAATATC AAGGAATTGG CTGAACATGT AGAAAAATAT 
                       ATGACCGGCC TGCTTAATGA TCCAAGCATT AAAGAATTAG CAGAACAGAT TGCAAAAGAT 

                       CCCTCATTCA ATCAAATGGC TGAGCAGCTC CAAAAGACAT TTCAAGGTGC AGCTCAGGAG 
                       CCATCATTCA ACCAGATGGC TGAGCAGCTT CAGAAAACTT TTCAAGGAGC TCC-CAGGAT 
                       CCATCGTTCA ATCAGATGGC TGAGCAGCTT CAGAAAACTT TTCAAGGAGC TCC-CAAGAT 
                       CCATCATTCA ATCAGATAGC TGAACAGCTT CAGGAAACTT TGCATGGAGC AAC-CGGGAT 
                       CCTGCATTCA ACCAGATGGC AGAGCAGCTC CAAAAGACTT TTCATGGTGC AGCTGAAGAG 

                       GGCATCCCTA ACTTTGACAA TCAACAATAT TATTCAACAT TACAGCAGGT TATGCAAAAT 
                       GCTATGCCTA GCTTTGATAA TCAACAATAT TTTTCAACCA TGCAACAGGT TATGCAGAAT 
                       GCTATCCCTA GCTTCGATAA TCAACAATAT TTTTCAACCA TGCAACAGGT TATGCAGAAT 
                       CGTCTCCCAA AATCTAACGA TCGGAAGTAT GTTTCAACCA TGCAAAAGAT CATAAACAAT 
                       AGTATCCCAC AGTTTGACAC ACAACAGTAT TATTCCACCA TGCAACAAGT TATGCAAAAT 

                       CCTAATTTTA TGACCATGGC TGAGCGCCTG GGTAATGCAT TAATGCAGGA TCCTTCTATG 
                       CCTAATTTTA TGACCATGGC TGAGCGCCTG GGTAATGCAT TGATGCAGGA TCCATCTATG 
                       CCTAATTTTA TGACCATGGC TGAGCGCCTG GGTAATGCAT TGATGCAGGA TCCGTCTATG 
                       CTTGATTTAT GGAAAATGTT CGAGCGCCTG AGTGATGTAT TGATGCAGGA CCCATCAACG 
                       CCTCAATTTA TGACTATGGC TGAGCGTCTT GGTAATGCAT TAATGCAGGA TCCATCTATG 

                       TCTGCCATGC TTGAGAATTT TCAAAACCCA TCAAATAAAG ATCAGCTTGA GGAGAGAATG 
                       TCTGCCATGC TTGAAAGTTT TTCTAATCCA TCAAATAAAG ACCAGCTTGA AGAAAGAATG 
                       TCTGCCATGC TTGAAAGTTT TTCTAATCCA TCAAATAAAG ACCAGCTTGA AGAAAGAATG 
                       TCTTCCGTGC CTGAAATTTT TGTCAATCCG TCAAATAAAG GCCAGCGTAA ACAGAGAATG 
                       TCCAGCATGC TTGAGAATTT GGCTAATCCA ACACACAAGG ACCAGCTTGA AGAAAGAATG 

                       GCACGCATCA AGGAAGACCC ATCTTTGAAA CATATTTTAG AAGAGATAGA GACTGGTGGA 
                       ACACGCATCA AGGAGGATCC ATCTCTGAAA CATATTTTGG AGGAGATAGA GACTGGTGGT 
                       GCACGCATCA AAGAGGATCC ATCTCTGAAA CATATTTTGG AGGAGATAGA GACTGGCGGT 
                       GCACACATAC AAAAAGATCC ATGTTTGAAA CTTATATTAG ATGAGATAGA GAATGGTGGT 
                       GCACGCATTA AAGAAGATCC ATCATTGAAG CCTATTTTAG ATGAGATAGA AACTGGTGGT 

                       CCGACAGCTA TGATGAGATA CTGGAATGAT GAGGAGGTTC TGCGAAAGTT GGGACAAGCA 
                       CCTGCTGCTA TGATGAGGTA CTGGAATGAT GAGGAGGTTT TGCGGAAGTT GGGACAAGCC 
                       CCTGCTGCTA TGATGAGGTA CTGGAATAAT GAGGAGGTTT TGCAGAAGTT GGGACAAGCC 
                       CCTGCTGTAA TGATGAGATA CTGGAATGAT GAGAATATTT TGAAGATGTT TGGACTAGCC 
                       CCAGCTGCCA TGATGAGATA CTGGAACGAT AAGGATGTCT TGCAGAAGTT GGGTGAAGCA 

                       ATGGGCCTTG CAGTGACTGG AGATGCTGCT GCTTCTGCTG AAAATTCTGG GCCAGATGAA 
                       ATGGGTCTTG CAAATTCTGG AGATGTAGGT GCCTCTGCTG AAAATTCTGG GGCAGATGAG 
                       ATGGGTCTTG CCAATTCGGG AGATGCAGGT GCCTCTGCTG AAAATTCTGG GGCAGATGAG 
                       ATGGGCATTA CATACTCTGA AGATGCAGTT GCTTCGTCTG AAAATTCTGG GCCAGATGAG 
                       ATGGGTCTTG CAGTTTCAGG GGATGCAGCC GCTTCTGCTG ATAATTCAGG TCTAGATGAA 

                       ACAGAAGAGG TGGGAAATGA AGATGAATCA ATAGTTCATC AAACTGCTAG TGTTGGTGAT 
                       ACAGAAGATT TGGGAAATGA AGATGAATCA ATTGTTCATC ATACTGCTAG TGTTGGTGAT 
                       ACCGAAGATT TGGGAAATGA AGATGAATCA ATTGTTCATC ATACTGCTAG TGTTGGTGAT 
                       ACAGAAGACA TGAGATATGA AGATGAATCA ATTATTCATC ATACTGCTAA TGTTGGCGAC 
                       GCTGAAGAAT TGGCAAATGA GGATGAATCA ATTGCTCATC ATACTGCTAG TGTTGGTGAT 

                       GTAGAGGGCT TGAAAAATGC GCTAGCTTCT GGTGCTGACA AGGACGAAGA AGATTCAGAG 
                       GTGGAGGGCT TGAAAAATGC ACTAGCCGCT GGTGCTGACA AGGATGAAGA AGATTCAGAG 
                       GTGGAGGGCT TGAAAAATGC ACTAGCCTCT GGTGCTGACA AGGATGAAGA AGATTCAGAG 
                       GTCGAGT-TG TGCTGTATGA ATTTGAAGG- AACGGTTTCA GCGATTGAGT GTCTCCCCAG 
                       GTGGAGGGTT TGAAGAATGC ACTTGCCTCT GGTGCCGACA AAGATGAAGA AGATTCAGAG 

                       GGAAGAACAG CTTTGCATTT TGCCTGTGGG TATGGAGAGG TGAAGTGTGC ACAAGTTCTT 
                       GGAAGAACTG CTTTGCATTT TGCCTGTGGA TATGGTGAGG TGAAATGTGC TCAAGTTCTC 
                       GGAAGAACTG CTTTGCATTT TGCCTGTGGA TATGGCGAGG TAAAATGTGC TCAAGTTCTC 
                       TCGACATCAT CTCTGCAAAT AGAGAGCATA CACGAAGAGG ATTCTTTTGT TGGATTCATG 
                       GGAAGGACTG CACTGCATTT CGCATGTGGG TATGGTGAGG TGAAGTGTGC TCAGATCCTT 

                       ATTGAAGCGG GGGCAAAAGT GGATGCTTTG GATAAGAACA AGAACACAGC GCTTCATTAC 
                       CTTGAGGCTG GAGCAAAAGT GGATGCTTTG GATAAGAATA AGAACACTGC TCTCCATTAT 
                       CTCGAGGCTG GAGCAAAAGT GGATGCTTTG GATAAGAATA AGAACACTGC TCTCCATTAT 
                       CTCAAACTCA ATCTAGTGGC TGTTCCTTTA GACAGGCCCC GTGGGCCTCT TCCTTATTAT 
                       GTTGAGGCTG GAGCAACGGT GGATGCTTTG GATAAGAACA AGAACACTGC TCTTCATTAT 

                       GCAGCCGGTT ATGGTAGGAA GGAGTGTGTG GCCCTTCTCC TTGAAAATGG TGCTGCCGTT 
                       GCAGCTGGTT ATGGCAGAAA GGAATGTGTG GCCCTTCTCC TTGAAAATGG TGCTGCAGTT 
                       GCAGCTGGTT ATGGCAGAAA GGAATGTGTG GCCCTTCTCC TTGAAAATGG TGCTGCAGTT 
                       TGGTCCGGCT ATGTGAGG-- GCTATGTCTT GCTATTCAAG GCAAAAATCT TGCTACTCGA 
                       GCAGCTGGTT ATGGCAGGAA GGAGTGTGTA GCACTTCTGC TGGAGAATGG TGCTGCAGTC 

                       ACTCTCCAGA ATATGGACGG GAAAACTCCT ATCGATGTTG CGAAGCTCAA CAATCAACAT 
                       ACTCTCCAGA ATATGGATGG TAAAACTCCA ATAGATGTTG CGAAGCTAAA CAATCAAAAT 
                       ACTCTCCAGA ATATGGATGG TAAAACTCCA ATCGATGTTG CGAAGCTAAA CAATCAAAAT 
                       GCTATTTGAG GGCAAAATCT TCAACTTCTA CCCAACGGGG CTGGGAGAGA GGGGTTGCTT 
                       ACTCTCCAAA ACATGGATGG CAAGACACCG ATCGATGTGG CCAAACTGAA CAACCAGCAT 

                       GAAGTCCTTA AGCTGCTTGA GAAAGATGCA TTCCTGTAG 
                       GAAGTCCTGA AGCTACTTGA GAAAGATGCT TTTCTGTAA 
                       GAAGTCCTAA AGCTACTTGA GAAAGATGCT TTTCTGTAG 
                       ACTATCCTAA AGAGTTATGG AGGAGACTCC TTCCGTTCG 
                       GAGGTACTGA AGCTGCTTGA GAAGGATGCA TTCCTATAA 
