# Supplementary material for: Polyploidy Did Not Predate the Evolution of Nodulation in All Legumes
Source: PLoS One. 2010 Jul 16;5(7):e11630. doi: 10.1371/journal.pone.0011630 (PMC2905438; doi:10.1371/journal.pone.0011630)
Supplement: File S2 — Alignments and trees. Trimmed alignments and trees for all 1249 trees described in the paper. (2.55 MB GZ) [file pone.0011630.s005.gz › alncln3/cl10063.cln]

>Cf14208d
GGATCGCCGATTGCTCGTGTTTTGGATCCTGATGAGGCGGATTTGTTCTACGTGCCGTTT
TTCTCTTCTCTTAGTTTAATTGTGAATCCGATTCGTCCTCCTGGTTCTACTGACGTCGTC
GAGAAGCCTGTTTATAGCGACGAGGAGAATCAGGATTTGTTGGTGGAGTGGTTGGAGGGG
CAGGAGTATTGGAAGAGGAACTATGGGAGAGACCATGTGATTGTGGCTTCAGATCCGAAT
GCGCTGTACCGGGTCATCGATAAAGTGAAGAATAGTGTGCTGCTCGTGTCGGATTTTGGG
CGTTTGCGGCCGGACCAGGGATCCGTTGTGAAGGACGTCATATTGCCATATTCACACCGA
ATCAGAGTATATGATGGTGATGTTGGTCTCAAAAATCGCAACACATTGTTGTTTTTCATG
GGTAACCGATATCGCAAGGAGGGAGGTAAAATTCGTGATATACTCTTTCAAATTCTTGAA
AAAGAAGAGGATGTCATAATAAAGCATGGAGCACAATCCAGAGAGAGTAGACGGGCAGCT
TCACAAGGAATGCATACATCAAAATTCTGTTTACATCCTGCTGGAGATACTCCATCAGCT
TGCAGACTCTTTGATGCCATTGTTAGCTTGTGTGTTCCAGTGATTGTTAGTGACAATATT
GAATTGCCCTTTGAAGATACTATTGACTACAGAAAGATTGCAATATTTGTTGAAACTTCT
ACTGCTATAAAGCCTGGATATTTGGTGTCAGCATTGAGAGCCGTCACACCAGCTAGGATT
CTTGAATATCAGAAAAGAACTAAAAGAGGTGAACGATACTTTCAATATGAAGAACCAGAT
GGAACGGTTAATGAAATCTGGCAACAAGTCTCGAAAAAGCTACCCTTGATTAAGCTCATG
ATTAATCGTGAGAAAAGGATGGTCAGGAATGATATGGATTGCGCTTGTGTATGTACAAAC
CGGACTGCCATTAGAGCTCTATAG
>Glyma07g34570
GGCTCGCCCGTGGTTCTGGTCGCGGATCCCGAGGAGGCGGATTTGTTCTTCGTGCCGTTC
TTCTCGTCGCTGAGTTTGATTGTGAACCCGGTTCGACCGCCCGGGTCAAATTCCGGTTCG
GAGAAACCGGTTTACAGCGACGAGGAGAACCAGGAGGCGCTGGTGGAGTGGCTGGAGAAG
CAGGAGTATTGGAAGAGGAACAGTGGGAGGGATCACGTGATTGTGGCTTCGGATCCGAAT
GCGATGTACCGGGTCATCGATCGGGTAAGGAACGCTGTCTTGCTGGTGTCGGATTTTGGG
AGGCTGAGACCCGACCAGGGATCGCTGGTGAAGGATGTGGTTGTGCCCTACTCCCACCGT
ATCAGAACTTACCAGGGTGATGCCGGTGTTGAAGATCGTAACACCTTGTTATTTTTTATG
GGAAACCGGTATCGCAAAGAGGGAGGGAAAATTCGTGATATACTCTTTAAAATTCTAGAA
AATGAAAAGGATGTCATAATAAAGCATGGAGCACAATCCAGAGAGAGTCGGCGGGCAGCT
TCACAAGGAATGCATACATCTAAATTCTGTTTACATCCTGCAGGAGATACTCCATCAGCC
TGCCGACTGTTTGATGCTATAGTTAGCTTGTGCATTCCAGTGATTGTCAGTGATAATATT
GAGTTGCCTTTTGAAGATACTATAGACTACAGAAAGCTTGCTGTATTTATAGAAACTTCT
TCTGCTATAAAGCCAGGATATTTGGTCTCAAAATTGAGAGCACTGACCCCAGATAGAGTC
TTGGCATATCAGAAA-GAGCTAAAGGAGGTTAACGATATTTTGAATACGAAGAACCTGAT
GGAACGGTTAATGAGATTTGGCGCCAAGTTTCGAAAAAACTACCCCTGATTAAATTGATG
ATTAACCGTGAGAAAAGGTTGTTTGGAAAACAAGTGGAGTGCTCTTGCGTATGTACAAAC
CAGACTGCTGTTAGAACCCTATAG
>Glyma20g02340
GGCTCGCCAGTGGTTCGGGTCGCGGATCCCGAAGAAGCAGATTTGTTCTTCGTTCCGTTC
TTCTCATCGCTGAGTCTCATCGTGAACCCGGTTCGACCGCCAGGGTCGAATTCCGGTTTG
GAGAAACCGGTTTACAGCGACGAGGAGAATCAGGAGGCGCTGGTGGAGTGGCTGGAGAAG
CAGGAGTATTGGAAGAGGAACAATGGGAGGGATCACGTGATTGTGGCTTCTGATCCAAAT
GCGATGTACCGAGTCATCGATCGGGTCAGAAACGCTGTATTGCTTGTTTCGGATTTCGGG
AGGTTGAGACCCGACCAGGGATCGCTGGTGAAGGATGTGGTTGTGCCCTACTCGCACCGG
ATCAGAACGTACCCGGGTGATGTCGGTGTTGAAGATCGTAAAACCTTGTTGTTTTTCATG
GGGAATCGGTACCGGAAAGAGGGAGGGAAAATTCGTGATTTACTCTTTCAAATTCTAGAA
AATGAAAAGGATGTCATAATAAAGCATGGAGCACAATCCAGAGAGAGTCGGCGGGCAGCT
TCACATGGAATGCATACATCAAAGTTCTGTTTACATCCGGCAGGAGATACTCCATCAGCC
TGCCGACTGTTTGATGCTATAGTTAGCTTGTGCATTCCAGTGATTGTCAGTGATAATATC
GAGTTGCCTTTTGAAGACACTATAGACTACAGAAAGATTGCTGTATTTGTAGAAACTTCT
TCAGCTATAAAGCCAGGACATTTGCTCTCAAAATTGAGAGCAGTGACCCCAGATAGAGTC
TTGGAATATCAGAAA-AAACTAAAGGAGGTTAACGATATTTTGAATACGAAGAACCCGAT
GGAACGATAAATGAGATTTGGCGCCAAGTTTCGAAAAAACTACCCCTTATTAAATTGATG
ATTAACCGTGAGAAAAGGCTGTTTGGAAAGGAAGTGGAGTGCTCTTGCGTATGTACAAAC
CAGACTGCTATTAGAACCCTATAG
>MtAC147481_52
GGTTCTCCTGTTGTTAGGGTTTCAGATCCAGAAGAAGCTGATTTGTTTTTTGTTCCGTTT
TTTTCATCGTTGAGTTTGATTGTGAACCCGGTTCGACCGGCTGGTTCGGGTTCCGTACCG
GAGAAAACTGCTTACAGCGACGAGGAGAATCAGGAAGCATTGATGGAGTGGCTGGAGATG
CAGGAGTTTTGGAAGAGGAGCAAAGGAAGGGATCATGTGATTGTTGCGTCGGATCCGAAT
GCAATGTACCGGGTTGTTGATCGGGTTAAGAACTGTGTTTTGCTTGTTTCGGATTTTGGA
AGGTTGAGACCTGATCAGGGATCCTTGGTGAAGGATGTGATTGTGCCGTATTCGCATCGG
ATAAGAACTTATGATGGTGGCATTGGTGTTGATAAGCGCAACACCTTGTTATTTTTTATG
GGAAATCGATATCGTAAAGAGGGAGGGAAAATTCGAGACACGCTCTTTCAAATTCTAGAG
AAAGAAGATGATGTAATAATAAAGCATGGAGCACAATCCAGAGAAAGTAGGCGGGCAGCA
TCACAGGGAATGCACACATCAAAGTTCTGCTTACATCCTGCCGGGGATACTCCATCAGCC
TGTCGATTGTTTGATGCGATAGTCAGCTTGTGTGTTCCGGTGATTGTCAGTGATAGTATT
GAGTTGCCTTTTGAAGATACTATAGACTATAGAAAGATTGCTGTATTTGTGGAAACTGCT
GCTGCTATACAGCCAGGATATTTGGTGTCAATTTTGAGAGGCATGGCCCCAGATAGAATC
GTGGAATATCAGAAA-GAACTAAAAGAGGTGAACGATACTTTAAATATGATGAACCAGAC
GGGACAGTGAATGAGATTTGGCGCCAAATTTCAAAAAAACTACCCTTGATCAAATTGATG
ATTAACCGCGAGAAACGACTGTTTACAAAGGAACCTGATTGCTCTTGCGTATGTACAAAC
CAGACTGCCATTGGAACTTTATAG
>VvGSVIVP00030150001
GGTAC----GTTGTTAGGGTTTCGGATCCGGAGGAGGCGGATTTGTTCTACGTTTCGTTC
TTTTCGTCTCTTAGTTT------------GGTGCGA------------------------
-------------------ATGGGGAGGATCAGGAGAGTTTGATGGAATGGTTGGAGCAG
CAGGAGTATTGGAAGAGGAACAATGGGCGGGACCATGTGTTTATATGTCAGGATCCCAAT
GCTCTGCATCTGATTGTAGACAGAGTGAAGAATGGGGTGCTGCTTGTTTCGGATTTCGGG
AGGCTGAGGAGCGACACAGCATCCTTGGTTAAGGATGTGATTTTGCCGTATGCCCATCGG
ATTAAGTCTTACAGTGGGGAGATTGGAGTTGAGAATCGAAAATCTTTGTTGTTCTTTATG
GGAAATCGTTATCGCAAAGAGGGAGGAAAAATCCGGGACTTGCTTTTCCAAATACTTGAA
CAAGAAGAGGATGTTATAATAAAACATGGTGCACAATCCAGAGAGAGTCGACGTATGGCT
TCACAAGGGATGCATTCATCAAAGTTTTGTTTACATCCTGCTGGTGATACTCCTTCAGCC
TGCCGACTCTTTGATGCTATTGTTAGCTTGTGTGTCCCAGTGATAGTCAGTGACCAGATC
GAGTTACCTTTTGAAGATGTCATAGACTACAGAAAAATTGCAATATTTGTAGATTCCACC
TCTGCTGTAAAGCCAGGATTCTTGGTTAAGAATCTGAGAAAAATAACCAGAGAGAGAATT
TTGGAATACCAGCGG-GAGATGCAAGAGGTGACCGATACTTCGAATATGAAGATACAAAT
GGAACAGTTAGTGAAATCTGGCGACAAGTCTCCATGAAGCTCCCACTTATTAAATTGATG
ATCAATCGTGATAAACGCCTTGTCAAGAGGGAAATGGACTGCTCCTGTCTCTGTTCAAAC
CAGTCCGAGATCAGGACCTTTTTA
