# Supplementary material for: Polyploidy Did Not Predate the Evolution of Nodulation in All Legumes
Source: PLoS One. 2010 Jul 16;5(7):e11630. doi: 10.1371/journal.pone.0011630 (PMC2905438; doi:10.1371/journal.pone.0011630)
Supplement: File S2 — Alignments and trees. Trimmed alignments and trees for all 1249 trees described in the paper. (2.55 MB GZ) [file pone.0011630.s005.gz › alncln3/cl10063.phy]

5 984
Cf14208d GGATCGCCGATTGCTCGTGTTTTGGATCCTGATGAGGCGGATTTGTTCTACGTGCCGTTTTTCTCTTCTCTTAGTTTAATTGTGAATCCGATTCGTCCTCCTGGTTCTACTGACGTCGTCGAGAAGCCTGTTTATAGCGACGAGGAGAATCAGGATTTGTTGGTGGAGTGGTTGGAGGGGCAGGAGTATTGGAAGAGGAACTATGGGAGAGACCATGTGATTGTGGCTTCAGATCCGAATGCGCTGTACCGGGTCATCGATAAAGTGAAGAATAGTGTGCTGCTCGTGTCGGATTTTGGGCGTTTGCGGCCGGACCAGGGATCCGTTGTGAAGGACGTCATATTGCCATATTCACACCGAATCAGAGTATATGATGGTGATGTTGGTCTCAAAAATCGCAACACATTGTTGTTTTTCATGGGTAACCGATATCGCAAGGAGGGAGGTAAAATTCGTGATATACTCTTTCAAATTCTTGAAAAAGAAGAGGATGTCATAATAAAGCATGGAGCACAATCCAGAGAGAGTAGACGGGCAGCTTCACAAGGAATGCATACATCAAAATTCTGTTTACATCCTGCTGGAGATACTCCATCAGCTTGCAGACTCTTTGATGCCATTGTTAGCTTGTGTGTTCCAGTGATTGTTAGTGACAATATTGAATTGCCCTTTGAAGATACTATTGACTACAGAAAGATTGCAATATTTGTTGAAACTTCTACTGCTATAAAGCCTGGATATTTGGTGTCAGCATTGAGAGCCGTCACACCAGCTAGGATTCTTGAATATCAGAAAAGAACTAAAAGAGGTGAACGATACTTTCAATATGAAGAACCAGATGGAACGGTTAATGAAATCTGGCAACAAGTCTCGAAAAAGCTACCCTTGATTAAGCTCATGATTAATCGTGAGAAAAGGATGGTCAGGAATGATATGGATTGCGCTTGTGTATGTACAAACCGGACTGCCATTAGAGCTCTATAG
Glyma07g34570 GGCTCGCCCGTGGTTCTGGTCGCGGATCCCGAGGAGGCGGATTTGTTCTTCGTGCCGTTCTTCTCGTCGCTGAGTTTGATTGTGAACCCGGTTCGACCGCCCGGGTCAAATTCCGGTTCGGAGAAACCGGTTTACAGCGACGAGGAGAACCAGGAGGCGCTGGTGGAGTGGCTGGAGAAGCAGGAGTATTGGAAGAGGAACAGTGGGAGGGATCACGTGATTGTGGCTTCGGATCCGAATGCGATGTACCGGGTCATCGATCGGGTAAGGAACGCTGTCTTGCTGGTGTCGGATTTTGGGAGGCTGAGACCCGACCAGGGATCGCTGGTGAAGGATGTGGTTGTGCCCTACTCCCACCGTATCAGAACTTACCAGGGTGATGCCGGTGTTGAAGATCGTAACACCTTGTTATTTTTTATGGGAAACCGGTATCGCAAAGAGGGAGGGAAAATTCGTGATATACTCTTTAAAATTCTAGAAAATGAAAAGGATGTCATAATAAAGCATGGAGCACAATCCAGAGAGAGTCGGCGGGCAGCTTCACAAGGAATGCATACATCTAAATTCTGTTTACATCCTGCAGGAGATACTCCATCAGCCTGCCGACTGTTTGATGCTATAGTTAGCTTGTGCATTCCAGTGATTGTCAGTGATAATATTGAGTTGCCTTTTGAAGATACTATAGACTACAGAAAGCTTGCTGTATTTATAGAAACTTCTTCTGCTATAAAGCCAGGATATTTGGTCTCAAAATTGAGAGCACTGACCCCAGATAGAGTCTTGGCATATCAGAAA-GAGCTAAAGGAGGTTAACGATATTTTGAATACGAAGAACCTGATGGAACGGTTAATGAGATTTGGCGCCAAGTTTCGAAAAAACTACCCCTGATTAAATTGATGATTAACCGTGAGAAAAGGTTGTTTGGAAAACAAGTGGAGTGCTCTTGCGTATGTACAAACCAGACTGCTGTTAGAACCCTATAG
Glyma20g02340 GGCTCGCCAGTGGTTCGGGTCGCGGATCCCGAAGAAGCAGATTTGTTCTTCGTTCCGTTCTTCTCATCGCTGAGTCTCATCGTGAACCCGGTTCGACCGCCAGGGTCGAATTCCGGTTTGGAGAAACCGGTTTACAGCGACGAGGAGAATCAGGAGGCGCTGGTGGAGTGGCTGGAGAAGCAGGAGTATTGGAAGAGGAACAATGGGAGGGATCACGTGATTGTGGCTTCTGATCCAAATGCGATGTACCGAGTCATCGATCGGGTCAGAAACGCTGTATTGCTTGTTTCGGATTTCGGGAGGTTGAGACCCGACCAGGGATCGCTGGTGAAGGATGTGGTTGTGCCCTACTCGCACCGGATCAGAACGTACCCGGGTGATGTCGGTGTTGAAGATCGTAAAACCTTGTTGTTTTTCATGGGGAATCGGTACCGGAAAGAGGGAGGGAAAATTCGTGATTTACTCTTTCAAATTCTAGAAAATGAAAAGGATGTCATAATAAAGCATGGAGCACAATCCAGAGAGAGTCGGCGGGCAGCTTCACATGGAATGCATACATCAAAGTTCTGTTTACATCCGGCAGGAGATACTCCATCAGCCTGCCGACTGTTTGATGCTATAGTTAGCTTGTGCATTCCAGTGATTGTCAGTGATAATATCGAGTTGCCTTTTGAAGACACTATAGACTACAGAAAGATTGCTGTATTTGTAGAAACTTCTTCAGCTATAAAGCCAGGACATTTGCTCTCAAAATTGAGAGCAGTGACCCCAGATAGAGTCTTGGAATATCAGAAA-AAACTAAAGGAGGTTAACGATATTTTGAATACGAAGAACCCGATGGAACGATAAATGAGATTTGGCGCCAAGTTTCGAAAAAACTACCCCTTATTAAATTGATGATTAACCGTGAGAAAAGGCTGTTTGGAAAGGAAGTGGAGTGCTCTTGCGTATGTACAAACCAGACTGCTATTAGAACCCTATAG
MtAC147481_52 GGTTCTCCTGTTGTTAGGGTTTCAGATCCAGAAGAAGCTGATTTGTTTTTTGTTCCGTTTTTTTCATCGTTGAGTTTGATTGTGAACCCGGTTCGACCGGCTGGTTCGGGTTCCGTACCGGAGAAAACTGCTTACAGCGACGAGGAGAATCAGGAAGCATTGATGGAGTGGCTGGAGATGCAGGAGTTTTGGAAGAGGAGCAAAGGAAGGGATCATGTGATTGTTGCGTCGGATCCGAATGCAATGTACCGGGTTGTTGATCGGGTTAAGAACTGTGTTTTGCTTGTTTCGGATTTTGGAAGGTTGAGACCTGATCAGGGATCCTTGGTGAAGGATGTGATTGTGCCGTATTCGCATCGGATAAGAACTTATGATGGTGGCATTGGTGTTGATAAGCGCAACACCTTGTTATTTTTTATGGGAAATCGATATCGTAAAGAGGGAGGGAAAATTCGAGACACGCTCTTTCAAATTCTAGAGAAAGAAGATGATGTAATAATAAAGCATGGAGCACAATCCAGAGAAAGTAGGCGGGCAGCATCACAGGGAATGCACACATCAAAGTTCTGCTTACATCCTGCCGGGGATACTCCATCAGCCTGTCGATTGTTTGATGCGATAGTCAGCTTGTGTGTTCCGGTGATTGTCAGTGATAGTATTGAGTTGCCTTTTGAAGATACTATAGACTATAGAAAGATTGCTGTATTTGTGGAAACTGCTGCTGCTATACAGCCAGGATATTTGGTGTCAATTTTGAGAGGCATGGCCCCAGATAGAATCGTGGAATATCAGAAA-GAACTAAAAGAGGTGAACGATACTTTAAATATGATGAACCAGACGGGACAGTGAATGAGATTTGGCGCCAAATTTCAAAAAAACTACCCTTGATCAAATTGATGATTAACCGCGAGAAACGACTGTTTACAAAGGAACCTGATTGCTCTTGCGTATGTACAAACCAGACTGCCATTGGAACTTTATAG
VvGSVIVP00030150001 GGTAC----GTTGTTAGGGTTTCGGATCCGGAGGAGGCGGATTTGTTCTACGTTTCGTTCTTTTCGTCTCTTAGTTT------------GGTGCGA-------------------------------------------ATGGGGAGGATCAGGAGAGTTTGATGGAATGGTTGGAGCAGCAGGAGTATTGGAAGAGGAACAATGGGCGGGACCATGTGTTTATATGTCAGGATCCCAATGCTCTGCATCTGATTGTAGACAGAGTGAAGAATGGGGTGCTGCTTGTTTCGGATTTCGGGAGGCTGAGGAGCGACACAGCATCCTTGGTTAAGGATGTGATTTTGCCGTATGCCCATCGGATTAAGTCTTACAGTGGGGAGATTGGAGTTGAGAATCGAAAATCTTTGTTGTTCTTTATGGGAAATCGTTATCGCAAAGAGGGAGGAAAAATCCGGGACTTGCTTTTCCAAATACTTGAACAAGAAGAGGATGTTATAATAAAACATGGTGCACAATCCAGAGAGAGTCGACGTATGGCTTCACAAGGGATGCATTCATCAAAGTTTTGTTTACATCCTGCTGGTGATACTCCTTCAGCCTGCCGACTCTTTGATGCTATTGTTAGCTTGTGTGTCCCAGTGATAGTCAGTGACCAGATCGAGTTACCTTTTGAAGATGTCATAGACTACAGAAAAATTGCAATATTTGTAGATTCCACCTCTGCTGTAAAGCCAGGATTCTTGGTTAAGAATCTGAGAAAAATAACCAGAGAGAGAATTTTGGAATACCAGCGG-GAGATGCAAGAGGTGACCGATACTTCGAATATGAAGATACAAATGGAACAGTTAGTGAAATCTGGCGACAAGTCTCCATGAAGCTCCCACTTATTAAATTGATGATCAATCGTGATAAACGCCTTGTCAAGAGGGAAATGGACTGCTCCTGTCTCTGTTCAAACCAGTCCGAGATCAGGACCTTTTTA
