# Supplementary material for: Polyploidy Did Not Predate the Evolution of Nodulation in All Legumes
Source: PLoS One. 2010 Jul 16;5(7):e11630. doi: 10.1371/journal.pone.0011630 (PMC2905438; doi:10.1371/journal.pone.0011630)
Supplement: File S2 — Alignments and trees. Trimmed alignments and trees for all 1249 trees described in the paper. (2.55 MB GZ) [file pone.0011630.s005.gz › alncln3/cl10084.cln]

>Cf16773d
ATGGGTATCAGATTCGTATTGATGGTGAACAAACAAGGGCAGACCCGTCTTGCCCAATACTACGAGTACCTCACTATCGAAGAAAGGCGTGCCCTTGAAGGCGAAATCGTTCGCAAATGCCTTGCCCGTACTGAACAGCAGTGTTCATTTGTAGAGCATCGCAACTACAAAATTGTATATAGACGCTATGCTTCCTTGTTTTTCCTGGTTGGAGTTGACAATGATGAGAATGAGCTAGCCATTTTGGAATTTATACATCTCTTGGTTGAAACCATGGATCGTCACTTTGGCAATGTGTGTGAGCTAGATATCATGTTTCATCTAGAGAAGGCACATTTTATGTTGGAGGAAATGGTCATGAATGGTTGTGTTGTGGAGACAAGCAAATCCAATATTCTGACTCCAATTCAGCTGATCGACAAAACATCATGA
>Glyma01g00860
ATGGGGATCCGATTCGTACTGATGGTGAACAAGCAAGGCCAAACTCGTCTTGCTCAATATTACGAATACCTCACTCTCGAAGAGCGACGTGCCCTCGAAGGCGAAATCGTTCGCAAATGCCTCGCCCGCAACGAACAGCAGTGTTCCTTTGTTGAGCATCGCAACTACAAAATTGTTTATCGGCGCTACGCCTCTTTGTTTTTCCTCGTTGGAGTCGACGATGATGAGAATGAGCTGGCAATTTTGGAATTTATACATCTCTTGGTTGAAACTATGGATCGTCATTTCGGCAATGTG-GTGGTTCTGCTTTCCAAACTTATCTATTTTCT-TCCTTTCCTTTCTAG--------------------------------------------------------------------------------------
>Glyma05g16140
ATGGGGATGAGATTGATGTTAATGGTGAACAAGCAAGGTCAGACTCGACTTGCACAGTATTATGAGCACCTCATCATCCAAGAAAGCCAAGCCCTTGAAGGCAAAATCCTTCATAAATGCCTCGCCCGTAATGACAACCA--GATGATAAAGTATGCGT-GCACTCTTAAACTTTATTGTAATCACCAAGAATTGCTCCGTTACGTTATCCATTTCTATCACGA-------GACTTTGTTGTCAGGCAAGACGGACGA-----AATCAGTGTCTT--ATCCTTGCTTTCCTCTTATCTTTGTAAAAGGTGTCGTTACAAAATTCGTAAAGTTTCGTAACGTTACGGAA-AAAGAATTACCAAAAAGAGTAGAAGGGGGGTGCATTTAG--------------------------------------------
>Glyma05g36060
---------------------------------------------------------------------------------------------------------------------------------------------TGTTCATTTGTTGAGCACCGCAACTACAGAATTGTGTATAGACGCTATGCATCTTTGTTTTTCTTGGTTGGAGTTGATGTTGACGAGAACGAACTTGCTATTTTGGAATTTATACATCTTTTAGTCGAAACAATGGATCGACACTTTGGCAATGTGAATGAGCTAGATATCATGTTTCATTTAGAAAAGGTACATTTTATGTTGGAGGAAATTGTCATGAATGGTTGCATTGTGGAGACAAGCAAAGCAAATATTCTGTCTCCAATTCAGCTGCTGGATAAAACTTCTTAA
>Glyma07g15160
ATGGGGATCCGATTCGTACTGATGGTGAACAAGCAAGGCCAAACTCGTCTTGCTCAATACTACGAATATCTCACCCTCGAAGAGCGACGTGCCCTCGAAGGCGAAATCGTTCGCAAATGCCTCGCCCGCAACGAACAGCAGTGTTCCTTCGTTGAGCATCGCAACTACAAAATTGTATATCGTCGCTACGCCTCTTTGTTTTTCCTCGTTGGAGTTGACGATGATGAGAATGAGCTGGCTATTTTGGAATTTATACATCTCTTGGTTGAAACCATGGATCGTCATTTTGGCAATGTGTGCGAGCTAGATATTATGTTCCATTTAGAAAAGGCGCATTTTATGTTGGAGGAAATGGTCATGAATGGTTGTATTGTGGAGACAAGCAAATCAAATATTTTGACACCAATTCAGCTGATGGATAAAACATCTTGA
>Glyma08g03560
ATGGGGATGAGATTGATGTTAATGGTGAACAAGCAAGGTCAGACTCGACTTGCACAGTATTATGAGCACCTCATCATCCAAGAAAGCCAAGCCCTTGAAGGCAAAATCCTTCATAAATGCCTCGCCCGTAATGACAACCAGTGTTCATTTGTTGAGCACCGCAACTACGGGATTGTGTATAGACGCTATGCATCTGTGTTTTTCTTGGTTGGAGTTGATGTTGACGAGAGCGAGCTTGCTATTTTGGAATTTATCCATCTTTTAGTCGAAACAATGGATCGACACCCTGGCAATGTGTGTGAGCTAGATATGATGTTTCATTTAGAAAAAGTACATTTTATGCTGGAGGAAATGGTCATGAATGGTTGCATTGTGGAGACAAGCAAAGCAAATATTCTGTCTCCAAT-CAGCTGCTGGATAAAACTTCTTAA
>MtAC125368_14
ATGGGGATCCGATTCGTTTTAATGGTGAACAAACAAGGTCAGACACGTCTTGCTCAGTATTACGAATACCTCACCGTTGAAGAACGAAGAACCCTTGAAGGCGAAATCGTTCGTAAATGCCTCGCCCGTAATGAAAACCAGTGTTCATTTGTTGAGCATCGCAACTACAAAATTGTATACAGGCGCTATGCATCTTTGTTTTTTCTGGTTGGAGTTGATGACGGCGAGAATGAGCTTGCTATTTTGGAATTCATCCATCTCTTGGTCGAAACCATGGATCGACATTTTGGCAACGTGTGCGAGCTAGATATCATGTTTCATTTAGAAAAGGTACATTTTATGTTGGAAGAAATGGTCATGAATGGTTGTATTGTGGAGACGAGCAAATCAAATATTCTGACTCCTATTCAGCTTATGGATAAAACATCGTAA
>MtAC162439_27
ATGGGGATCCGATTCGTGTTAATGGTGAACAAACAAGGACAGACCCGTCTTGCTCAGTATTACGAATACCTCACTGTTGAAGAACGACGAACCCTTGAAGGCGAAATTGTTCGTAAATGTCTCGCCCGTAATGAAAACCAGTGTTCATTTGTTGAGCATCGCAACTACAAAATTGTATATAGGCGCTATGCATCTTTGTTTTTCCTTGTTGGAGTTGATGATGGCGAGAATGAACTTGCTATTTTGGAATTCATACATCTCTTAGTCGAAACCATGGATCGACATTTTGGCAACGTGTGTGAGCTAGATATCATGTTTCATTTAGAAAAGGTACATTTTATGTTGGAGGAAATGGTCATGAATGGTTGTATTGTGGAAACGAGCAAATCAAATATTCTGACTCCTATTCAACTGATGGATAAAACATCGTAA
>VvGSVIVP00016631001
ATGGGGATCAGATTCATATTGATGGTGAACAAGCAAGGCCAGACCCGTCTCGCTCAGTACTACGAGTACCTCAACCTGGAAGAACGACGCGCTCTCGAAGGCGAGATCGTTCGCAAGTGCCTTGCCCGTAATGAGCAGCAGTGTTCATTTGTTGAGCATCGGACCTACAAAATTGTGTACAGGCGCTACGCATCACTCTTTTTCTTGGTTGGAGTTGACAATGGTGAAAATGAACTTGCGATTCTGGAGTTCATACATCTGTTAGTCGAAACCATGGACCGCCATTTTGGCAATGTGTGTGAACTAGACATCATGTTCCATCTGGAGAAAGCGCATTTCATGCTGGAGGAAATGGTCATGAATGGGTGTATTGTTGAGACAAGCAAGGCTAACATTCTGGCCCCAATACAGCTGATGGACAAAGCATCATAA
