# Supplementary material for: Polyploidy Did Not Predate the Evolution of Nodulation in All Legumes
Source: PLoS One. 2010 Jul 16;5(7):e11630. doi: 10.1371/journal.pone.0011630 (PMC2905438; doi:10.1371/journal.pone.0011630)
Supplement: File S2 — Alignments and trees. Trimmed alignments and trees for all 1249 trees described in the paper. (2.55 MB GZ) [file pone.0011630.s005.gz › alncln3/cl10084.phy]

 9 432
Cf16773d               ATGGGTATCA GATTCGTATT GATGGTGAAC AAACAAGGGC AGACCCGTCT TGCCCAATAC 
Glyma01g00860          ATGGGGATCC GATTCGTACT GATGGTGAAC AAGCAAGGCC AAACTCGTCT TGCTCAATAT 
Glyma05g16140          ATGGGGATGA GATTGATGTT AATGGTGAAC AAGCAAGGTC AGACTCGACT TGCACAGTAT 
Glyma05g36060          ---------- ---------- ---------- ---------- ---------- ---------- 
Glyma07g15160          ATGGGGATCC GATTCGTACT GATGGTGAAC AAGCAAGGCC AAACTCGTCT TGCTCAATAC 
Glyma08g03560          ATGGGGATGA GATTGATGTT AATGGTGAAC AAGCAAGGTC AGACTCGACT TGCACAGTAT 
MtAC125368_14          ATGGGGATCC GATTCGTTTT AATGGTGAAC AAACAAGGTC AGACACGTCT TGCTCAGTAT 
MtAC162439_27          ATGGGGATCC GATTCGTGTT AATGGTGAAC AAACAAGGAC AGACCCGTCT TGCTCAGTAT 
VvGSVIVP00016631001    ATGGGGATCA GATTCATATT GATGGTGAAC AAGCAAGGCC AGACCCGTCT CGCTCAGTAC 

                       TACGAGTACC TCACTATCGA AGAAAGGCGT GCCCTTGAAG GCGAAATCGT TCGCAAATGC 
                       TACGAATACC TCACTCTCGA AGAGCGACGT GCCCTCGAAG GCGAAATCGT TCGCAAATGC 
                       TATGAGCACC TCATCATCCA AGAAAGCCAA GCCCTTGAAG GCAAAATCCT TCATAAATGC 
                       ---------- ---------- ---------- ---------- ---------- ---------- 
                       TACGAATATC TCACCCTCGA AGAGCGACGT GCCCTCGAAG GCGAAATCGT TCGCAAATGC 
                       TATGAGCACC TCATCATCCA AGAAAGCCAA GCCCTTGAAG GCAAAATCCT TCATAAATGC 
                       TACGAATACC TCACCGTTGA AGAACGAAGA ACCCTTGAAG GCGAAATCGT TCGTAAATGC 
                       TACGAATACC TCACTGTTGA AGAACGACGA ACCCTTGAAG GCGAAATTGT TCGTAAATGT 
                       TACGAGTACC TCAACCTGGA AGAACGACGC GCTCTCGAAG GCGAGATCGT TCGCAAGTGC 

                       CTTGCCCGTA CTGAACAGCA GTGTTCATTT GTAGAGCATC GCAACTACAA AATTGTATAT 
                       CTCGCCCGCA ACGAACAGCA GTGTTCCTTT GTTGAGCATC GCAACTACAA AATTGTTTAT 
                       CTCGCCCGTA ATGACAACCA --GATGATAA AGTATGCGT- GCACTCTTAA ACTTTATTGT 
                       ---------- ---------- -TGTTCATTT GTTGAGCACC GCAACTACAG AATTGTGTAT 
                       CTCGCCCGCA ACGAACAGCA GTGTTCCTTC GTTGAGCATC GCAACTACAA AATTGTATAT 
                       CTCGCCCGTA ATGACAACCA GTGTTCATTT GTTGAGCACC GCAACTACGG GATTGTGTAT 
                       CTCGCCCGTA ATGAAAACCA GTGTTCATTT GTTGAGCATC GCAACTACAA AATTGTATAC 
                       CTCGCCCGTA ATGAAAACCA GTGTTCATTT GTTGAGCATC GCAACTACAA AATTGTATAT 
                       CTTGCCCGTA ATGAGCAGCA GTGTTCATTT GTTGAGCATC GGACCTACAA AATTGTGTAC 

                       AGACGCTATG CTTCCTTGTT TTTCCTGGTT GGAGTTGACA ATGATGAGAA TGAGCTAGCC 
                       CGGCGCTACG CCTCTTTGTT TTTCCTCGTT GGAGTCGACG ATGATGAGAA TGAGCTGGCA 
                       AATCACCAAG AATTGCTCCG TTACGTTATC CATTTCTATC ACGA------ -GACTTTGTT 
                       AGACGCTATG CATCTTTGTT TTTCTTGGTT GGAGTTGATG TTGACGAGAA CGAACTTGCT 
                       CGTCGCTACG CCTCTTTGTT TTTCCTCGTT GGAGTTGACG ATGATGAGAA TGAGCTGGCT 
                       AGACGCTATG CATCTGTGTT TTTCTTGGTT GGAGTTGATG TTGACGAGAG CGAGCTTGCT 
                       AGGCGCTATG CATCTTTGTT TTTTCTGGTT GGAGTTGATG ACGGCGAGAA TGAGCTTGCT 
                       AGGCGCTATG CATCTTTGTT TTTCCTTGTT GGAGTTGATG ATGGCGAGAA TGAACTTGCT 
                       AGGCGCTACG CATCACTCTT TTTCTTGGTT GGAGTTGACA ATGGTGAAAA TGAACTTGCG 

                       ATTTTGGAAT TTATACATCT CTTGGTTGAA ACCATGGATC GTCACTTTGG CAATGTGTGT 
                       ATTTTGGAAT TTATACATCT CTTGGTTGAA ACTATGGATC GTCATTTCGG CAATGTG-GT 
                       GTCAGGCAAG ACGGACGA-- ---AATCAGT GTCTT--ATC CTTGCTTTCC TCTTATCTTT 
                       ATTTTGGAAT TTATACATCT TTTAGTCGAA ACAATGGATC GACACTTTGG CAATGTGAAT 
                       ATTTTGGAAT TTATACATCT CTTGGTTGAA ACCATGGATC GTCATTTTGG CAATGTGTGC 
                       ATTTTGGAAT TTATCCATCT TTTAGTCGAA ACAATGGATC GACACCCTGG CAATGTGTGT 
                       ATTTTGGAAT TCATCCATCT CTTGGTCGAA ACCATGGATC GACATTTTGG CAACGTGTGC 
                       ATTTTGGAAT TCATACATCT CTTAGTCGAA ACCATGGATC GACATTTTGG CAACGTGTGT 
                       ATTCTGGAGT TCATACATCT GTTAGTCGAA ACCATGGACC GCCATTTTGG CAATGTGTGT 

                       GAGCTAGATA TCATGTTTCA TCTAGAGAAG GCACATTTTA TGTTGGAGGA AATGGTCATG 
                       GGTTCTGCTT TCCAAACTTA TCTATTTTCT -TCCTTTCCT TTCTAG---- ---------- 
                       GTAAAAGGTG TCGTTACAAA ATTCGTAAAG TTTCGTAACG TTACGGAA-A AAGAATTACC 
                       GAGCTAGATA TCATGTTTCA TTTAGAAAAG GTACATTTTA TGTTGGAGGA AATTGTCATG 
                       GAGCTAGATA TTATGTTCCA TTTAGAAAAG GCGCATTTTA TGTTGGAGGA AATGGTCATG 
                       GAGCTAGATA TGATGTTTCA TTTAGAAAAA GTACATTTTA TGCTGGAGGA AATGGTCATG 
                       GAGCTAGATA TCATGTTTCA TTTAGAAAAG GTACATTTTA TGTTGGAAGA AATGGTCATG 
                       GAGCTAGATA TCATGTTTCA TTTAGAAAAG GTACATTTTA TGTTGGAGGA AATGGTCATG 
                       GAACTAGACA TCATGTTCCA TCTGGAGAAA GCGCATTTCA TGCTGGAGGA AATGGTCATG 

                       AATGGTTGTG TTGTGGAGAC AAGCAAATCC AATATTCTGA CTCCAATTCA GCTGATCGAC 
                       ---------- ---------- ---------- ---------- ---------- ---------- 
                       AAAAAGAGTA GAAGGGGGGT GCATTTAG-- ---------- ---------- ---------- 
                       AATGGTTGCA TTGTGGAGAC AAGCAAAGCA AATATTCTGT CTCCAATTCA GCTGCTGGAT 
                       AATGGTTGTA TTGTGGAGAC AAGCAAATCA AATATTTTGA CACCAATTCA GCTGATGGAT 
                       AATGGTTGCA TTGTGGAGAC AAGCAAAGCA AATATTCTGT CTCCAAT-CA GCTGCTGGAT 
                       AATGGTTGTA TTGTGGAGAC GAGCAAATCA AATATTCTGA CTCCTATTCA GCTTATGGAT 
                       AATGGTTGTA TTGTGGAAAC GAGCAAATCA AATATTCTGA CTCCTATTCA ACTGATGGAT 
                       AATGGGTGTA TTGTTGAGAC AAGCAAGGCT AACATTCTGG CCCCAATACA GCTGATGGAC 

                       AAAACATCAT GA 
                       ---------- -- 
                       ---------- -- 
                       AAAACTTCTT AA 
                       AAAACATCTT GA 
                       AAAACTTCTT AA 
                       AAAACATCGT AA 
                       AAAACATCGT AA 
                       AAAGCATCAT AA 
