# Supplementary material for: Polyploidy Did Not Predate the Evolution of Nodulation in All Legumes
Source: PLoS One. 2010 Jul 16;5(7):e11630. doi: 10.1371/journal.pone.0011630 (PMC2905438; doi:10.1371/journal.pone.0011630)
Supplement: File S2 — Alignments and trees. Trimmed alignments and trees for all 1249 trees described in the paper. (2.55 MB GZ) [file pone.0011630.s005.gz › alncln3/cl1009.cln]

>Cf14940d
TCCGATGCTCCTACCATATTTGACAAGATCATCAAAAAGGAAATTCCTTCTACCATAGTGTATGAGGATGATAAGGTTCTTGCTTTTAGGGACATTTCTCCTCAAGCTCCAGTACATATTTTAATCATTCCTAAAGTGAGGGATGGGTTAACTGGTCTTTCCAAGGCTGAGGAGAGGCACTTTGAGATTCTTGGTCGGCTTCTTTATACTGCCAAGCTGGTTGCAAAGCAAGAAGGTCTTGATGATGGCTTCCGGATTGTGATCAATGATGGGCCAAAGGGATGCCAATCGGTTTACCACATTCATGTGCACCTCCTTGGGGGACGACAGATGAATTGGCCCGCTGGCTAA
>Glyma15g17330
----ATGGC-CAACCA---TTC-CTTTCTCTCTGCTTAGGAACTGCGCGCCATTGAAACTAGCAAC--------ACCTTTCGCTCGCAAAGCCTCCAACTTTAATCTTC---------TTCTCCCTCTTC--AACCACGCAGGTTGGTCTCTAGTACCTGTGCTGTGAACAATGAAGAGGCTGCAGCAAAAACAGCAGCTGTTAATTTTGATAGTGAAGCTCCAACAATATTTGATAAGATCATAAATAAGGAAATCCCTTCGAGCATTGTATATGAGGATGAAAAGGTTCTTGCATTTCGTGACATTAATCCACAGGCTCCGGTTCATGTCCTAGTCATTCCAAAATTAA
>Glyma19g20320
TCTGATGCTCCTACCATATTTGACAAGATCATCAATAAGGAGATTCCTTCTACTGTGGTTTATGAGGATGACAAGGTGCTTGCCTTCAGGGACATAACTCCTCAAGCTCCTACACATATTCTTATCATTCCTAAATTCAAAGACGGGTTAAGTGGTCTATCCAAGGCTGAGGAGAGGCACTTTGAGATTCTTGGCCGCCTTCTGTACACTGCCAAGCTGGTTGCGAAGCAAGAAGGACTCGACGACGGCTTCAGGATTGTAATTAACGATGGGCCGAAAGGATGCCAATCAGTTTACCACATTCATGTGCACCTCCTCGGGGGAAGACAGATGAACTGGCCTCCAGGCTAA
>Glyma19g30260
TCTGATGGTCCCACCGTATTTGACAAGATCATCAATAAGGAAATTCCTTCTACTGTGGTCTATGAGGATGATAAGGTCCTTGCCTTTAGGGACATAGATCCACAAGCTCCTACCCATATTCTAATCATTCCTAAAGTTAGGGATGGGTTAACTGGTCTGTCCAAGGCTGAGGAGAGGCACTGTGAGATTCTAGGTCGACTTTTGTGCACTGCTAAGCTGGTTGCAAAGCAAGAAGGTCTTGATGATGGCTTCAGGATTGTAATTAATGATGGACGAGACGGGGGCCAATCAGTTTACCACATTCATGTGCACCTCATTGGGGGACGACAGATGGGCTGGCCCCCTTTCTAA
>MtAC146910_41
CCTGACGCTCCCACCATATTTGACAAGATCATCAACAAGGAGATTCCTTCTACTGTTGTTTATGAGGATGATAAGGTGCTTGCCTTTAGGGACATACAACCTCAAGGTCCTGTGCACATTCTACTCATTCCCAAAGTCAGAGATGGGTTGACTGGCATATCCAAGGCTGAGGAGAGGCACATTGACATTCTTGGCCGACTTCTTTACACTGCTAAGCTGGTTGCCAAACAAGAAGGTCTTGACGATGGCTACAGGGTTGTAATTAATGATGGACCAAAAGGATGCCAATCGGTTTACCATATCCATGTGCACGTTATTGGCGGTCGACAGATGAACTGGCCACCGGGCTAA
>MtAC147481_20
----ATGGC-CTGCTACGGTTC-CTTTCTCTCTTATTAGGAACTACTCACAATTGGTGTCGACAAG--------AGCTTTTGTTGTTAAAGCTAACAACTTCAATTTCTCAAACTCTGTTCTTCCTATTC--AATGTCGCAGGTTGCCATTTAGCGCCAGCGCTACAAACAATGAACAAGCTGCAGCCAAAGCAGCTGCTGTTAATGCTGATAGTGGAGCACCAACAATATTTGACAAGATCATAAATAAGGAAATCCCTTCAAGCATTGTATATGAAGATGAAAAGGTCCTAGCCTTTCGGGACATCAGTCCACAAGCTCCGGTTCATGTCCTGGTCATTCCAAAATTCA
>VvGSVIVP00030151001
GCCGACAGTCCAACCATATTTGACAAGATTATAGCTAAGGAGATTCCTTCAACCATTGTGTATGAGGATGAAAAAGTTCTAGCATTTCGGGATGTCAACCCACAAGCTCCAGTTCATGTTTTAGTCATTCCAAAGTTAAGAGATGGATTGACACAGCTTGGAAAGGCTGAAGTAAGACATGAACAGATACTGGGTCAACTTCTCTATGCAGCCAGATTAGTGGCAGAGAAAGAAGGTGTTCTTGATGGGTTTCGTGTAGTCATCAATAGTGGTCCGGATGCCTGTCAATCTGTGTATCATCTCCACTTGCATGTACTAGGTGGGAGACAGATGAAATGGCCGCCTGGTTGA
>VvGSVIVP00033669001
TCTGATTCTCCAACCATATTTGACAAAATCATTAACAAGGAAATTCCAGCAACCATTGTTTATGAGGATGACAAGGTTCTTGCTTTTAGGGATATAGCTCCCCAAGCTCCTACACACATTTTGCTTATTCCCAAAGTTAAGGATGGATTAACTGGACTCTCTAAGGCTGAAGAGAGGCACTCTGTGATTCTGGGCCACCTTCTTTATACTGCCAAGCTCGTTGCTAAACAAGAAGGCCTTGAAGATGGATTCCGGATTGTGATCAATGATGGTCCCAGTGCATGCCAATCTGTTTATCACATTCACGTCCATCTTCTAGGCGGACGACAGATGAACTGGCCTCCCGGCTAA
