# Supplementary material for: Polyploidy Did Not Predate the Evolution of Nodulation in All Legumes
Source: PLoS One. 2010 Jul 16;5(7):e11630. doi: 10.1371/journal.pone.0011630 (PMC2905438; doi:10.1371/journal.pone.0011630)
Supplement: File S2 — Alignments and trees. Trimmed alignments and trees for all 1249 trees described in the paper. (2.55 MB GZ) [file pone.0011630.s005.gz › alncln3/cl1009.phy]

 8 351
Cf14940d               TCCGATGCTC CTACCATATT TGACAAGATC ATCAAAAAGG AAATTCCTTC TACCATAGTG 
Glyma15g17330          ----ATGGC- CAACCA---T TC-CTTTCTC TCTGCTTAGG AACTGCGCGC CATTGAAACT 
Glyma19g20320          TCTGATGCTC CTACCATATT TGACAAGATC ATCAATAAGG AGATTCCTTC TACTGTGGTT 
Glyma19g30260          TCTGATGGTC CCACCGTATT TGACAAGATC ATCAATAAGG AAATTCCTTC TACTGTGGTC 
MtAC146910_41          CCTGACGCTC CCACCATATT TGACAAGATC ATCAACAAGG AGATTCCTTC TACTGTTGTT 
MtAC147481_20          ----ATGGC- CTGCTACGGT TC-CTTTCTC TCTTATTAGG AACTACTCAC AATTGGTGTC 
VvGSVIVP00030151001    GCCGACAGTC CAACCATATT TGACAAGATT ATAGCTAAGG AGATTCCTTC AACCATTGTG 
VvGSVIVP00033669001    TCTGATTCTC CAACCATATT TGACAAAATC ATTAACAAGG AAATTCCAGC AACCATTGTT 

                       TATGAGGATG ATAAGGTTCT TGCTTTTAGG GACATTTCTC CTCAAGCTCC AGTACATATT 
                       AGCAAC---- ----ACCTTT CGCTCGCAAA GCCTCCAACT TTAATCTTC- --------TT 
                       TATGAGGATG ACAAGGTGCT TGCCTTCAGG GACATAACTC CTCAAGCTCC TACACATATT 
                       TATGAGGATG ATAAGGTCCT TGCCTTTAGG GACATAGATC CACAAGCTCC TACCCATATT 
                       TATGAGGATG ATAAGGTGCT TGCCTTTAGG GACATACAAC CTCAAGGTCC TGTGCACATT 
                       GACAAG---- ----AGCTTT TGTTGTTAAA GCTAACAACT TCAATTTCTC AAACTCTGTT 
                       TATGAGGATG AAAAAGTTCT AGCATTTCGG GATGTCAACC CACAAGCTCC AGTTCATGTT 
                       TATGAGGATG ACAAGGTTCT TGCTTTTAGG GATATAGCTC CCCAAGCTCC TACACACATT 

                       TTAATCATTC CTAAAGTGAG GGATGGGTTA ACTGGTCTTT CCAAGGCTGA GGAGAGGCAC 
                       CTCCCTCTTC --AACCACGC AGGTTGGTCT CTAGTACCTG TGCTGTGAAC AATGAAGAGG 
                       CTTATCATTC CTAAATTCAA AGACGGGTTA AGTGGTCTAT CCAAGGCTGA GGAGAGGCAC 
                       CTAATCATTC CTAAAGTTAG GGATGGGTTA ACTGGTCTGT CCAAGGCTGA GGAGAGGCAC 
                       CTACTCATTC CCAAAGTCAG AGATGGGTTG ACTGGCATAT CCAAGGCTGA GGAGAGGCAC 
                       CTTCCTATTC --AATGTCGC AGGTTGCCAT TTAGCGCCAG CGCTACAAAC AATGAACAAG 
                       TTAGTCATTC CAAAGTTAAG AGATGGATTG ACACAGCTTG GAAAGGCTGA AGTAAGACAT 
                       TTGCTTATTC CCAAAGTTAA GGATGGATTA ACTGGACTCT CTAAGGCTGA AGAGAGGCAC 

                       TTTGAGATTC TTGGTCGGCT TCTTTATACT GCCAAGCTGG TTGCAAAGCA AGAAGGTCTT 
                       CTGCAGCAAA AACAGCAGCT GTTAATTTTG ATAGTGAAGC TCCAACAATA TTTGATAAGA 
                       TTTGAGATTC TTGGCCGCCT TCTGTACACT GCCAAGCTGG TTGCGAAGCA AGAAGGACTC 
                       TGTGAGATTC TAGGTCGACT TTTGTGCACT GCTAAGCTGG TTGCAAAGCA AGAAGGTCTT 
                       ATTGACATTC TTGGCCGACT TCTTTACACT GCTAAGCTGG TTGCCAAACA AGAAGGTCTT 
                       CTGCAGCCAA AGCAGCTGCT GTTAATGCTG ATAGTGGAGC ACCAACAATA TTTGACAAGA 
                       GAACAGATAC TGGGTCAACT TCTCTATGCA GCCAGATTAG TGGCAGAGAA AGAAGGTGTT 
                       TCTGTGATTC TGGGCCACCT TCTTTATACT GCCAAGCTCG TTGCTAAACA AGAAGGCCTT 

                       GATGATGGCT TCCGGATTGT GATCAATGAT GGGCCAAAGG GATGCCAATC GGTTTACCAC 
                       TCATAAATAA GGAAATCCCT TCGAGCATTG TATATGAGGA TGAAAAGGTT CTTGCATTTC 
                       GACGACGGCT TCAGGATTGT AATTAACGAT GGGCCGAAAG GATGCCAATC AGTTTACCAC 
                       GATGATGGCT TCAGGATTGT AATTAATGAT GGACGAGACG GGGGCCAATC AGTTTACCAC 
                       GACGATGGCT ACAGGGTTGT AATTAATGAT GGACCAAAAG GATGCCAATC GGTTTACCAT 
                       TCATAAATAA GGAAATCCCT TCAAGCATTG TATATGAAGA TGAAAAGGTC CTAGCCTTTC 
                       CTTGATGGGT TTCGTGTAGT CATCAATAGT GGTCCGGATG CCTGTCAATC TGTGTATCAT 
                       GAAGATGGAT TCCGGATTGT GATCAATGAT GGTCCCAGTG CATGCCAATC TGTTTATCAC 

                       ATTCATGTGC ACCTCCTTGG GGGACGACAG ATGAATTGGC CCGCTGGCTA A 
                       GTGACATTAA TCCACAGGCT CCGGTTCATG TCCTAGTCAT TCCAAAATTA A 
                       ATTCATGTGC ACCTCCTCGG GGGAAGACAG ATGAACTGGC CTCCAGGCTA A 
                       ATTCATGTGC ACCTCATTGG GGGACGACAG ATGGGCTGGC CCCCTTTCTA A 
                       ATCCATGTGC ACGTTATTGG CGGTCGACAG ATGAACTGGC CACCGGGCTA A 
                       GGGACATCAG TCCACAAGCT CCGGTTCATG TCCTGGTCAT TCCAAAATTC A 
                       CTCCACTTGC ATGTACTAGG TGGGAGACAG ATGAAATGGC CGCCTGGTTG A 
                       ATTCACGTCC ATCTTCTAGG CGGACGACAG ATGAACTGGC CTCCCGGCTA A 
