# Supplementary material for: Polyploidy Did Not Predate the Evolution of Nodulation in All Legumes
Source: PLoS One. 2010 Jul 16;5(7):e11630. doi: 10.1371/journal.pone.0011630 (PMC2905438; doi:10.1371/journal.pone.0011630)
Supplement: File S2 — Alignments and trees. Trimmed alignments and trees for all 1249 trees described in the paper. (2.55 MB GZ) [file pone.0011630.s005.gz › alncln3/cl10105.cln]

>Cf4015d
CTAGGAACCAAACCGGCATCATGCAAGGGCCATTCAGCTGTGCTTCTGAAGGACCGCATATTAATTCTTAAAAAAGGTTCTAAGCCAGACGATCATACTTGGTTTTTGGAGGTGGACTCCCAATATGTTAGGCAGCAGCGAAAAATTCTGGGGACCGAGGTTGTTGCGTGGAGTAAGGGTGTGATAGGCAGTGCTGAGAAGCCAATTGTTATTAGTGGTCCTTCTGGAGTTGGCAAAGGAACATTGATATCAATGCTTATGAAGGAGTTCCCTTCTATGTTTGGTTTTTCTGTGAGCCACACTACCCGTGCTCCGAGGAACATGGAGAAGGACGGGGTCCATTACCATTTCACAGAGAAGAGTGTTATGGAGAAAGAGATAAAAGATGGAAAGTTTCTTGAGTTCGCATCTGTTCATGGTAATCTTTATGGAACCAGTGTTGAGGCGGTTGAGGTGGTTTCTGATTCAGGGAAGAGATGTATTCTTGATATTGATGTTCAAGGGGCAAGAAAGGTGAGGGCTACTTCACTTGAAGCCATATTCATCTTTATCTGTCCTCCATCAATGGAGGAGCTAGAGAAACGCCTGCGTGACAGAGGGACAGAAACAGAAGAACAGGTCCTGAAGCGGCTACGAAATGCGAAAGAAGAGATTGAGCAAGGGAAGTCATCAGGAATATTTGATTTTATCTTGTATAATGATAACCTTGAGGAGTGCTATGAGAGTCTTAAGAAACTACTCGGACTTGATGGCCATGTTGCCGCTCCACCTAATTCAGGGCCCAGAGAGGTCAATCTACCAATGGATCATTCATTGTCGAAAATTGACGGCAGAATCATCGTAAACTGCATCACTTCAGGACTAGAAAAGGAATCAAAGAACTTGATTGTGTTGGATGTGTCATCACTGAAAGGGGGTGCACCTGGACGGACAAGAGGGCTAGATTTTCAAGCCATAGACTCATTTTCAGATGGATTGGTGGGA
>Glyma02g31430
CTAGGTACCAAACCCATTTCATGCAATGGCCACTCAGCCGTGCTTTTGAAAGACCGAATACTAATTCTTAAGAAAAATGCCAAGCCAGATGATTGTATATGGTTTCTGGAGGTGGACACTCCATATGTCAGGCAGCAGAAAAAAATTTTGGGGATTGATGTTGTTGCATGGAGTAACGGTGTGATAGGAAATGCTGAGAAACCTGTTGTTATCAGTGGTCCTTCTGGAGTAGGTAAAGGAACATTGATATCTATGCTGATGACGGAATTCCCCTCTATGTTTGGTTTCTCTGTGAGCCACACAACCCGTGCCGCAAGAGGCATGGAGAAAGATGGGGTCCATTACCATTTTACAGAGAAGAATGTTATGGAGAAAGAAATTAAAGATGGAAAGTTTCTGGAGTTTGCTTCTGTCCATGGTAATTTATACGGGACCAGTGTTGAGGCTGTGGAGATGGTATCAGATGCAGGGAAAAGATGTATTCTTGATATTGATGTTCAAGGAGCAAGATCTGTGAGGGCTAGTTCTCTAGAAGCCATGTTCATCTTTATCTGCCCCCCATCAATGGAAGAGCTGGAGAAACGACTTCGTGACCGAGGGACAGAGACAGAAGAACAGGTCCTAAAGCGGTTACGAAATGCTCAGGCTGAGATTGAGCAAGGGAAGTCATCAGGCATATTTGATCACATCTTATATAATGGCAAACTTGAAGAGTGTTACGAGAATCTGAAGAAATTATTGGGACTTGATGGATATGTCACTCCTCC---CAAGTCAGC-CCAAAAAAGATGAATCTCCCAAGGGATCATTCAGTGTCAAAAATTGATGACAAAATCATCATAGGCTGCATCTCTTCAGGACTAGAAAAGGAATCAAAGAACTTGATCATGTTAGATGTCTCCTCACTTAAAGGGGGCGCGCCTGGACGGACAAGAGGGCTAGATTTTCAAGTCATTGACTCGTTTTCAGATGGCTTCAATGGC
>Glyma03g29470
CGGGGCACCAAACCTGTGTCGTGCAATGGCCTCTCAGCTGTGCCTTTGGAAGACCGAATACTGATTCTTAAGAAGGGTTCTAAGCCAGATGATCAAATATGGTTCCTGGAGATTGACACCCAATATGTTAGGCAGCAGCAAAAAATTTTGGGGTCTGAGGTGGTTGCATGGAGTAAAGGTGTGATAGGCAATGCTGAGAAGCCTGTTGTTATTAGTGGTCCTTCTGGAGTAGGCAAAGGAACACTGATATCAATGCTTATGAAGGAATTTCCATCTATGTTTGGTTTTTCTGTGAGCCACACCACCCGTGCTCCAAGAGGTATGGAGAAAGACGGGGTCCATTACCATTTTACTGAGAAGAGTATAATGGAGAAAGAAATCAAAGAGGGAAAGTTTCTTGAGTTTGCTTCCGTCCATGGTAATCTGTATGGAACAAGTGTTGAGGCTGTCGAACTGGTAGCAGATGCAGGGAAAAGATGTATTCTTGATATTGACGTTCAAGGTGCAAGATCTGTGAGGGCCAGTTCTCTTGAAGCCATATTCATCTTTATCTGTCCTCCATCAATGGAGGAGCTGGAGAAGCGCCTTCGTGACCGAGGGACAGAGACCGAGGAACAGATCCTTAAGCGACTACGTAATGCTGAGGCTGAGATTGAGCAAGGGAAATCTTCTCAAGTATTTGATTTCATCCTATACAATGAAAAACTTGAGGAGTGTTATGAGAGACTTAAGAAACTATTGGGACTTGACGGTTTCATCACTGCTCCAC-CTAAATCCGGCCTATAGAGATTGATTTACCAATGGACCATTCAGTGTCCAAAATTGATAACAAAATCATCATAAACTGCATCTCCTCAGGA---GAAAAGGAATCCAAGAATTTGATCATTTTGGATGTTTCCTCACTAAAAGGGGGTGTACCTGGACGGACAAGAGGCCTAAATTTCCAAGCCATTGGCTCGTTCTCAAATGGCTTGAATGGG
>Glyma10g21990
CTAGGTACCAAACCCATTTCATGTAATGGGCACTCAGCCGTGCTTTTGAAAGACCGAATACTAATTCTTAAGGAAACTGCCAAGCCAGATGATTGTATATGGTTTCTGGAGGTGGACACTCCATATGTCAGGCAGCAGAAAAAAATTTTGGGGACCGATGTTGTTGCATGGAGTAAGGGTGTGATAGGAAATTCTGAGAAGCCTGTTGTTATTAGTGGTCCTTCTGGAGTAGGTAAAGGAACATTGATATCTATGTTGATGAAGGAATTCCCCTCTATGTTTGGTTTCTCTGTGAGCCACACAACCCGTGCCGCAAGAGGCATGGAGAAAGATGGGGTCCATTACCATTTTACTGAGAAGAATGTTATGGAGAAAGAGATTAAAGATGGAAAGTTTCTGGAGTTTGCTTCTGTCCATGGTAATCTATACGGGACCAGTGTTGAGGCTGTGGAACTGGTATCAGATGCAGGGAAAAGATGTATTCTTGATATTGATGTTCAAGGAGCAAGATCTGTGAGGGCTAGTTCTCTAGAAGCCATGTTCATCTTTATCTGCCCCCCATCAATGGAAGAGCTGGAGAAACGTCTTCGAGACCGAGGAACGGAGACAGAAGAACAGGTCCTTAAGCGGTTACGAAATGCTCAGGCTGAGATTGAGCAAGGGAGGTCATCAGGCATATTTGATCACATCTTATACAATGACAAACTTGAAGAGTGTTACGAGAATCTGAAGAAATTATTGGGACTTGATGAATGTATCACTCCTCC---CAAGTCATCGCCAAAAGAGATCAATCTTCCAAGGGATCATTCAGTGTCAAAAATTGATGACAAAATCATAATAAGCAGCATCTCTTCAGGACTAGAAAAGGAATCAAAGAACTTGATCATGTTAGATGTCTCCTCACTTAAAGGGGGTGCACCTGGACGGACAAGAGGGTTAGATTTTCAAGTCATTGGTTCATTTTCAGATGGTTTCAACGGC
>Glyma19g32290
CGTGGCACCAAACCCGTGTTGTGCAATGGCCTCTCAGCAGTGCCTTTGGAAGACCGAATACTGATTCTTAAGAAGGGTTCTAAGCCTGATGATCGGATATGGTTCCTGGAGATTGACACCCAATATGTTAGGCAGCAGCAAAAAATTTTGGGGACTGAGGTAGTTGCATGGAGTAAAGGTGTGATAGGCAATGCTGAGAAGCCTGTTGTTATTAGTGGTCCTTCTGGAGTAGGCAAAGGAACACTGATATCAATGCTTATGAAGGAATTTCCATCTATGTTTGGTTTTTCCGTGAGCCACACCACCCGTGCTCCAAGAGGTATCGAGAAAGATGGGGTTCATTACCATTTTACTGAGAAGAGTATAATGGAGAAAGAGATCAAAGAAGGAAAGTTTCTTGAGTTTGCTTCTGTCCATGGCAATCTGTATGGAACTAGTGTTGAGGCTGTCGAACTGGTAGCAGATGCAGGGAAAAGATGTATTCTTGATATTGACGTTCAAGGTGCAAGATCTGTGAGGGCTAGTACGCTTGAAGCTATATTCATCTTTATCTGCCCCCCATCAATGGAGGAGCTGGAGAAGCGCCTTCGTGACCGGGGGACAGAGACTGAGGAACAGATCCTGAAGCGACTACGAAATGCTGATGCTGAGATTGAGCAAGGGAAATCTTCTCAAATATTTGATTTCATCCTATACAATGACAATCTTGAGGAGTGTCATGAGAGACTTAAGAAACTATTGGGACTTGACGATTTTGTCACTGCTCCACACTACTGACCGCCTATAGAGATTGATTTACCAATGGATCATTCAGTGTCAAAAATTGATAACAAAATCATCATAAACTGCATCTCCTCAGGA---GAGAAGGAATCAAAGAATTTGGTCATTTTGGATGTTTCCTCACTAAAAGGGGGTGCACCTGGACGGACAAGAGGCCTAAATTTCCAAGCCATTGGCTCTTTCTCAAATGGCTTGAATGGG
>MtAC155885_12
CTAGGCACCAAACCCTTGTCATGCAATGGACACTCAGCCGTGCTTTTCGAAAACCGGATCCTAGTTCTTAAGAAGGGTTCCAAATCAGATGACCAGATATGGTTTCTAGAGGTGGACACTGAATATGTTAGGCAGCAGCGGAAAAAATTGGGGACTGAGGTGGTTGCTTGGAGTAAGGGTGTGATAGGCAATGCTGAGAAACCTATTGTTATTAGTGGTCCTTCTGGAGTTGGTAAAGGAACACTGATATCAATGCTCATGAAGGAATTCCCTTCGATGTTTGGTTTTTCTGTGAGTCATACAACCCGTGCTCCGAGAAATATGGAGAAAGATGGGGTCCATTACCATTTTACCGAGAAGAGTGTGATGGAGAAAGAGATTAAAAGTGGAAAGTTTCTCGAATTTGCTTCTGTCCATGGTAATTTGTATGGGACCAGTGTTGAGGCTGTTGAAGTGGTAGCAGATGCAGGAAAAAGGTGCATTCTTGATATTGATGTTCAAGGAGCAAGATCTGTTAGGGCTAGTTCTCTTGAAGCCATATTCATCTTTGTCTGTCCACCATCAATGGAAGAGCTTGAGAAGCGCCTTCGTGACAGAGGGACTGAGACTGAGGAACAGATCCTGAAGCGACTGCGTAATGCTCAGGCTGAGATTGAGCAAGGAAAGTCTTCGAATATATTTGATTTCATCTTATACAATGACAACCTTGAAGAGTGTTATGACAGACTTAAGAAATTACTGGGACTTGATGGTTTTGTCGCAACTTCACCCAAATCAGCACCTAGAGAGATTAATCTACCAACAGATCATTCAGTGTCTAAAATTGATGACAAAATCATCATAAGCTGCATCTCTTCTGGACTTGACAAGGAGTCAAAGAATTCTATCATGTTGGATGTTTCCTCACTGAAAGGGGGTGCACCTGGAAGGACAAGAGGACTTGATTTTCAAGTCATAGGCTC--TATGGATCAGCTTAGCTAA-
>VvGSVIVP00025564001
TTGGGAACAAAACCCGAAGCAGGTAAGGGCCATTCGGCTGTGCTTGTAGAGGATCGGATATTGATCATCAAGAGGGGTTCCACCCCTGATGACTGCATTTGGTTTCTTGAGGTGGATACCGAATTTGTAAGGGAGCAGAAAAAAACTTTGGGTACTGAGGTAGTTGCTTGGAGTAGGGGAGTTATTGGTGATGCCAATAAGCCAATTGTTATTAGTGGTCCTTCTGGAGTGGGTAAGGGTACATTAATATCCAAACTGATGAAGGAATTTCCATCCATGTTTGGGTTCTCTGTGAGCCACACAACCCGGGCTCCAAGAGACAAGGAAATCAATGGGGTTCATTACCATTTCACGGAGCGGAGTGTTATGGAGAAAGAGATAAAAGATGTGAAGTTCCTCGAGTTTGCTAATGTTCATGGGAATCTCTATGGAACCAGTATTGAAGCTGTTGAAGTGGTTGCAGATGCTGGAAAGAGATGCATTCTTGACATTGATGTTCAAGGGGCAAGGTCCGTGAGGGCTAGTTCTCTTGAAGCCATTTTCATCTTTATCTGTCCACCCTCATTTGAGGAGCTTGAGAAGCGCCTTCGTGCAAGGGGAACAGAAACAGAGGAACAGATCCAAAAACGACTCCGGAATGCAGAAGCAGAGCTTGAACAAGGACAATCATCTGGTCTCTTTGATCATATCTTAGTCAACGATGACCTCGACAAGTGCTATGAGAATCTCAAGAAATTGTTGGACCTAGACGGAAATGTTGCTGATACTTTCTCCAAACCTCCAAAACCAGTTGAGCTGCCCATAGGCCATTCAGTGTTGAAAATCAATGAAAAAGTCGTGATAAGCTGTAGAACTCAGGAACTAGAAAAAGCTTCAAAGAACTTGATTGTATTGGATGTATCTTCACTCAAAGGAGGGGCACCAGGACGGACAAGAGGGCTAAAAATGAGAGCTATGGACTCATTTTCAGATGTCGTGAATGGG
