# Supplementary material for: Polyploidy Did Not Predate the Evolution of Nodulation in All Legumes
Source: PLoS One. 2010 Jul 16;5(7):e11630. doi: 10.1371/journal.pone.0011630 (PMC2905438; doi:10.1371/journal.pone.0011630)
Supplement: File S2 — Alignments and trees. Trimmed alignments and trees for all 1249 trees described in the paper. (2.55 MB GZ) [file pone.0011630.s005.gz › alncln3/cl10105.phy]

 7 984
Cf4015d                CTAGGAACCA AACCGGCATC ATGCAAGGGC CATTCAGCTG TGCTTCTGAA GGACCGCATA 
Glyma02g31430          CTAGGTACCA AACCCATTTC ATGCAATGGC CACTCAGCCG TGCTTTTGAA AGACCGAATA 
Glyma03g29470          CGGGGCACCA AACCTGTGTC GTGCAATGGC CTCTCAGCTG TGCCTTTGGA AGACCGAATA 
Glyma10g21990          CTAGGTACCA AACCCATTTC ATGTAATGGG CACTCAGCCG TGCTTTTGAA AGACCGAATA 
Glyma19g32290          CGTGGCACCA AACCCGTGTT GTGCAATGGC CTCTCAGCAG TGCCTTTGGA AGACCGAATA 
MtAC155885_12          CTAGGCACCA AACCCTTGTC ATGCAATGGA CACTCAGCCG TGCTTTTCGA AAACCGGATC 
VvGSVIVP00025564001    TTGGGAACAA AACCCGAAGC AGGTAAGGGC CATTCGGCTG TGCTTGTAGA GGATCGGATA 

                       TTAATTCTTA AAAAAGGTTC TAAGCCAGAC GATCATACTT GGTTTTTGGA GGTGGACTCC 
                       CTAATTCTTA AGAAAAATGC CAAGCCAGAT GATTGTATAT GGTTTCTGGA GGTGGACACT 
                       CTGATTCTTA AGAAGGGTTC TAAGCCAGAT GATCAAATAT GGTTCCTGGA GATTGACACC 
                       CTAATTCTTA AGGAAACTGC CAAGCCAGAT GATTGTATAT GGTTTCTGGA GGTGGACACT 
                       CTGATTCTTA AGAAGGGTTC TAAGCCTGAT GATCGGATAT GGTTCCTGGA GATTGACACC 
                       CTAGTTCTTA AGAAGGGTTC CAAATCAGAT GACCAGATAT GGTTTCTAGA GGTGGACACT 
                       TTGATCATCA AGAGGGGTTC CACCCCTGAT GACTGCATTT GGTTTCTTGA GGTGGATACC 

                       CAATATGTTA GGCAGCAGCG AAAAATTCTG GGGACCGAGG TTGTTGCGTG GAGTAAGGGT 
                       CCATATGTCA GGCAGCAGAA AAAAATTTTG GGGATTGATG TTGTTGCATG GAGTAACGGT 
                       CAATATGTTA GGCAGCAGCA AAAAATTTTG GGGTCTGAGG TGGTTGCATG GAGTAAAGGT 
                       CCATATGTCA GGCAGCAGAA AAAAATTTTG GGGACCGATG TTGTTGCATG GAGTAAGGGT 
                       CAATATGTTA GGCAGCAGCA AAAAATTTTG GGGACTGAGG TAGTTGCATG GAGTAAAGGT 
                       GAATATGTTA GGCAGCAGCG GAAAAAATTG GGGACTGAGG TGGTTGCTTG GAGTAAGGGT 
                       GAATTTGTAA GGGAGCAGAA AAAAACTTTG GGTACTGAGG TAGTTGCTTG GAGTAGGGGA 

                       GTGATAGGCA GTGCTGAGAA GCCAATTGTT ATTAGTGGTC CTTCTGGAGT TGGCAAAGGA 
                       GTGATAGGAA ATGCTGAGAA ACCTGTTGTT ATCAGTGGTC CTTCTGGAGT AGGTAAAGGA 
                       GTGATAGGCA ATGCTGAGAA GCCTGTTGTT ATTAGTGGTC CTTCTGGAGT AGGCAAAGGA 
                       GTGATAGGAA ATTCTGAGAA GCCTGTTGTT ATTAGTGGTC CTTCTGGAGT AGGTAAAGGA 
                       GTGATAGGCA ATGCTGAGAA GCCTGTTGTT ATTAGTGGTC CTTCTGGAGT AGGCAAAGGA 
                       GTGATAGGCA ATGCTGAGAA ACCTATTGTT ATTAGTGGTC CTTCTGGAGT TGGTAAAGGA 
                       GTTATTGGTG ATGCCAATAA GCCAATTGTT ATTAGTGGTC CTTCTGGAGT GGGTAAGGGT 

                       ACATTGATAT CAATGCTTAT GAAGGAGTTC CCTTCTATGT TTGGTTTTTC TGTGAGCCAC 
                       ACATTGATAT CTATGCTGAT GACGGAATTC CCCTCTATGT TTGGTTTCTC TGTGAGCCAC 
                       ACACTGATAT CAATGCTTAT GAAGGAATTT CCATCTATGT TTGGTTTTTC TGTGAGCCAC 
                       ACATTGATAT CTATGTTGAT GAAGGAATTC CCCTCTATGT TTGGTTTCTC TGTGAGCCAC 
                       ACACTGATAT CAATGCTTAT GAAGGAATTT CCATCTATGT TTGGTTTTTC CGTGAGCCAC 
                       ACACTGATAT CAATGCTCAT GAAGGAATTC CCTTCGATGT TTGGTTTTTC TGTGAGTCAT 
                       ACATTAATAT CCAAACTGAT GAAGGAATTT CCATCCATGT TTGGGTTCTC TGTGAGCCAC 

                       ACTACCCGTG CTCCGAGGAA CATGGAGAAG GACGGGGTCC ATTACCATTT CACAGAGAAG 
                       ACAACCCGTG CCGCAAGAGG CATGGAGAAA GATGGGGTCC ATTACCATTT TACAGAGAAG 
                       ACCACCCGTG CTCCAAGAGG TATGGAGAAA GACGGGGTCC ATTACCATTT TACTGAGAAG 
                       ACAACCCGTG CCGCAAGAGG CATGGAGAAA GATGGGGTCC ATTACCATTT TACTGAGAAG 
                       ACCACCCGTG CTCCAAGAGG TATCGAGAAA GATGGGGTTC ATTACCATTT TACTGAGAAG 
                       ACAACCCGTG CTCCGAGAAA TATGGAGAAA GATGGGGTCC ATTACCATTT TACCGAGAAG 
                       ACAACCCGGG CTCCAAGAGA CAAGGAAATC AATGGGGTTC ATTACCATTT CACGGAGCGG 

                       AGTGTTATGG AGAAAGAGAT AAAAGATGGA AAGTTTCTTG AGTTCGCATC TGTTCATGGT 
                       AATGTTATGG AGAAAGAAAT TAAAGATGGA AAGTTTCTGG AGTTTGCTTC TGTCCATGGT 
                       AGTATAATGG AGAAAGAAAT CAAAGAGGGA AAGTTTCTTG AGTTTGCTTC CGTCCATGGT 
                       AATGTTATGG AGAAAGAGAT TAAAGATGGA AAGTTTCTGG AGTTTGCTTC TGTCCATGGT 
                       AGTATAATGG AGAAAGAGAT CAAAGAAGGA AAGTTTCTTG AGTTTGCTTC TGTCCATGGC 
                       AGTGTGATGG AGAAAGAGAT TAAAAGTGGA AAGTTTCTCG AATTTGCTTC TGTCCATGGT 
                       AGTGTTATGG AGAAAGAGAT AAAAGATGTG AAGTTCCTCG AGTTTGCTAA TGTTCATGGG 

                       AATCTTTATG GAACCAGTGT TGAGGCGGTT GAGGTGGTTT CTGATTCAGG GAAGAGATGT 
                       AATTTATACG GGACCAGTGT TGAGGCTGTG GAGATGGTAT CAGATGCAGG GAAAAGATGT 
                       AATCTGTATG GAACAAGTGT TGAGGCTGTC GAACTGGTAG CAGATGCAGG GAAAAGATGT 
                       AATCTATACG GGACCAGTGT TGAGGCTGTG GAACTGGTAT CAGATGCAGG GAAAAGATGT 
                       AATCTGTATG GAACTAGTGT TGAGGCTGTC GAACTGGTAG CAGATGCAGG GAAAAGATGT 
                       AATTTGTATG GGACCAGTGT TGAGGCTGTT GAAGTGGTAG CAGATGCAGG AAAAAGGTGC 
                       AATCTCTATG GAACCAGTAT TGAAGCTGTT GAAGTGGTTG CAGATGCTGG AAAGAGATGC 

                       ATTCTTGATA TTGATGTTCA AGGGGCAAGA AAGGTGAGGG CTACTTCACT TGAAGCCATA 
                       ATTCTTGATA TTGATGTTCA AGGAGCAAGA TCTGTGAGGG CTAGTTCTCT AGAAGCCATG 
                       ATTCTTGATA TTGACGTTCA AGGTGCAAGA TCTGTGAGGG CCAGTTCTCT TGAAGCCATA 
                       ATTCTTGATA TTGATGTTCA AGGAGCAAGA TCTGTGAGGG CTAGTTCTCT AGAAGCCATG 
                       ATTCTTGATA TTGACGTTCA AGGTGCAAGA TCTGTGAGGG CTAGTACGCT TGAAGCTATA 
                       ATTCTTGATA TTGATGTTCA AGGAGCAAGA TCTGTTAGGG CTAGTTCTCT TGAAGCCATA 
                       ATTCTTGACA TTGATGTTCA AGGGGCAAGG TCCGTGAGGG CTAGTTCTCT TGAAGCCATT 

                       TTCATCTTTA TCTGTCCTCC ATCAATGGAG GAGCTAGAGA AACGCCTGCG TGACAGAGGG 
                       TTCATCTTTA TCTGCCCCCC ATCAATGGAA GAGCTGGAGA AACGACTTCG TGACCGAGGG 
                       TTCATCTTTA TCTGTCCTCC ATCAATGGAG GAGCTGGAGA AGCGCCTTCG TGACCGAGGG 
                       TTCATCTTTA TCTGCCCCCC ATCAATGGAA GAGCTGGAGA AACGTCTTCG AGACCGAGGA 
                       TTCATCTTTA TCTGCCCCCC ATCAATGGAG GAGCTGGAGA AGCGCCTTCG TGACCGGGGG 
                       TTCATCTTTG TCTGTCCACC ATCAATGGAA GAGCTTGAGA AGCGCCTTCG TGACAGAGGG 
                       TTCATCTTTA TCTGTCCACC CTCATTTGAG GAGCTTGAGA AGCGCCTTCG TGCAAGGGGA 

                       ACAGAAACAG AAGAACAGGT CCTGAAGCGG CTACGAAATG CGAAAGAAGA GATTGAGCAA 
                       ACAGAGACAG AAGAACAGGT CCTAAAGCGG TTACGAAATG CTCAGGCTGA GATTGAGCAA 
                       ACAGAGACCG AGGAACAGAT CCTTAAGCGA CTACGTAATG CTGAGGCTGA GATTGAGCAA 
                       ACGGAGACAG AAGAACAGGT CCTTAAGCGG TTACGAAATG CTCAGGCTGA GATTGAGCAA 
                       ACAGAGACTG AGGAACAGAT CCTGAAGCGA CTACGAAATG CTGATGCTGA GATTGAGCAA 
                       ACTGAGACTG AGGAACAGAT CCTGAAGCGA CTGCGTAATG CTCAGGCTGA GATTGAGCAA 
                       ACAGAAACAG AGGAACAGAT CCAAAAACGA CTCCGGAATG CAGAAGCAGA GCTTGAACAA 

                       GGGAAGTCAT CAGGAATATT TGATTTTATC TTGTATAATG ATAACCTTGA GGAGTGCTAT 
                       GGGAAGTCAT CAGGCATATT TGATCACATC TTATATAATG GCAAACTTGA AGAGTGTTAC 
                       GGGAAATCTT CTCAAGTATT TGATTTCATC CTATACAATG AAAAACTTGA GGAGTGTTAT 
                       GGGAGGTCAT CAGGCATATT TGATCACATC TTATACAATG ACAAACTTGA AGAGTGTTAC 
                       GGGAAATCTT CTCAAATATT TGATTTCATC CTATACAATG ACAATCTTGA GGAGTGTCAT 
                       GGAAAGTCTT CGAATATATT TGATTTCATC TTATACAATG ACAACCTTGA AGAGTGTTAT 
                       GGACAATCAT CTGGTCTCTT TGATCATATC TTAGTCAACG ATGACCTCGA CAAGTGCTAT 

                       GAGAGTCTTA AGAAACTACT CGGACTTGAT GGCCATGTTG CCGCTCCACC TAATTCAGGG 
                       GAGAATCTGA AGAAATTATT GGGACTTGAT GGATATGTCA CTCCTCC--- CAAGTCAGC- 
                       GAGAGACTTA AGAAACTATT GGGACTTGAC GGTTTCATCA CTGCTCCAC- CTAAATCCGG 
                       GAGAATCTGA AGAAATTATT GGGACTTGAT GAATGTATCA CTCCTCC--- CAAGTCATCG 
                       GAGAGACTTA AGAAACTATT GGGACTTGAC GATTTTGTCA CTGCTCCACA CTACTGACCG 
                       GACAGACTTA AGAAATTACT GGGACTTGAT GGTTTTGTCG CAACTTCACC CAAATCAGCA 
                       GAGAATCTCA AGAAATTGTT GGACCTAGAC GGAAATGTTG CTGATACTTT CTCCAAACCT 

                       CCCAGAGAGG TCAATCTACC AATGGATCAT TCATTGTCGA AAATTGACGG CAGAATCATC 
                       CCAAAAAAGA TGAATCTCCC AAGGGATCAT TCAGTGTCAA AAATTGATGA CAAAATCATC 
                       CCTATAGAGA TTGATTTACC AATGGACCAT TCAGTGTCCA AAATTGATAA CAAAATCATC 
                       CCAAAAGAGA TCAATCTTCC AAGGGATCAT TCAGTGTCAA AAATTGATGA CAAAATCATA 
                       CCTATAGAGA TTGATTTACC AATGGATCAT TCAGTGTCAA AAATTGATAA CAAAATCATC 
                       CCTAGAGAGA TTAATCTACC AACAGATCAT TCAGTGTCTA AAATTGATGA CAAAATCATC 
                       CCAAAACCAG TTGAGCTGCC CATAGGCCAT TCAGTGTTGA AAATCAATGA AAAAGTCGTG 

                       GTAAACTGCA TCACTTCAGG ACTAGAAAAG GAATCAAAGA ACTTGATTGT GTTGGATGTG 
                       ATAGGCTGCA TCTCTTCAGG ACTAGAAAAG GAATCAAAGA ACTTGATCAT GTTAGATGTC 
                       ATAAACTGCA TCTCCTCAGG A---GAAAAG GAATCCAAGA ATTTGATCAT TTTGGATGTT 
                       ATAAGCAGCA TCTCTTCAGG ACTAGAAAAG GAATCAAAGA ACTTGATCAT GTTAGATGTC 
                       ATAAACTGCA TCTCCTCAGG A---GAGAAG GAATCAAAGA ATTTGGTCAT TTTGGATGTT 
                       ATAAGCTGCA TCTCTTCTGG ACTTGACAAG GAGTCAAAGA ATTCTATCAT GTTGGATGTT 
                       ATAAGCTGTA GAACTCAGGA ACTAGAAAAA GCTTCAAAGA ACTTGATTGT ATTGGATGTA 

                       TCATCACTGA AAGGGGGTGC ACCTGGACGG ACAAGAGGGC TAGATTTTCA AGCCATAGAC 
                       TCCTCACTTA AAGGGGGCGC GCCTGGACGG ACAAGAGGGC TAGATTTTCA AGTCATTGAC 
                       TCCTCACTAA AAGGGGGTGT ACCTGGACGG ACAAGAGGCC TAAATTTCCA AGCCATTGGC 
                       TCCTCACTTA AAGGGGGTGC ACCTGGACGG ACAAGAGGGT TAGATTTTCA AGTCATTGGT 
                       TCCTCACTAA AAGGGGGTGC ACCTGGACGG ACAAGAGGCC TAAATTTCCA AGCCATTGGC 
                       TCCTCACTGA AAGGGGGTGC ACCTGGAAGG ACAAGAGGAC TTGATTTTCA AGTCATAGGC 
                       TCTTCACTCA AAGGAGGGGC ACCAGGACGG ACAAGAGGGC TAAAAATGAG AGCTATGGAC 

                       TCATTTTCAG ATGGATTGGT GGGA 
                       TCGTTTTCAG ATGGCTTCAA TGGC 
                       TCGTTCTCAA ATGGCTTGAA TGGG 
                       TCATTTTCAG ATGGTTTCAA CGGC 
                       TCTTTCTCAA ATGGCTTGAA TGGG 
                       TC--TATGGA TCAGCTTAGC TAA- 
                       TCATTTTCAG ATGTCGTGAA TGGG 
