# Supplementary material for: Polyploidy Did Not Predate the Evolution of Nodulation in All Legumes
Source: PLoS One. 2010 Jul 16;5(7):e11630. doi: 10.1371/journal.pone.0011630 (PMC2905438; doi:10.1371/journal.pone.0011630)
Supplement: File S2 — Alignments and trees. Trimmed alignments and trees for all 1249 trees described in the paper. (2.55 MB GZ) [file pone.0011630.s005.gz › alncln3/cl10109.cln]

>Cf283d
TTGGACGAGCGGAAGGTTCAGAAAACTTATTGGATAGAGCACACAGCGAATTTGTCTGTTGAGGCAATGATGCTTGATTCTAAAGCATCAGATCTCGATAAAGAGGAGCGACCCGAAGTACTTGGCTTACTACCGGCATATGAAGGAAAGTCAGTTTTAGAACTTGGAGCTGGTATTGGGCGATTCACAGGTGAACTGGCTCAGAAGGCTGGTCAGTTGCTTGCTGTGGACTTCATTGAGAGTGCAATAAAGAAGAATGAAAGCATTAATTCGCATCACAAGAATGTCAAGTTTATGTGCGCTGATGTCACTTCTCCAGACTTGCATATTTCCGAAGGATCAGTTGATCTGATATTTTCGAATTGGTTGCTTATGTACCTTTCAGATAAAGAGGTAGCGAATTTGGCAGAAAGAATGGTCAAATGGTTGAAAGGTGGGGGATATCTATTTTTCCGAGAATCTTGTTTCCCAACCAATCTGGAGATTCAAAGAGAAAAATACAACCCAACTCATTACAGGGAACCCAGATTTTACACAAAGATATTTAAAGAGTGCAATATGATTGATGATTCTGGGAATTCCTTTGAACTTTCTCTTGTTGGCTGTAAATGCATTGGAGCTTATGTGCGAAACAAAAAGAATCAAAACCAGATTTGCTGGATATGGCAAAAAGTAAAATCTCAAGATGATAGAGGATTCCAGCGGTTCTTAGATAGTGTTGAGTATAATCATCAGGGTATTTTGCGTTATGAGCGAGTATATGGACAGGGCTTTGTGAGCACAGGAGGAATTGAAACAACAAAAGACTTTGTGGCAAAGTTGGAACTAAAGCCTGGTCAGAAAGTACTAGATGTTGGTTGTGGTATTGGGGGAGGTGACATTTACATGGCTGATAATTTTGACGTTGAGGTTGTAGGCATTGACCTTTCGATAAATATGATTTCTCTTGCTATTGAACGTGCTATTGGACTCAAATGCTCAGTTGAATTTGAATGTGCCGATTGCACTAAAAAAACATATCCTGAGAGGACATTTGATGTAATCTACACCCGTGACGCCATGTTACACATCCAAGACAAATTAAAATTGTTCAGGTCGTTTTACAATTGGTTGAAGCCGGGGGGTAAACTTCTAATCACCGATTTCTGCATGAGTACCAGAACTCCATCAGCAGGATATGCTGAGTACATCAAGAAAGGAGGATATTATCTTAGTGACCTGAAAGCTTACAGTCAGATGATCAAGGATGCTGGATTCGATGATGTCATTGCTGAGGACAAAACAAATCTGTTCATGAAAACTCTTCTAGTGGAGTTGAATGCCCTTGAGAAGAACAAGGACAGTTTCATTTCCGACTTCTCCGAGGAGGAGTACAATGAAATGGTTGAAAAATGGAAGGCTAAAAAGAGCAGGGGTGCATCTGGTGAGCAGCTATGGGGCTTGTTCATTGCG
>Glyma05g33790
ATGGATGAGCGTCACATTCAGAAATCTTACTGGCTTCAGCATTCCGCCGATCTCTCCGTCGAGGCAATGATGCTCGATTCCAAAGCCGCTCATCTCGACAAAGAAGAGAGACCCGAGGTGCTTTCCCTATTACCTCCATTCGAAGGCAAGTCCGTTATTGAGCTTGGTGCTGGTATTGGTCGATTTACTGGTGAATTGGCTCTGAAAGCTGGTCAATTGCTTGCTGTGGACTTCATTGACACTGCTATCAAGAAGAATGAAACCATCAATGGACACCACAACCATGTCAAATTCTTGTGTGCTGATGTCACATCTCCAAATATGAACGTTTCTGAAGGATCCGTTGACGTCGTTTTCTCAAATTGGTTACTTATGTATCTCTCAGATATTGAGGTTGAAAAATTAGCTGAAAGGATGGTCAGATGGTTAAAAGATGGTGGATATATATTCTTTAGAGAATCTTGTTTCC--ACCAATCTGGAGATTCAAAGAGAAAA-TACAACCCTACTCACTACAGGGAACCCAGATTTTATACCAAGGTATTTAAAGAGTGCCATATGAGTGATAATACTGGGAATTCCTTTGAGCTTTCTCTTGTGGGATGTAAATGCATTGGAGCTTATGTTCGAAATAAGAAGAATCAAAACCAGATTTGCTGGATATGGCAGAAAGTTAGGTCACAAGATGATAGGGGTTTCCAGCGCTTCTTGGATAGAGTTGAATACAGCCACAAGAGTATTTTACGATATGAACGGATGTATGGCCCAGGCTTTGTGAGCACTGGTGGACTTGAAACGACAAAGGAGTTTGTGGCAAAGCTGGGACTAAAGCCTGGTCAGAAAGTTCTGGATGTTGGTTGTGGTGTTGGGGGAGGTGATTTCTACATGGCTGAGAATTTTGATGTTGAGGTTATTGGCATTGACCTCTCCATAAACATGATTTCTCTTGCTATTGAACGTGCTATTGGACTGAACTACGCTGTTGAATTTGATTGTGCGGATTGCTATAGAAAAACATATCCTGAGAATACATTTGATGTAATATACACTCGGGACACCATGCTGCACGTCAAAGATAAACCAACATTATTCAGATCATTTTACAAGTGGTTGAAGCCTGGAGGAAAAATTCTAATCACAGATTACTGCAAAAGTGCTGGAAGTCCATCTTTAGAATTTGCTGAGTACATAAAAAAAGGAGGATATTATCTCCATGACATTAAAGCGTATAGGCAGATGCTTGAGGATGCGGGATTTGATGATGTCATTGCCGAGGATCGAACTGATCAGTTTGTGAACACGCTACAGCAGGAGTTAAATGCCCTTGAGAACAAGAAGGACGATTTTATTGGTGACTTCAGCGAGGAAGACTACAATGAGATTGTCGAAAGATGGAAGGCAAAGCAGACCAGGGGTGCATCTAGAGAGCAGATGTGGGGCTTGTTCATTGCC
>Glyma07g11580
------------------------------------------------------------------ATGATGCTCGATTCCAACGCCTCTGATCTCGACAAGGAAGAAAGACCCGAAGTTTTGTCCCTACTACCAGCATATGAAGGAAAATCAGTTGTAGAACTTGGAGCAGGTATTGGAAGATTCACAGGTGAATTGGCCAAGAAAGCTGGCCAGTTGCTTGCTGTGGATTTCATTGAGAGTGCTATAAAGAAGAATGAAAGCATTAATGGACACCACAAGAATGTCAAGTTCATGTGTGCTGATGTCACTTCTCCAAACTTGCATATTTCTGAAGGATCAGTTGATCTGATGTTCTCCAATTGGTTACTCATGTATCTTTCAGATAAAGAGGTTGAGAATTTAGCTGCAAGGATGATCAAATGGTTAAAAGTTGGTGGATATGTATTCTTCAGAGAATCATGTTTCC--ACCAATCTGGAGATTCCAAGAGAAAA-TACAACCCGACTCACTATAGGGAGCCTAGATTTTACACTAAGGTATTTAAAGAGTGCCATACGAGTGATGATACCCGGAATTCCTTTGAACTTTCCCTTGTTGGATGTAAATGTATTGGAGCTTATGTCCGAAATAAGAAGAATCAAAATCAGATTTGCTGGATATGGAAAAAAGTTAGATCACAGGATGATAGGGGGTTCCAGAGGTTCTTAGATAGTGTTGAGTATAATCATAAGGATATTTTACTTTATGAGAGTGTTTTTGGTCAAGGTTTTGTGAGCACAGGAGGACTTGAAACAACCAAGGAATTCGTGGCAAAGTTGGGACTAAAACCTGGCCAGAAAGTACTGGATGTTGGTTGTGGTACTGGGGGAGGTGACATTTACATGGCAGAAAATTTTGATGTTGAGGTTGTTGGCATTGACCTCTCCATAAACATAATTTCTCTTGCCATTGAACGTGCTATTGGACTCAAATGCTGTGTAGAATTTGAGTGTGCCGATTGCACTAAAAAAACATTTCCTGTGAATACATTTGATGTAATCTATTCCCGTGACACATTGTTACACATCAAAGATAAGCCATCACTATTCAGATCATTTTACAAATGGTTGAAGCGTGGAGGTACACTTCTGATTACTGATTACTGCAAAAGTGAAGGAAGTCTATCATTAGGATATGCTGAGTATATAAAGAAAGGGGGATATTATATTCATGACATGAAAACATATTGTCGGATGCTCGAGAATGCTGGATTTGATGATGTTGTTGCCGAGGATCGAACTAATTTGTTCATGAAAACACTACAACAGGAGTTAAATGCCCTTCACAGCAAGAAGGATGATTTCATTGATGACTTCTCGGAGGAAGACTACAATGAAATTACTGAAAGATGGAAGGCCAAGCAGATGCGGGGGGCAGATGGTGAACAAATATGGAGCTTGTTCATTGCC
>Glyma08g05330
------------------------------------------------------------------------------------------------------------------------------------------------------------------------------------------------------------------------------------------------------------------------------------------------------------------------------------------------------------------------------------ATGTATCTCTCAGACATTGAGGTTCAAAAATTAGCTGAAAGGATGCTCAGATGGTTAAAAGATGCTGGATATATATTCTTTAGAGAATCTTGTTTCC--ACCAATCTGGAGATTCAAAGAGAAAA-TACAACCCTACTCACTACAGGGAACCCAGATTTTACACAAAGGTATTTAAAGAGTGCCATATGAGCGATAATACTGGGAGTTCCT---------------------GTAAATGCATTGGAGCTTATGTTCGAAACAAGAAGAACCAAAACCAGATTTGCTGGATATGGCAGAAAG---------------------------------------ATAGAGTTGAATACAGCTACAAGAGTATTTTACGGTCTGAACGGATGTATGGCCCAGGCTTTGTGAGCACTGGTGGACTTGAAACAACAAAGGAATTTGTGACAAAACTGGGACTAAAGCCTGGTCAGAAAGTTCTGGATGTT-----------TGGTTGTGGTGGTTTTTA----------------------------------------------------------------------------------------------------------------------------------------------------------GTAGTGT-------------CATGCT----------------------TTAT---AATCATTTTACAAGTGGTTGAAGCCTGGAGGAAAAATTCTAAATACAGATTACTGCAAAA--------------------------------TACATTAAAAAAGGAGGATATTATCTCCATTACATTAAAGCGTATAGGCAGATGCTTGAGGATGCTGGATTTGATGATATCATTGCTGAGAGTCGAACTGATCAGTTTGTGAAAATGCTACAGCAGGAGTTAGATGCCCTTGAGAACAAGAAGGACGATTTTATTCGTGACTTCAGC----AAGATTACAATTAGATTGTGGAAAGATGGAAGGCAAAGCATACCTGGGGTGCGTATAGAGAGCAGATGTGGGGCTTGTTCATTGCC
>Glyma09g30650
------------------------------------------------------------------------------------------------------------------------------------------------------------------------------------------------------------------------------------------------------------------------------------------------------------------------------------------------------------------------------------------------------------------------------ATGATCAAATGGTTAAAAGTTGGTGGATATGTATTCTTCAGAGAATCATGTTTCC--ACCAATCTGGAGATTCCAAGAGAAAA-TACAACCCAACTCACTATAGGGAACCTAGATTTTACACTAAGGTATTTAAAGAGTGCCATATAAGTGATGACACCAGGAATTCCTTTGAACTTTCCCTTGTTGGCTGTAAATGTATTGGAGCTTATGTCCGAAATAAGAAGAATCAAAACCAGATTTGCTGGTTATGGAAAAAAGTTAGATCACAGGATGATAGGGGGTTCCAGAGGTTCTTAGATAGTGTTGAGTATAATCATAAGGATATATTACTTTATGAGAGTGTGTTTGGCCAAGGCTTTGTGAGCACAGGAGGACTTGAAACAACAAAGGAATTTGTGGCAAAGTTGGGATTAAAACCTGGCCAAAAAGTACTGGATGTTGGTTGTGGTACAGGAGGAGGTGACATTTACATGGCTGAAAATTTTGATGTTGAGGTTGTTGGCATTGACCTCTCCATAAACGTGATTTCTCTTGCTATTGAACGTGCTATTGGACTCAAATGCTCGGTAGAATTTGAATGTGCCGATTGCACTAAAAAAACATACCCTGAGAATACATTTGATGTAATCTATTCCCGTGACACATTGTTACACATCAAAGATAAACCACCACTATTCAGATCATTTTACAAATGGTTGAAGCGTGGAGGTACACTTATTATTACTGATTACTGCAAAAGTGAAGGAAGTCCATCATTAGGATATGCTGAGTACATAAAAAAAGGAGGATATCATATCCATGACATGAAAACATATTGTCAGATGCTTGAGAATGCCGGATTTGATGACGTTGTTGCCGAGGATCGAACTAATTTGTTCATGAAAACCCTACAGCAGGAGTTAAATGCCCTTGAGAGCAAGAAGGATGATTTCATTGATGAATTCTCGGAGGAAGACTACAATGGAATTACTGAAAGATGGAAGGCCAAGCAGATGCGGGGTGCAGATGGTGAACAAATATGGGGCTTGTTCGTTGCC
>MtAC137078_55
ACTGATGAACGTGAAATTCAGAAATCATACTGGATTCAGCATTGTGCTGATCTCTCTGTCGAGGCTATGATGCTCGATTCCAAAGCTTCTGATCTCGACAAGGAAGAAAGACCTGAGGTACTTTCCCTGCTACCAGAATATGAAGGAAAATCAGTTATTGAGCTTGGAGCCGGTATTGGAAGATTTACCGGAGAATTGGCGCAGAAAGCTGGTCAATTGCTGGCTGTGGACTTCATTGAGAGTGCAATAAAGAAGAATGAAAGCATTAACGGACACTACAAAAATGCCAAGTTTTTGTGTGCTGATGTTACCTCTCCAAAGATGGATGTTTCTGAAGGATCTGTTGATGTGATTTTCTCAAATTGGTTACTGATGTATCTTTCAGATAATGAGGTTGAGAATTTAGCAAAAAGAATGATGAAATGGTTGAAAGATGGTGGTTATATATTCTTCCGAGAATCCTGTTTCC--ACCAATCTGGGGATTCAAAGAGAAAT-TACAATCCTACTCACTACAGGGAACCCAGATTTTACACAAAGGTATTTAAACAATGCCATATGAGTGATATCTCTGGGAATTCCTTTGAACTTTCTCTTGTGGGCTGTAAATGCATTGGAGCATATGTTCGAAATAAGAAGAATCAAAACCAGATTTGCTGGATATGGCAAAAGGTTAGATCACATGATGATAGGGGATTCCAGAAGTTCTTAGATAGAGTTGAATACAGCGAGAAGAGTATTTTACGATATGAGCGCGTGTATGGCCATGGCTTTATAAGCACCGGAGGACTTGAAACGACAAAGGAACTTGTAGCTAAGCTGGAACTAAAGCCTGGCCAGAAAGTACTGGATGTTGGTTGTGGTGTTGGCGGAGGTGATTTCTACATGGCTGAAAATTTTGATGTTGAGGTTGTTGGCGTAGACCTCTCCATAAATGTGATTTCCCGTGCTATTGAACGTGCTATCGGACTGAAATACACTGTTGAATTTGATTGTGCTGATTGCTCCAAAAAAACATATCCTGAGAAGACCTATGATGTAATCTACACTCGTGATGCCATGCTATACATCAAAGACAAACCAACATTATTTAGATCATTTTTCAAGTGGTTGAAACCTGGAGGTCAACTTCTAATTACTGATTACTGCAAAAGTGCTGGAAGTCCATCTTCAGAATTTGCTGAATACATCAAGGAAGGAGGATATTATATCCATGACATGAAAGAATACGAGCAGATGCTGGAGAACGCTGGATTTGATG---TCATTGTTGAGGATCGAACTGATCAGTTTGTGAAAACACTGCAGCAGGAGCTAATTACTCTCGAGAGCCAGAAGGACGACTTCATCAGTGATTTCAGCAAGGATGACTACGATGAAATTGTGGAGAGATGGAAGGCGAAGCAGATCAGGGGTGAACGAGGGGAGCAGAAGTGGGGCTTGTTCATTGCC
>MtAC138199_16
GAAGATGAACGTGAAGTGCAAAGAAGTTACTGGAAAGAGCATTGTGTAAATTTGTCAGTTGAGTCAATGATGCTCGATTCAAACGCCTCTCATCTCGACAAAGAAGAGAGACCCGAAGTACTTTCTCTATTACCATCATATGAAGGAAAATCAGTTTTAGAGCTTGGAGCAGGTATTGGAAGATTTACAGCTGAATTGGCTCAGAAAGCTGGCCAGTTGCTTGCTGTGGACTTCATTGAGAGTGCAATAAAGAAGAATGAAAATACTAATGGACACCACAAGAATGTCAAGTTCATGTGTGCTGATGTCACATCTCCAAATTTGCATATTTCTGAAGGATCAGTTGATTTGATATTCTCAAATTGGTTACTCATGTATCTTTCAGATGAAGAGGTTAAAAACTTAGCTGAAAGGATGGTCAAATGGTTAAATGTTAATGGATGTATATTCTTTAGAGAATCTTGTTTCC--ACCAATCTGGAGATTCAAAGAGAAAA-TACAATCCAACTCACTATAGGGAACCAAGATTTTACACTAAGGTATTTAAAGAGTGTCATATGAGTGATGATAATGGGAACTCCTTTGAGCTTTCTCTTGTGGGCTGCAAATGCATTGGAGCTTATGTTAGAAATAAGAAGAATCAAAATCAGATTTGTTGGATATGGCAAAAAGTTAAATCACAAGATGATAGACGGTTCCAAAGGTTCTTAGATAGTGTTGAGTATAACCATAAGGATATCTTACTTTATGAACATGTTTATGGTCATGGCTTTGTGAGCACAGGAGGACTTGAAACAACAAGGGAAATTGTGGCAAAGTTAGGACTAAAGCCAGGTCAAAAAGTACTAGATGTTGGTTGTGGTATTGGAGGAGGTGACTTTTACATGGCTGAAAATTTTGATGTTGAGGTTGTTGCTATTGACCTCTCCATCAACATGATTTCTCTAGCTATCGAACGTGCCATCGGACTCAAATACGCGGTTGAATTTGAATGCGTTGATTGCACAAAAAAATCGTATCCTGATAAGACCTTCGATGTAATCTACAGTCGCGACACCTTATTACACATCAAAGATAAACCAACATTGTTCAGATCATTTTATAAGTGGTTGAAGCCTGGAGGTACACTTTTAATTACTGACTATTGCAAAAGTGTTGGAAGTCTTTCAGTAGAATATGCAGAGTATATAAAAAAGAGAGGATATTATATCCATGACATGAAAGCATATTTTCAGATGCTTGAGAATGCTGGATTTGATGATGTCATTGCTGTTGATCAAACCAATTTGTTCTTGAAAACTCTACAAATGGAGTTGAATGCCCTTGAGAACAAGAAGGTTGATTTCATTGATGATTTCTCTGAGGATGACTATAATGAAATTGTTGAAAGATGGAAGGCTAAGCAGATGAGAGGTGTAGCTGGTGAGCAGATATGGGGATTGTTCATTGCC
>VvGSVIVP00017822001
GGACAAGAGCGTGAGATCCAGAAGAACTACTGGGCGGAGCACTCGGCGGACCTCACTGTTGAGGCGATGATGCTCGATTCCAAAGCCGCTGACCTTGACAAGGAAGAGAGACCTGAAGTGCTTTCACTACTCCCACCATTTGAAGGGAAATCAGTTTTGGAACTAGGAGCAGGTATTGGTCGTTTTACTGGTGAATTAGCTCAGAAAGCTGGCCAGGTTATCTCTTTGGACTTTATTGAAAGTGTTATAAAAAAGAATGAAAGCATAAATGGGCACTACAAGAATGTCAAGTTTATGTGTGCTGATGTAGCATCTCCAGAGCTGAATTTTTCAGCAGAATCAGTGGACTTGATATTCTCTAATTGGCTTCTGATGTATCTTTCTGATAAAGAGGTTGAGGAACTGGTTGAAAGAATGGTCAAATGGTTAAAGGTTGGAGGCTTTATTTTCTTCCGAGAGTCGTGTTTTC--ATCAGTCTGGAGATTCTAAGCGAAAAGTA-AATCCGACCCACTATCGGGAACCCAGATTTTATACAAAGGTGTTTAAAGAATGCCAAACACATGATTGTTCCGGGAATCTCTATGAACTATCTCTTGTTGGCTGTAAATGCATTGGAGCTTATGTGAGAAACAAAAAAAATCAAAATCAGATTTGCTGGTTATGGCAAAAAGTCAGCTCACAGGATGATAAGGGCTTCCAGAAGTTCTTGGATAATGTTCAGTATAAATGTAATGGCATATTACGCTATGAACGTGTCTTTGGAGAAGGCTTTGTAAGCACAGGAGGGATTGAGACAACAAAAGAATTTGTGGGAAAACTGGACCTTAAACCTGGCCAGAAGGTCCTAGATGTGGGCTGTGGCATTGGAGGAGGTGACTTCTATATGGCAGAGAACTTTGATGTTGAGGTTGTTGGCATTGACCTCTCCATAAATATGGTTTCTTTTGCTCTTGAACGTGCGATTGGACTCAAGTGCTCAGTTGAATTCGAGGTAGCTGACTGCACCAAGAAATCATATCCTGACAACACATTTGATGTGATCTACAGCCGTGACACCATTCTTCACATTCAAGACAAACCTGCACTATTTAAATCCTTTTTCAAGTGGCTGAAGCCAGGAGGTAAAGTTCTGATTAGTGATTACTGCAAAAGAGCTGGACCTCCATCATCAGAATTTTCAGAATATATTAAACAAAGAGGGTATGATCTTCACGATGTGGAAGCGTATGGTGAGATGCTTAGAGATGCTGGTTTCATTGAGGTCATTGCAGAGGATAGAACTGATCAGTTCCTACAAGTTCTGCAGAGGGAGTTAAATGCTGTTGAGACAAACAAGAACGAATTTGTTCAGGACTTCTCCGAAGACGACTACAATGAAATAGTTGATGGTTGGAAGGCTAAGCTGATGAGGAGTTCATCTGGTGAGCAGAGATGGGGCCTTTTCATTGCA
