# Supplementary material for: Polyploidy Did Not Predate the Evolution of Nodulation in All Legumes
Source: PLoS One. 2010 Jul 16;5(7):e11630. doi: 10.1371/journal.pone.0011630 (PMC2905438; doi:10.1371/journal.pone.0011630)
Supplement: File S2 — Alignments and trees. Trimmed alignments and trees for all 1249 trees described in the paper. (2.55 MB GZ) [file pone.0011630.s005.gz › alncln3/cl10109.phy]

 8 1452
Cf283d                 TTGGACGAGC GGAAGGTTCA GAAAACTTAT TGGATAGAGC ACACAGCGAA TTTGTCTGTT 
Glyma05g33790          ATGGATGAGC GTCACATTCA GAAATCTTAC TGGCTTCAGC ATTCCGCCGA TCTCTCCGTC 
Glyma07g11580          ---------- ---------- ---------- ---------- ---------- ---------- 
Glyma08g05330          ---------- ---------- ---------- ---------- ---------- ---------- 
Glyma09g30650          ---------- ---------- ---------- ---------- ---------- ---------- 
MtAC137078_55          ACTGATGAAC GTGAAATTCA GAAATCATAC TGGATTCAGC ATTGTGCTGA TCTCTCTGTC 
MtAC138199_16          GAAGATGAAC GTGAAGTGCA AAGAAGTTAC TGGAAAGAGC ATTGTGTAAA TTTGTCAGTT 
VvGSVIVP00017822001    GGACAAGAGC GTGAGATCCA GAAGAACTAC TGGGCGGAGC ACTCGGCGGA CCTCACTGTT 

                       GAGGCAATGA TGCTTGATTC TAAAGCATCA GATCTCGATA AAGAGGAGCG ACCCGAAGTA 
                       GAGGCAATGA TGCTCGATTC CAAAGCCGCT CATCTCGACA AAGAAGAGAG ACCCGAGGTG 
                       ------ATGA TGCTCGATTC CAACGCCTCT GATCTCGACA AGGAAGAAAG ACCCGAAGTT 
                       ---------- ---------- ---------- ---------- ---------- ---------- 
                       ---------- ---------- ---------- ---------- ---------- ---------- 
                       GAGGCTATGA TGCTCGATTC CAAAGCTTCT GATCTCGACA AGGAAGAAAG ACCTGAGGTA 
                       GAGTCAATGA TGCTCGATTC AAACGCCTCT CATCTCGACA AAGAAGAGAG ACCCGAAGTA 
                       GAGGCGATGA TGCTCGATTC CAAAGCCGCT GACCTTGACA AGGAAGAGAG ACCTGAAGTG 

                       CTTGGCTTAC TACCGGCATA TGAAGGAAAG TCAGTTTTAG AACTTGGAGC TGGTATTGGG 
                       CTTTCCCTAT TACCTCCATT CGAAGGCAAG TCCGTTATTG AGCTTGGTGC TGGTATTGGT 
                       TTGTCCCTAC TACCAGCATA TGAAGGAAAA TCAGTTGTAG AACTTGGAGC AGGTATTGGA 
                       ---------- ---------- ---------- ---------- ---------- ---------- 
                       ---------- ---------- ---------- ---------- ---------- ---------- 
                       CTTTCCCTGC TACCAGAATA TGAAGGAAAA TCAGTTATTG AGCTTGGAGC CGGTATTGGA 
                       CTTTCTCTAT TACCATCATA TGAAGGAAAA TCAGTTTTAG AGCTTGGAGC AGGTATTGGA 
                       CTTTCACTAC TCCCACCATT TGAAGGGAAA TCAGTTTTGG AACTAGGAGC AGGTATTGGT 

                       CGATTCACAG GTGAACTGGC TCAGAAGGCT GGTCAGTTGC TTGCTGTGGA CTTCATTGAG 
                       CGATTTACTG GTGAATTGGC TCTGAAAGCT GGTCAATTGC TTGCTGTGGA CTTCATTGAC 
                       AGATTCACAG GTGAATTGGC CAAGAAAGCT GGCCAGTTGC TTGCTGTGGA TTTCATTGAG 
                       ---------- ---------- ---------- ---------- ---------- ---------- 
                       ---------- ---------- ---------- ---------- ---------- ---------- 
                       AGATTTACCG GAGAATTGGC GCAGAAAGCT GGTCAATTGC TGGCTGTGGA CTTCATTGAG 
                       AGATTTACAG CTGAATTGGC TCAGAAAGCT GGCCAGTTGC TTGCTGTGGA CTTCATTGAG 
                       CGTTTTACTG GTGAATTAGC TCAGAAAGCT GGCCAGGTTA TCTCTTTGGA CTTTATTGAA 

                       AGTGCAATAA AGAAGAATGA AAGCATTAAT TCGCATCACA AGAATGTCAA GTTTATGTGC 
                       ACTGCTATCA AGAAGAATGA AACCATCAAT GGACACCACA ACCATGTCAA ATTCTTGTGT 
                       AGTGCTATAA AGAAGAATGA AAGCATTAAT GGACACCACA AGAATGTCAA GTTCATGTGT 
                       ---------- ---------- ---------- ---------- ---------- ---------- 
                       ---------- ---------- ---------- ---------- ---------- ---------- 
                       AGTGCAATAA AGAAGAATGA AAGCATTAAC GGACACTACA AAAATGCCAA GTTTTTGTGT 
                       AGTGCAATAA AGAAGAATGA AAATACTAAT GGACACCACA AGAATGTCAA GTTCATGTGT 
                       AGTGTTATAA AAAAGAATGA AAGCATAAAT GGGCACTACA AGAATGTCAA GTTTATGTGT 

                       GCTGATGTCA CTTCTCCAGA CTTGCATATT TCCGAAGGAT CAGTTGATCT GATATTTTCG 
                       GCTGATGTCA CATCTCCAAA TATGAACGTT TCTGAAGGAT CCGTTGACGT CGTTTTCTCA 
                       GCTGATGTCA CTTCTCCAAA CTTGCATATT TCTGAAGGAT CAGTTGATCT GATGTTCTCC 
                       ---------- ---------- ---------- ---------- ---------- ---------- 
                       ---------- ---------- ---------- ---------- ---------- ---------- 
                       GCTGATGTTA CCTCTCCAAA GATGGATGTT TCTGAAGGAT CTGTTGATGT GATTTTCTCA 
                       GCTGATGTCA CATCTCCAAA TTTGCATATT TCTGAAGGAT CAGTTGATTT GATATTCTCA 
                       GCTGATGTAG CATCTCCAGA GCTGAATTTT TCAGCAGAAT CAGTGGACTT GATATTCTCT 

                       AATTGGTTGC TTATGTACCT TTCAGATAAA GAGGTAGCGA ATTTGGCAGA AAGAATGGTC 
                       AATTGGTTAC TTATGTATCT CTCAGATATT GAGGTTGAAA AATTAGCTGA AAGGATGGTC 
                       AATTGGTTAC TCATGTATCT TTCAGATAAA GAGGTTGAGA ATTTAGCTGC AAGGATGATC 
                       ---------- --ATGTATCT CTCAGACATT GAGGTTCAAA AATTAGCTGA AAGGATGCTC 
                       ---------- ---------- ---------- ---------- ---------- ----ATGATC 
                       AATTGGTTAC TGATGTATCT TTCAGATAAT GAGGTTGAGA ATTTAGCAAA AAGAATGATG 
                       AATTGGTTAC TCATGTATCT TTCAGATGAA GAGGTTAAAA ACTTAGCTGA AAGGATGGTC 
                       AATTGGCTTC TGATGTATCT TTCTGATAAA GAGGTTGAGG AACTGGTTGA AAGAATGGTC 

                       AAATGGTTGA AAGGTGGGGG ATATCTATTT TTCCGAGAAT CTTGTTTCCC AACCAATCTG 
                       AGATGGTTAA AAGATGGTGG ATATATATTC TTTAGAGAAT CTTGTTTCC- -ACCAATCTG 
                       AAATGGTTAA AAGTTGGTGG ATATGTATTC TTCAGAGAAT CATGTTTCC- -ACCAATCTG 
                       AGATGGTTAA AAGATGCTGG ATATATATTC TTTAGAGAAT CTTGTTTCC- -ACCAATCTG 
                       AAATGGTTAA AAGTTGGTGG ATATGTATTC TTCAGAGAAT CATGTTTCC- -ACCAATCTG 
                       AAATGGTTGA AAGATGGTGG TTATATATTC TTCCGAGAAT CCTGTTTCC- -ACCAATCTG 
                       AAATGGTTAA ATGTTAATGG ATGTATATTC TTTAGAGAAT CTTGTTTCC- -ACCAATCTG 
                       AAATGGTTAA AGGTTGGAGG CTTTATTTTC TTCCGAGAGT CGTGTTTTC- -ATCAGTCTG 

                       GAGATTCAAA GAGAAAAATA CAACCCAACT CATTACAGGG AACCCAGATT TTACACAAAG 
                       GAGATTCAAA GAGAAAA-TA CAACCCTACT CACTACAGGG AACCCAGATT TTATACCAAG 
                       GAGATTCCAA GAGAAAA-TA CAACCCGACT CACTATAGGG AGCCTAGATT TTACACTAAG 
                       GAGATTCAAA GAGAAAA-TA CAACCCTACT CACTACAGGG AACCCAGATT TTACACAAAG 
                       GAGATTCCAA GAGAAAA-TA CAACCCAACT CACTATAGGG AACCTAGATT TTACACTAAG 
                       GGGATTCAAA GAGAAAT-TA CAATCCTACT CACTACAGGG AACCCAGATT TTACACAAAG 
                       GAGATTCAAA GAGAAAA-TA CAATCCAACT CACTATAGGG AACCAAGATT TTACACTAAG 
                       GAGATTCTAA GCGAAAAGTA -AATCCGACC CACTATCGGG AACCCAGATT TTATACAAAG 

                       ATATTTAAAG AGTGCAATAT GATTGATGAT TCTGGGAATT CCTTTGAACT TTCTCTTGTT 
                       GTATTTAAAG AGTGCCATAT GAGTGATAAT ACTGGGAATT CCTTTGAGCT TTCTCTTGTG 
                       GTATTTAAAG AGTGCCATAC GAGTGATGAT ACCCGGAATT CCTTTGAACT TTCCCTTGTT 
                       GTATTTAAAG AGTGCCATAT GAGCGATAAT ACTGGGAGTT CCT------- ---------- 
                       GTATTTAAAG AGTGCCATAT AAGTGATGAC ACCAGGAATT CCTTTGAACT TTCCCTTGTT 
                       GTATTTAAAC AATGCCATAT GAGTGATATC TCTGGGAATT CCTTTGAACT TTCTCTTGTG 
                       GTATTTAAAG AGTGTCATAT GAGTGATGAT AATGGGAACT CCTTTGAGCT TTCTCTTGTG 
                       GTGTTTAAAG AATGCCAAAC ACATGATTGT TCCGGGAATC TCTATGAACT ATCTCTTGTT 

                       GGCTGTAAAT GCATTGGAGC TTATGTGCGA AACAAAAAGA ATCAAAACCA GATTTGCTGG 
                       GGATGTAAAT GCATTGGAGC TTATGTTCGA AATAAGAAGA ATCAAAACCA GATTTGCTGG 
                       GGATGTAAAT GTATTGGAGC TTATGTCCGA AATAAGAAGA ATCAAAATCA GATTTGCTGG 
                       ----GTAAAT GCATTGGAGC TTATGTTCGA AACAAGAAGA ACCAAAACCA GATTTGCTGG 
                       GGCTGTAAAT GTATTGGAGC TTATGTCCGA AATAAGAAGA ATCAAAACCA GATTTGCTGG 
                       GGCTGTAAAT GCATTGGAGC ATATGTTCGA AATAAGAAGA ATCAAAACCA GATTTGCTGG 
                       GGCTGCAAAT GCATTGGAGC TTATGTTAGA AATAAGAAGA ATCAAAATCA GATTTGTTGG 
                       GGCTGTAAAT GCATTGGAGC TTATGTGAGA AACAAAAAAA ATCAAAATCA GATTTGCTGG 

                       ATATGGCAAA AAGTAAAATC TCAAGATGAT AGAGGATTCC AGCGGTTCTT AGATAGTGTT 
                       ATATGGCAGA AAGTTAGGTC ACAAGATGAT AGGGGTTTCC AGCGCTTCTT GGATAGAGTT 
                       ATATGGAAAA AAGTTAGATC ACAGGATGAT AGGGGGTTCC AGAGGTTCTT AGATAGTGTT 
                       ATATGGCAGA AAG------- ---------- ---------- ---------- --ATAGAGTT 
                       TTATGGAAAA AAGTTAGATC ACAGGATGAT AGGGGGTTCC AGAGGTTCTT AGATAGTGTT 
                       ATATGGCAAA AGGTTAGATC ACATGATGAT AGGGGATTCC AGAAGTTCTT AGATAGAGTT 
                       ATATGGCAAA AAGTTAAATC ACAAGATGAT AGACGGTTCC AAAGGTTCTT AGATAGTGTT 
                       TTATGGCAAA AAGTCAGCTC ACAGGATGAT AAGGGCTTCC AGAAGTTCTT GGATAATGTT 

                       GAGTATAATC ATCAGGGTAT TTTGCGTTAT GAGCGAGTAT ATGGACAGGG CTTTGTGAGC 
                       GAATACAGCC ACAAGAGTAT TTTACGATAT GAACGGATGT ATGGCCCAGG CTTTGTGAGC 
                       GAGTATAATC ATAAGGATAT TTTACTTTAT GAGAGTGTTT TTGGTCAAGG TTTTGTGAGC 
                       GAATACAGCT ACAAGAGTAT TTTACGGTCT GAACGGATGT ATGGCCCAGG CTTTGTGAGC 
                       GAGTATAATC ATAAGGATAT ATTACTTTAT GAGAGTGTGT TTGGCCAAGG CTTTGTGAGC 
                       GAATACAGCG AGAAGAGTAT TTTACGATAT GAGCGCGTGT ATGGCCATGG CTTTATAAGC 
                       GAGTATAACC ATAAGGATAT CTTACTTTAT GAACATGTTT ATGGTCATGG CTTTGTGAGC 
                       CAGTATAAAT GTAATGGCAT ATTACGCTAT GAACGTGTCT TTGGAGAAGG CTTTGTAAGC 

                       ACAGGAGGAA TTGAAACAAC AAAAGACTTT GTGGCAAAGT TGGAACTAAA GCCTGGTCAG 
                       ACTGGTGGAC TTGAAACGAC AAAGGAGTTT GTGGCAAAGC TGGGACTAAA GCCTGGTCAG 
                       ACAGGAGGAC TTGAAACAAC CAAGGAATTC GTGGCAAAGT TGGGACTAAA ACCTGGCCAG 
                       ACTGGTGGAC TTGAAACAAC AAAGGAATTT GTGACAAAAC TGGGACTAAA GCCTGGTCAG 
                       ACAGGAGGAC TTGAAACAAC AAAGGAATTT GTGGCAAAGT TGGGATTAAA ACCTGGCCAA 
                       ACCGGAGGAC TTGAAACGAC AAAGGAACTT GTAGCTAAGC TGGAACTAAA GCCTGGCCAG 
                       ACAGGAGGAC TTGAAACAAC AAGGGAAATT GTGGCAAAGT TAGGACTAAA GCCAGGTCAA 
                       ACAGGAGGGA TTGAGACAAC AAAAGAATTT GTGGGAAAAC TGGACCTTAA ACCTGGCCAG 

                       AAAGTACTAG ATGTTGGTTG TGGTATTGGG GGAGGTGACA TTTACATGGC TGATAATTTT 
                       AAAGTTCTGG ATGTTGGTTG TGGTGTTGGG GGAGGTGATT TCTACATGGC TGAGAATTTT 
                       AAAGTACTGG ATGTTGGTTG TGGTACTGGG GGAGGTGACA TTTACATGGC AGAAAATTTT 
                       AAAGTTCTGG ATGTT----- ------TGGT TGTGGTGGTT TTTA------ ---------- 
                       AAAGTACTGG ATGTTGGTTG TGGTACAGGA GGAGGTGACA TTTACATGGC TGAAAATTTT 
                       AAAGTACTGG ATGTTGGTTG TGGTGTTGGC GGAGGTGATT TCTACATGGC TGAAAATTTT 
                       AAAGTACTAG ATGTTGGTTG TGGTATTGGA GGAGGTGACT TTTACATGGC TGAAAATTTT 
                       AAGGTCCTAG ATGTGGGCTG TGGCATTGGA GGAGGTGACT TCTATATGGC AGAGAACTTT 

                       GACGTTGAGG TTGTAGGCAT TGACCTTTCG ATAAATATGA TTTCTCTTGC TATTGAACGT 
                       GATGTTGAGG TTATTGGCAT TGACCTCTCC ATAAACATGA TTTCTCTTGC TATTGAACGT 
                       GATGTTGAGG TTGTTGGCAT TGACCTCTCC ATAAACATAA TTTCTCTTGC CATTGAACGT 
                       ---------- ---------- ---------- ---------- ---------- ---------- 
                       GATGTTGAGG TTGTTGGCAT TGACCTCTCC ATAAACGTGA TTTCTCTTGC TATTGAACGT 
                       GATGTTGAGG TTGTTGGCGT AGACCTCTCC ATAAATGTGA TTTCCCGTGC TATTGAACGT 
                       GATGTTGAGG TTGTTGCTAT TGACCTCTCC ATCAACATGA TTTCTCTAGC TATCGAACGT 
                       GATGTTGAGG TTGTTGGCAT TGACCTCTCC ATAAATATGG TTTCTTTTGC TCTTGAACGT 

                       GCTATTGGAC TCAAATGCTC AGTTGAATTT GAATGTGCCG ATTGCACTAA AAAAACATAT 
                       GCTATTGGAC TGAACTACGC TGTTGAATTT GATTGTGCGG ATTGCTATAG AAAAACATAT 
                       GCTATTGGAC TCAAATGCTG TGTAGAATTT GAGTGTGCCG ATTGCACTAA AAAAACATTT 
                       ---------- ---------- ---------- ---------- ---------- ---------- 
                       GCTATTGGAC TCAAATGCTC GGTAGAATTT GAATGTGCCG ATTGCACTAA AAAAACATAC 
                       GCTATCGGAC TGAAATACAC TGTTGAATTT GATTGTGCTG ATTGCTCCAA AAAAACATAT 
                       GCCATCGGAC TCAAATACGC GGTTGAATTT GAATGCGTTG ATTGCACAAA AAAATCGTAT 
                       GCGATTGGAC TCAAGTGCTC AGTTGAATTC GAGGTAGCTG ACTGCACCAA GAAATCATAT 

                       CCTGAGAGGA CATTTGATGT AATCTACACC CGTGACGCCA TGTTACACAT CCAAGACAAA 
                       CCTGAGAATA CATTTGATGT AATATACACT CGGGACACCA TGCTGCACGT CAAAGATAAA 
                       CCTGTGAATA CATTTGATGT AATCTATTCC CGTGACACAT TGTTACACAT CAAAGATAAG 
                       ---------- --------GT AGTGT----- --------CA TGCT------ ---------- 
                       CCTGAGAATA CATTTGATGT AATCTATTCC CGTGACACAT TGTTACACAT CAAAGATAAA 
                       CCTGAGAAGA CCTATGATGT AATCTACACT CGTGATGCCA TGCTATACAT CAAAGACAAA 
                       CCTGATAAGA CCTTCGATGT AATCTACAGT CGCGACACCT TATTACACAT CAAAGATAAA 
                       CCTGACAACA CATTTGATGT GATCTACAGC CGTGACACCA TTCTTCACAT TCAAGACAAA 

                       TTAAAATTGT TCAGGTCGTT TTACAATTGG TTGAAGCCGG GGGGTAAACT TCTAATCACC 
                       CCAACATTAT TCAGATCATT TTACAAGTGG TTGAAGCCTG GAGGAAAAAT TCTAATCACA 
                       CCATCACTAT TCAGATCATT TTACAAATGG TTGAAGCGTG GAGGTACACT TCTGATTACT 
                       ------TTAT ---AATCATT TTACAAGTGG TTGAAGCCTG GAGGAAAAAT TCTAAATACA 
                       CCACCACTAT TCAGATCATT TTACAAATGG TTGAAGCGTG GAGGTACACT TATTATTACT 
                       CCAACATTAT TTAGATCATT TTTCAAGTGG TTGAAACCTG GAGGTCAACT TCTAATTACT 
                       CCAACATTGT TCAGATCATT TTATAAGTGG TTGAAGCCTG GAGGTACACT TTTAATTACT 
                       CCTGCACTAT TTAAATCCTT TTTCAAGTGG CTGAAGCCAG GAGGTAAAGT TCTGATTAGT 

                       GATTTCTGCA TGAGTACCAG AACTCCATCA GCAGGATATG CTGAGTACAT CAAGAAAGGA 
                       GATTACTGCA AAAGTGCTGG AAGTCCATCT TTAGAATTTG CTGAGTACAT AAAAAAAGGA 
                       GATTACTGCA AAAGTGAAGG AAGTCTATCA TTAGGATATG CTGAGTATAT AAAGAAAGGG 
                       GATTACTGCA AAA------- ---------- ---------- -----TACAT TAAAAAAGGA 
                       GATTACTGCA AAAGTGAAGG AAGTCCATCA TTAGGATATG CTGAGTACAT AAAAAAAGGA 
                       GATTACTGCA AAAGTGCTGG AAGTCCATCT TCAGAATTTG CTGAATACAT CAAGGAAGGA 
                       GACTATTGCA AAAGTGTTGG AAGTCTTTCA GTAGAATATG CAGAGTATAT AAAAAAGAGA 
                       GATTACTGCA AAAGAGCTGG ACCTCCATCA TCAGAATTTT CAGAATATAT TAAACAAAGA 

                       GGATATTATC TTAGTGACCT GAAAGCTTAC AGTCAGATGA TCAAGGATGC TGGATTCGAT 
                       GGATATTATC TCCATGACAT TAAAGCGTAT AGGCAGATGC TTGAGGATGC GGGATTTGAT 
                       GGATATTATA TTCATGACAT GAAAACATAT TGTCGGATGC TCGAGAATGC TGGATTTGAT 
                       GGATATTATC TCCATTACAT TAAAGCGTAT AGGCAGATGC TTGAGGATGC TGGATTTGAT 
                       GGATATCATA TCCATGACAT GAAAACATAT TGTCAGATGC TTGAGAATGC CGGATTTGAT 
                       GGATATTATA TCCATGACAT GAAAGAATAC GAGCAGATGC TGGAGAACGC TGGATTTGAT 
                       GGATATTATA TCCATGACAT GAAAGCATAT TTTCAGATGC TTGAGAATGC TGGATTTGAT 
                       GGGTATGATC TTCACGATGT GGAAGCGTAT GGTGAGATGC TTAGAGATGC TGGTTTCATT 

                       GATGTCATTG CTGAGGACAA AACAAATCTG TTCATGAAAA CTCTTCTAGT GGAGTTGAAT 
                       GATGTCATTG CCGAGGATCG AACTGATCAG TTTGTGAACA CGCTACAGCA GGAGTTAAAT 
                       GATGTTGTTG CCGAGGATCG AACTAATTTG TTCATGAAAA CACTACAACA GGAGTTAAAT 
                       GATATCATTG CTGAGAGTCG AACTGATCAG TTTGTGAAAA TGCTACAGCA GGAGTTAGAT 
                       GACGTTGTTG CCGAGGATCG AACTAATTTG TTCATGAAAA CCCTACAGCA GGAGTTAAAT 
                       G---TCATTG TTGAGGATCG AACTGATCAG TTTGTGAAAA CACTGCAGCA GGAGCTAATT 
                       GATGTCATTG CTGTTGATCA AACCAATTTG TTCTTGAAAA CTCTACAAAT GGAGTTGAAT 
                       GAGGTCATTG CAGAGGATAG AACTGATCAG TTCCTACAAG TTCTGCAGAG GGAGTTAAAT 

                       GCCCTTGAGA AGAACAAGGA CAGTTTCATT TCCGACTTCT CCGAGGAGGA GTACAATGAA 
                       GCCCTTGAGA ACAAGAAGGA CGATTTTATT GGTGACTTCA GCGAGGAAGA CTACAATGAG 
                       GCCCTTCACA GCAAGAAGGA TGATTTCATT GATGACTTCT CGGAGGAAGA CTACAATGAA 
                       GCCCTTGAGA ACAAGAAGGA CGATTTTATT CGTGACTTCA GC----AAGA TTACAATTAG 
                       GCCCTTGAGA GCAAGAAGGA TGATTTCATT GATGAATTCT CGGAGGAAGA CTACAATGGA 
                       ACTCTCGAGA GCCAGAAGGA CGACTTCATC AGTGATTTCA GCAAGGATGA CTACGATGAA 
                       GCCCTTGAGA ACAAGAAGGT TGATTTCATT GATGATTTCT CTGAGGATGA CTATAATGAA 
                       GCTGTTGAGA CAAACAAGAA CGAATTTGTT CAGGACTTCT CCGAAGACGA CTACAATGAA 

                       ATGGTTGAAA AATGGAAGGC TAAAAAGAGC AGGGGTGCAT CTGGTGAGCA GCTATGGGGC 
                       ATTGTCGAAA GATGGAAGGC AAAGCAGACC AGGGGTGCAT CTAGAGAGCA GATGTGGGGC 
                       ATTACTGAAA GATGGAAGGC CAAGCAGATG CGGGGGGCAG ATGGTGAACA AATATGGAGC 
                       ATTGTGGAAA GATGGAAGGC AAAGCATACC TGGGGTGCGT ATAGAGAGCA GATGTGGGGC 
                       ATTACTGAAA GATGGAAGGC CAAGCAGATG CGGGGTGCAG ATGGTGAACA AATATGGGGC 
                       ATTGTGGAGA GATGGAAGGC GAAGCAGATC AGGGGTGAAC GAGGGGAGCA GAAGTGGGGC 
                       ATTGTTGAAA GATGGAAGGC TAAGCAGATG AGAGGTGTAG CTGGTGAGCA GATATGGGGA 
                       ATAGTTGATG GTTGGAAGGC TAAGCTGATG AGGAGTTCAT CTGGTGAGCA GAGATGGGGC 

                       TTGTTCATTG CG 
                       TTGTTCATTG CC 
                       TTGTTCATTG CC 
                       TTGTTCATTG CC 
                       TTGTTCGTTG CC 
                       TTGTTCATTG CC 
                       TTGTTCATTG CC 
                       CTTTTCATTG CA 
