# Supplementary material for: Polyploidy Did Not Predate the Evolution of Nodulation in All Legumes
Source: PLoS One. 2010 Jul 16;5(7):e11630. doi: 10.1371/journal.pone.0011630 (PMC2905438; doi:10.1371/journal.pone.0011630)
Supplement: File S2 — Alignments and trees. Trimmed alignments and trees for all 1249 trees described in the paper. (2.55 MB GZ) [file pone.0011630.s005.gz › alncln3/cl10113.cln]

>Cf12649d
AAAGACAGGACACGAATTAAGATGAAGAAAGAGAAAGGGTTCGGGACAAAAAAAGGGATAGAGACAGGAGGGAAAGAGATAGAGAGCGGAGCTATGATTATGATAGGAGGTCTAAGTATGCTGAGAGAGAAAGTAGCCGGGATAGTAGGCACTATCGTAGTAGGAGCAGGAGTCGGAGTAGGAGCAAGGCTCGTACACATCAGTTCTCGGAAACCTCCCGA
>Cf13d
GTGACAGATACAGGGACCGTGACCAGGATAGAGATCGACAGAGGGACAGGATAAGGAGGGATAAGGAGCGAGGAAGAGATAGAGAGCATAGTCATGATTATGATAGGAGGTCTAGTTATGCTGAGAGAGAAAGCAGCCGGGATATTAGGGATTACCGCAGTAGGAGCAGGAGTCCAAGCAGGAGCAGAAGTCAAACTTGCAAGCGGGCACTGCTCGATCGA
>Cf1560d
GCGATCGTGACAGGGATTGGGACCGAGAAAGAAATCGGGATCGAGATCGAGAAAGGGATAGAGACAGGAGGGAAAGAGATAGAGAGCGGAGCTATGATTATGATAGGAGGTCTAAGTATGCTGAGAGAGAAAGTAGCCGGGATAGTAGGCACTATCGTAGTAGGAGCAGGAGTCGGAGTAGGAGTAGAAGTCGGACTTGCAAGCTGGCACAGCCCGTTTGA
>Glyma02g40900
GTGAAAGATACAGAGATCGTGACTTGGACAGAGATCAGGATAGGGACAGAATCAGGAGGGATAAGGAGCGGGAAAGAGAGAGAGAGAGGAGTTTTGATTATGACAAGAGGTCTAAGTACACAGAGAGAGAAAGCAGCCGGGATAGTAAGCACTATCGTAG---GAGCAGGAGTCGGAG------TAGAAGTCGGACCTGCAAGCTGGCACTGCTCATATGA
>Glyma14g39220
GGGAAAGATACAGGGATCATGACTCGGAAAGAGATCAGGATAGGGACAGAATCAGGAGGAATAATGAGCGGGAAAGAGAGAGAGAGAGGATTTACGATTATGACAAGAGGTCTAAGTACACAGAGAGAGAAAGCAGCCGGGATAGTAGGCACTATCGTAG---GAGCAGGAGTCGGAGCAGGAGTAGAAGTCGGACTTGCAAGCTGGCACTGGTTGTATGA
>MtAC149209_5
AGGACCGAGATGCTGAAAGATACAGGGATTGGGACCGGGATAGGGACTATGAAAGGGACAGATCCAGGAGGGATAGGGACCGAGAGAGAAGTTATGATTATGATAGGAGGTCTAAGTACGCAGAGAGAGAAAGTAGCCGGGATAGTAGGCGCCATCGTAGTAGGAGTCGGAGTAGAAGTAGGAGCCGAAGTCAGAC---CAAGTTGGCACCGCACGCATGA
>VvGSVIVP00026678001
GGAGCAGAAGCAGAAGTCAGAGCTTGCAAGCTCGCAATGACCACATTGATCATCGTTCGAGTCCACTCGCAGATGGGAGCAAAGAGAAGACCTCGGCATCTGCCAATCTGGCGAAGCTCAGAGATCTGTATGGTGACACAGGTGAAAGAGGCAGTCGTAGGGACAATAGCGGTGAAATTAGACTTTCGTCTTGGAGTAA----------------------
