# Supplementary material for: Polyploidy Did Not Predate the Evolution of Nodulation in All Legumes
Source: PLoS One. 2010 Jul 16;5(7):e11630. doi: 10.1371/journal.pone.0011630 (PMC2905438; doi:10.1371/journal.pone.0011630)
Supplement: File S2 — Alignments and trees. Trimmed alignments and trees for all 1249 trees described in the paper. (2.55 MB GZ) [file pone.0011630.s005.gz › alncln3/cl10113.phy]

 7 221
Cf12649d               AAAGACAGGA CACGAATTAA GATGAAGAAA GAGAAAGGGT TCGGGACAAA AAAAGGGATA 
Cf13d                  GTGACAGATA CAGGGACCGT GACCAGGATA GAGATCGACA GAGGGACAGG ATAAGGAGGG 
Cf1560d                GCGATCGTGA CAGGGATTGG GACCGAGAAA GAAATCGGGA TCGAGATCGA GAAAGGGATA 
Glyma02g40900          GTGAAAGATA CAGAGATCGT GACTTGGACA GAGATCAGGA TAGGGACAGA ATCAGGAGGG 
Glyma14g39220          GGGAAAGATA CAGGGATCAT GACTCGGAAA GAGATCAGGA TAGGGACAGA ATCAGGAGGA 
MtAC149209_5           AGGACCGAGA TGCTGAAAGA TACAGGGATT GGGACCGGGA TAGGGACTAT GAAAGGGACA 
VvGSVIVP00026678001    GGAGCAGAAG CAGAAGTCAG AGCTTGCAAG CTCGCAATGA CCACATTGAT CATCGTTCGA 

                       GAGACAGGAG GGAAAGAGAT AGAGAGCGGA GCTATGATTA TGATAGGAGG TCTAAGTATG 
                       ATAAGGAGCG AGGAAGAGAT AGAGAGCATA GTCATGATTA TGATAGGAGG TCTAGTTATG 
                       GAGACAGGAG GGAAAGAGAT AGAGAGCGGA GCTATGATTA TGATAGGAGG TCTAAGTATG 
                       ATAAGGAGCG GGAAAGAGAG AGAGAGAGGA GTTTTGATTA TGACAAGAGG TCTAAGTACA 
                       ATAATGAGCG GGAAAGAGAG AGAGAGAGGA TTTACGATTA TGACAAGAGG TCTAAGTACA 
                       GATCCAGGAG GGATAGGGAC CGAGAGAGAA GTTATGATTA TGATAGGAGG TCTAAGTACG 
                       GTCCACTCGC AGATGGGAGC AAAGAGAAGA CCTCGGCATC TGCCAATCTG GCGAAGCTCA 

                       CTGAGAGAGA AAGTAGCCGG GATAGTAGGC ACTATCGTAG TAGGAGCAGG AGTCGGAGTA 
                       CTGAGAGAGA AAGCAGCCGG GATATTAGGG ATTACCGCAG TAGGAGCAGG AGTCCAAGCA 
                       CTGAGAGAGA AAGTAGCCGG GATAGTAGGC ACTATCGTAG TAGGAGCAGG AGTCGGAGTA 
                       CAGAGAGAGA AAGCAGCCGG GATAGTAAGC ACTATCGTAG ---GAGCAGG AGTCGGAG-- 
                       CAGAGAGAGA AAGCAGCCGG GATAGTAGGC ACTATCGTAG ---GAGCAGG AGTCGGAGCA 
                       CAGAGAGAGA AAGTAGCCGG GATAGTAGGC GCCATCGTAG TAGGAGTCGG AGTAGAAGTA 
                       GAGATCTGTA TGGTGACACA GGTGAAAGAG GCAGTCGTAG GGACAATAGC GGTGAAATTA 

                       GGAGCAAGGC TCGTACACAT CAGTTCTCGG AAACCTCCCG A 
                       GGAGCAGAAG TCAAACTTGC AAGCGGGCAC TGCTCGATCG A 
                       GGAGTAGAAG TCGGACTTGC AAGCTGGCAC AGCCCGTTTG A 
                       ----TAGAAG TCGGACCTGC AAGCTGGCAC TGCTCATATG A 
                       GGAGTAGAAG TCGGACTTGC AAGCTGGCAC TGGTTGTATG A 
                       GGAGCCGAAG TCAGAC---C AAGTTGGCAC CGCACGCATG A 
                       GACTTTCGTC TTGGAGTAA- ---------- ---------- - 
