# Supplementary material for: Polyploidy Did Not Predate the Evolution of Nodulation in All Legumes
Source: PLoS One. 2010 Jul 16;5(7):e11630. doi: 10.1371/journal.pone.0011630 (PMC2905438; doi:10.1371/journal.pone.0011630)
Supplement: File S2 — Alignments and trees. Trimmed alignments and trees for all 1249 trees described in the paper. (2.55 MB GZ) [file pone.0011630.s005.gz › alncln3/cl10114.cln]

>Cf3080d
ATTCGGGTATATGAGCTCAAGAAAGATGATGTTTCTGTCAAGCTCACAAATTGGGGGGCCTCTCTTTTGTCTCTGGTGCTTCCTGATCAGAACGGGAAGCTGGGCGATGTTGTTCTTGAATATTACTCGTTGCAGAACTATACTACAAATACTACAAACTTCGGTGCTACAGTTGGTCGAGTTGCAAATAGAATCAAAGGAGCTCAATTTACTCTCAATGGAACCACTTACAAACTAGTTAAGAATAATGGAAACAATTCAATTCATGGTGGAGCCAGAGGTTTTGCTGATGTTCTTTGGAAGGTAAAAAGCTATCAAACCCAAGGCAACAGTCCCAGTATCACCTTCAGTTACCACAGTGTTGATGGTGAACAAGGATTTCCAGGTGACCTCATATCAACTGTGACCTACAGTTTAATTGGAAAGCAGAGTTTGGCAATAACCATGAAAGCACAAGCCCTGAACAAAGCAACACCAGTGAGTCTGGTGAACCACGCCTACTGGAATATTGGGAATCATAACAGTGGCGACATTCTGGGAGAGATGGTTCAAATCTTTGGGTCCCAAATCACAACCGTTGATAGTGACAACATTCCCACAGGAGAATTTGCTGATGTGAAAGGAACCCCTTATGATTTTCTCAAACCACGTTCTGTTGGCAGCAGAATCAGCCAATTACCCAAAGGCTATGACATCAATTACGTGCTTGATGGTAAGGAAAGTGGGAAGAAGAATTTTAAGTTGGCGGCCAGAGTTGAAGATAACAAAACTGGAAGAGTAATGGAGGTTTTAACAAATGCTCCTGGATTGCAGTTTTTCACT
>Cf3616d
ATTAGAATTTTTGAGCTTAAAAAAGGTGACATTTCTTTGAAGGTCTCCAACTGGGGGGCAACAATTCTATCTCTTGTTCTTCCTGATAAGGATGGAAAGCCGGGTGATGTTATTCTTGGATACAATTCAATCAAGGATTACTTTAATGATACAACATACTTTGGTGCCACCGTTGGAAGAGTGGCTAACAGAATAGGAGGTGCTCAGTTTACTCTAAACGGAATCCATTACAAATTAGTCGCTAATGAAGGAAACAACACTCTTCATGGTGGATCCAGAGGATTTAGACATGTAATTTGGGAGGTGAAGAAGTACGAGAAAGACAACGAAAAACCCACCATCGTCTTCACTTACAGAAGCTTTGATGGTGAAGAAGGATTTCCGGGAGACCTTGAAGTGTCAGTGAGCTACACTATACTAGGGAGAACCAAGCTTAGCATAATCATGGAAGCAAAAGCCTTAAACAAAGCCACCCCAGTGAACCTAGCCAACCACGCATACTGGAACCTAGGGAATCACAATAGTGGTGATATTCTGAGTGAGGTGGTTCAGATATTTGGGTCCAAATACACACCCGTGGACTCACATCTAATTCCCACTGGAAAATTTGCTTCTGTGAAAGGAACCCCATATGATTTCCTGAAGCCAGAGAAAGTAGGAAGCAGAATCAACCAATTAACCAAAGGCTATGACATGAATTACGTTTTGGATGGTGAGAAAGGGAAGATTAATAATTTAAAGCTGGCGGCTACAGTGGAAGATTATAAGTCTGGGAGGAAGATGAAGTTGTTTACAAATCAAGCAGGATTGCAGTTTTATACT
>Glyma09g37450
ATTGGAATATTTGAGCTCAATAAAGGTGACCTTTCTTTGAAGGTCACCAACTGGGGTGCTTCAATTTTGTCCCTGGTGATTCCTGATAAGAATGGAAAGTTGAGTGATGTTGTTCTTGGATATGATTCTGTTAAGGATTACACTAATGATACAACATATTTTGGAGCAACTGTTGGCCGGGTTGCTAACAGAATTGGAGGAGCTCAGTTTACTCTAAATGGAATCCATTACAAATTAGTTGCTAATGAAGGAAACAATACACTTCATGGTGGAGCCAGAGGATTTAGTGATGTTCTTTGGAAAGTGAAAAGGTATCAAAAAGAAGGTCCAAGTCCCAGCATTACCTTCAGTTACCACAGTATTGATGGTGAACAAGGATTCCCTGGTGATCTCCTAGTAACTGTGAGCTACATTCTAACTGGGAAAAACCAATTGGTTATACTTATGAAAGGAAAAACTCTAAACAAGCCAACACCAGTGAATTTGGCAAACCATGCTTACTGGAACCTAGGAGGCCACAACAGTGGCAACATCCTAAATGAAGTGGTGCAGATCTTTGGTTCCAAAATCACACCTGTGGACAGCAAACTCATTCCAACAGGCAAATTTGCTTCGGTGAAAGGAACAGCTTATGATTTCCTTAAGCCACAAACTGTTGGAAGCAGGATCAATCAATTAACCAAAGGCTATGACATCAACTATGTTCTTGATGGTGAGAAG---GGCCAAAAGA---TCAAGCTAGCAGCTATAGTGCAGGATAAGAAATCAGGGAGAGTGTTGGAGTTGTTCACAAATGCTCCTGGTTTGCAGTTCTACACT
>Glyma13g05240
ATTAGGTTATTTGAGCTCAAGAAAGGTGATTTTTCTATAAAGGTCACCAATTGGGGTGCAACACTTGTGTCCGTTATACTTCCGGATAAGAATGGGAAGTTGGGTGACATTGTTCTTGGATATGATTCTCCCAAGGCATACACAAATGATACATCATACTTTGGAGCTACTGTGGGCCGGGTTGCTAACAGAATTGGAGGAGCTCAGTTCACTCTAAATGGAATCCATTACAAATTAGTTGCTAATGAAGGAAACAACACACTTCATTCTGGACCCAAAGCATTCAGTGATGTTCTTTGGAAAGTGACAAGGTATATAAAAGATGGTGAAAAACCCAGAATCACCTTCAGTTACCACAGTTATGATGGTGAAGGAGGATTTCCTGGGGACCTCCTAGTAACTGTGAGCTACATTCT---TGGGAAAAACTCATTGAGGATAATCATGAAAGCAAAAGCTCTGAACAAGCCTACCCCGGTGAATATGGTGAACCATGCTTACTGGAATCTAGGAAACCACAATAGTGGCAACATTCTAGATGAAGTGGTTCAGATCTTTGGATCCCAAGTCACACTATTTGATGACCATCTCATTCCCACAGGCCAATATGCCTCTGTGAAAGGAACCCCATATGACTTCCTTGAGCCACACATTGTTGGAGAAAGGATCAACCAATTGACCAATGGCTATGACATCAACTATGTGCTGGATGGTGAAAAAGGCAA---AGAGA---TTAAGCTGGCAGCTATAGTGGTGGATAAGAAGTCAGGGAGGGTGATGAAGCTCTTCACAAATGCTCCTGGTTTGCAATTTTACACT
>Glyma18g49210
ATTGGAATATTTGAGCTCAAGAAAGGTGACCTTTCTTTGAGGGTCACCAACTGGGGTGCTTCAATTTTGTCCCTGGTGATTCCTGATAAGAATGGAAAGTTGGGTGATGTTGTTCTTGGATATGATTCTGTTAAGGATTACAGTAATGATACAACATATTTTGGAGCTACTGTTGGCCGGGTTGCTAACAGAATTGGAGGAGCTCAGTTTACTCTGAATGGAATCTATTACAAATTAGTTGCTAATGAAGGAAACAATACTCTTCATGGTGGAGCCAGAGGATTTAGTGATGTTCTTTGGAAAGTGAAAAGATATCAAAAAGAAGGTCCAAGTCCCAGCATTACCTTCAGATACCATAGTGTTGATGGTGAACAAGGATTCCCTGGTGATCTCCTAGTAACTGTGAGCTACATTCTAACGGGGAAAAATCAATTGGTTATACTTATGAAAGGAAAAGCCCTAAACAAGCCAACACCAGTGAATTTGGCAAACCATGCTTACTGGAACCTAGGAGGCCATAACAGTGGCAACATCCTGAATGAGGTGGTACAAATCTTTGGTTCCAAAATCACACCTGTGGACAACAAACTCATTCCAACAGGCAAATTTGCTTCTGTGAAAGGAACAGCTTATGATTTCCTTAAGCCGCAAACAGTTGGAAGCAGGATCAACCAATTAACCAAAGGTTATGACATCAACTATGTGATTGATGGTGAGAAG---GGGCAAAAGA---TCAAGCTAGCAGCCATAGTGCAGGACAAGAAATCTGGGAGAGTGTTGGAGTTGTTCACAAATGCTCCTGGTTTGCAATTTTACACT
>Glyma19g02450
ATTAGGTTATTTGAGCTCAAGAAAGGTGATTTTTCTATAAAGGTCACCAATTGGGGTGCAACACTTGTGTCCGTAATACTTCCCGATAAGAATGGGAAGTTGGGTGATATTGTTCTTGGATATGATTCTCCCAAGGCATACACAAATGATACATCATACTTTGGAGCTACTGTGGGCCGGGTTGCTAACAGAATTGGAGGAGCTCAGTTCACTCTAAATGGAATCCATTACAAATTAGTTGCTAATGAAGGAAACAACACACTTCATTCTGGACCCAAAGCATTCAGTGATGTTCTTTGGAAAGTGACAAGGTACATAAAAGATGATGACAAACCCAGAATCACCTTCAGTTATCACAGTTATGATGGTGAAGGAGGATTTCCTGGGGACCTCCTAGTAACTGTGAGCTACATTCT---TGGGAAAAACTCATTAAGCATAATCATGAAAGCAAAAGCTCTGAACAAGCCTACCCCAGTGAACATGGTGAACCATGCTTACTGGAACCTAGGAAACCACAACAGTGGCAACATTCTAGATGAAGTGGTTCAGATCTTTGGATCCCAAGTCACACTATTTGATGACAATCTCATTCCCACAGGCCAATATGCCTCAGTTAGAGGAACCCCAAATGATTTCCTTGAGCCACACATTGTTGGAGAAAGGATCAACCAATTGACAAATGGCTATAACATCAACTATGTGCTTGATGGTGAAAAAGGCAATGCAGAGA---TTAAGCTGGCAGCTATAGCGGTGGATAAGAAGTCAGGGAGAGTGATGAAGCTCTTCACAAATGCTCCTGGTTTGCAGTTTTACACT
>MtAC136974_11
GTAGGAATATTTGAGCTGAAGAAAGGTGGTCTTTCTTTGAAAGTCACCAATTGGGGTGCATCAATTGTGTCTCTTGTTCTTCCTGATAAAAATGGAAAATTGGCTGATATTGTTCTTGGATATGACTCAATTAAGGAATACACTAATGATTCAACATACTTTGGAGCTACTGTTGGACGGGTTGCTAACAGAATAGGAGGAGCTCAATTTAATCTAAATGGAAAGCATTACAAATTAGTTGCTAATGAAGGAAACAATACACTTCATGGTGGGTCAAGAGGATTCAGTGATGTTATCTGGAAAGTTAAAAGGTATCAAAAAGAAGGTCCTAGTCCCAGTGTTACCTTCACTTACCATAGTTTTGATGGTGAAGAAGGATTCCCTGGTGATCTCCTAGCAACAGTGAGCTACATTCTAACTGGAAAAAATCAATTGGTCATAATTATGAAAGCAAAAGCACTAAACAAGCCTACACCAGTGAATTTAGCAAACCATGCTTATTGGAACATTGGAGGCCAAAATAGTGGCAACATTCTAAATGAAGTGATACAAATATTTGGTTCCAAAACAACAATTGTTGATGACAAATTAATTCCTACAGGAAAATTTGCTTCTGTCAAAGGAACTGCTTATGATTTTCTCAAGCCACAAATTATAGGAAGCAGAATAAGCCAATTACATAAGGGTTATGACATTAATTATGTGTTGGATGGTGAAAAA---GGAAAAAAGA---TTAAACTTGCAGCAAAAGTTCATGATAAGAAATCTGGTAGAATTTTGGAGCTTTACACAAATGCCCCAGGTTTGCAGTTTTATACT
>VvGSVIVP00000116001
ATCGGGGTGTATGAATTGAAGAGGGGAAATTTCTCTGTCAAGCTCACCAACTATGGCGCCACTGTTGTCTCTGTTATTCTCCCTGATAGGAATGGAAAATTGGACGACGTCGTTCTTGGATTTGACTCCGTTGAAGACTATAAGAACGATACAACCTACTTCGGCGCTATTGTGGGACGTGTGGCGAACCGAATTAAAGGGGCTCAGTTTACTCTGAATGGCAAAAAATACAAGTTGGTTCCCAATGAGGGAAAGAACATGCTCCATGGTGGCCCCAAAGGATTCAGTGATGTGATATGGCATGTTCAAAGCTATGACAAAAACAGTCA---------CGTTACATTCGTATATCACAGCTTTGATGGTGAAGAAGGATTTCCTGGTGATCTTCATGTCTCAGTGACATATATGTTCTTCCAAACGAACAAGTTAGTCATAAAAATGACAGGTAGACCTCTTAACAAGGCCACCCCAGTGAATCTGGCCTCCCATAGTTACTGGAACCTTGGGGGCCACAGCAGCGGCGACGTCTTCTCACACCAGGTTCAGCTGTTTGCAGACAAGATCACTCCAGTTGATGATGAGCTCATTCCCACCGGCAAAATTCTCCCTGTGGAGGGAACTCCGTATGATTTTCTCAACATCCATGAAATTAAAACTAGGTTCCATGAATTACCTAGTGGTTATGATATCAATTATGTGCTTAACTAT------GTGGGGAATGAGCACTTCCATAAGGCCGCCGTGGTGTATGAAAGCAAATCGGGGAGGAAGATGGAGCTGTGGACTAATCAGCCTGGCCTGCAGTTTTATACC
>VvGSVIVP00020905001
GGTGGAATATATGAGCTCAGGAAAGGAGATTTCTCAGCGAAGTTCACCAAGTGGGGTGCAGCCATTGTTTCAGTTGTTCTTCCTGACAAAAATGGGAAGTTGGCTGATGTTGTTCTTGGGTATGATTCAGCTAAGGAGTACAAGAATGATACAACGAATTTCGGTGCCATTGTTGGCCGAGTGGCTAATAGGATTGGAGGCGCACAATTTACATTGAACGGAACCCACTATAAGCTAGTTGCTAATGAGGGGAAAAACATGCTTCATGGCGGGCCTAAAGGATTCGGTAAAGTTGCTTGGAGAGTGAGTAAATATAAGAAAGGCGGTCATTCTCCTTACATCATGTTCAGCTATCACAGCTTAGATGGTGAAGAAGGATTTCCTGGTGACCTCATTGCCACCGTCACATATATGCTTGTTGGTGATTATCAATTGATTGTAACCATGAAAGCCAAAGCTCTAAACAAGGCCACCCCAGTAAACCTCGCTCAGCATGCCTATTGGAACCTGGGTGGTCACACCTCTGGCGATATCCTGTCCAACGAAATCCAGATCTTCGGTTCTCACATCACTCCAGTTGATAAAGAGCTCATCCCCACAGGCAAAATTGTCCCTGTGAAGGGAACACCATATGATTTCCTCAAACCCTGCACCATTGGAAGCAAAATCAACAAGCTCCCTAGTGGCTTTAATATTAACTATGTGCTGGATGAT---ACTGCCCCCAACAAGG---TGGGGTTGGCGGCCATGGTGCACCATAAGAAGTCTGGAAGAATGTTGGAGCTCTACACCAATGCACCAGGGCTGCAATTTTACACT
>VvGSVIVP00020913001
GGTGGAATATATGAGCTCAGGAAAGGAGATTTCTCAGCGAAGTTCACCAAGTGGGGTGCAGCCATTGTTTCAGTTGTTCTTCCTGACAAAAATGGGAAGTTGGCTGATGTTGTTCTTGGGTATGATTCAACTAAGGAGTACAAGAATGATACAACGAATTTCGGTGCCATTGTTGGACGAGTGGCTAATAGGATTGGAGGCGCACAATTTACATTGAACGGAACCCACTATAAGCTAGTTGCTAATGACGGGAAAAACATGCTTCATGGCGGGCCTAAAGGATTCGGTAAAGTTGCTTGGAGAGTGAGTAAATATGAGAAAGGCGGTCATTCTCCTTACATCATGTTCAGCTATCACAGCTTAGATGGTGAAGAAGGATTTCCTGGTGACCTCATTGCCACCGTCACATATATGCTTGTTGGTGATTATCAATTGATTGTAACCATGAAAGCCAAAGCTCTAAACAAGGCCACCCCAGTAAACCTCGCTCAGCATGCCTATTGGAACCTGGGTGGTCACACCTCTGGCGATATCCTGTCCAACGAAATCCAGATCTTCGGTTCCCACATCACTCCAGTTGATAAAGAGCTCATCCCCACAGGCAAAATTGTCCCTGTGAAGGGAACACCATATGATTTCCTCAAACCCTGCACCATTGGAAGCAAAATCAACAAGCTCCCTAGTGGCTTTGATATTAACTATGTGCTGGATGAT---ACTGCCCCCAACAAGG---TGGGGTTGGCGGCCATGGTGCACCATAAGAAGTCTGGAAGAATGTTGGAGCTCTACACCAATGCACCAGGGCTGCAATTTTACACT
