# Supplementary material for: Polyploidy Did Not Predate the Evolution of Nodulation in All Legumes
Source: PLoS One. 2010 Jul 16;5(7):e11630. doi: 10.1371/journal.pone.0011630 (PMC2905438; doi:10.1371/journal.pone.0011630)
Supplement: File S2 — Alignments and trees. Trimmed alignments and trees for all 1249 trees described in the paper. (2.55 MB GZ) [file pone.0011630.s005.gz › alncln3/cl10114.phy]

 10 822
Cf3080d                ATTCGGGTAT ATGAGCTCAA GAAAGATGAT GTTTCTGTCA AGCTCACAAA TTGGGGGGCC 
Cf3616d                ATTAGAATTT TTGAGCTTAA AAAAGGTGAC ATTTCTTTGA AGGTCTCCAA CTGGGGGGCA 
Glyma09g37450          ATTGGAATAT TTGAGCTCAA TAAAGGTGAC CTTTCTTTGA AGGTCACCAA CTGGGGTGCT 
Glyma13g05240          ATTAGGTTAT TTGAGCTCAA GAAAGGTGAT TTTTCTATAA AGGTCACCAA TTGGGGTGCA 
Glyma18g49210          ATTGGAATAT TTGAGCTCAA GAAAGGTGAC CTTTCTTTGA GGGTCACCAA CTGGGGTGCT 
Glyma19g02450          ATTAGGTTAT TTGAGCTCAA GAAAGGTGAT TTTTCTATAA AGGTCACCAA TTGGGGTGCA 
MtAC136974_11          GTAGGAATAT TTGAGCTGAA GAAAGGTGGT CTTTCTTTGA AAGTCACCAA TTGGGGTGCA 
VvGSVIVP00000116001    ATCGGGGTGT ATGAATTGAA GAGGGGAAAT TTCTCTGTCA AGCTCACCAA CTATGGCGCC 
VvGSVIVP00020905001    GGTGGAATAT ATGAGCTCAG GAAAGGAGAT TTCTCAGCGA AGTTCACCAA GTGGGGTGCA 
VvGSVIVP00020913001    GGTGGAATAT ATGAGCTCAG GAAAGGAGAT TTCTCAGCGA AGTTCACCAA GTGGGGTGCA 

                       TCTCTTTTGT CTCTGGTGCT TCCTGATCAG AACGGGAAGC TGGGCGATGT TGTTCTTGAA 
                       ACAATTCTAT CTCTTGTTCT TCCTGATAAG GATGGAAAGC CGGGTGATGT TATTCTTGGA 
                       TCAATTTTGT CCCTGGTGAT TCCTGATAAG AATGGAAAGT TGAGTGATGT TGTTCTTGGA 
                       ACACTTGTGT CCGTTATACT TCCGGATAAG AATGGGAAGT TGGGTGACAT TGTTCTTGGA 
                       TCAATTTTGT CCCTGGTGAT TCCTGATAAG AATGGAAAGT TGGGTGATGT TGTTCTTGGA 
                       ACACTTGTGT CCGTAATACT TCCCGATAAG AATGGGAAGT TGGGTGATAT TGTTCTTGGA 
                       TCAATTGTGT CTCTTGTTCT TCCTGATAAA AATGGAAAAT TGGCTGATAT TGTTCTTGGA 
                       ACTGTTGTCT CTGTTATTCT CCCTGATAGG AATGGAAAAT TGGACGACGT CGTTCTTGGA 
                       GCCATTGTTT CAGTTGTTCT TCCTGACAAA AATGGGAAGT TGGCTGATGT TGTTCTTGGG 
                       GCCATTGTTT CAGTTGTTCT TCCTGACAAA AATGGGAAGT TGGCTGATGT TGTTCTTGGG 

                       TATTACTCGT TGCAGAACTA TACTACAAAT ACTACAAACT TCGGTGCTAC AGTTGGTCGA 
                       TACAATTCAA TCAAGGATTA CTTTAATGAT ACAACATACT TTGGTGCCAC CGTTGGAAGA 
                       TATGATTCTG TTAAGGATTA CACTAATGAT ACAACATATT TTGGAGCAAC TGTTGGCCGG 
                       TATGATTCTC CCAAGGCATA CACAAATGAT ACATCATACT TTGGAGCTAC TGTGGGCCGG 
                       TATGATTCTG TTAAGGATTA CAGTAATGAT ACAACATATT TTGGAGCTAC TGTTGGCCGG 
                       TATGATTCTC CCAAGGCATA CACAAATGAT ACATCATACT TTGGAGCTAC TGTGGGCCGG 
                       TATGACTCAA TTAAGGAATA CACTAATGAT TCAACATACT TTGGAGCTAC TGTTGGACGG 
                       TTTGACTCCG TTGAAGACTA TAAGAACGAT ACAACCTACT TCGGCGCTAT TGTGGGACGT 
                       TATGATTCAG CTAAGGAGTA CAAGAATGAT ACAACGAATT TCGGTGCCAT TGTTGGCCGA 
                       TATGATTCAA CTAAGGAGTA CAAGAATGAT ACAACGAATT TCGGTGCCAT TGTTGGACGA 

                       GTTGCAAATA GAATCAAAGG AGCTCAATTT ACTCTCAATG GAACCACTTA CAAACTAGTT 
                       GTGGCTAACA GAATAGGAGG TGCTCAGTTT ACTCTAAACG GAATCCATTA CAAATTAGTC 
                       GTTGCTAACA GAATTGGAGG AGCTCAGTTT ACTCTAAATG GAATCCATTA CAAATTAGTT 
                       GTTGCTAACA GAATTGGAGG AGCTCAGTTC ACTCTAAATG GAATCCATTA CAAATTAGTT 
                       GTTGCTAACA GAATTGGAGG AGCTCAGTTT ACTCTGAATG GAATCTATTA CAAATTAGTT 
                       GTTGCTAACA GAATTGGAGG AGCTCAGTTC ACTCTAAATG GAATCCATTA CAAATTAGTT 
                       GTTGCTAACA GAATAGGAGG AGCTCAATTT AATCTAAATG GAAAGCATTA CAAATTAGTT 
                       GTGGCGAACC GAATTAAAGG GGCTCAGTTT ACTCTGAATG GCAAAAAATA CAAGTTGGTT 
                       GTGGCTAATA GGATTGGAGG CGCACAATTT ACATTGAACG GAACCCACTA TAAGCTAGTT 
                       GTGGCTAATA GGATTGGAGG CGCACAATTT ACATTGAACG GAACCCACTA TAAGCTAGTT 

                       AAGAATAATG GAAACAATTC AATTCATGGT GGAGCCAGAG GTTTTGCTGA TGTTCTTTGG 
                       GCTAATGAAG GAAACAACAC TCTTCATGGT GGATCCAGAG GATTTAGACA TGTAATTTGG 
                       GCTAATGAAG GAAACAATAC ACTTCATGGT GGAGCCAGAG GATTTAGTGA TGTTCTTTGG 
                       GCTAATGAAG GAAACAACAC ACTTCATTCT GGACCCAAAG CATTCAGTGA TGTTCTTTGG 
                       GCTAATGAAG GAAACAATAC TCTTCATGGT GGAGCCAGAG GATTTAGTGA TGTTCTTTGG 
                       GCTAATGAAG GAAACAACAC ACTTCATTCT GGACCCAAAG CATTCAGTGA TGTTCTTTGG 
                       GCTAATGAAG GAAACAATAC ACTTCATGGT GGGTCAAGAG GATTCAGTGA TGTTATCTGG 
                       CCCAATGAGG GAAAGAACAT GCTCCATGGT GGCCCCAAAG GATTCAGTGA TGTGATATGG 
                       GCTAATGAGG GGAAAAACAT GCTTCATGGC GGGCCTAAAG GATTCGGTAA AGTTGCTTGG 
                       GCTAATGACG GGAAAAACAT GCTTCATGGC GGGCCTAAAG GATTCGGTAA AGTTGCTTGG 

                       AAGGTAAAAA GCTATCAAAC CCAAGGCAAC AGTCCCAGTA TCACCTTCAG TTACCACAGT 
                       GAGGTGAAGA AGTACGAGAA AGACAACGAA AAACCCACCA TCGTCTTCAC TTACAGAAGC 
                       AAAGTGAAAA GGTATCAAAA AGAAGGTCCA AGTCCCAGCA TTACCTTCAG TTACCACAGT 
                       AAAGTGACAA GGTATATAAA AGATGGTGAA AAACCCAGAA TCACCTTCAG TTACCACAGT 
                       AAAGTGAAAA GATATCAAAA AGAAGGTCCA AGTCCCAGCA TTACCTTCAG ATACCATAGT 
                       AAAGTGACAA GGTACATAAA AGATGATGAC AAACCCAGAA TCACCTTCAG TTATCACAGT 
                       AAAGTTAAAA GGTATCAAAA AGAAGGTCCT AGTCCCAGTG TTACCTTCAC TTACCATAGT 
                       CATGTTCAAA GCTATGACAA AAACAGTCA- --------CG TTACATTCGT ATATCACAGC 
                       AGAGTGAGTA AATATAAGAA AGGCGGTCAT TCTCCTTACA TCATGTTCAG CTATCACAGC 
                       AGAGTGAGTA AATATGAGAA AGGCGGTCAT TCTCCTTACA TCATGTTCAG CTATCACAGC 

                       GTTGATGGTG AACAAGGATT TCCAGGTGAC CTCATATCAA CTGTGACCTA CAGTTTAATT 
                       TTTGATGGTG AAGAAGGATT TCCGGGAGAC CTTGAAGTGT CAGTGAGCTA CACTATACTA 
                       ATTGATGGTG AACAAGGATT CCCTGGTGAT CTCCTAGTAA CTGTGAGCTA CATTCTAACT 
                       TATGATGGTG AAGGAGGATT TCCTGGGGAC CTCCTAGTAA CTGTGAGCTA CATTCT---T 
                       GTTGATGGTG AACAAGGATT CCCTGGTGAT CTCCTAGTAA CTGTGAGCTA CATTCTAACG 
                       TATGATGGTG AAGGAGGATT TCCTGGGGAC CTCCTAGTAA CTGTGAGCTA CATTCT---T 
                       TTTGATGGTG AAGAAGGATT CCCTGGTGAT CTCCTAGCAA CAGTGAGCTA CATTCTAACT 
                       TTTGATGGTG AAGAAGGATT TCCTGGTGAT CTTCATGTCT CAGTGACATA TATGTTCTTC 
                       TTAGATGGTG AAGAAGGATT TCCTGGTGAC CTCATTGCCA CCGTCACATA TATGCTTGTT 
                       TTAGATGGTG AAGAAGGATT TCCTGGTGAC CTCATTGCCA CCGTCACATA TATGCTTGTT 

                       GGAAAGCAGA GTTTGGCAAT AACCATGAAA GCACAAGCCC TGAACAAAGC AACACCAGTG 
                       GGGAGAACCA AGCTTAGCAT AATCATGGAA GCAAAAGCCT TAAACAAAGC CACCCCAGTG 
                       GGGAAAAACC AATTGGTTAT ACTTATGAAA GGAAAAACTC TAAACAAGCC AACACCAGTG 
                       GGGAAAAACT CATTGAGGAT AATCATGAAA GCAAAAGCTC TGAACAAGCC TACCCCGGTG 
                       GGGAAAAATC AATTGGTTAT ACTTATGAAA GGAAAAGCCC TAAACAAGCC AACACCAGTG 
                       GGGAAAAACT CATTAAGCAT AATCATGAAA GCAAAAGCTC TGAACAAGCC TACCCCAGTG 
                       GGAAAAAATC AATTGGTCAT AATTATGAAA GCAAAAGCAC TAAACAAGCC TACACCAGTG 
                       CAAACGAACA AGTTAGTCAT AAAAATGACA GGTAGACCTC TTAACAAGGC CACCCCAGTG 
                       GGTGATTATC AATTGATTGT AACCATGAAA GCCAAAGCTC TAAACAAGGC CACCCCAGTA 
                       GGTGATTATC AATTGATTGT AACCATGAAA GCCAAAGCTC TAAACAAGGC CACCCCAGTA 

                       AGTCTGGTGA ACCACGCCTA CTGGAATATT GGGAATCATA ACAGTGGCGA CATTCTGGGA 
                       AACCTAGCCA ACCACGCATA CTGGAACCTA GGGAATCACA ATAGTGGTGA TATTCTGAGT 
                       AATTTGGCAA ACCATGCTTA CTGGAACCTA GGAGGCCACA ACAGTGGCAA CATCCTAAAT 
                       AATATGGTGA ACCATGCTTA CTGGAATCTA GGAAACCACA ATAGTGGCAA CATTCTAGAT 
                       AATTTGGCAA ACCATGCTTA CTGGAACCTA GGAGGCCATA ACAGTGGCAA CATCCTGAAT 
                       AACATGGTGA ACCATGCTTA CTGGAACCTA GGAAACCACA ACAGTGGCAA CATTCTAGAT 
                       AATTTAGCAA ACCATGCTTA TTGGAACATT GGAGGCCAAA ATAGTGGCAA CATTCTAAAT 
                       AATCTGGCCT CCCATAGTTA CTGGAACCTT GGGGGCCACA GCAGCGGCGA CGTCTTCTCA 
                       AACCTCGCTC AGCATGCCTA TTGGAACCTG GGTGGTCACA CCTCTGGCGA TATCCTGTCC 
                       AACCTCGCTC AGCATGCCTA TTGGAACCTG GGTGGTCACA CCTCTGGCGA TATCCTGTCC 

                       GAGATGGTTC AAATCTTTGG GTCCCAAATC ACAACCGTTG ATAGTGACAA CATTCCCACA 
                       GAGGTGGTTC AGATATTTGG GTCCAAATAC ACACCCGTGG ACTCACATCT AATTCCCACT 
                       GAAGTGGTGC AGATCTTTGG TTCCAAAATC ACACCTGTGG ACAGCAAACT CATTCCAACA 
                       GAAGTGGTTC AGATCTTTGG ATCCCAAGTC ACACTATTTG ATGACCATCT CATTCCCACA 
                       GAGGTGGTAC AAATCTTTGG TTCCAAAATC ACACCTGTGG ACAACAAACT CATTCCAACA 
                       GAAGTGGTTC AGATCTTTGG ATCCCAAGTC ACACTATTTG ATGACAATCT CATTCCCACA 
                       GAAGTGATAC AAATATTTGG TTCCAAAACA ACAATTGTTG ATGACAAATT AATTCCTACA 
                       CACCAGGTTC AGCTGTTTGC AGACAAGATC ACTCCAGTTG ATGATGAGCT CATTCCCACC 
                       AACGAAATCC AGATCTTCGG TTCTCACATC ACTCCAGTTG ATAAAGAGCT CATCCCCACA 
                       AACGAAATCC AGATCTTCGG TTCCCACATC ACTCCAGTTG ATAAAGAGCT CATCCCCACA 

                       GGAGAATTTG CTGATGTGAA AGGAACCCCT TATGATTTTC TCAAACCACG TTCTGTTGGC 
                       GGAAAATTTG CTTCTGTGAA AGGAACCCCA TATGATTTCC TGAAGCCAGA GAAAGTAGGA 
                       GGCAAATTTG CTTCGGTGAA AGGAACAGCT TATGATTTCC TTAAGCCACA AACTGTTGGA 
                       GGCCAATATG CCTCTGTGAA AGGAACCCCA TATGACTTCC TTGAGCCACA CATTGTTGGA 
                       GGCAAATTTG CTTCTGTGAA AGGAACAGCT TATGATTTCC TTAAGCCGCA AACAGTTGGA 
                       GGCCAATATG CCTCAGTTAG AGGAACCCCA AATGATTTCC TTGAGCCACA CATTGTTGGA 
                       GGAAAATTTG CTTCTGTCAA AGGAACTGCT TATGATTTTC TCAAGCCACA AATTATAGGA 
                       GGCAAAATTC TCCCTGTGGA GGGAACTCCG TATGATTTTC TCAACATCCA TGAAATTAAA 
                       GGCAAAATTG TCCCTGTGAA GGGAACACCA TATGATTTCC TCAAACCCTG CACCATTGGA 
                       GGCAAAATTG TCCCTGTGAA GGGAACACCA TATGATTTCC TCAAACCCTG CACCATTGGA 

                       AGCAGAATCA GCCAATTACC CAAAGGCTAT GACATCAATT ACGTGCTTGA TGGTAAGGAA 
                       AGCAGAATCA ACCAATTAAC CAAAGGCTAT GACATGAATT ACGTTTTGGA TGGTGAGAAA 
                       AGCAGGATCA ATCAATTAAC CAAAGGCTAT GACATCAACT ATGTTCTTGA TGGTGAGAAG 
                       GAAAGGATCA ACCAATTGAC CAATGGCTAT GACATCAACT ATGTGCTGGA TGGTGAAAAA 
                       AGCAGGATCA ACCAATTAAC CAAAGGTTAT GACATCAACT ATGTGATTGA TGGTGAGAAG 
                       GAAAGGATCA ACCAATTGAC AAATGGCTAT AACATCAACT ATGTGCTTGA TGGTGAAAAA 
                       AGCAGAATAA GCCAATTACA TAAGGGTTAT GACATTAATT ATGTGTTGGA TGGTGAAAAA 
                       ACTAGGTTCC ATGAATTACC TAGTGGTTAT GATATCAATT ATGTGCTTAA CTAT------ 
                       AGCAAAATCA ACAAGCTCCC TAGTGGCTTT AATATTAACT ATGTGCTGGA TGAT---ACT 
                       AGCAAAATCA ACAAGCTCCC TAGTGGCTTT GATATTAACT ATGTGCTGGA TGAT---ACT 

                       AGTGGGAAGA AGAATTTTAA GTTGGCGGCC AGAGTTGAAG ATAACAAAAC TGGAAGAGTA 
                       GGGAAGATTA ATAATTTAAA GCTGGCGGCT ACAGTGGAAG ATTATAAGTC TGGGAGGAAG 
                       ---GGCCAAA AGA---TCAA GCTAGCAGCT ATAGTGCAGG ATAAGAAATC AGGGAGAGTG 
                       GGCAA---AG AGA---TTAA GCTGGCAGCT ATAGTGGTGG ATAAGAAGTC AGGGAGGGTG 
                       ---GGGCAAA AGA---TCAA GCTAGCAGCC ATAGTGCAGG ACAAGAAATC TGGGAGAGTG 
                       GGCAATGCAG AGA---TTAA GCTGGCAGCT ATAGCGGTGG ATAAGAAGTC AGGGAGAGTG 
                       ---GGAAAAA AGA---TTAA ACTTGCAGCA AAAGTTCATG ATAAGAAATC TGGTAGAATT 
                       GTGGGGAATG AGCACTTCCA TAAGGCCGCC GTGGTGTATG AAAGCAAATC GGGGAGGAAG 
                       GCCCCCAACA AGG---TGGG GTTGGCGGCC ATGGTGCACC ATAAGAAGTC TGGAAGAATG 
                       GCCCCCAACA AGG---TGGG GTTGGCGGCC ATGGTGCACC ATAAGAAGTC TGGAAGAATG 

                       ATGGAGGTTT TAACAAATGC TCCTGGATTG CAGTTTTTCA CT 
                       ATGAAGTTGT TTACAAATCA AGCAGGATTG CAGTTTTATA CT 
                       TTGGAGTTGT TCACAAATGC TCCTGGTTTG CAGTTCTACA CT 
                       ATGAAGCTCT TCACAAATGC TCCTGGTTTG CAATTTTACA CT 
                       TTGGAGTTGT TCACAAATGC TCCTGGTTTG CAATTTTACA CT 
                       ATGAAGCTCT TCACAAATGC TCCTGGTTTG CAGTTTTACA CT 
                       TTGGAGCTTT ACACAAATGC CCCAGGTTTG CAGTTTTATA CT 
                       ATGGAGCTGT GGACTAATCA GCCTGGCCTG CAGTTTTATA CC 
                       TTGGAGCTCT ACACCAATGC ACCAGGGCTG CAATTTTACA CT 
                       TTGGAGCTCT ACACCAATGC ACCAGGGCTG CAATTTTACA CT 
