# Supplementary material for: Polyploidy Did Not Predate the Evolution of Nodulation in All Legumes
Source: PLoS One. 2010 Jul 16;5(7):e11630. doi: 10.1371/journal.pone.0011630 (PMC2905438; doi:10.1371/journal.pone.0011630)
Supplement: File S2 — Alignments and trees. Trimmed alignments and trees for all 1249 trees described in the paper. (2.55 MB GZ) [file pone.0011630.s005.gz › alncln3/cl10118.cln]

>Cf12172d
ATGGCTAACAACTCCAAAGAAGAACCCAAGTCCGCTCCTCAATCCGATCGTTGGTACAATCTCACACTCGGTCCTTCCTTCAAAGATGAATCCTCCAACAAATACTGCACTCTACGATATGAATTTAAGCCAGCCTCTGTTGATAAGACTAAGCCAGGATTCCTACGCAAGACAAAAGAAAATAGGGTCTCTGTGGAATTTCAGAACAACCAAATTGGAAAACCCAAAGTAACATTTGAGGGTAGTAGTGAAGAATACAAGGAAAACGATGCTGTATTGTTCTTTGATGGTGAGACATTCCGG
>Glyma10g41100
ATGGCTAACAAATCTCAAGAAGAGCCCAAGACTGCTCCTGAGCCTGATCGGTGGTACAATCTCACCCTTGGACCTTCCTTCAAAGATGAATCCTCTAACAAATACTGCACTCTACGATATGAATTTAAGCCAGCTTCAGTTGATAAGACTAAGCCAGGGTTGCTACGCAAGACCAAAGAGAACAGGGTTTCTGTGGAATTTCAGAACAACCAAATAGGAAAGCCCAAGGTGACATTTGAGGGGAATAGTGAGGAATATAAGGAAAATGATGCTGTATTGTTCTTTGATGGTGAGACACTTCGA
>Glyma20g26170
ATGGCTAACAAATCTCAAGAAGAGCCCAAGACTGCTCCTGAGCCTGATCGGTGGTACAATCTCACCCTTGGACCTTCCTTCAAAGATGATTCCTCTAATAAATACTGCACCCTACGATATGAATTTAAGCCAGCTTCAGTTGATAAGACTAAGCCAGGATTGCTACGCAAGACCAAAGAGAACAGGGTTTCTGTGGAATTTCAGAACAACCAAATAGGAAAGCCCAAGGTGACATTTGAGGGGAATAGTGAGGAATACAAGGAAAATGATGCTGTATTGTTCTTTGATGGTGAGACACTTCGA
>MtAC130801_29
----------------------------------------------------------------------------------ATGATTGTTCATGTTCAAGCTATTGAAATCTTC---ATCAGTTTGAAT--------ATTTTCAAGAAGAATACGGAAGCAGCACACACTTCTGCG----ACGGAGTTCCTG--GACTTTTCTTCCATAGTGACACACAAATCTAAAGAAGAACTCAAGGCGGATCCTGATTCTGATAAGTGTTACAATCTCACTCTATTCTTTCAAAGATGAATCCTCTAA
>MtAC153350_35
ATGGCGAATAAGTCCAAAGAAGAACCGAAAACTGCTCCTGAGCCTGATAGATGGTACAATCTCACCTTAGGATCTTCTTTCAAAGATGATTCCTCTAACAAATATTGTACTCTTCGATACGAATTTAAACCTGCTTCAGTCGATAAGACTAAGCCTGGATTACTACGCAAGACCAAAGAGAATCGAGTCTCTGTCGAATTTCATAACAATCAGATTGGAAAACCTAAAGTCACATTTGAGGGTAATAGCGAGGAATACAAAGAAAATGATGCTGTTTTGTTCTTTGATGGTCAGACACTTCGA
>VvGSVIVP00022335001
ATGGCGAACAAATCCAAAGACGAACCCAGCACTGCTCCTGAGTCCGATCGCTGGTATGATCTAACCCTAGGTTCCTCCTTTAAGGACCATTCCTCTACCAAGTTCTGCACTTTGCGATATGAATTCAAACCAGCTTCAATTGATAAGAACCAACCGGGATCACTACACAAGAACAAAGAAAATAGGGTTACGGTAGAATTTCATAACAACCAACCGGGGAAACCCAAAGTGACATTCGAGGGCAGTAGTGAGGATTATAAGGAAAATGATGCAGTTTTGTTCTTTGATGGTGAGACTTTTCGG
