# Supplementary material for: Polyploidy Did Not Predate the Evolution of Nodulation in All Legumes
Source: PLoS One. 2010 Jul 16;5(7):e11630. doi: 10.1371/journal.pone.0011630 (PMC2905438; doi:10.1371/journal.pone.0011630)
Supplement: File S2 — Alignments and trees. Trimmed alignments and trees for all 1249 trees described in the paper. (2.55 MB GZ) [file pone.0011630.s005.gz › alncln3/cl10118.phy]

 6 303
Cf12172d               ATGGCTAACA ACTCCAAAGA AGAACCCAAG TCCGCTCCTC AATCCGATCG TTGGTACAAT 
Glyma10g41100          ATGGCTAACA AATCTCAAGA AGAGCCCAAG ACTGCTCCTG AGCCTGATCG GTGGTACAAT 
Glyma20g26170          ATGGCTAACA AATCTCAAGA AGAGCCCAAG ACTGCTCCTG AGCCTGATCG GTGGTACAAT 
MtAC130801_29          ---------- ---------- ---------- ---------- ---------- ---------- 
MtAC153350_35          ATGGCGAATA AGTCCAAAGA AGAACCGAAA ACTGCTCCTG AGCCTGATAG ATGGTACAAT 
VvGSVIVP00022335001    ATGGCGAACA AATCCAAAGA CGAACCCAGC ACTGCTCCTG AGTCCGATCG CTGGTATGAT 

                       CTCACACTCG GTCCTTCCTT CAAAGATGAA TCCTCCAACA AATACTGCAC TCTACGATAT 
                       CTCACCCTTG GACCTTCCTT CAAAGATGAA TCCTCTAACA AATACTGCAC TCTACGATAT 
                       CTCACCCTTG GACCTTCCTT CAAAGATGAT TCCTCTAATA AATACTGCAC CCTACGATAT 
                       ---------- ---------- --ATGATTGT TCATGTTCAA GCTATTGAAA TCTTC---AT 
                       CTCACCTTAG GATCTTCTTT CAAAGATGAT TCCTCTAACA AATATTGTAC TCTTCGATAC 
                       CTAACCCTAG GTTCCTCCTT TAAGGACCAT TCCTCTACCA AGTTCTGCAC TTTGCGATAT 

                       GAATTTAAGC CAGCCTCTGT TGATAAGACT AAGCCAGGAT TCCTACGCAA GACAAAAGAA 
                       GAATTTAAGC CAGCTTCAGT TGATAAGACT AAGCCAGGGT TGCTACGCAA GACCAAAGAG 
                       GAATTTAAGC CAGCTTCAGT TGATAAGACT AAGCCAGGAT TGCTACGCAA GACCAAAGAG 
                       CAGTTTGAAT --------AT TTTCAAGAAG AATACGGAAG CAGCACACAC TTCTGCG--- 
                       GAATTTAAAC CTGCTTCAGT CGATAAGACT AAGCCTGGAT TACTACGCAA GACCAAAGAG 
                       GAATTCAAAC CAGCTTCAAT TGATAAGAAC CAACCGGGAT CACTACACAA GAACAAAGAA 

                       AATAGGGTCT CTGTGGAATT TCAGAACAAC CAAATTGGAA AACCCAAAGT AACATTTGAG 
                       AACAGGGTTT CTGTGGAATT TCAGAACAAC CAAATAGGAA AGCCCAAGGT GACATTTGAG 
                       AACAGGGTTT CTGTGGAATT TCAGAACAAC CAAATAGGAA AGCCCAAGGT GACATTTGAG 
                       -ACGGAGTTC CTG--GACTT TTCTTCCATA GTGACACACA AATCTAAAGA AGAACTCAAG 
                       AATCGAGTCT CTGTCGAATT TCATAACAAT CAGATTGGAA AACCTAAAGT CACATTTGAG 
                       AATAGGGTTA CGGTAGAATT TCATAACAAC CAACCGGGGA AACCCAAAGT GACATTCGAG 

                       GGTAGTAGTG AAGAATACAA GGAAAACGAT GCTGTATTGT TCTTTGATGG TGAGACATTC 
                       GGGAATAGTG AGGAATATAA GGAAAATGAT GCTGTATTGT TCTTTGATGG TGAGACACTT 
                       GGGAATAGTG AGGAATACAA GGAAAATGAT GCTGTATTGT TCTTTGATGG TGAGACACTT 
                       GCGGATCCTG ATTCTGATAA GTGTTACAAT CTCACTCTAT TCTTTCAAAG ATGAATCCTC 
                       GGTAATAGCG AGGAATACAA AGAAAATGAT GCTGTTTTGT TCTTTGATGG TCAGACACTT 
                       GGCAGTAGTG AGGATTATAA GGAAAATGAT GCAGTTTTGT TCTTTGATGG TGAGACTTTT 

                       CGG 
                       CGA 
                       CGA 
                       TAA 
                       CGA 
                       CGG 
