# Supplementary material for: Polyploidy Did Not Predate the Evolution of Nodulation in All Legumes
Source: PLoS One. 2010 Jul 16;5(7):e11630. doi: 10.1371/journal.pone.0011630 (PMC2905438; doi:10.1371/journal.pone.0011630)
Supplement: File S2 — Alignments and trees. Trimmed alignments and trees for all 1249 trees described in the paper. (2.55 MB GZ) [file pone.0011630.s005.gz › alncln3/cl10119.cln]

>Cf10077d
AAAGATGCAAATGGAGTTGATACATATGACAACAAAAACTACAGTGCTCCGGTGCATGCT
GTCATCGGTATGGCCGGCTTCGCGTTAGACGACTTTTCCAACAATGTGGAGAGTTGGAGC
CTGAAAAGGATTTCAGAGTTTGGTTATTTAAGAGCACATTCAACACCGAATGAGTTAAGC
TTAGAGTTTGTG
>Glyma09g35880
AAAGATAAAAATGGGATGGACACATATGATGGCAGAAATTACAGTGCCCCTGTGCATGCT
GTCATTGGCATGGCTGGCTTCACCTTAGACAAGTTCTCAAACAATGTGGAGAGCTGGAGC
CTGAAAAGGATTTCAGAGTTTGGCTATTTAAGAGCACATGCTACGAGGAATGATTTAAAC
TTGGAGTGGATC
>Glyma12g01450
AAGGATAAAAATGGTGTTGACACATACGATGGCAGAAATTACAGTGCCCCTGTGCATGCT
GTCATTGGCATGGCTGGCTTCACCTTAGACAAGTTCTCAAGCAATGTAAAAAGCTGGAGC
CTGAAAAGGATTTCTGAGTTTGGTTATTTAAGAGCACATGCTACGAGGAATGATTTAAAC
TTGGAGGTTAGT
>MtAC146631_54
AAAGATCAAAAGGGAGTAGACACATATGATAACAGAAATTATAGTGCTCCTGTACATGCT
GTCATTGGCATGGCCGGTTTCGCATTAGACAAATTCTCAAACAATGCTGAGAGCTGGAGC
TTGAAAAGGATTTCTGAGTTTGGTTATTTAAGGGCACATGCTACTAGAAATGATTTAAGC
TTAGAGTTTGTG
>VvGSVIVP00028615001
AAAGATTGGAGTGGGACTGCTGTCTATGATAACAGCAACTATACTGCCCCAGTTCAAGCA
GTTATTGGAATGGCTGGCTTCTCCTTGGACAAGTTCCCAGCGAATATTAATAATTGGAGT
CTGTCAAGGATTTCTGAATATGGATATGTAAGAGGGCATGCAACAAGGGAAGAGTTAAGA
ATGGAGTTTGTA
>VvGSVIVP00028616001
AAGGATGAAGATGGGATCGACACCTATGATAACAGCAATTATACTGCCCCAGTTCAAGCA
GTCATTGGAATGGCTGGCTTCAGCTTGGACAAGTTCCCGGATGATGATGATAATTGGAGT
TTGTCAAGGATTTCTGAATATGGATATGTAAGAGGGCATGCAACATGGGAAGAGTTAAAA
ATGGAGTTTGTA
