# Supplementary material for: Polyploidy Did Not Predate the Evolution of Nodulation in All Legumes
Source: PLoS One. 2010 Jul 16;5(7):e11630. doi: 10.1371/journal.pone.0011630 (PMC2905438; doi:10.1371/journal.pone.0011630)
Supplement: File S2 — Alignments and trees. Trimmed alignments and trees for all 1249 trees described in the paper. (2.55 MB GZ) [file pone.0011630.s005.gz › alncln3/cl10122.cln]

>Cf20923d
AAGATGCTGATGAAAAATATGGAAAATGCTGATCATAAAGGTGTGCAAAAGAAGCCTCAAATGAGATTTGATCTTGAAATGCCTGCGGAAGAGCACATTGCAGAATCAGAGGGAGATGGGGTGATAGAGATCATAGATGAGACTGAGATTGAGCTGACACTAGGCCCCTCATGTTATTACAACCGTAGGAATAAGAAAGTTGATACACCACTAACTTCAGATTCTGGAAATAGCTTGTCTTCTTCTTCTACTGGATCCAGCCATATAAACAAGACA
>Glyma01g39980
GAACTAAACGTGATTAGTTTAACTCAAAATGATCATAAAGGCGCGCAGCAAAATCCTAAGTTGAACTTTGATCTTGAAAGACCTGCTAAGGAGGACATGGCAGAAGCTGACAGCGATGGAGTTCTGGAGGTTATAAATGAGACTGAGATTGAGCTGACACTAGGCCCTTCAAGTTA---CAAACGTA------AAAAAGTGGAGACACCACTAACTTCAGATTCGGCACATAGGTTGTCTTCTTCTTCTACTGGATCTAGCCTTATAAACAAGACA
>Glyma05g22210
GTACTGAATGCGATCGGTTTAACTTG---------CAAAGGGGCACAAGAAAAGCCTCAAATGAAAATCGACCTCGAAAGGCCTGCAGAGGAGCACATTGCAGAATCAGAA---GATGGGGTGCTAGAGGTCATAGATGAGACTGAGATTGAGCTGACATTAGCCCCCTCAAGTTA---CAACCGTAGGA---AGAAAGTCGAGACACCGCTAACTTCAGATTCAGGACACAGCTTGTCTTCTTCTTCTAGTGGATCCAGCCATGTAAACAAGACA
>Glyma11g05310
GAACTAAATGTGATTAGTTTAACTCAAAATGGTCATAATGGTGCACAGAAAAATCCTATATTGAACTTTGATCTTGAAAGTCCTGCTAAGGAGGACAATGCAGAATCTGACAGCGATGGAGTTCTAGAGATTACAAATGAGACTGAGATTGAGCTGACACTAGGCCCTTCAAGTTA---CAAACGTA------AAATAGTGGAGACACCACTGACTTCAGATTCGGCACATAGCTT----------------------------------------
>Glyma15g20790
TCACCGTTTGTATCGGATTCAAAACATATTGATGAAAAATATGGACACTAGAGGTAATGAATGAACTTTGATCTTGAAAGACCTGCTAAGGAGGACATGGCAGAAGCTGACAGCGATGGAGTTCTAGATGTTATAAATGAGACTGAGATTGAGCTGACACTACGCCCTTTAAGTTA---CAAACGTA------AAAAAGTGGAGACACCACTAACTTCAGATTTGGCACATAGCTTGTCTTTTTCTTCTACTGGATCTAGCCTTATAAACAAGACA
>Glyma17g17760
GCACTGAATGGCATTGGTTTAACTCA---------CAAAGGTGCACAAGAAAAGCCTCAAATTAAATTTGACCTTGAAAGTCCTGCAGAGGAACACATTGCAGAATCAGAA---GATGGGGTGCTAGAAGTCATCGATGAGACCGAGATTGAGCTGACATTAGGCCCGTCGAGTTA---CAACCGAAGGA---AGAAAGTTGAGACACCGCTAACTTCAGATTCAGGACACAGCTTGTCTTCTTCTTCTAGTGGATCCAGCCATGTGAACAAGACA
>MtAC144765_13
GTACTGAATGCAATTAGTTTAACTCAAAATGATCATAAAGGTGGACAAGAAAAGACTCAAATCAAATTTGATCTTGAAAGGCCTGCAGAGGAGCACACTGCAGAATCAGAT---GACGAGGGGCTAGAGATCATCGACGAGACTGAAATTGAGCTGACATTAGGCCCGTCGAGTTA---TAACCGTAGCA---AGAAAATTGAAACACCACTAACTTCAGAATCAGGACATAGTTTGTCTTCATCTTCAACTGGATCAAGTGATATAAACAAAACA
>VvGSVIVP00019638001
GAACTGAATGATATTAGTATGAATCAG---------ATCAACCACCAAGAAAAGCCACGGATGAAGCTTGACTTGGAACAGCCTGCAGAAGAGTACAATGCGGAATTGGATGGCGATGGAGTGCTAGAAATTGTGGATGAGAGCAAGTTAGAGCTGACACTGGGGCCAGTGAGTTA---CAGCCGGAGGA---AGAAAGCTGAGACACCACTAACTTCAGATTCTGGACCAAGCTTTTCTTCTTCTTCCACTGGATCCAGCCATATGAAGAGGACA
