# Supplementary material for: Polyploidy Did Not Predate the Evolution of Nodulation in All Legumes
Source: PLoS One. 2010 Jul 16;5(7):e11630. doi: 10.1371/journal.pone.0011630 (PMC2905438; doi:10.1371/journal.pone.0011630)
Supplement: File S2 — Alignments and trees. Trimmed alignments and trees for all 1249 trees described in the paper. (2.55 MB GZ) [file pone.0011630.s005.gz › alncln3/cl10122.phy]

 8 276
Cf20923d               AAGATGCTGA TGAAAAATAT GGAAAATGCT GATCATAAAG GTGTGCAAAA GAAGCCTCAA 
Glyma01g39980          GAACTAAACG TGATTAGTTT AACTCAAAAT GATCATAAAG GCGCGCAGCA AAATCCTAAG 
Glyma05g22210          GTACTGAATG CGATCGGTTT AACTTG---- -----CAAAG GGGCACAAGA AAAGCCTCAA 
Glyma11g05310          GAACTAAATG TGATTAGTTT AACTCAAAAT GGTCATAATG GTGCACAGAA AAATCCTATA 
Glyma15g20790          TCACCGTTTG TATCGGATTC AAAACATATT GATGAAAAAT ATGGACACTA GAGGTAATGA 
Glyma17g17760          GCACTGAATG GCATTGGTTT AACTCA---- -----CAAAG GTGCACAAGA AAAGCCTCAA 
MtAC144765_13          GTACTGAATG CAATTAGTTT AACTCAAAAT GATCATAAAG GTGGACAAGA AAAGACTCAA 
VvGSVIVP00019638001    GAACTGAATG ATATTAGTAT GAATCAG--- ------ATCA ACCACCAAGA AAAGCCACGG 

                       ATGAGATTTG ATCTTGAAAT GCCTGCGGAA GAGCACATTG CAGAATCAGA GGGAGATGGG 
                       TTGAACTTTG ATCTTGAAAG ACCTGCTAAG GAGGACATGG CAGAAGCTGA CAGCGATGGA 
                       ATGAAAATCG ACCTCGAAAG GCCTGCAGAG GAGCACATTG CAGAATCAGA A---GATGGG 
                       TTGAACTTTG ATCTTGAAAG TCCTGCTAAG GAGGACAATG CAGAATCTGA CAGCGATGGA 
                       ATGAACTTTG ATCTTGAAAG ACCTGCTAAG GAGGACATGG CAGAAGCTGA CAGCGATGGA 
                       ATTAAATTTG ACCTTGAAAG TCCTGCAGAG GAACACATTG CAGAATCAGA A---GATGGG 
                       ATCAAATTTG ATCTTGAAAG GCCTGCAGAG GAGCACACTG CAGAATCAGA T---GACGAG 
                       ATGAAGCTTG ACTTGGAACA GCCTGCAGAA GAGTACAATG CGGAATTGGA TGGCGATGGA 

                       GTGATAGAGA TCATAGATGA GACTGAGATT GAGCTGACAC TAGGCCCCTC ATGTTATTAC 
                       GTTCTGGAGG TTATAAATGA GACTGAGATT GAGCTGACAC TAGGCCCTTC AAGTTA---C 
                       GTGCTAGAGG TCATAGATGA GACTGAGATT GAGCTGACAT TAGCCCCCTC AAGTTA---C 
                       GTTCTAGAGA TTACAAATGA GACTGAGATT GAGCTGACAC TAGGCCCTTC AAGTTA---C 
                       GTTCTAGATG TTATAAATGA GACTGAGATT GAGCTGACAC TACGCCCTTT AAGTTA---C 
                       GTGCTAGAAG TCATCGATGA GACCGAGATT GAGCTGACAT TAGGCCCGTC GAGTTA---C 
                       GGGCTAGAGA TCATCGACGA GACTGAAATT GAGCTGACAT TAGGCCCGTC GAGTTA---T 
                       GTGCTAGAAA TTGTGGATGA GAGCAAGTTA GAGCTGACAC TGGGGCCAGT GAGTTA---C 

                       AACCGTAGGA ATAAGAAAGT TGATACACCA CTAACTTCAG ATTCTGGAAA TAGCTTGTCT 
                       AAACGTA--- ---AAAAAGT GGAGACACCA CTAACTTCAG ATTCGGCACA TAGGTTGTCT 
                       AACCGTAGGA ---AGAAAGT CGAGACACCG CTAACTTCAG ATTCAGGACA CAGCTTGTCT 
                       AAACGTA--- ---AAATAGT GGAGACACCA CTGACTTCAG ATTCGGCACA TAGCTT---- 
                       AAACGTA--- ---AAAAAGT GGAGACACCA CTAACTTCAG ATTTGGCACA TAGCTTGTCT 
                       AACCGAAGGA ---AGAAAGT TGAGACACCG CTAACTTCAG ATTCAGGACA CAGCTTGTCT 
                       AACCGTAGCA ---AGAAAAT TGAAACACCA CTAACTTCAG AATCAGGACA TAGTTTGTCT 
                       AGCCGGAGGA ---AGAAAGC TGAGACACCA CTAACTTCAG ATTCTGGACC AAGCTTTTCT 

                       TCTTCTTCTA CTGGATCCAG CCATATAAAC AAGACA 
                       TCTTCTTCTA CTGGATCTAG CCTTATAAAC AAGACA 
                       TCTTCTTCTA GTGGATCCAG CCATGTAAAC AAGACA 
                       ---------- ---------- ---------- ------ 
                       TTTTCTTCTA CTGGATCTAG CCTTATAAAC AAGACA 
                       TCTTCTTCTA GTGGATCCAG CCATGTGAAC AAGACA 
                       TCATCTTCAA CTGGATCAAG TGATATAAAC AAAACA 
                       TCTTCTTCCA CTGGATCCAG CCATATGAAG AGGACA 
