# Supplementary material for: Polyploidy Did Not Predate the Evolution of Nodulation in All Legumes
Source: PLoS One. 2010 Jul 16;5(7):e11630. doi: 10.1371/journal.pone.0011630 (PMC2905438; doi:10.1371/journal.pone.0011630)
Supplement: File S2 — Alignments and trees. Trimmed alignments and trees for all 1249 trees described in the paper. (2.55 MB GZ) [file pone.0011630.s005.gz › alncln3/cl10126.cln]

>Cf6635d
GCTATGAAGAAATTTATTGAAGGTGATGCCATCTCGGTCTTGGACCCAAAAGATCATTCTGCTGCAAATATTCTAGCCCTAGAAAAGATACTTGAACTAGCCTTGCAGTGTTTGGCTCCCCGTAGACAAAGCCGACCAAATATGAAGAAATGTGCTGAGATCCTTTGGACCATTCGCAAGGATTACAGAGAGCTTTCAGCGTCAGACTTTCGTTCAGTTTCCTCCACATCCCACAGGAGTGCATCAATAAAAGAG
>Glyma02g38910
-CAATGAAGATGCTGAAACAAGGGGATGCTGTATTTGCCATGGACCCTAGGAGAAGAAATTCAGCCTCCATCAAGGCAGTAAAGCAGGTTCTCAAGCTAGCTCTCCAATGCATTGCGCCTTCGAAACAATCACGTCCGCCTATGAAGAATTGTGCAGAGGTTCTGTGGGACATCCGCAAAAGTTTTAGAGATGCCAAT-TCTGATCATGCTCCCCTTCCTTCTCACCATTCTGCAAACTTTCCTCAAAGAGAAAA
>Glyma07g07480
GCTATGAAGAGATTCATTGATGGAGATGCTATCTCAGTCTTGGACCCAAGAGATCAGACTACTGCAAATACTTTGGCACTAGAAAAGATTCTTGAGCTAGCTTTACAGTGCTTGGCTCCACGCAGACAAATTAGGCCTACTATGAAGAGATGTGCTGAGATCCTTTGGTCCATCCGCAAGGATTTCAGAGAGCTATCAGCTTCGAACTTTCGCTCATTTTCCACTTCTTCCCAAAGAAGCACCTCAATAAAAGAG
>Glyma11g24410
-CAATGCAGTTGTTGAGACAAAAAGAAGTTGTGATTGCCATGGATCCAAGAAGGAGAAATCCAACCTCCAACAAGGCAGTGCAAAAGGTTCTCAAGCTAGCTTTCCAATGCCTTGCACCGGTGAGACGATCACGACCATCTATGAAGAGTTGTGCAGAGGTTCTATGGGAGATTCGTAAAGATTTTAAAGAAGCATTT-TCT------------CATCCTCCTCACCATTCTGCAGATTTCCCTCAAAGAGAGAA
>Glyma14g36960
-CAATGAAGATGCTGAAACAAGGGGATGCTGTATTTGCCATGGACCCTAGGAGAAGAAATCCAGCCTCCATCAAGGCAGTAAAGCAGGTTCTCAAGCTAGCTCTCCAATGTGTTGCGCCTTCAAAACAATCACGGCCGCCTATGAAGAATTGTGCAGAGGTTCTGTGGGACATCCGCAAAAGTTTTAGAGATGCCAAT-TCTGATCATCCTCCCCTTCCTTCTCACCATTCTGCAAACTTTCCTCAAAGAGAAAA
>Glyma16g03870
-CTATGAAGAGGTTCATTGAGGGAGATGCTATCTCAGTCTTGGACCCAAGAGACCAGATTGCTGCAAATACTTTAGCACTAGAAAAGATCCTTGAGCTAGCTTTACAGTGCTTGGCTCCACGTAGACAAAGTAGGCCAACTATGAAGAGATGTGCTGAGATCCTTTGGTCCATCCGCAAGGATATCAGAGAGCTATCCGCTTCAAATTTCCGCTCATTTTCCACTTCTTCCCAAAGAAGCACCTCATTGAAAGAG
>Glyma18g07140
-CAATGCAGTTGTTGAAACAAGCAGAAGTTGTGATGGCCATGGATCCGAGAAGGAGAAATCCAGCCTCAAACAAGGCAGTACAAAAGGTTCTCAAGCTAGCTTTCCAATGCCTTGCACCAGGGAGACAACCACGACCATCTATGAAGAGTTGTGCAGAGGTTCTGTGGGAGATCCGTAAAGATTTTAGAGAAGCATTT-TCT------------CATCCTCCTCACCATTCTGCAGATTTTCCTCAAAGAGAGAA
>MtCT033766_34
-CAATGAAGATGCTCAAGAACGGAGAAGCTGTGTTTGCAATGGATCCAAGAAGAAGAAGTCCAGCCTCCATCAAGGTAGTGAAGAAAGTTTTCAAGCTAGCTTTTCAATGCCTGGCACCTTCAATACATTCAAGGCCACCTATGAAGAATTGTGCAGAGGTTCTGTGGGGAATCCGTAAAGATTTTAAAGATACCACT-CCT---CTTCCTACCTTACCTTCTCATCAATCTGAAAACTTTCCTCAAAGAGAAAA
>VvGSVIVP00024165001
-CAATGGAGAGACTGAAAGAAGGGGATGCAGTACTTGCTATGGATCCAAAACGAAGGAATCCAGCATCAAACCAGGCAGTTGAGAGAGTCCTGAAACTCGCTCGCCAATGCCTTGCTCCTCTCAGACAATCAAGACCCTCCATGAGGAAATGTGCTGAAGTTTTGTGGGGAATCCGAAAGGATTTCAGAGAGGCTTTC-TCTTATTCTCCTTGTCCTAGCTCTCACCGTTCTGATAATTTTCTCAATAAAGAAAA
>VvGSVIVP00026937001
-CCATGAAGAAATTCACCGACGGAGATGCAATTTTTACCTTGGATCCTAGAGAAAGGAATGCTGCAAATAACCTAGCACTGGAAAAGATTCTTGAACTAGCATTACAATGTTTGGCTCCACAGAAACAGAACCGACCAAGCATGAGGAGGTGTGCAGAGATCCTTTGGAGTATCCGGAAGGACCACAGGGAGCTATCAGCCTCAGACACTCGGTCACTCTCGTCTCATTCCCAGAAGAGTATTCAACTCAGAGAA
