# Supplementary material for: Polyploidy Did Not Predate the Evolution of Nodulation in All Legumes
Source: PLoS One. 2010 Jul 16;5(7):e11630. doi: 10.1371/journal.pone.0011630 (PMC2905438; doi:10.1371/journal.pone.0011630)
Supplement: File S2 — Alignments and trees. Trimmed alignments and trees for all 1249 trees described in the paper. (2.55 MB GZ) [file pone.0011630.s005.gz › alncln3/cl10126.phy]

 10 255
Cf6635d                GCTATGAAGA AATTTATTGA AGGTGATGCC ATCTCGGTCT TGGACCCAAA AGATCATTCT 
Glyma02g38910          -CAATGAAGA TGCTGAAACA AGGGGATGCT GTATTTGCCA TGGACCCTAG GAGAAGAAAT 
Glyma07g07480          GCTATGAAGA GATTCATTGA TGGAGATGCT ATCTCAGTCT TGGACCCAAG AGATCAGACT 
Glyma11g24410          -CAATGCAGT TGTTGAGACA AAAAGAAGTT GTGATTGCCA TGGATCCAAG AAGGAGAAAT 
Glyma14g36960          -CAATGAAGA TGCTGAAACA AGGGGATGCT GTATTTGCCA TGGACCCTAG GAGAAGAAAT 
Glyma16g03870          -CTATGAAGA GGTTCATTGA GGGAGATGCT ATCTCAGTCT TGGACCCAAG AGACCAGATT 
Glyma18g07140          -CAATGCAGT TGTTGAAACA AGCAGAAGTT GTGATGGCCA TGGATCCGAG AAGGAGAAAT 
MtCT033766_34          -CAATGAAGA TGCTCAAGAA CGGAGAAGCT GTGTTTGCAA TGGATCCAAG AAGAAGAAGT 
VvGSVIVP00024165001    -CAATGGAGA GACTGAAAGA AGGGGATGCA GTACTTGCTA TGGATCCAAA ACGAAGGAAT 
VvGSVIVP00026937001    -CCATGAAGA AATTCACCGA CGGAGATGCA ATTTTTACCT TGGATCCTAG AGAAAGGAAT 

                       GCTGCAAATA TTCTAGCCCT AGAAAAGATA CTTGAACTAG CCTTGCAGTG TTTGGCTCCC 
                       TCAGCCTCCA TCAAGGCAGT AAAGCAGGTT CTCAAGCTAG CTCTCCAATG CATTGCGCCT 
                       ACTGCAAATA CTTTGGCACT AGAAAAGATT CTTGAGCTAG CTTTACAGTG CTTGGCTCCA 
                       CCAACCTCCA ACAAGGCAGT GCAAAAGGTT CTCAAGCTAG CTTTCCAATG CCTTGCACCG 
                       CCAGCCTCCA TCAAGGCAGT AAAGCAGGTT CTCAAGCTAG CTCTCCAATG TGTTGCGCCT 
                       GCTGCAAATA CTTTAGCACT AGAAAAGATC CTTGAGCTAG CTTTACAGTG CTTGGCTCCA 
                       CCAGCCTCAA ACAAGGCAGT ACAAAAGGTT CTCAAGCTAG CTTTCCAATG CCTTGCACCA 
                       CCAGCCTCCA TCAAGGTAGT GAAGAAAGTT TTCAAGCTAG CTTTTCAATG CCTGGCACCT 
                       CCAGCATCAA ACCAGGCAGT TGAGAGAGTC CTGAAACTCG CTCGCCAATG CCTTGCTCCT 
                       GCTGCAAATA ACCTAGCACT GGAAAAGATT CTTGAACTAG CATTACAATG TTTGGCTCCA 

                       CGTAGACAAA GCCGACCAAA TATGAAGAAA TGTGCTGAGA TCCTTTGGAC CATTCGCAAG 
                       TCGAAACAAT CACGTCCGCC TATGAAGAAT TGTGCAGAGG TTCTGTGGGA CATCCGCAAA 
                       CGCAGACAAA TTAGGCCTAC TATGAAGAGA TGTGCTGAGA TCCTTTGGTC CATCCGCAAG 
                       GTGAGACGAT CACGACCATC TATGAAGAGT TGTGCAGAGG TTCTATGGGA GATTCGTAAA 
                       TCAAAACAAT CACGGCCGCC TATGAAGAAT TGTGCAGAGG TTCTGTGGGA CATCCGCAAA 
                       CGTAGACAAA GTAGGCCAAC TATGAAGAGA TGTGCTGAGA TCCTTTGGTC CATCCGCAAG 
                       GGGAGACAAC CACGACCATC TATGAAGAGT TGTGCAGAGG TTCTGTGGGA GATCCGTAAA 
                       TCAATACATT CAAGGCCACC TATGAAGAAT TGTGCAGAGG TTCTGTGGGG AATCCGTAAA 
                       CTCAGACAAT CAAGACCCTC CATGAGGAAA TGTGCTGAAG TTTTGTGGGG AATCCGAAAG 
                       CAGAAACAGA ACCGACCAAG CATGAGGAGG TGTGCAGAGA TCCTTTGGAG TATCCGGAAG 

                       GATTACAGAG AGCTTTCAGC GTCAGACTTT CGTTCAGTTT CCTCCACATC CCACAGGAGT 
                       AGTTTTAGAG ATGCCAAT-T CTGATCATGC TCCCCTTCCT TCTCACCATT CTGCAAACTT 
                       GATTTCAGAG AGCTATCAGC TTCGAACTTT CGCTCATTTT CCACTTCTTC CCAAAGAAGC 
                       GATTTTAAAG AAGCATTT-T CT-------- ----CATCCT CCTCACCATT CTGCAGATTT 
                       AGTTTTAGAG ATGCCAAT-T CTGATCATCC TCCCCTTCCT TCTCACCATT CTGCAAACTT 
                       GATATCAGAG AGCTATCCGC TTCAAATTTC CGCTCATTTT CCACTTCTTC CCAAAGAAGC 
                       GATTTTAGAG AAGCATTT-T CT-------- ----CATCCT CCTCACCATT CTGCAGATTT 
                       GATTTTAAAG ATACCACT-C CT---CTTCC TACCTTACCT TCTCATCAAT CTGAAAACTT 
                       GATTTCAGAG AGGCTTTC-T CTTATTCTCC TTGTCCTAGC TCTCACCGTT CTGATAATTT 
                       GACCACAGGG AGCTATCAGC CTCAGACACT CGGTCACTCT CGTCTCATTC CCAGAAGAGT 

                       GCATCAATAA AAGAG 
                       TCCTCAAAGA GAAAA 
                       ACCTCAATAA AAGAG 
                       CCCTCAAAGA GAGAA 
                       TCCTCAAAGA GAAAA 
                       ACCTCATTGA AAGAG 
                       TCCTCAAAGA GAGAA 
                       TCCTCAAAGA GAAAA 
                       TCTCAATAAA GAAAA 
                       ATTCAACTCA GAGAA 
