# Supplementary material for: Polyploidy Did Not Predate the Evolution of Nodulation in All Legumes
Source: PLoS One. 2010 Jul 16;5(7):e11630. doi: 10.1371/journal.pone.0011630 (PMC2905438; doi:10.1371/journal.pone.0011630)
Supplement: File S2 — Alignments and trees. Trimmed alignments and trees for all 1249 trees described in the paper. (2.55 MB GZ) [file pone.0011630.s005.gz › alncln3/cl10141.cln]

>Cf11437d
GCAGGGTCCCTCAGTCATGAAGCTAGAGAAGCCTTCCTTTCAGCGTTAGTTTCAGAAGGACGAGCTGAATGGATGGATAAAGGACATAAGAAATGTCTTATTCTCTGGCACCGGATTCAAGATTGGGCTGATATAATAGTACAATTTGCAAAAGATAATGGACTGGAAGATGGTGTTGTAACGATAGAGGAAATACGCTCAGGGACTGAATCTCAAGGAACAGAGCTTCAAGGGATAGACCGCACCATCTTGAATCGTGCTTTGAAGTTGTTGGAACAGAAGGGGAAGCTTGTGATCTTCAAGGGAACTTCAGCTGATGATGAAGGTGTCAAATTTTCTGTATAA
>Glyma01g01490
GCAGGGTCTCTTACTCATGAAGCCAGAGAAGCTTTCCTTTCTGCATTAGTGTCTGAAGGACGTGCAGAATGGATGGATAAAGGACATAGGAAATGTCTTATTCTCTGGTATCGGCTTCAAGATTGGGCTGACATTTTAATACAGTTTGCAAAAAATAATGGGCTGGAAGATGGTGTTGTCACAGTAGAAGAAATACGAACAGGGACCGAATCTCAAGGAACAGATCTTCATGGAATAGATCGAACTATTTTGAATCGTGCACTGAAACTATTAGAACAGAAGGGAAAACTTGTGGTCTTTAAAGGAACTTCAACTGATGATGAAGGAGTTAAATTTTCTATATAA
>Glyma09g34270
GAAAGGTCTCTTACTCATGAAGCCAGAGAAGCTTTCCTTTCAGCATTAGTGTCTGAAGGGCGTGCAGAATGGATGGATAAAGGACATAGGAAATGTCTTATTCTCTGGCATCGGATTCAAGATTGGGCTGATATTTTAATACAGTTTGCAAAAGATAATGGGCTGGAAGATGGTGTTGTCACAATAGAAGAAATACGATCAGGCACTGAATCTCAAGGAACAGATCTTCATGGAATAGATCGAACTATTTTGAATCGAGCACTGAAACTATTAGAACAGAAGGGAAAGCTTGTGGTCTTTAAAGGAACTTCAACTGATGATGAAGGAGTTAAATTTTCTTTATAA
>MtCU459038_5
GAAAGATCTCTTACTAATGAAGCTAGAGAAGCGTTTCTTTCGGCTTTAGTTTCCGAGGGACGAGCAGAATGGATGGATAAAGGACATAGAAAATGTCTTATTCTCTGGCATCGGATTCAAGATTGGGCCGACATTTTACTACAGTTTGCAAAAGATAATGGACTGGAAGATGGTGTTGTGACGATAGAGGAAATTCGCTTTGGGACTGAATCTCAAGGAACAGAACTTCACGGGATAGACAGAACTATTTTGAATCGTGCATTGAAATTATTAGAACAGAAGGGGAAGCTTGTGGTCTTCAAAGGAACTTCAACAGATGATGAAGGAATTAAGTTTTCTGTATAA
>VvGSVIVP00015139001
GAAAGAACTCTCAGTCATGAAGCTAGGGAGGCATTCCTCTCAGCCTTAGTTTTAGAAGGACGTGCTGAATGGATGGATAAAGGACATAAAAAATGTCTTATTCTCTGGCATCAGATTCAAGATTGGGCTGACATCATTTTGCACTTTGTGAGAGA--------------------TTATG------------------------------------GGAACAGAGCTTCATGGGATGGAGAGTACAGTCCTAATGCGAGCCCTGGAACAGCTAGAACACAAGGGAAAGCTTGCTCTCTTC-----------AGCTGATGATGAAGGCGTGAAATTCTCTCTGTAA
>VvGSVIVP00015643001
GAAAGAACCCTCAGTCATGAAGCTAAGGAGGCATTCCTCTCAGCCTTAGTTGCAGAAGGACGTGCTGAGTGGATGGATAAAGGGCATAAAAAATGTCTCATTCTCTGGCACCGGATTCAAGATTGGGCTGACCTTATTCTGCGCTTTGTGAGAGAAAATGGATTGGAGGACAGTGTTATGACAGTTGAGGAAATACGTTCAGGGACTGAATCTCGAGGAACAGAGCTTCATGGGATGGACCGGACAGTTCTAATGCGAGCCCTGAAACAGCTAGAGCACAAGGGTAAGCTTGCTATCTTCAAGGGAACTTCAGCTGATGATGAGGGCGTGAAATTCTCTCTATAA
