# Supplementary material for: Polyploidy Did Not Predate the Evolution of Nodulation in All Legumes
Source: PLoS One. 2010 Jul 16;5(7):e11630. doi: 10.1371/journal.pone.0011630 (PMC2905438; doi:10.1371/journal.pone.0011630)
Supplement: File S2 — Alignments and trees. Trimmed alignments and trees for all 1249 trees described in the paper. (2.55 MB GZ) [file pone.0011630.s005.gz › alncln3/cl10141.phy]

 6 345
Cf11437d               GCAGGGTCCC TCAGTCATGA AGCTAGAGAA GCCTTCCTTT CAGCGTTAGT TTCAGAAGGA 
Glyma01g01490          GCAGGGTCTC TTACTCATGA AGCCAGAGAA GCTTTCCTTT CTGCATTAGT GTCTGAAGGA 
Glyma09g34270          GAAAGGTCTC TTACTCATGA AGCCAGAGAA GCTTTCCTTT CAGCATTAGT GTCTGAAGGG 
MtCU459038_5           GAAAGATCTC TTACTAATGA AGCTAGAGAA GCGTTTCTTT CGGCTTTAGT TTCCGAGGGA 
VvGSVIVP00015139001    GAAAGAACTC TCAGTCATGA AGCTAGGGAG GCATTCCTCT CAGCCTTAGT TTTAGAAGGA 
VvGSVIVP00015643001    GAAAGAACCC TCAGTCATGA AGCTAAGGAG GCATTCCTCT CAGCCTTAGT TGCAGAAGGA 

                       CGAGCTGAAT GGATGGATAA AGGACATAAG AAATGTCTTA TTCTCTGGCA CCGGATTCAA 
                       CGTGCAGAAT GGATGGATAA AGGACATAGG AAATGTCTTA TTCTCTGGTA TCGGCTTCAA 
                       CGTGCAGAAT GGATGGATAA AGGACATAGG AAATGTCTTA TTCTCTGGCA TCGGATTCAA 
                       CGAGCAGAAT GGATGGATAA AGGACATAGA AAATGTCTTA TTCTCTGGCA TCGGATTCAA 
                       CGTGCTGAAT GGATGGATAA AGGACATAAA AAATGTCTTA TTCTCTGGCA TCAGATTCAA 
                       CGTGCTGAGT GGATGGATAA AGGGCATAAA AAATGTCTCA TTCTCTGGCA CCGGATTCAA 

                       GATTGGGCTG ATATAATAGT ACAATTTGCA AAAGATAATG GACTGGAAGA TGGTGTTGTA 
                       GATTGGGCTG ACATTTTAAT ACAGTTTGCA AAAAATAATG GGCTGGAAGA TGGTGTTGTC 
                       GATTGGGCTG ATATTTTAAT ACAGTTTGCA AAAGATAATG GGCTGGAAGA TGGTGTTGTC 
                       GATTGGGCCG ACATTTTACT ACAGTTTGCA AAAGATAATG GACTGGAAGA TGGTGTTGTG 
                       GATTGGGCTG ACATCATTTT GCACTTTGTG AGAGA----- ---------- -----TTATG 
                       GATTGGGCTG ACCTTATTCT GCGCTTTGTG AGAGAAAATG GATTGGAGGA CAGTGTTATG 

                       ACGATAGAGG AAATACGCTC AGGGACTGAA TCTCAAGGAA CAGAGCTTCA AGGGATAGAC 
                       ACAGTAGAAG AAATACGAAC AGGGACCGAA TCTCAAGGAA CAGATCTTCA TGGAATAGAT 
                       ACAATAGAAG AAATACGATC AGGCACTGAA TCTCAAGGAA CAGATCTTCA TGGAATAGAT 
                       ACGATAGAGG AAATTCGCTT TGGGACTGAA TCTCAAGGAA CAGAACTTCA CGGGATAGAC 
                       ---------- ---------- ---------- ------GGAA CAGAGCTTCA TGGGATGGAG 
                       ACAGTTGAGG AAATACGTTC AGGGACTGAA TCTCGAGGAA CAGAGCTTCA TGGGATGGAC 

                       CGCACCATCT TGAATCGTGC TTTGAAGTTG TTGGAACAGA AGGGGAAGCT TGTGATCTTC 
                       CGAACTATTT TGAATCGTGC ACTGAAACTA TTAGAACAGA AGGGAAAACT TGTGGTCTTT 
                       CGAACTATTT TGAATCGAGC ACTGAAACTA TTAGAACAGA AGGGAAAGCT TGTGGTCTTT 
                       AGAACTATTT TGAATCGTGC ATTGAAATTA TTAGAACAGA AGGGGAAGCT TGTGGTCTTC 
                       AGTACAGTCC TAATGCGAGC CCTGGAACAG CTAGAACACA AGGGAAAGCT TGCTCTCTTC 
                       CGGACAGTTC TAATGCGAGC CCTGAAACAG CTAGAGCACA AGGGTAAGCT TGCTATCTTC 

                       AAGGGAACTT CAGCTGATGA TGAAGGTGTC AAATTTTCTG TATAA 
                       AAAGGAACTT CAACTGATGA TGAAGGAGTT AAATTTTCTA TATAA 
                       AAAGGAACTT CAACTGATGA TGAAGGAGTT AAATTTTCTT TATAA 
                       AAAGGAACTT CAACAGATGA TGAAGGAATT AAGTTTTCTG TATAA 
                       ---------- -AGCTGATGA TGAAGGCGTG AAATTCTCTC TGTAA 
                       AAGGGAACTT CAGCTGATGA TGAGGGCGTG AAATTCTCTC TATAA 
