# Supplementary material for: Polyploidy Did Not Predate the Evolution of Nodulation in All Legumes
Source: PLoS One. 2010 Jul 16;5(7):e11630. doi: 10.1371/journal.pone.0011630 (PMC2905438; doi:10.1371/journal.pone.0011630)
Supplement: File S2 — Alignments and trees. Trimmed alignments and trees for all 1249 trees described in the paper. (2.55 MB GZ) [file pone.0011630.s005.gz › alncln3/cl10160.cln]

>Cf13389d
GAGCTCATATATCTCACTGATGGTGCCAGCAAAGGTGTGATGCAGATCCTAAATACTATCATCCGAGGTCAAGGGGATGGGATTTTGGTTCCTGTACCACAATACCCACTCTATTCAGCTTCAATTGCTCTCCTTGGTGGTTCTCTTGTTCCATACTACCTTGAAGAGACTGCAAATTGGGGTCTTGATGTTAATGAACTTCGTCAATCAGTTGAACAGGCTCGCTATAAA
>Cf8385d
GAGCTCATTTATCTCACCGATGGTGCCAGCAAGGGTGTGGCACAGATCTTACAAACTATCATCCGAGGTGAAGGAGATGGGGTTTTGGTTCCTGTCCCACAATATCCACTTTACTCGGCAACAATTGCACTTTTGGGTGGAACTCTTGTACCCTACTATCTTGAGGAGACAGCAAACTGGGGTCTTGATGTTAATGAACTTCGCCAGTCAGTTACCCAGGCTCGCTATAAA
>Glyma01g03260
GAACTCATATATCTCACTGATGGTGCCAGCAAGGGGGTGATGCAGATATTAAATACTATCATCAGAGGTCAAGACGATGGGATTTTGGTTCCAGTCCCACAATACCCACTCTACTCAGCAACAATTGCTCTGCTTGGTGGTACCCTTGTTCCATACTACCTTGAAGAGACAGCAAATTGGGGTCTTGATGTTAATGAACTTCGTCAATCAGTTGAGCAGGCTCGCTTTAAA
>Glyma02g04320
GAGCTCATATATCTCACTGATGGTGCAAGCAAAGGAGTGATGCAGATATTAAATACTATCATCAGGGGTCAAGACGATGGGATTTTGGTTCCAGTCCCACAATACCCACTCTACTCAGCAACAATTGCTCTGCTTGGTGGTACCCTTGTTCCATACTACCTTGAAGAGACAGCAAATTGGGGTCTTGATGTTAATGAACTTCGTCAATCAGTTGAACAGGCTCGCTTTAAA
>Glyma20g03370
----------------------------------------------------------------------------------GAGTGGATTCATCATGGCCAACTCTATTCTTCTAAAGTGAAACTAATACTAAAAAGGTACCTCATAATCATTATTGCTTTTTCGACTTTGCCAATTGGTGCCTAAATGTGTTTGTTCATTGGTACACAATCA------CTGGCT-TATA
>MtAC126783_14
GAGTTCATCTATCTTACTGATGGTGCGAGCAAGGCTGTGATGCAGATATTAAATACTATCATCAGAGGCGAAGTAGATGGGATTATGGTTCCAGTCCCACAATACCCACTTTACTCTGCAACAATTGCTCTTCTTGGTGGTACTCTTGTTCCATACTACCTTGAAGAGACAGCAAATTGGGGTCTTGATACTAATGAACTTCGAAGATCAGTTAGAGAGGCTCGCTATAAA
>VvGSVIVP00009478001
GAGCTCATATTTCTCACGGATGGTGCCAGCAAAGGAGTAATGCAGATTTTGAATACAATTATCCGTGGTGAAAGGGATGGGATTTTGGTTCCTGTCCCACAATATCCGCTTTACTCAGCTGCAATATCTCTCTTTGGTGGTTCTCTTGTTCCATATTATCTGGAAGAGACAGCAAACTGGGGTCTTGATGTAAATAACCTTCACTCGTCAGTTGCAGCAGCTCGCTCCAAA
