# Supplementary material for: Polyploidy Did Not Predate the Evolution of Nodulation in All Legumes
Source: PLoS One. 2010 Jul 16;5(7):e11630. doi: 10.1371/journal.pone.0011630 (PMC2905438; doi:10.1371/journal.pone.0011630)
Supplement: File S2 — Alignments and trees. Trimmed alignments and trees for all 1249 trees described in the paper. (2.55 MB GZ) [file pone.0011630.s005.gz › alncln3/cl10160.phy]

 7 231
Cf13389d               GAGCTCATAT ATCTCACTGA TGGTGCCAGC AAAGGTGTGA TGCAGATCCT AAATACTATC 
Cf8385d                GAGCTCATTT ATCTCACCGA TGGTGCCAGC AAGGGTGTGG CACAGATCTT ACAAACTATC 
Glyma01g03260          GAACTCATAT ATCTCACTGA TGGTGCCAGC AAGGGGGTGA TGCAGATATT AAATACTATC 
Glyma02g04320          GAGCTCATAT ATCTCACTGA TGGTGCAAGC AAAGGAGTGA TGCAGATATT AAATACTATC 
Glyma20g03370          ---------- ---------- ---------- ---------- ---------- ---------- 
MtAC126783_14          GAGTTCATCT ATCTTACTGA TGGTGCGAGC AAGGCTGTGA TGCAGATATT AAATACTATC 
VvGSVIVP00009478001    GAGCTCATAT TTCTCACGGA TGGTGCCAGC AAAGGAGTAA TGCAGATTTT GAATACAATT 

                       ATCCGAGGTC AAGGGGATGG GATTTTGGTT CCTGTACCAC AATACCCACT CTATTCAGCT 
                       ATCCGAGGTG AAGGAGATGG GGTTTTGGTT CCTGTCCCAC AATATCCACT TTACTCGGCA 
                       ATCAGAGGTC AAGACGATGG GATTTTGGTT CCAGTCCCAC AATACCCACT CTACTCAGCA 
                       ATCAGGGGTC AAGACGATGG GATTTTGGTT CCAGTCCCAC AATACCCACT CTACTCAGCA 
                       ---------- ---------- --GAGTGGAT TCATCATGGC CAACTCTATT CTTCTAAAGT 
                       ATCAGAGGCG AAGTAGATGG GATTATGGTT CCAGTCCCAC AATACCCACT TTACTCTGCA 
                       ATCCGTGGTG AAAGGGATGG GATTTTGGTT CCTGTCCCAC AATATCCGCT TTACTCAGCT 

                       TCAATTGCTC TCCTTGGTGG TTCTCTTGTT CCATACTACC TTGAAGAGAC TGCAAATTGG 
                       ACAATTGCAC TTTTGGGTGG AACTCTTGTA CCCTACTATC TTGAGGAGAC AGCAAACTGG 
                       ACAATTGCTC TGCTTGGTGG TACCCTTGTT CCATACTACC TTGAAGAGAC AGCAAATTGG 
                       ACAATTGCTC TGCTTGGTGG TACCCTTGTT CCATACTACC TTGAAGAGAC AGCAAATTGG 
                       GAAACTAATA CTAAAAAGGT ACCTCATAAT CATTATTGCT TTTTCGACTT TGCCAATTGG 
                       ACAATTGCTC TTCTTGGTGG TACTCTTGTT CCATACTACC TTGAAGAGAC AGCAAATTGG 
                       GCAATATCTC TCTTTGGTGG TTCTCTTGTT CCATATTATC TGGAAGAGAC AGCAAACTGG 

                       GGTCTTGATG TTAATGAACT TCGTCAATCA GTTGAACAGG CTCGCTATAA A 
                       GGTCTTGATG TTAATGAACT TCGCCAGTCA GTTACCCAGG CTCGCTATAA A 
                       GGTCTTGATG TTAATGAACT TCGTCAATCA GTTGAGCAGG CTCGCTTTAA A 
                       GGTCTTGATG TTAATGAACT TCGTCAATCA GTTGAACAGG CTCGCTTTAA A 
                       TGCCTAAATG TGTTTGTTCA TTGGTACACA ATCA------ CTGGCT-TAT A 
                       GGTCTTGATA CTAATGAACT TCGAAGATCA GTTAGAGAGG CTCGCTATAA A 
                       GGTCTTGATG TAAATAACCT TCACTCGTCA GTTGCAGCAG CTCGCTCCAA A 
