# Supplementary material for: Polyploidy Did Not Predate the Evolution of Nodulation in All Legumes
Source: PLoS One. 2010 Jul 16;5(7):e11630. doi: 10.1371/journal.pone.0011630 (PMC2905438; doi:10.1371/journal.pone.0011630)
Supplement: File S2 — Alignments and trees. Trimmed alignments and trees for all 1249 trees described in the paper. (2.55 MB GZ) [file pone.0011630.s005.gz › alncln3/cl10161.cln]

>Cf15963d
ATGATTCAGCTACTCTTCACGGTGCTTTTTGGGCAAATGCTTCTTATTGTAGCCCTTCTTTTCAAAAAACCCCCATTGAGGAAGTTGCTGATTATTGCCATGGATCGAGCCAAACGAGGTCGAGGCCCCATCGTCGTCTCGTCTATCGGTGCCACATTGCTCGTCGTCCTTGGTTTTTCAAAGGCCTCTCCCGGTATGGCCGAGATCAAGAAACGCGTCGATGAGGGCGGACAACTCAACCCCACCGATGAAGTGCTTTTTGGCAAGAACATGCTCGAATCAACTCTGTTGGGGTTTGTGCTGTTCCTCTCGTTGATGATAGATAGGCTGCACCATTACATAAGAGAGCTTCGGTTACTGAGGAAGACGCTGGAGGCTGCTAAGAAACAGAGTCGAAGTTTTGAGGATGGTAAAAATGGGAGTGCAGAGGAGCAAAAAGCACTGACTGAAGAGATTGCCACATTGAAGGCTAAAACTAAGAAGTTAGAATCTCAATGTGAGGCAGAAGGGAGCAAGGCTAAAGCTTTGGAAGGTGAAGTAGAGGCACTTAAGAAGCAATCTGAAGGGTTCCTCATGGAATACGATCGCCTCTTGGCCGATAATCAGAACCTTCGGAGTCAGTTGGAGGCAGTTGACCAGAACCCTGTG
>Glyma06g46370
ATGTTGCAGCTACTCTACACTGCGATTTTCTTCGAAATGATTCTCATTCTCACCCTTGTCTTCAAGA---CCCCACTGAGAAAACTCGTCATCGTTTCCCTCGATCGTGTGAAGCGCGGTCGCGGCCCCGTGGTGGTTTCCACCGTGGGCGCCACATTGGTGGTGGTTCTCGCGTCG-----AGCCTCTAC-AGCATGGCCAAGATCCAGCAACGCACCCTCGAGGCCGGCATAGTCAACCCCACCGACCAAGTCCTCATGTCCAAGCACATGCTCGAGGCTTCTCTCATGGGGTTTGTACTGTTCCTCTCTCTGATGATTGATAGACTGCACCATTACATAAGAGAGCTTCGGTCACTCAGGAAGACCATGGAAGCCATTAAGAAACAAAGCCGAAGTTTTGAAGATGGTAAAAATGGCAATTTAGAGGAACATAAAGCATTGAATGAAGAAATTACCACATTGAAGTCTAAAATTAAGAAACTAGAATCTGAATGTGAGGCAAAAGGAAATCAAGCTAAGACTTTGGAAACTGAAGTAGAGGCTCTTAAAAAGCAATCCGAAGGGTTCCTTATGGAATATGATCGCCTCTTGGAAGACAATCAGAGTCTTAGGAGTCAGTTGCAGGCCATTGAGCAGAACCCTTTG
>Glyma12g10400
ATGTTGCAGCTACTCTACACTGCGATTTTCTCCGAAATGCTTTTGATTCTCACGCTCGTCTTCAAAA---CCCCACTGAGAAAACTCGTCATCGTTTCCCTCGATAGTGTGAAGCGCGGTCGCGGTCCCGTGGTGGTTTCCACCGTGGGCGCCACATTGATGGTGGTTCTCGCTTCG-----AGCCTCTAC-AGCATGGCCAAGATCCAGCAACGCACCCTCGAGGCCGGCATAGTCAACCCCACCGACCAAGTCCTCATGTCCAAGCACATGCTCGAAGCTTCTCTCATGGGGTTTCTGCTGTTCCTCTCTCTGATGATTGATAGATTGCACCATTACATAAGAGAGCTTCGGTCACTCAGGAAGACCATGGAAGCTATTAAGAAACAAAGCCGAAGTTTTGAAGATGGTAAAAATGGAAATTCAGAGGAACATAAAGCATTGAATGAAGAAATTACCACATTGAAGTCTAAAATTAAGAAACTAGAATCTGAATGTGAGGCAAAAGGAAGTCAAGCTAAGACTTTGGAAACTGAAGTAGAGGCTCTTAAAAAGCAATCCGAGGGGTTCCTTATGGAATATGATCGCCTCTTGGAAGACAATCAGAGTCTTAGGAGTCAGTTGCAGGCCATTGACCAGAGCCCTTTG
>Glyma12g31900
ATGTTGCAGCTTCTGTACGCGGTGATATTCGGGGAAATGTTCGTGATCGCGAGCTTCCTCTTCAAAA---CTCCGGCGAGGAAGCTGGTCATCATCACATTGGATCGGGTCAAGCGCGGTCGCGGCCCCGTCGTCGTCAAGACCGTCGCCGCCACGCTGCTGGTGGTTCTCGCTTCC-----TCGCTCTAC-AGCATCGCCAAGATCCGGCGTCGGAACCTCGACGCTCCCGTCGTTAACCCCACCGACCAAGTACTCGTGTCCAAGCACATGCTCGAGGCTTCTCTTATGGGGTTTGTGCTGTTCCTGTCTTTGATGATAGATAGATTGCACCATTACATCCGAGAACTTAGGTTACTAAGGAAGGCCATGGAGGCTGCTAAGAAACAGAGTCGGAGTTTCGAGGATGGTAAAAGTGTCAGTGCAGCAGAGCACAAGGCGTTGTTGGAAGAAAACGCCATGTTGAAGCCCAAAATTGAGAAACTGGAATCTGAGTGTGAGGTGGAAGCAAGCAAGGCTAAGGCCTTGGAAACCGAGGTGGAAGCTCTTAGAAAGCAATCTGAGGGGTTCCTTATGGAATATGATCGCCTCTTGGCAGACAATCAGAATCTTCGGAGTCAGTTGCAGGCTATTGACCACAGCTCTCCT
>Glyma13g38590
ATGTTGCAGCTTCTGTACGCGGTGATATTTGCGGAAATGTTCGTGATCGTGAGCTTCCTCTTCAAAA---CTCCGGCGAGGAAGCTGGTGATCGTCACATTGGATCGGCTCAAGCGCGGTCGCGGCCCCGTTGTCGTCAAGACCGTCGCCGCCACGCTGCTGGTGGTGCTCGCTTCC-----TCCCTCTAC-AGCATCGCAAAAATCCGGCATCGGAACCTCGATGCTCCCGTCGCTAACCCCACCGACCAAGTCCTCGTGTACAAGCACATGCTCGAAGCTTCTCTTATGGGGTTTGTGCTGTTCTTGTCTCTGATGATAGATAGATTGCACCATTACATAAGAGAGCTTCGGTTACTGAGGAAGGCCATGGAGGCTGCTAAGAAACAGAGTCGAAGTTTTGAGGGTGGCAAAAGTGTCAGTGCAGCGGAGCACAAGGCATTGGTGGAAGAAATCGCCATGTTGAAGCCCAAAATTGAGAAACTAGAATCTGAGTGTGAGATGGAAGCAAGCAAGGCTAAGGCTTTGGAAACTGAGGTGGAGGCTCTTAGAAAGCAATCTGAGGGGTTTCTTATGGAATATGATCGCCTCTTGGCAGACAATCAGAATCTTCGGAGTCAGGTGCAGGCTATTGACCACAGCTCTCCC
>MtAC157488_20
------------------------------------------------ATGAGCTTTTTGTTCAAGA---CTCCGCTGAGGAATCTTGTAATCATTACTTTGAATAAAGTCAAGCGAGGTCGGGGACCGGTCATCGTTAAAACCGTCGTTGGCACGGTGGTCACCATGCTCGGTTCT-----GCACTATAC-AATATCTTTAAGATACAGCGTCGCTCCATTGAAGTTGCAACTGTTGACTCCACCGACCAAGTACTCTTGTCCAACCACGTACTTCAAGCTTCTCTTTTGGGGTTTGTTCTGTTCCTCTCTCTCATGATAGATAGATTGCATCATTACATAAGAGAGCTTCGACTTCTCAGAAATGCCGTAGAGACAGGGAAGAAACAAAATCGATGTTTTCAGAACAATACAAACATCAAAGCAATGGAGCACACGTCCTTGAAGGAAGAAATTGGTGCATTGAGGTTCAAAATTGAGAAACTAGAATCTGAATGTGAGGTAAAAGGAAGCAGGGTTAAGTCCTTGGAAATTGAAGTGGAAGCTTTTAAGAAGCAATCTGAAGGGTTCCTTATGGAATATGATGGTCTCTTGATAGATAATCAGAATCTTAGGAAATTGCTGGAGTGTATAGAAAAGAGATCTTCC
>MtAC174309_7
ATGTTGCAGTTACTTTACACTGCGATTTTCGGCGAAATGCTATTGATCCTAACCCTAGTTTTCAAAA---CCCCACTTCGAAAATTGGTGATTGTTTCATTGGATCGAGTCAAAAGAGGTCGTGGACCAATCGTTGTTACTACAGTTGGTGCTACGTTGATCGTTGTGCTTTCTTCT-----AGTCTTTAT-AGTATGGCTAAGATCCAACAACGTACGGTGGAAGCTGGTGTTCTTAACCCCACTGATCAAGTTCTTATGTCTAAACATATGCTTGAAGCTTCTTTAATGGGTTTTGTGCTGTTCCTCTCTCTAATGATTGATAGATTGCACCACTACATAAGAGAGCTTCGTTTACTCAGGAAGACCATGGAAGCTGTTAAGAAACAAACCCGAAGTTTTGAGGACGGTAAAAATGGCAGCACAGAGGAGCAAAAAGCATTGACCGAAGAAATTACCACATTGAAGTCTAAGGTTAAGAAGCTCGAATCTGAATGTGAGGCGAAAGGAACCAAGGAAAAGACATTGGAAACTGAAGTAGAGGCTCTTAAAAAGCAATCTGAGGGGTTCCTTATGGAATATGATCGTCTCTTGGAAGACAATCAGAATCTTCGGAGTCAGTTGGAGGCCATCGACCAGAGCTCTTCA
>VvGSVIVP00025316001
CTTTCTCCAGTGTTCTTTTTCGCACCCATCACCTGAATTCCCATTACCTGACGTGTTCATTCCCATAT-TCTTCGCTTCTACATTCATGCA--ATAACCTTCAAGC-TCTCAAACGGATCCATGCTTCTCTCATCGTCTCATCCGGGTTCCAACCCCTCTCCGTTGCCTCAAAGCTT--ATAACTTTGTACTCACAGTTAAATGATTCCGAAGTGCTTTTTCCATATTGAAGAACCCAATACTGTTATCTGGAATTCAATCATAAAGTCCCATGTCGATTCTGGTCTCTTTGGTTATGCTCTTTTGCAGTATG-GGCGAATGCGAGAATTGGGTGTTGCGCATGATAGTTTCACGTTTCCGATAATA--AACCAGGCAATTTGGTCACTTGGATGTCGTGTTGAGTATGGAGAAACGGTCATTGCGTTGCAATGAAAATGGGTTTTGGACAGGACGTATATTTTGGCAATACAATGTTAGAGGTTGAAATGTGGGAGTGTAACGCTAGTAAGTTGTTTGATGAAATGACTCACAGAGATTTGGTTTCTTGGACGTCCATCTCAGGTTATATTTATGGAGAGAGTTTTTCTAGAGGATTCAAACTACAAAATGAGGATGGAGATGGAGCCGATCAGTGACGATGGTGGT
>VvGSVIVP00025893001
ATGATCCAGCTCCTCTTCACCGTCATCTTTGCCGAAATGGCTCTTATCATGACCCTCCTCTTCAAAA---CCCCCCTCCGAAAGCTGGTCGTCATGGCCTTGGATCGGGTCAAGCGTGGGAGAGGTCCCATCATGGCCCAGACTGTTGCTACTACTGTTTTTGTGGTGCTTATGTCC-----AGCGTTTAC-AGTATGATGAAGATCCAGAACCGTTCTGTCGAACCCGGTTTGATTAATCCCACCGATCAGGTTCTTATGGCCAGGCATCTGCTCGAAGCCTCTCTCATGGGGTTCTTGCTGTTCCTCGCACTGATGATAGATAGACTTCACCATTACATTCGAGAGCTTCGTTTACTCAGGAAGGCCATGGAGGCTGAAAAGAAGCAAAACCGAGGTTTTGAGGATGGGAAAAATGGCCAGGC---------CAAAGCTATGGGGGAAGAGATGAGTTCATTAAGGACACAAATTAAGAAGCTGGAATCTGAATGCGAGACAAAAGCCAAAGAGGCAGAGGCAGCAGAAGCCAATACAGTCGCTCTAAAAAAGCAATCTGAAGGTTTCCTTCTGGAATATGACCGACTGCTGGAGGAGAATCAAAACCTTAAGAGCCAGTTGGAGTCAATTGACCA-AGGTCTACA
