# Supplementary material for: Polyploidy Did Not Predate the Evolution of Nodulation in All Legumes
Source: PLoS One. 2010 Jul 16;5(7):e11630. doi: 10.1371/journal.pone.0011630 (PMC2905438; doi:10.1371/journal.pone.0011630)
Supplement: File S2 — Alignments and trees. Trimmed alignments and trees for all 1249 trees described in the paper. (2.55 MB GZ) [file pone.0011630.s005.gz › alncln3/cl10161.phy]

 9 648
Cf15963d               ATGATTCAGC TACTCTTCAC GGTGCTTTTT GGGCAAATGC TTCTTATTGT AGCCCTTCTT 
Glyma06g46370          ATGTTGCAGC TACTCTACAC TGCGATTTTC TTCGAAATGA TTCTCATTCT CACCCTTGTC 
Glyma12g10400          ATGTTGCAGC TACTCTACAC TGCGATTTTC TCCGAAATGC TTTTGATTCT CACGCTCGTC 
Glyma12g31900          ATGTTGCAGC TTCTGTACGC GGTGATATTC GGGGAAATGT TCGTGATCGC GAGCTTCCTC 
Glyma13g38590          ATGTTGCAGC TTCTGTACGC GGTGATATTT GCGGAAATGT TCGTGATCGT GAGCTTCCTC 
MtAC157488_20          ---------- ---------- ---------- ---------- --------AT GAGCTTTTTG 
MtAC174309_7           ATGTTGCAGT TACTTTACAC TGCGATTTTC GGCGAAATGC TATTGATCCT AACCCTAGTT 
VvGSVIVP00025316001    CTTTCTCCAG TGTTCTTTTT CGCACCCATC ACCTGAATTC CCATTACCTG ACGTGTTCAT 
VvGSVIVP00025893001    ATGATCCAGC TCCTCTTCAC CGTCATCTTT GCCGAAATGG CTCTTATCAT GACCCTCCTC 

                       TTCAAAAAAC CCCCATTGAG GAAGTTGCTG ATTATTGCCA TGGATCGAGC CAAACGAGGT 
                       TTCAAGA--- CCCCACTGAG AAAACTCGTC ATCGTTTCCC TCGATCGTGT GAAGCGCGGT 
                       TTCAAAA--- CCCCACTGAG AAAACTCGTC ATCGTTTCCC TCGATAGTGT GAAGCGCGGT 
                       TTCAAAA--- CTCCGGCGAG GAAGCTGGTC ATCATCACAT TGGATCGGGT CAAGCGCGGT 
                       TTCAAAA--- CTCCGGCGAG GAAGCTGGTG ATCGTCACAT TGGATCGGCT CAAGCGCGGT 
                       TTCAAGA--- CTCCGCTGAG GAATCTTGTA ATCATTACTT TGAATAAAGT CAAGCGAGGT 
                       TTCAAAA--- CCCCACTTCG AAAATTGGTG ATTGTTTCAT TGGATCGAGT CAAAAGAGGT 
                       TCCCATAT-T CTTCGCTTCT ACATTCATGC A--ATAACCT TCAAGC-TCT CAAACGGATC 
                       TTCAAAA--- CCCCCCTCCG AAAGCTGGTC GTCATGGCCT TGGATCGGGT CAAGCGTGGG 

                       CGAGGCCCCA TCGTCGTCTC GTCTATCGGT GCCACATTGC TCGTCGTCCT TGGTTTTTCA 
                       CGCGGCCCCG TGGTGGTTTC CACCGTGGGC GCCACATTGG TGGTGGTTCT CGCGTCG--- 
                       CGCGGTCCCG TGGTGGTTTC CACCGTGGGC GCCACATTGA TGGTGGTTCT CGCTTCG--- 
                       CGCGGCCCCG TCGTCGTCAA GACCGTCGCC GCCACGCTGC TGGTGGTTCT CGCTTCC--- 
                       CGCGGCCCCG TTGTCGTCAA GACCGTCGCC GCCACGCTGC TGGTGGTGCT CGCTTCC--- 
                       CGGGGACCGG TCATCGTTAA AACCGTCGTT GGCACGGTGG TCACCATGCT CGGTTCT--- 
                       CGTGGACCAA TCGTTGTTAC TACAGTTGGT GCTACGTTGA TCGTTGTGCT TTCTTCT--- 
                       CATGCTTCTC TCATCGTCTC ATCCGGGTTC CAACCCCTCT CCGTTGCCTC AAAGCTT--A 
                       AGAGGTCCCA TCATGGCCCA GACTGTTGCT ACTACTGTTT TTGTGGTGCT TATGTCC--- 

                       AAGGCCTCTC CCGGTATGGC CGAGATCAAG AAACGCGTCG ATGAGGGCGG ACAACTCAAC 
                       --AGCCTCTA C-AGCATGGC CAAGATCCAG CAACGCACCC TCGAGGCCGG CATAGTCAAC 
                       --AGCCTCTA C-AGCATGGC CAAGATCCAG CAACGCACCC TCGAGGCCGG CATAGTCAAC 
                       --TCGCTCTA C-AGCATCGC CAAGATCCGG CGTCGGAACC TCGACGCTCC CGTCGTTAAC 
                       --TCCCTCTA C-AGCATCGC AAAAATCCGG CATCGGAACC TCGATGCTCC CGTCGCTAAC 
                       --GCACTATA C-AATATCTT TAAGATACAG CGTCGCTCCA TTGAAGTTGC AACTGTTGAC 
                       --AGTCTTTA T-AGTATGGC TAAGATCCAA CAACGTACGG TGGAAGCTGG TGTTCTTAAC 
                       TAACTTTGTA CTCACAGTTA AATGATTCCG AAGTGCTTTT TCCATATTGA AGAACCCAAT 
                       --AGCGTTTA C-AGTATGAT GAAGATCCAG AACCGTTCTG TCGAACCCGG TTTGATTAAT 

                       CCCACCGATG AAGTGCTTTT TGGCAAGAAC ATGCTCGAAT CAACTCTGTT GGGGTTTGTG 
                       CCCACCGACC AAGTCCTCAT GTCCAAGCAC ATGCTCGAGG CTTCTCTCAT GGGGTTTGTA 
                       CCCACCGACC AAGTCCTCAT GTCCAAGCAC ATGCTCGAAG CTTCTCTCAT GGGGTTTCTG 
                       CCCACCGACC AAGTACTCGT GTCCAAGCAC ATGCTCGAGG CTTCTCTTAT GGGGTTTGTG 
                       CCCACCGACC AAGTCCTCGT GTACAAGCAC ATGCTCGAAG CTTCTCTTAT GGGGTTTGTG 
                       TCCACCGACC AAGTACTCTT GTCCAACCAC GTACTTCAAG CTTCTCTTTT GGGGTTTGTT 
                       CCCACTGATC AAGTTCTTAT GTCTAAACAT ATGCTTGAAG CTTCTTTAAT GGGTTTTGTG 
                       ACTGTTATCT GGAATTCAAT CATAAAGTCC CATGTCGATT CTGGTCTCTT TGGTTATGCT 
                       CCCACCGATC AGGTTCTTAT GGCCAGGCAT CTGCTCGAAG CCTCTCTCAT GGGGTTCTTG 

                       CTGTTCCTCT CGTTGATGAT AGATAGGCTG CACCATTACA TAAGAGAGCT TCGGTTACTG 
                       CTGTTCCTCT CTCTGATGAT TGATAGACTG CACCATTACA TAAGAGAGCT TCGGTCACTC 
                       CTGTTCCTCT CTCTGATGAT TGATAGATTG CACCATTACA TAAGAGAGCT TCGGTCACTC 
                       CTGTTCCTGT CTTTGATGAT AGATAGATTG CACCATTACA TCCGAGAACT TAGGTTACTA 
                       CTGTTCTTGT CTCTGATGAT AGATAGATTG CACCATTACA TAAGAGAGCT TCGGTTACTG 
                       CTGTTCCTCT CTCTCATGAT AGATAGATTG CATCATTACA TAAGAGAGCT TCGACTTCTC 
                       CTGTTCCTCT CTCTAATGAT TGATAGATTG CACCACTACA TAAGAGAGCT TCGTTTACTC 
                       CTTTTGCAGT ATG-GGCGAA TGCGAGAATT GGGTGTTGCG CATGATAGTT TCACGTTTCC 
                       CTGTTCCTCG CACTGATGAT AGATAGACTT CACCATTACA TTCGAGAGCT TCGTTTACTC 

                       AGGAAGACGC TGGAGGCTGC TAAGAAACAG AGTCGAAGTT TTGAGGATGG TAAAAATGGG 
                       AGGAAGACCA TGGAAGCCAT TAAGAAACAA AGCCGAAGTT TTGAAGATGG TAAAAATGGC 
                       AGGAAGACCA TGGAAGCTAT TAAGAAACAA AGCCGAAGTT TTGAAGATGG TAAAAATGGA 
                       AGGAAGGCCA TGGAGGCTGC TAAGAAACAG AGTCGGAGTT TCGAGGATGG TAAAAGTGTC 
                       AGGAAGGCCA TGGAGGCTGC TAAGAAACAG AGTCGAAGTT TTGAGGGTGG CAAAAGTGTC 
                       AGAAATGCCG TAGAGACAGG GAAGAAACAA AATCGATGTT TTCAGAACAA TACAAACATC 
                       AGGAAGACCA TGGAAGCTGT TAAGAAACAA ACCCGAAGTT TTGAGGACGG TAAAAATGGC 
                       GATAATA--A ACCAGGCAAT TTGGTCACTT GGATGTCGTG TTGAGTATGG AGAAACGGTC 
                       AGGAAGGCCA TGGAGGCTGA AAAGAAGCAA AACCGAGGTT TTGAGGATGG GAAAAATGGC 

                       AGTGCAGAGG AGCAAAAAGC ACTGACTGAA GAGATTGCCA CATTGAAGGC TAAAACTAAG 
                       AATTTAGAGG AACATAAAGC ATTGAATGAA GAAATTACCA CATTGAAGTC TAAAATTAAG 
                       AATTCAGAGG AACATAAAGC ATTGAATGAA GAAATTACCA CATTGAAGTC TAAAATTAAG 
                       AGTGCAGCAG AGCACAAGGC GTTGTTGGAA GAAAACGCCA TGTTGAAGCC CAAAATTGAG 
                       AGTGCAGCGG AGCACAAGGC ATTGGTGGAA GAAATCGCCA TGTTGAAGCC CAAAATTGAG 
                       AAAGCAATGG AGCACACGTC CTTGAAGGAA GAAATTGGTG CATTGAGGTT CAAAATTGAG 
                       AGCACAGAGG AGCAAAAAGC ATTGACCGAA GAAATTACCA CATTGAAGTC TAAGGTTAAG 
                       ATTGCGTTGC AATGAAAATG GGTTTTGGAC AGGACGTATA TTTTGGCAAT ACAATGTTAG 
                       CAGGC----- ----CAAAGC TATGGGGGAA GAGATGAGTT CATTAAGGAC ACAAATTAAG 

                       AAGTTAGAAT CTCAATGTGA GGCAGAAGGG AGCAAGGCTA AAGCTTTGGA AGGTGAAGTA 
                       AAACTAGAAT CTGAATGTGA GGCAAAAGGA AATCAAGCTA AGACTTTGGA AACTGAAGTA 
                       AAACTAGAAT CTGAATGTGA GGCAAAAGGA AGTCAAGCTA AGACTTTGGA AACTGAAGTA 
                       AAACTGGAAT CTGAGTGTGA GGTGGAAGCA AGCAAGGCTA AGGCCTTGGA AACCGAGGTG 
                       AAACTAGAAT CTGAGTGTGA GATGGAAGCA AGCAAGGCTA AGGCTTTGGA AACTGAGGTG 
                       AAACTAGAAT CTGAATGTGA GGTAAAAGGA AGCAGGGTTA AGTCCTTGGA AATTGAAGTG 
                       AAGCTCGAAT CTGAATGTGA GGCGAAAGGA ACCAAGGAAA AGACATTGGA AACTGAAGTA 
                       AGGTTGAAAT GTGGGAGTGT AACGCTAGTA AGTTGTTTGA TGAAATGACT CACAGAGATT 
                       AAGCTGGAAT CTGAATGCGA GACAAAAGCC AAAGAGGCAG AGGCAGCAGA AGCCAATACA 

                       GAGGCACTTA AGAAGCAATC TGAAGGGTTC CTCATGGAAT ACGATCGCCT CTTGGCCGAT 
                       GAGGCTCTTA AAAAGCAATC CGAAGGGTTC CTTATGGAAT ATGATCGCCT CTTGGAAGAC 
                       GAGGCTCTTA AAAAGCAATC CGAGGGGTTC CTTATGGAAT ATGATCGCCT CTTGGAAGAC 
                       GAAGCTCTTA GAAAGCAATC TGAGGGGTTC CTTATGGAAT ATGATCGCCT CTTGGCAGAC 
                       GAGGCTCTTA GAAAGCAATC TGAGGGGTTT CTTATGGAAT ATGATCGCCT CTTGGCAGAC 
                       GAAGCTTTTA AGAAGCAATC TGAAGGGTTC CTTATGGAAT ATGATGGTCT CTTGATAGAT 
                       GAGGCTCTTA AAAAGCAATC TGAGGGGTTC CTTATGGAAT ATGATCGTCT CTTGGAAGAC 
                       TGGTTTCTTG GACGTCCATC TCAGGTTATA TTTATGGAGA GAGTTTTTCT AGAGGATTCA 
                       GTCGCTCTAA AAAAGCAATC TGAAGGTTTC CTTCTGGAAT ATGACCGACT GCTGGAGGAG 

                       AATCAGAACC TTCGGAGTCA GTTGGAGGCA GTTGACCAGA ACCCTGTG 
                       AATCAGAGTC TTAGGAGTCA GTTGCAGGCC ATTGAGCAGA ACCCTTTG 
                       AATCAGAGTC TTAGGAGTCA GTTGCAGGCC ATTGACCAGA GCCCTTTG 
                       AATCAGAATC TTCGGAGTCA GTTGCAGGCT ATTGACCACA GCTCTCCT 
                       AATCAGAATC TTCGGAGTCA GGTGCAGGCT ATTGACCACA GCTCTCCC 
                       AATCAGAATC TTAGGAAATT GCTGGAGTGT ATAGAAAAGA GATCTTCC 
                       AATCAGAATC TTCGGAGTCA GTTGGAGGCC ATCGACCAGA GCTCTTCA 
                       AACTACAAAA TGAGGATGGA GATGGAGCCG ATCAGTGACG ATGGTGGT 
                       AATCAAAACC TTAAGAGCCA GTTGGAGTCA ATTGACCA-A GGTCTACA 
