# Supplementary material for: Polyploidy Did Not Predate the Evolution of Nodulation in All Legumes
Source: PLoS One. 2010 Jul 16;5(7):e11630. doi: 10.1371/journal.pone.0011630 (PMC2905438; doi:10.1371/journal.pone.0011630)
Supplement: File S2 — Alignments and trees. Trimmed alignments and trees for all 1249 trees described in the paper. (2.55 MB GZ) [file pone.0011630.s005.gz › alncln3/cl10163.cln]

>Cf12609d
GATGTGGTAACCCAGTCTGGAGGTCCACATTGGGATGTACTTAAAGGAAGGAAGGATGGAAGAGTATCAAAAGCATCTGATACAAGAAACTTACCAGCTCCTACATTGAATGTCACTCAACTCATTCAAAGTTTTGCTAAAAGAGGTTTGGGAGTAAAAGATTTAGTGACTCTATCAGGTGGTCACACTCTTGGCTTCTCACATTGTTCTTCTTTTGAAACTCGCCTTCATAACTTCAGCTTACTACATGACATTGATCCTAGTTTGAACACTGAGTTTGCACATAATCTCAAGAAGAAATGCCCACCAAAACCATTTAGGGACCACAATGCTGGAGAATTCTTAGACTCAACAGCTTCAGTGTTTGATAATGACTATTACAAGAGAGTGATTGCTGGAAAGGGTTTGTTTTTATCAGATCAATCACTTGCTGGGGATCATAGGACCAAATGGATTGTTGAAGCATTTGCTAAGGATCAAAGTTTGTTCTTCCAAGAGTTTGTTTCTTCAATGTTGAAACTTGGGAATTTGGGGGTGTCCTCTTCTGGCTTTGTGAGACGTGGTTGTTGGGTTGTGAACTGA
>Glyma09g27390
GATGTGGTAGCATTGTCTGGAGGACCATATTGGAATGTGCTAAAAGGAAGAAAAGATGGAAGGGTCTCAAAGGCATCTGAAACAGTCAACCTACCAGCTCCAACCCTAAATGTGAACCAACTCATTCAGAGCTTTGCAAAGAGAGGTTTAGGTGTCAAAGACATGGTGACTCTCTCTGGTGGCCACACTCTTGGCTTTTCACACTGTTCTTCTTTCCAAGCTAGAATTCACAACTTCAGTTTGTTGCATGACATTGACCCTAGTTTGAACACTGAGTTTGCACTAGACCTCAAAAAGAAGTGTCCA---AAACCAAACACAAACTTCAGTGCTGGCCAGTTCCTGGACTCAACAGCATCAGTGTTTGACAATGACTACTATAGACAATTGTTGGTGGGAAAGGGTTTGTTCTCATCAGATCAGTCACTTGTTGGGGATCAGAGAACTAGTTGGATTGTTAAAGCATTTGCCAAGGACCAAAGTTTGTTCTTCAAAGAGTTTGCGGATTCAATGTTGAAACTTGGAAATGTGGGGGTGTCTGAAAATGGAGAAGTGAGACTTAATTGCAAGGTTGTGAATTGA
>Glyma10g38520
AATGTGGTAGCCATGTCTGGAGGTCCATATTGGAATGTACTGAAAGGAAGGAAAGATGGAAGAGTATCAAAGGCATCTGATACCATCAACTTACCCGCTCCAACCTCCAATGTGAGCCAACTAATTCAGAGCTTTGCTAAGAGAGGTTTGACAGTTAAAGATTTAGTAACTTTATCTGGAGGTCACACTCTAGGCTTTTCACATTGTTCTTCCTTTGAGGCACGTCTTCGTAATTTTAGTTCATTGCATGACACTGATCCAAGTATGAACACCGAGTTTGCTTTAGACCTAAGAAAGAAATGTCCA---AAACCAAACCACAACCATAATGCAGGACAGTTCCTGGACTCAACGGCATCAGTGTTTGACAATGACTATTATAAACAACTGTTGGCTGGAAAAGGTGTGTTTTTTTCAGATCAATCACTTGTTGGTGATCACAGGACTAGATGGTTTGTTGAAGCATTTGTGAAAGACCAGAGCTTGTTCTTCAAAGAGTTTACAGCTTCAATGTTGAAACTTGGAAATTTAAGAGGCTCTAGAAATGGAGAAGTGAGACTTAATTGCAGGATTGTGAATTGA
>Glyma16g32490
GATGTGGTAGCATTGTCTGGAGGACCATACTGGAATGTGCTAAAAGGAAGGAAAGATGGAAGAGTCTCAAAGGCATCAGAAACAGTCAACCTACCAGCTCCAACCTTAAATGTGAACCAACTCATTCAGAGCTTTGCAAAGAGAGGTTTAGGTGTCAAAGACATGGTGACTCTCTCAGGTGGCCACACTCTTGGATTTTCACACTGTTCTTCTTTCCAAGCTAGAATTCAAAACTTCAGTTTGTTGCATGACATTGACCCTAGTTTGAACACTGAGTTTGCACTAGACCTAAAAAAGAAGTGTCCA---AAACCAAACACAAACTTCAGTGCTGGACAATTTCTGGACTCAACAGCATCAGTGTTTGACAATGATTACTATAGACAATTGTTG---------------------------------------------------------------------------------------------------------------------------------------------------------------------------------------------
>MtAC155803_50
GATGTGGTTGCCATGTCTGGAGGTCCATATTGGAAAGTACTAAAAGGACGGAAAGATGGAAGGGTATCAAAGGCATCTGATACCGCCAACTTACCGGCCCCAACCTTGAATGTAGGCCAACTCATTCAGAGCTTTGCTAAGAGAGGGTTGGGAGTTAAAGATATGGTGACTTTATCTGGAGGACACACTCTGGGTTTCTCACATTGTTCTTCCTTTGAGGCTCGTCTACATAATTTCAGTTCTGTTCATGACACTGACCCACGATTGAACACTGAATTTGCACTAGACCTAAAAAATAAGTGTCCA---AAACCAAACAACAATCAAAACGCAGGACAGTTCCTGGACTCAACAGCATCAGTGTTTGATAATGACTATTACAAACAACTGCTGGCTGGAAAAGGTGTGTTTTCTTCCGACCAGTCACTTGTTGGTGATTACAGAACTAGATGGATTGTTGAAGCATTTGCAAGAGACCAGAGTTTGTTTTTCAAAGAGTTTGCAGCTTCAATGTTGAAACTCGGAAATCTAAGAGGCTCCGATAATGGAGAAGTGAGACTTAATTGCAGGGTTGTGAATTGA
>VvGSVIVP00004228001
GATGTTGTAGCCATGTCCAGAGGCCCGTATTGGAATGTACTCACAGGAAGGAAAGATGGGAGGGTGTCCAAAGCTTCTGAAACCGTTAACCTACCAGCTCCAACCTTCAATGTAACTCAACTCATTCAGAGCTTTGCTCAAAGGGGCTTAGGACTTAAGGATTTGGTTGCTCTATCTGGTGGACACAGTCTTGGCTTCTCACATTGTTCTTCTTTTGAAGCTCGGGTTCACAACTTTAGCTCGGTACATGACATTGATCCTACCATGAACACCGAC---------------------------------------------GATCGCAATGCTGGAGAGTTTTTGGACTCGACTGCTTCCACTTTTGACAATAACTATTACCTACAACTAATGGCAGGGGAGGGCTTGTTTGGATCGGATCAGGCACTGCTTACAGATTACAGGACTAGATGGATTGTTGAATCATTTGCTAAAGATCAAGGTTTGTTCTTCAGAGAATTCACGGCTTCGATGGTGAAACTTGGAAATGTAGGAGTCCTTGAAAATGGAGAAGTGAGACTCAAATGCCAAGCAGTGAACTGA
>VvGSVIVP00013661001
GATGTTGTAGCCATGTCCAGAGGCCCGTATTGGAATGTACTCAAAGGAAGGAAAGATGGGAGGGTATCCGAAGCTTCTGAAACCGTTAACCTACCAGCTCCAACCTTCAATGTAACTCAACTCTTTCAGAGCTTTGCTCAAAGGGGCTTAGGACTCAAGGATTTGGTTGCTCTATCTGGTGGACACAGTCTTGGCTTCTCACATTGTTCTTCTTTTGAAGCTCGGGTTCACAACTTTAGCTCGGTACATGACGTTGATCCTACCATGAACACCGAGTTTGCAGAAAGGCTGAAGAAGAAATGCCCG---AAGCCGAATAGGGATCGCAATGCTGGAGAGTTTCTGGACTCGACTGCTTCCACTTTTGACAATGACTATTACCTACGACTAATGGCAGGGGAGGGCTTGTTTGGATCAGATCAGGCCCTGCTTACAGATTACAGGACTAGATGGATTGTTGAATCATTTGCTAAAGATCAAGGTTTGTTCTTCAGAGAATTCACGGCTTCGATGGTGAAACTTGGAAATGTAGGAGTCCTTGAAAATGGAGAAGTGAGACTCAAATGCCAAGCAGTGAACTGA
