# Supplementary material for: Polyploidy Did Not Predate the Evolution of Nodulation in All Legumes
Source: PLoS One. 2010 Jul 16;5(7):e11630. doi: 10.1371/journal.pone.0011630 (PMC2905438; doi:10.1371/journal.pone.0011630)
Supplement: File S2 — Alignments and trees. Trimmed alignments and trees for all 1249 trees described in the paper. (2.55 MB GZ) [file pone.0011630.s005.gz › alncln3/cl10163.phy]

 7 582
Cf12609d               GATGTGGTAA CCCAGTCTGG AGGTCCACAT TGGGATGTAC TTAAAGGAAG GAAGGATGGA 
Glyma09g27390          GATGTGGTAG CATTGTCTGG AGGACCATAT TGGAATGTGC TAAAAGGAAG AAAAGATGGA 
Glyma10g38520          AATGTGGTAG CCATGTCTGG AGGTCCATAT TGGAATGTAC TGAAAGGAAG GAAAGATGGA 
Glyma16g32490          GATGTGGTAG CATTGTCTGG AGGACCATAC TGGAATGTGC TAAAAGGAAG GAAAGATGGA 
MtAC155803_50          GATGTGGTTG CCATGTCTGG AGGTCCATAT TGGAAAGTAC TAAAAGGACG GAAAGATGGA 
VvGSVIVP00004228001    GATGTTGTAG CCATGTCCAG AGGCCCGTAT TGGAATGTAC TCACAGGAAG GAAAGATGGG 
VvGSVIVP00013661001    GATGTTGTAG CCATGTCCAG AGGCCCGTAT TGGAATGTAC TCAAAGGAAG GAAAGATGGG 

                       AGAGTATCAA AAGCATCTGA TACAAGAAAC TTACCAGCTC CTACATTGAA TGTCACTCAA 
                       AGGGTCTCAA AGGCATCTGA AACAGTCAAC CTACCAGCTC CAACCCTAAA TGTGAACCAA 
                       AGAGTATCAA AGGCATCTGA TACCATCAAC TTACCCGCTC CAACCTCCAA TGTGAGCCAA 
                       AGAGTCTCAA AGGCATCAGA AACAGTCAAC CTACCAGCTC CAACCTTAAA TGTGAACCAA 
                       AGGGTATCAA AGGCATCTGA TACCGCCAAC TTACCGGCCC CAACCTTGAA TGTAGGCCAA 
                       AGGGTGTCCA AAGCTTCTGA AACCGTTAAC CTACCAGCTC CAACCTTCAA TGTAACTCAA 
                       AGGGTATCCG AAGCTTCTGA AACCGTTAAC CTACCAGCTC CAACCTTCAA TGTAACTCAA 

                       CTCATTCAAA GTTTTGCTAA AAGAGGTTTG GGAGTAAAAG ATTTAGTGAC TCTATCAGGT 
                       CTCATTCAGA GCTTTGCAAA GAGAGGTTTA GGTGTCAAAG ACATGGTGAC TCTCTCTGGT 
                       CTAATTCAGA GCTTTGCTAA GAGAGGTTTG ACAGTTAAAG ATTTAGTAAC TTTATCTGGA 
                       CTCATTCAGA GCTTTGCAAA GAGAGGTTTA GGTGTCAAAG ACATGGTGAC TCTCTCAGGT 
                       CTCATTCAGA GCTTTGCTAA GAGAGGGTTG GGAGTTAAAG ATATGGTGAC TTTATCTGGA 
                       CTCATTCAGA GCTTTGCTCA AAGGGGCTTA GGACTTAAGG ATTTGGTTGC TCTATCTGGT 
                       CTCTTTCAGA GCTTTGCTCA AAGGGGCTTA GGACTCAAGG ATTTGGTTGC TCTATCTGGT 

                       GGTCACACTC TTGGCTTCTC ACATTGTTCT TCTTTTGAAA CTCGCCTTCA TAACTTCAGC 
                       GGCCACACTC TTGGCTTTTC ACACTGTTCT TCTTTCCAAG CTAGAATTCA CAACTTCAGT 
                       GGTCACACTC TAGGCTTTTC ACATTGTTCT TCCTTTGAGG CACGTCTTCG TAATTTTAGT 
                       GGCCACACTC TTGGATTTTC ACACTGTTCT TCTTTCCAAG CTAGAATTCA AAACTTCAGT 
                       GGACACACTC TGGGTTTCTC ACATTGTTCT TCCTTTGAGG CTCGTCTACA TAATTTCAGT 
                       GGACACAGTC TTGGCTTCTC ACATTGTTCT TCTTTTGAAG CTCGGGTTCA CAACTTTAGC 
                       GGACACAGTC TTGGCTTCTC ACATTGTTCT TCTTTTGAAG CTCGGGTTCA CAACTTTAGC 

                       TTACTACATG ACATTGATCC TAGTTTGAAC ACTGAGTTTG CACATAATCT CAAGAAGAAA 
                       TTGTTGCATG ACATTGACCC TAGTTTGAAC ACTGAGTTTG CACTAGACCT CAAAAAGAAG 
                       TCATTGCATG ACACTGATCC AAGTATGAAC ACCGAGTTTG CTTTAGACCT AAGAAAGAAA 
                       TTGTTGCATG ACATTGACCC TAGTTTGAAC ACTGAGTTTG CACTAGACCT AAAAAAGAAG 
                       TCTGTTCATG ACACTGACCC ACGATTGAAC ACTGAATTTG CACTAGACCT AAAAAATAAG 
                       TCGGTACATG ACATTGATCC TACCATGAAC ACCGAC---- ---------- ---------- 
                       TCGGTACATG ACGTTGATCC TACCATGAAC ACCGAGTTTG CAGAAAGGCT GAAGAAGAAA 

                       TGCCCACCAA AACCATTTAG GGACCACAAT GCTGGAGAAT TCTTAGACTC AACAGCTTCA 
                       TGTCCA---A AACCAAACAC AAACTTCAGT GCTGGCCAGT TCCTGGACTC AACAGCATCA 
                       TGTCCA---A AACCAAACCA CAACCATAAT GCAGGACAGT TCCTGGACTC AACGGCATCA 
                       TGTCCA---A AACCAAACAC AAACTTCAGT GCTGGACAAT TTCTGGACTC AACAGCATCA 
                       TGTCCA---A AACCAAACAA CAATCAAAAC GCAGGACAGT TCCTGGACTC AACAGCATCA 
                       ---------- ---------- -GATCGCAAT GCTGGAGAGT TTTTGGACTC GACTGCTTCC 
                       TGCCCG---A AGCCGAATAG GGATCGCAAT GCTGGAGAGT TTCTGGACTC GACTGCTTCC 

                       GTGTTTGATA ATGACTATTA CAAGAGAGTG ATTGCTGGAA AGGGTTTGTT TTTATCAGAT 
                       GTGTTTGACA ATGACTACTA TAGACAATTG TTGGTGGGAA AGGGTTTGTT CTCATCAGAT 
                       GTGTTTGACA ATGACTATTA TAAACAACTG TTGGCTGGAA AAGGTGTGTT TTTTTCAGAT 
                       GTGTTTGACA ATGATTACTA TAGACAATTG TTG------- ---------- ---------- 
                       GTGTTTGATA ATGACTATTA CAAACAACTG CTGGCTGGAA AAGGTGTGTT TTCTTCCGAC 
                       ACTTTTGACA ATAACTATTA CCTACAACTA ATGGCAGGGG AGGGCTTGTT TGGATCGGAT 
                       ACTTTTGACA ATGACTATTA CCTACGACTA ATGGCAGGGG AGGGCTTGTT TGGATCAGAT 

                       CAATCACTTG CTGGGGATCA TAGGACCAAA TGGATTGTTG AAGCATTTGC TAAGGATCAA 
                       CAGTCACTTG TTGGGGATCA GAGAACTAGT TGGATTGTTA AAGCATTTGC CAAGGACCAA 
                       CAATCACTTG TTGGTGATCA CAGGACTAGA TGGTTTGTTG AAGCATTTGT GAAAGACCAG 
                       ---------- ---------- ---------- ---------- ---------- ---------- 
                       CAGTCACTTG TTGGTGATTA CAGAACTAGA TGGATTGTTG AAGCATTTGC AAGAGACCAG 
                       CAGGCACTGC TTACAGATTA CAGGACTAGA TGGATTGTTG AATCATTTGC TAAAGATCAA 
                       CAGGCCCTGC TTACAGATTA CAGGACTAGA TGGATTGTTG AATCATTTGC TAAAGATCAA 

                       AGTTTGTTCT TCCAAGAGTT TGTTTCTTCA ATGTTGAAAC TTGGGAATTT GGGGGTGTCC 
                       AGTTTGTTCT TCAAAGAGTT TGCGGATTCA ATGTTGAAAC TTGGAAATGT GGGGGTGTCT 
                       AGCTTGTTCT TCAAAGAGTT TACAGCTTCA ATGTTGAAAC TTGGAAATTT AAGAGGCTCT 
                       ---------- ---------- ---------- ---------- ---------- ---------- 
                       AGTTTGTTTT TCAAAGAGTT TGCAGCTTCA ATGTTGAAAC TCGGAAATCT AAGAGGCTCC 
                       GGTTTGTTCT TCAGAGAATT CACGGCTTCG ATGGTGAAAC TTGGAAATGT AGGAGTCCTT 
                       GGTTTGTTCT TCAGAGAATT CACGGCTTCG ATGGTGAAAC TTGGAAATGT AGGAGTCCTT 

                       TCTTCTGGCT TTGTGAGACG TGGTTGTTGG GTTGTGAACT GA 
                       GAAAATGGAG AAGTGAGACT TAATTGCAAG GTTGTGAATT GA 
                       AGAAATGGAG AAGTGAGACT TAATTGCAGG ATTGTGAATT GA 
                       ---------- ---------- ---------- ---------- -- 
                       GATAATGGAG AAGTGAGACT TAATTGCAGG GTTGTGAATT GA 
                       GAAAATGGAG AAGTGAGACT CAAATGCCAA GCAGTGAACT GA 
                       GAAAATGGAG AAGTGAGACT CAAATGCCAA GCAGTGAACT GA 
