# Supplementary material for: Polyploidy Did Not Predate the Evolution of Nodulation in All Legumes
Source: PLoS One. 2010 Jul 16;5(7):e11630. doi: 10.1371/journal.pone.0011630 (PMC2905438; doi:10.1371/journal.pone.0011630)
Supplement: File S2 — Alignments and trees. Trimmed alignments and trees for all 1249 trees described in the paper. (2.55 MB GZ) [file pone.0011630.s005.gz › alncln3/cl10166.phy]

 7 387
Cf20998d               GATAACCCTG ATTACCGGAA ATGGAAGAAC AAAGAAGACG AGATCCTCAA GGACATTGAG 
Glyma04g04440          GATCACTCTA ATAAATTCCC TTAGAAGAGC ATTGGGGACG AAGCTCTCAC CCTCCTTACT 
Glyma04g04450          GACGACCCCG ATTACCGCAA ATGGAAGGAC AAAGAAAAGG AGATTCTCAG CGACATTGAA 
Glyma14g09470          GAGG---TGG ATGACCTCGA GTGGAGGAAG AAAGAAGAGA AGATCGCGAG GGACGTTGAG 
Glyma17g35680          ---------- ---------- ---------- ---------- ---------- ---------- 
MtCU457801_8           GAGGAATCTG ATTATCGAAA ATGGAAGGAT AAAGAAGATG AGATTTTCAA TGATATTGAA 
VvGSVIVP00014880001    GATGATCCTG ATTTCCGGAA GTGGAAAAAT AGAGAAGAAG AGATCCTCAG AGACATTGAA 

                       CCTATCGTTA GGCTAACCAA GGAAATCCTC CACTCGAAAA GGTACATGGA TGGGAGAGTG 
                       CCCGCTGCTG CTCTCACCTT CTTCACTCTC CACTCTTCTA TTCACTCAGA CGCTTGCTTG 
                       CCTATCGTTG TTCTCGCCAA GGATATTCTC CACTCACGAA GGTACATGGA TGGAGCGCGA 
                       CCAATCGTTT CGCTAACCAT GCAAATTCTC TACTCATCAA GGTACATGAA TGGGGAGATA 
                       ---------- --------AT GCAAATTCTC TACTCATCAA GGTACATGAA TGGGGAGATA 
                       CCTATTATTG TGCTTACTAA GGAAATTCTT CATTCATCAA AGTATATGGA TGGAGGGACA 
                       CCCATCACTT CGCTCACCAA AGAGATTCTC CACTCGGACA GGTACATGGA TGGGGAACGT 

                       TTGACAGCTG AGGATGAGAA AGTTATCATA GAGAAGCTTC TTGCCTACCA TCCACATTCT 
                       GAGAATTTCG CCATGAACCA CAAGGGTTTG AAGAAGTTTT CGGCCTGTCT TGCATTTTCA 
                       TTGAATGAGG AGGACGAGAA GGCTATAGTT GAGAAGCTCC TTGCATACCA TCCACATTCT 
                       CTGACTATGG AGGATGAAAG AGCCGTGGTT GAGAACATTC TTATTTACCA TCCAGATTAC 
                       CTGACTATGG AGGATGAAAG AGCCGTGGTA GAGAACATTC TCATTTACCA TCCGGATTAT 
                       TTAACTTTGG AGGATGAGAA AACTGTAGTG GAAAAGCTTC TTGCTTATCA TCCACACTCT 
                       CTAACCGCTG AAGATGAGAA AGCTGTGGTG GAGAAGCTTC TCATTTACCA TCCACATTCG 

                       GAAGATAAGA TTGGATGTGG TATTGAATCC ATTATGGTTG ATCGACATCC CCAGTTTCGC 
                       CAACAAAGGC TTGAAAGCAT TCATGGATCC TCTCTGGAAG AACTCCGCCT CAAGTATCTT 
                       GAAGATAAGA TTGGGTGTGG CCTTGAATCC ATTATGGTTG ACCGTCATCC CCAATATCGA 
                       GAAGATAAGA TCGGAAGTGG GCTGAACTCA ATTATGGTTG ATCAACATCC CCTATATCTA 
                       GAAGATAAGA TAGGAAGTGG GCTGAACTCC ATTATGGTTG ATCAACATCC CCTATATCTA 
                       GAAGATAAGA TTGGATGTGG TCTTGAATCC ATTAT-GTAG ---------- ---------- 
                       GAAGATAAAA TTGGATGTGG ACTGGATTGC ATTATGGTTG ACCGACATCC TCAGTTTCGA 

                       TACTCAAGGT GTCTTTTTGT TGTTAGAACT GATGGTGGCT GGATCGACTT CTCCTATCAG 
                       AACTCAAACC CCAATATTGC CAACGCCGAC GAGGATGGTT GTAACGTCGT CATCGCTCAA 
                       CAATCAAGGT GTCTTTTTGT TGTAAGAACT GATGGTGGCT GGATTGATTT CTCCTATCAG 
                       TTCCCAAGAT GCCTTTTTGT TGTAAGAACT GATGGTAGCT GGATCGATTT CTCCTATCGG 
                       TTCCCAAGAT GCCTTTTTGT TGTAAGAACT GATGGTAGCT GGATCGACTT CTCCTATCGG 
                       ---------- ---------- ---------- ---------- ---------- ---------- 
                       CACTCAAGGT GCCTGTTTGT TGTAAGGACT GACGGTGGAT GGATAGATTT CTCTTATCAG 

                       AAGTGCCTCC GTGAATACAT TAGAAATAAG TACCCAAGTC ATGCAGAAAA ATTTATTCGA 
                       AGCCCTTTAT TTGGAGGGCG TTGATTTTTC TATCTTAGCG ATTTCAAAAC GTTCCAGCCT 
                       AAGTGCCTTC GGGAATACAT TAGAGATAAG TACCCTACTC ATGCGGAAAG GTTTATTAGA 
                       GTGTGCATTG AGGAATACAT TAAAAATAAG TACCAAATAT GTGCAGAAAG GTTTGTTAGA 
                       GTGTGCATTG AGGAATACAT TAAAAATAAG TACCAAGTAA GTGCAGAAAG GTTTGTTAGA 
                       ---------- ---------- ---------- ---------- ---------- ---------- 
                       AAATGCCTTC GAGCATATAT TCGTGATAAG TACCCATCTC ATGCAGACCG ATTCATTCGT 

                       GAACACTTTA AGCGTGGGAG TAGTTAA 
                       TGAGATGATT GGCATGTGCA GTGACGA 
                       GAACATTTTA AGCGTGGGAG TGGTTGA 
                       GATCTTATTA AACGTCGGGG TATTTGA 
                       GATCTTATTA AACGTTGGGG TATTTGA 
                       ---------- ---------- ------- 
                       GTGCATTTCA AACGCAGTAG TGGTTAA 
