# Supplementary material for: Polyploidy Did Not Predate the Evolution of Nodulation in All Legumes
Source: PLoS One. 2010 Jul 16;5(7):e11630. doi: 10.1371/journal.pone.0011630 (PMC2905438; doi:10.1371/journal.pone.0011630)
Supplement: File S2 — Alignments and trees. Trimmed alignments and trees for all 1249 trees described in the paper. (2.55 MB GZ) [file pone.0011630.s005.gz › alncln3/cl10176.cln]

>Cf20403d
CAGAGAAAACCCAGAGTGCTGTGCCTCCATGGATTCAGGACAAACGCTAAGATTCTGCACAAGTTAGTCACAAGGTTGCCAGAAACTGTTCTTCAAAAACTGGACCTTGTTTTCTTAGATGGACCCTTTCCAGCACAGGGCAAATCTAATGTTGAAGGCATCTATGACCCTCCTTTCTATGAATGGTTCCAGGCAAATCAGGATTTCACAGAGTTCTTCAACTTTGAAGAATGCTTAGCTTATATTGAAGATTTCATGGTGAAAAACAGCCCTTTTATTGGCTTACTGGGATTCTCTCAGGGGGGGTTTTTATCAGCTGCAATACCAGGAATGCAGTCTCAGGGCGTAGCTCTAGGGAAGCTAGAGAAGATAAAGTTTCTGATTGTGATAGCAGGAGGGAAGTTTGGAGAACCTAAACTGGCTTCCAATGCATTTGCTAAACCA
>Cf4353d
ACGAAGAAGCCTCGAGTGCTTTGCTTCCATGGTAAAAGAACGAGCGGTGCGATTCTCAAGAAACAAGTTTACAGGTGGCAGGAATCGGTGATCGGAAAATTGGATCCCGTCTTCCTCGACGGTCCTACTCCGGCGTTAGGAAAATCCGATGTCGAGGGAATTTTCGAAGGTCCTTACTTCGAGTGGTTCCAAGTCAGCAAGGAATCTCCAGTGTACGAAGGGATTGACGAATGCCTGAAGTACATTGAGGATTTCATGATCAAGGAAGGACCATTTGATGGTCTTCTTGGTTTCTCAATGGGAGGGACACTAGCATGCGGCCTTCTTGGTCTTCAGGAAAGGGGTGTGGTACTCACAAAAGTTCCAAAACTCAAATTCGCAATAATGATTAGTGCAGCTAAGATCAGACACCCTCCCTTGGCAGCGGTAGCCTATACAAGCCCA
>Glyma02g04520
CAGAGAAAACTCAGAATCCTGTGCCTCCATGGATTCAGGACTAGTAGTGAAATTCTCAAGCAATTAGTCTTAAGATGGCCTGAACCTGTCTTACAAAAGCTGAACTTTGTATTCCTCGATGGCCAGTTTCTCGCACAGGGAAGATCTGATGTTGAAGGCATTTTTGACCCTCCTTATTATGAATGGTTCCAAGCCAATGAGGACTTCACTGAGTATACCAACTTTGAAGAATGTTTAGTATACATTGAAGATTACATGCTGAAAAATGGTCCTTTTGATGGTTTATTGGGTTTCTCTCAGGGAGCAGTTTTAGCAGCTGCATTGCTAGGATTGCAAGCACAGGGTGTGGCACTTGGGAAGGTGAACAAGATCAAGTTCCTGATTGTGATATCAGGAGCTAAGTTTGGTGGACCTAAACTGGCTGCTAATCCATATTCAAAAC-A
>Glyma02g04540
CAGAGAAAAGTCAGAATCCTGTGCCTCCATGGATTCAGGACCAGTGGTGAAATCCTCAAGCAATTAGTCTTAAGATGGCCTGAACCTGTCTTGCAAAAGCTGGAGCTTGTGTTCCTCGATGGCCCGTTTCCTGCACAGGGAAGATCTGATGTTGAAGGCATTTTTGACCCTCCTTATTTTGAATGGTTCCAAGCCAATGAGGAGTTCACTGAGTATACCAACTTTGAAGAATGTTTAGCATACATTGAAGATTACATGCTAAAAAATGGTCCTTTTGATGGTTTCCTTAGCTTCTCTCAGGGAGCAATTTTAGCGGCTGCATTGCCAGGAATGCAAGCGCAGGGTGTGGCACTTGGGAAGGTGGACAAGATCAAGTTCCTGATTGAGATATCAGGAGCCAAGTTTGGTGAACCTAAACTGGCTTCCAATGCATTTTCAAAACCA
>Glyma02g37450
-TGAGGAAACCGAGATTCCTATGCCTTCATGGGTTTCGAACAAGCGGAGAAATATTGAATACACAGTTACATAAGTGGCCACAAACGGTGTTTGACAACCTCGATCTCGTGTTTGTGGATGCTCCTTTTCCTTGCCAAGGCAAATCCGATGTAGAAGGCATTTTTGATCCCCCTTACTACGAGTGGTTCCAGTTCAACAAGGAATTTACAGAGTACACCAACTTTGACGAGTGCCTCCAGTACATTGAGGAATGCATGATCAAGCACGGACCTATTGATGGGCTTCTTGGTTTTTCACAGGGAGCAATATTATCAGCTGCGCTACCGGGTCTTCAGGAGAAGGGCGTGGCACTCACGAAGGTTCCCAAAGTGAAATTCCTAATAATAGTAGGAGGGGCAAAGTTGAGGTCACCTTCAGTGGCGGACAAAGCATATTCTTCTTCC
>Glyma14g35720
-TGAGGAAACCAAGATTCCTATGCCTTCATGGGTTCCGAACAAGCGGAGAAATATTGAAAACACAGTTACATAAGTGGCCTCAATCGGTTCTAGACAACCTCGATCTAGTATTTGTGGATGCTCCTTTTCCTTGCCTTGGCAAATCCGATGTAGAAGGCATTTTTGATCCCCCTTACTACGAGTGGTTTCAGTTCAACAAGGAATTTACAGAGTACACCAACTTTGACGAGTGCCTTCAGTACATTGAGGAATGCATGATCAAGTACGGACCTATTGATGGGCTTCTTGGTTTCTCACAGGGATCAATATTATCGGCTGCGCTGCCGGGTCTTCAGGAGAAGGGCGTGGCACTCACGAAGGTTCCGAAAGTGAAATTCCTAATAATAGTAGGAGGGGCAAAGTTTAGGTCACCTTCAGTGATGGACAAAGCATATTCTTCTTCC
>MtCR931809_20
CAGAAGAAACCGAAAATCCTCTGCCTCCATGGATTCAGGACCAGTGGTGAAATCCTCAAGAAACTAGTTTTACGTTGGCCTGAAACTGTAATACAAAAATTGGACCTCGTTTTCCTCGATGGTCCATTTCCAGCACAAGGAAAATCAGATGTTGAAGGCATTTTCGATCCTCCTTATTATGAATGGTTCCAATCAAATGAGGGTTTCACTGAGTATAGGAATTTTGAAGAATGTTTAGCATACATTGAAGATTATATGCTGAAAAATGGTCCTTTTGATGGTGTACTTGGATTTTCTCAGGGAGCATTTTTAGCGGCTGCATTACCAGGAATGCAAGCACAGGGAGCAGCACTTCAGAAGATAAGCAAGATCAAATTCCTGATTCTGATATCAGGTGCCAAGTTTGGTGGCCCTAAACTAGCTTCCAATGCATTTTCAAAACCA
>VvGSVIVP00011457001
CAAAACAAACCCAGAATTCTCTGCCTTCACGGCTTCAGAACAAGCGCCGAAATCCTCAAGAAACTGGTGGGAAAATGGCCGGAAACAGTGCTGGGAAATTTGGATCTCGTCTTCCTCGATGCCCCTTTTCCAGCCCAAGGAAAATCTGACGTCGAAGGCCTCTTTGATCCTCCCTATTATGAATGGTTCCAATCCAACCAGGATTTCACGGAATATATAAATTTTGAAGAATGCCTTGCCTACATAGAAGATTACATGCTAAAGCATGGGCCCTTCCATGGTCTACTTGGTTTCTCCCAGGGTGCAATTTTGGCAGCTGCTTTGCCAGGGATGCAAGCACAGGGAGTGGCTCTTACAAAGGTCCCAAAGATCAAGTTTCTGATAATAATATCAGGGGCTAAATTTGGAGGA-TCTAATTGGCTGCTAATGCATTTTCACCTCCC
>VvGSVIVP00015146001
ATGAGGAAGCCCAGATTTCTATGCCTCCATGGCTTTCGAACCAGCGCTGATATTCTCCAGAAACAGGTCGGAAAGTGGCCGGAGTCGGTTCTCGGACAAGTCGACCTCGTCTTCGCCGATGCCCCTTTTCCCTCGAATGGAAAATCTGATGTTGAAGGAATCTTCGACCCTCCTTATTACGAGTGGTTCCAATTCAATAAGGAGTTTACGGAGTACACGAACTTCGATGAGTGTCTTGCGTACATTGAAGATTATATGATAAAGCACGGTCCGTTTGACGGGCTCTTGGGTTTCTCGCAGGGGGCAATATTATCAGCTGCTCTACCAGGGCTACAAGCTAAGGGTTTGGCCCTCACAAAGGTTCCTAAAATAAATTTTCTTATAATTATTGGTGGAGCAAAACTGAAATCACCATCACTAGCTGAGAAAGCATATTCATCTACA
