# Supplementary material for: Polyploidy Did Not Predate the Evolution of Nodulation in All Legumes
Source: PLoS One. 2010 Jul 16;5(7):e11630. doi: 10.1371/journal.pone.0011630 (PMC2905438; doi:10.1371/journal.pone.0011630)
Supplement: File S2 — Alignments and trees. Trimmed alignments and trees for all 1249 trees described in the paper. (2.55 MB GZ) [file pone.0011630.s005.gz › alncln3/cl10176.phy]

 9 444
Cf20403d               CAGAGAAAAC CCAGAGTGCT GTGCCTCCAT GGATTCAGGA CAAACGCTAA GATTCTGCAC 
Cf4353d                ACGAAGAAGC CTCGAGTGCT TTGCTTCCAT GGTAAAAGAA CGAGCGGTGC GATTCTCAAG 
Glyma02g04520          CAGAGAAAAC TCAGAATCCT GTGCCTCCAT GGATTCAGGA CTAGTAGTGA AATTCTCAAG 
Glyma02g04540          CAGAGAAAAG TCAGAATCCT GTGCCTCCAT GGATTCAGGA CCAGTGGTGA AATCCTCAAG 
Glyma02g37450          -TGAGGAAAC CGAGATTCCT ATGCCTTCAT GGGTTTCGAA CAAGCGGAGA AATATTGAAT 
Glyma14g35720          -TGAGGAAAC CAAGATTCCT ATGCCTTCAT GGGTTCCGAA CAAGCGGAGA AATATTGAAA 
MtCR931809_20          CAGAAGAAAC CGAAAATCCT CTGCCTCCAT GGATTCAGGA CCAGTGGTGA AATCCTCAAG 
VvGSVIVP00011457001    CAAAACAAAC CCAGAATTCT CTGCCTTCAC GGCTTCAGAA CAAGCGCCGA AATCCTCAAG 
VvGSVIVP00015146001    ATGAGGAAGC CCAGATTTCT ATGCCTCCAT GGCTTTCGAA CCAGCGCTGA TATTCTCCAG 

                       AAGTTAGTCA CAAGGTTGCC AGAAACTGTT CTTCAAAAAC TGGACCTTGT TTTCTTAGAT 
                       AAACAAGTTT ACAGGTGGCA GGAATCGGTG ATCGGAAAAT TGGATCCCGT CTTCCTCGAC 
                       CAATTAGTCT TAAGATGGCC TGAACCTGTC TTACAAAAGC TGAACTTTGT ATTCCTCGAT 
                       CAATTAGTCT TAAGATGGCC TGAACCTGTC TTGCAAAAGC TGGAGCTTGT GTTCCTCGAT 
                       ACACAGTTAC ATAAGTGGCC ACAAACGGTG TTTGACAACC TCGATCTCGT GTTTGTGGAT 
                       ACACAGTTAC ATAAGTGGCC TCAATCGGTT CTAGACAACC TCGATCTAGT ATTTGTGGAT 
                       AAACTAGTTT TACGTTGGCC TGAAACTGTA ATACAAAAAT TGGACCTCGT TTTCCTCGAT 
                       AAACTGGTGG GAAAATGGCC GGAAACAGTG CTGGGAAATT TGGATCTCGT CTTCCTCGAT 
                       AAACAGGTCG GAAAGTGGCC GGAGTCGGTT CTCGGACAAG TCGACCTCGT CTTCGCCGAT 

                       GGACCCTTTC CAGCACAGGG CAAATCTAAT GTTGAAGGCA TCTATGACCC TCCTTTCTAT 
                       GGTCCTACTC CGGCGTTAGG AAAATCCGAT GTCGAGGGAA TTTTCGAAGG TCCTTACTTC 
                       GGCCAGTTTC TCGCACAGGG AAGATCTGAT GTTGAAGGCA TTTTTGACCC TCCTTATTAT 
                       GGCCCGTTTC CTGCACAGGG AAGATCTGAT GTTGAAGGCA TTTTTGACCC TCCTTATTTT 
                       GCTCCTTTTC CTTGCCAAGG CAAATCCGAT GTAGAAGGCA TTTTTGATCC CCCTTACTAC 
                       GCTCCTTTTC CTTGCCTTGG CAAATCCGAT GTAGAAGGCA TTTTTGATCC CCCTTACTAC 
                       GGTCCATTTC CAGCACAAGG AAAATCAGAT GTTGAAGGCA TTTTCGATCC TCCTTATTAT 
                       GCCCCTTTTC CAGCCCAAGG AAAATCTGAC GTCGAAGGCC TCTTTGATCC TCCCTATTAT 
                       GCCCCTTTTC CCTCGAATGG AAAATCTGAT GTTGAAGGAA TCTTCGACCC TCCTTATTAC 

                       GAATGGTTCC AGGCAAATCA GGATTTCACA GAGTTCTTCA ACTTTGAAGA ATGCTTAGCT 
                       GAGTGGTTCC AAGTCAGCAA GGAATCTCCA GTGTACGAAG GGATTGACGA ATGCCTGAAG 
                       GAATGGTTCC AAGCCAATGA GGACTTCACT GAGTATACCA ACTTTGAAGA ATGTTTAGTA 
                       GAATGGTTCC AAGCCAATGA GGAGTTCACT GAGTATACCA ACTTTGAAGA ATGTTTAGCA 
                       GAGTGGTTCC AGTTCAACAA GGAATTTACA GAGTACACCA ACTTTGACGA GTGCCTCCAG 
                       GAGTGGTTTC AGTTCAACAA GGAATTTACA GAGTACACCA ACTTTGACGA GTGCCTTCAG 
                       GAATGGTTCC AATCAAATGA GGGTTTCACT GAGTATAGGA ATTTTGAAGA ATGTTTAGCA 
                       GAATGGTTCC AATCCAACCA GGATTTCACG GAATATATAA ATTTTGAAGA ATGCCTTGCC 
                       GAGTGGTTCC AATTCAATAA GGAGTTTACG GAGTACACGA ACTTCGATGA GTGTCTTGCG 

                       TATATTGAAG ATTTCATGGT GAAAAACAGC CCTTTTATTG GCTTACTGGG ATTCTCTCAG 
                       TACATTGAGG ATTTCATGAT CAAGGAAGGA CCATTTGATG GTCTTCTTGG TTTCTCAATG 
                       TACATTGAAG ATTACATGCT GAAAAATGGT CCTTTTGATG GTTTATTGGG TTTCTCTCAG 
                       TACATTGAAG ATTACATGCT AAAAAATGGT CCTTTTGATG GTTTCCTTAG CTTCTCTCAG 
                       TACATTGAGG AATGCATGAT CAAGCACGGA CCTATTGATG GGCTTCTTGG TTTTTCACAG 
                       TACATTGAGG AATGCATGAT CAAGTACGGA CCTATTGATG GGCTTCTTGG TTTCTCACAG 
                       TACATTGAAG ATTATATGCT GAAAAATGGT CCTTTTGATG GTGTACTTGG ATTTTCTCAG 
                       TACATAGAAG ATTACATGCT AAAGCATGGG CCCTTCCATG GTCTACTTGG TTTCTCCCAG 
                       TACATTGAAG ATTATATGAT AAAGCACGGT CCGTTTGACG GGCTCTTGGG TTTCTCGCAG 

                       GGGGGGTTTT TATCAGCTGC AATACCAGGA ATGCAGTCTC AGGGCGTAGC TCTAGGGAAG 
                       GGAGGGACAC TAGCATGCGG CCTTCTTGGT CTTCAGGAAA GGGGTGTGGT ACTCACAAAA 
                       GGAGCAGTTT TAGCAGCTGC ATTGCTAGGA TTGCAAGCAC AGGGTGTGGC ACTTGGGAAG 
                       GGAGCAATTT TAGCGGCTGC ATTGCCAGGA ATGCAAGCGC AGGGTGTGGC ACTTGGGAAG 
                       GGAGCAATAT TATCAGCTGC GCTACCGGGT CTTCAGGAGA AGGGCGTGGC ACTCACGAAG 
                       GGATCAATAT TATCGGCTGC GCTGCCGGGT CTTCAGGAGA AGGGCGTGGC ACTCACGAAG 
                       GGAGCATTTT TAGCGGCTGC ATTACCAGGA ATGCAAGCAC AGGGAGCAGC ACTTCAGAAG 
                       GGTGCAATTT TGGCAGCTGC TTTGCCAGGG ATGCAAGCAC AGGGAGTGGC TCTTACAAAG 
                       GGGGCAATAT TATCAGCTGC TCTACCAGGG CTACAAGCTA AGGGTTTGGC CCTCACAAAG 

                       CTAGAGAAGA TAAAGTTTCT GATTGTGATA GCAGGAGGGA AGTTTGGAGA ACCTAAACTG 
                       GTTCCAAAAC TCAAATTCGC AATAATGATT AGTGCAGCTA AGATCAGACA CCCTCCCTTG 
                       GTGAACAAGA TCAAGTTCCT GATTGTGATA TCAGGAGCTA AGTTTGGTGG ACCTAAACTG 
                       GTGGACAAGA TCAAGTTCCT GATTGAGATA TCAGGAGCCA AGTTTGGTGA ACCTAAACTG 
                       GTTCCCAAAG TGAAATTCCT AATAATAGTA GGAGGGGCAA AGTTGAGGTC ACCTTCAGTG 
                       GTTCCGAAAG TGAAATTCCT AATAATAGTA GGAGGGGCAA AGTTTAGGTC ACCTTCAGTG 
                       ATAAGCAAGA TCAAATTCCT GATTCTGATA TCAGGTGCCA AGTTTGGTGG CCCTAAACTA 
                       GTCCCAAAGA TCAAGTTTCT GATAATAATA TCAGGGGCTA AATTTGGAGG A-TCTAATTG 
                       GTTCCTAAAA TAAATTTTCT TATAATTATT GGTGGAGCAA AACTGAAATC ACCATCACTA 

                       GCTTCCAATG CATTTGCTAA ACCA 
                       GCAGCGGTAG CCTATACAAG CCCA 
                       GCTGCTAATC CATATTCAAA AC-A 
                       GCTTCCAATG CATTTTCAAA ACCA 
                       GCGGACAAAG CATATTCTTC TTCC 
                       ATGGACAAAG CATATTCTTC TTCC 
                       GCTTCCAATG CATTTTCAAA ACCA 
                       GCTGCTAATG CATTTTCACC TCCC 
                       GCTGAGAAAG CATATTCATC TACA 
