# Supplementary material for: Polyploidy Did Not Predate the Evolution of Nodulation in All Legumes
Source: PLoS One. 2010 Jul 16;5(7):e11630. doi: 10.1371/journal.pone.0011630 (PMC2905438; doi:10.1371/journal.pone.0011630)
Supplement: File S2 — Alignments and trees. Trimmed alignments and trees for all 1249 trees described in the paper. (2.55 MB GZ) [file pone.0011630.s005.gz › alncln3/cl1018.cln]

>Cf9483d
GGAGGGAGGGTTCGGATGGTGCCGGAGAGAATTAAGATGGCAAAAGGAGGCGAGACGTTGACGGAGGTTATGGGGAGGAAAGAGGAGGATGAGCTTCCTGTGTTTCAAAACGGTGCGTTTGAGATTGACGGCGGCGGAGAGAAGAAGAAGAAGCTGTTTAGCGAGGAGATGTTGAATCAGTATGTGTCTCAAGGTGAGGTTCTAAGGCATACAATGCGTGAGTTGGTCAATTCGATTGAGGTCGTTGAAGGGAAGGACTTCGTTTGCGATGAGTGGATTGAGGAGCCAACACTTCTGGTCACACGCTATGAATATGCAAATCTCTTTCACACCATTACAGACTGGTACAGCGCATATGTTTCTTCCAGAGTCGTCGGTCTGCCTGGTCGACCACATTTGGTCTTTGTAGATGGCCATTGCATGACAGGCCTGGAAGAGACATGGAAAGCCTTATTCTCAAGTGTCGGATACGCTAAACACCACAGTGGTTCAGTTTGTTTTCGTCATGCTATTTTCTCACCTTTGGGATATGAAACTGCATTTTTTAAAGGTCTAACACAAGATATAAATTGCAATGGAGCATCTGCACTTCAATTATGGAAAAACCCTGATAATTCCAAAACTGCACGTCTATCTGAGTTTGGTGAGATGATCAGAGCAGCTTTCGGTCTACCCTTAAATGGTCACCACCATGTCAGAAAATCAGCATCAGGTCTTAATGTCCCTTTTGGTCGTCGTGAAGACTATTTAGCTCATCCTCGCCATCGTGGTAAAGTCGAATCCAGACTTGAAAACGAGGCCGAAGTCTTCAACTCCCATAAAGACCTAGGGTATCTAGACCTTATGAACGGATGCAAAATCAACCTGGTGAATGGATTGTTTGCCCACATGCCTATGAAGGAACAGGTCCAAGCCATTCAAGATGCATCAGTTATCATTGGTGCTCATGGTGCTGGTCTGACTCACATTGTATCCGCTTTGCCTAAAACTGTGATTTTGGAGATCATCAGCAGTATGTACAGGCGTCCGCATTTTCAATTGATCGCCCGGTGGAAAGGGCTGGAGTATCATGCAATTAACCTTGATGGCTCATATGCAAATCCTCAAACTGTCATTAAGAAGCTGAGCACCATATTGAAAAGCCTTGGGTGTTAA
>Glyma08g43670
GGCGGGAGACTCCGCATGGCGCCGGAGAAGATCACGATGGCGAAGGGTGGCGAGGATTTGGCGGCGGTTATGGGGCGCACGGAGGACGAGGAGATGCCCGTGTTTCAAAACGGTGCGTTTCAGGTTGACGGCGGTGAAGTTGACCGGGAGCTTCTGGTTGACCAAGAGTTTTTGGATGAGTATGTGCCGAGGGGAGGGATCGATAGGCACACCATGCGGGAGTTGATTGCCAAGATACGGATCGTGAGAGGGAAGGATTTTCAATGTGATGAGTGGATTGAGGAACCAACACTTCTGGTGACACGTTTTGAGTATGCTAATCTTTTTCACACTGTTACAGACTGGTACAGTGCTTATGTTTCTTCTAGAGTCACTGGTCTGCCCAATCGACCTCATGTGGTCTTTGTTGACGGCCACTGTAAGGCTCCTCTTGAAGAGACATGGAAAGCCTTGTTCTCAAGCGTCAGATATGCTAAAAGCTTCAGTGGTTCAGTTTGTTTTCGTCATGCTATTCTCTCACCTTTGGGATATGAAACGGCAATGTTTAGAGGACTTTCAGAACATATAGATTGTCATGGAGCTCCTGCACAAGAACTACTGCAAAAGCCTGATGACCAAAAAACTGCACGCCTTTCTGAGTTTGGAGAAATGGTCAGAGCAGCATTCGGGCTACCTCTAAACATACACCGCGATG---GAAAATCACTCGCTGGACATAATGTCCTCTTTGTTCGTCGTGAAGATTATTTAGCTCATCCACGTCACAGTGGAAAACTTGAATCGCGACTAAGTAACGAGCAAGAAGTCTTCGACTCCT-TGAAGAGCT-GGACATTTAA---TTATAAA-GGGTGTAAAATTAACCTTGTCAACGGATTGTTTGCGCACATGTCTATGAAGGATCAGGTACAAGCTGTTCATGATGCATCGGTCATCATCGGTGCCCATGGTGCCGGTCTTACTCATATAGTGTCTGCATTGCCTAAAACTGTGATTCTGGAGATCATTAGCAGCTATTACAGACGACCACATTTTGCATATATTTCACGGTGGAGAGGGTTAGAGTACCATGCAATCAACCTTGCCGGATCACATGCTGATCCTGGAACTGTGATCAAAGAACTGGCGAACATAATGAAAAGCCTTGGATGTTGA
>Glyma08g43680
GGCGGGAGGCTCCGCATGGTGCCGGAGAGGATCGCCATGGCCAAGGGAGGGGAGCCTCTCACGGCGGTGATGGGGCGGAGGGAGGGCGAGGAGCTTCCCCGGTTTCAAAACGGTGCGTTTGAGGTTGACGGCGGTGAAGTTGACCGGGAGCTTCTGGTTGACCAAAAGTTTTTGGATGAGTATGTGCCGAGGGGAGGGATCGATGGGCACACCATGCGGGACTTGATAGCCAAGATACGGATCGTGAGAGGGAAGGATTTTCAATGTGATGAGTGGATTGAGGAACCTGCACTTCTGGTGACACGTTTTGAGTATGCTAATCTTTTTCACACTGTTACAGACTGGTACAGTGCTTATGTTTCTTCTAGAGTCACTGGTCTGCCTAATCGACCACATTTGATCTTTGTTGACGGCCACAGCAAGGCTCCTCTTGAAGAGACATGGGAAGCTTTATTCTCAAGCCTCAGATATGCTAAAAACTTCAGTGGTTCAGTTTGTTTTCGTCATGCTATTCTCTCACCTTTGGGATATGAGACAGCATTGTTTAAAGGACTAACAGAAGATATAGATTGTTATGGAGCTCCTGCTCAAGAACTACGGCAAAACCCCGATGACCACAAAACTGCACGCCTTTCTGAGTTTGGAGAAATGATCAGAGCAGCATTTGGGCTACCTTTTAATTTATTCCGTGGTG---GAAAACCACTCTTTGGACACAATGTCCTCTTTGTTCGTCGTGAAGATTATTTAGCTCATCCACGTCATGGTGGTAAAGTTGAATCACGACTAAGTAATGAGCAAGAAGTATTTGACTCAT-TGAAGAGCT-GGGCATCTAA---TTATAAA-GGATGTAAAATTAACCTTGTCAATGGATTGTTTGCGCACATGTCTTTGAAGGATCAGGTACAAGCCATTCAAGATGCATCAGTCATCATTGGCGCCCATGGTGCTGGTCTTACTCATATAGTATCTGCATTGCCTAAAACTGTGATTCTGGAGATCATTAGCAGCTATTTCAGACGACCCCATTTTGCATATATTTCGCGGTGGAAAGGGTTAGAGTATCATGCAATCAACCTTGCTGGATCACATGCTGATACTGGAACCGTGATCAAAGAGCTGGTTGACATAATGAAAGGCCTTGGATGTTGA
>Glyma18g09480
GGAGGGAGGCTCCGCATGGTACCGGAGAGGATCGCCATGGCGAAGGGCGGGGAGGATTTATCGGCGGTGATGGGGCGGAGGGAGGAGGAGGAGCTGCCCGCATTTCAAAACGGTGCGTTTGAGGTTGACGGGGGTGAAGTTGACCGGGAGTTTTTGGTTGACAAAAAGTTTTTGGATGAGTATGTGCCAAGGGGAGGGATCGATAGGCACACCATGCGAGACTTGATCGCCAAGATTCGGATCGTGAGAGGGAAGGATTTTCAATGTGATGAGTGGATTGAGGAACCTGCCCTTCTGGTGACACGTTTTGAGTATGCTAATCTTTTTCACACTGTTACAGACTGGTACAGTGCTTATGTTTCTTCTAGAGTGACTGGTCTGCCTAATCGACCACATTTGATCTTTGTTGACGGCCATTGTGCGGCTCCTCTTGAAGAGACATGGAGAGCTTTATTCTCAAGCCTCAGATATGCTAAAAACTTCAGTGGTTCAGTTTGTTTTCGTCATGCTATTCTCTCACCTTTGGGATATGAGACGGCATTGTTTAAGGGACTAACAGAAGATATAGATTGTTATGGAGCTCCTGCTCAAGAACTATGGCAAAACCCCGATGACCACAAAACTGCACGCCTTTCTGAGTTTGGAGAAATGGTCAGAGCAGCATTTGGGCTACCTTTAAACGTACACCGTGGTG---GAAAACCACTCTTTGGACACAACATTCTCTTTGTTCGTCGCGAAGATTATTTAGCTCATCCCCGTCATGGCGGTAAAGTTGAATCACGACTAAGTAACGAACAAGAAGTCTTTGACTCAT-TGAAGAGCT-GGGCATCTAA---TTATAAA-GGGTGTAAAATTAACCTTGTCAATGGATTGTTCGCACACATGTCTATGAAGGATCAGGTGCGAGCCATTCAAGATGCATCGGTCATCATTGGCGCCCATGGTGCCGGTCTTACTCATATAGTATCTGCTTTGCCTAAAACTGTGATTCTGGAGATCATTAGCAGCTATTTCAGACGACCTCATTTTGCATATATTTCGCGGTGGAAAGGGTTAGAGTATCATGCAATCAACCTTGCTGGATCACATGCGGATACTGGAACCGTGATCAAAGAACTGGTTGACATAATGAAAAGCCTTGGATGTTGA
>Glyma18g09490
GGCGGGAGGCTGCGCATGGAGCCTGAGAAAATCACGATGGCGAAGGGTGGCGAGGATTTGGCGGCGGTTATGGGGCGCACGGAGGACGAGGAGATGCCCGTGTTTCAAAACGGTGCGTTTCAGGTTGACGGGGGTGAGGTTGACCGGAAGGTTCTGGTTGACCAAGAGTTTTTGGATGAGTATGTGCCAAGGGGAGGGATTGATAGACACACCATGCGGGATTTGATCGCCAAGATTCGGATCGTGAGAGGGAAGGATTTTCAATGTGATGAGTGGATTGAGGAACCAACACTTCTGGTGACACGCTTTGAGTATGCTAATCTTTTTCACACTGTTACAGACTGGTACAGTGCTTATGTTTCTTCTAGAGTCACCGCTCTGCCTAATCGACCTCATGTGATCTTTGTTGATGGCCACTGTAAGGCTCCTCTTGAAGAGACATGGAAAGCCTTATTCTCAAGCGTCAGATATGCTAAGAGCTTCAGTGGTTCAGTTTGTTTTCATCATGCTATTATCTCACCCTTGGGATATGAGACGGCAATGTTTAGAGGGCTTTCAGAACATATAGATTGTTATGGAGCTCCTGCACAAGAACTATTGCAAAACCCTAATGACCACAAAACCGCGCGCCTTTCTGAGTTTGGAGAAATGGTCAGAGCAGCTTTTGGGCTACCTTTAAATGTAAACCATGATG---GAAAACCACTCGCTGGACATAATGTCCTCTTTGTTCGTCGCGAAGATTATTTAGCTCATCCACGTCACAGTGGAAAACTTGAATCACGACTAAGTAACGAGCAAGAAGTCTTCGACTCGT-TGAAGAGCT-GGGCATCCAA---TTATAAA-GGGTGTAAAATTAACCTTGTCAACGGATTGTTTGCTCACATGTCTATGAAGGATCAGGTTCAAGCCATTCATGATGCATCGGTCATCATTGGTGCCCACGGTGCTGGTCTTACTCATATAGTATCTGCATTGCCTAAAACTGTGATTCTGGAGATCATTAGCAGCTATTACAGACGACCACATTTTGCTTATATTTCGCGGTGGAGAGGATTAGAGTATCATGCAATCAACCTTGCTGGATCACATGCTGATCCTGGAGCCGTGATCAAAGAACTGGCGAACATAATGAAAAGCCTTGGATGTTGA
>MtCT573353_44
GGTGGGAGAGTGAGGATGGTGGTGGAGAGGATTGGAATGGCAAAGGGTGGTGAGAGTTTGGGTGATGTTATTGGAAGAAGTGAAGATGAGGAGTTGCCTTTGTTTGATGATGGTGCTTTTGAGGTTGATGGTGGTTTAGAAGGAGGGAAGATGGTTGTTGATGAGGGTTTTTTGGATAGATATGTTCCTAGAGGGGAGATTATGAGACATACTATGCGTGATTTGATTGGTAAGATGAGGGTTGTTGGAAAGAAAGAATTTAGCTGTGATAAGTGGATTGAGGAACCAACACTTCTGGTGACACGCTTTGAATATGCTAATCTATTTCACACTGTTACAGACTGGTACAGTGCATATGTTTCTTCTAGAGTTACTGGCTTGCCTAATCGACCTCATTTGATCTTTGTAGATGGACACTGTAAGGCTCCACTTGAAGAGACATGGAAAGCGCTATTCTCAAGCGTCAGATATGCTAAAAACTTCACCGGAACAGTATGTTTTCGTCATGCTATTCTCTCACCTTTGGGATATGAGACTGCTCTCTTTAAAGGGCTAACGGAAGATATATTTTGCGACGGAGCTTCTGCACAAGAATTGTGGCGAAAACCAGATAACGAAAAAACTGCACGTATTTCTGAGTTTGGAGAAATGATTAGAGCATCATTTGGACTACCTTTAAACTTAAACCATGTCG---GAAAACCCATCTCTGGACATAATGTCCTGTTTGTTCGTCGTGAAGATTATTTAGCTCATCCACGTCACGGTGGTAAAGTTGAATCAAGGCTAACTAACGAGGCTGAAGTGTTTGAATCCT-TGAAAAGTT-GGGCAGCTAA---TTATAAA-GGGTGTAAAATCAACCTCGTCAACGGATTGTTCGCACACATGTCTATGAAGGAACAGGTACGAGCAATTCAAGATGCATCAGTGATCATTGGTGCACATGGTGCTGGTCTTACTCACATAGTATCTGCATTGCCTAAAACTGTGATTCTAGAGATTATTAGCAGCCAGTTCAGGCGTCCACATTTTGCGTACATTGCGCGATGGAAAGGGTTGGAGTATCATGCAATCAACCTTGATGGGTCGTATGCCAATCCTGAAACTGTGATCAATGCGCTGGTCAGCATAATGAAAAGCCTGCGATGTTGA
>VvGSVIVP00027221001
GGAGGGAGGGTGAGGATGACGCCGGAGAGGATTCAGATGTCGATCGGAGGGGAGAGGTTGGAGAATGTGATTGGGAGGAAGGAGGAGGAGGAGTTGCCGGAGTTTGAGGCCGGAGCCTTTGAGGTTGATGCTGGGGAACGCGATCAGAGGAAGCTTGTGGATGAAGAGTTTCTGAATCGATTTGTGCCGCAGGGTGCGATTTCACGGCATACTATGCGTGGCTTGCTTGATTCGATTCGATTGGTTGGATCCAGTGAGTTCAAGTGCGATCAGTGGATCGAGGAACCAACACTTCTAGTCACACGCTTTGAGTATGCAAACCTTTTTCACACATTTACAGATTGGTACAGTGCATATGTTGCTTCTAGAGTGACAGGCTTACCCAATCGACCTCATTTGGTTTTTATAGATGGCCACTGTAGGGCACCTTTAGAAGAAACATGGAAAGCGCTGTTTTCAAGTCTTAAATACGCTAAAAACTTTAGTGGTTCAGTTTGTTTTCGTCATGCAGTTCTCGTGCCTTTGGGATATGAGACTGCTTTATTTAAGGGGCTGTCTGAAAATATAAATTGTCATGGAGCATTTGCACATGATCTGTGGCAAAACCCTGATGACCTGAAAACTGCACGATTATCTGAGTTTGGAGAAATGATAAGAGCAGCTTTTGGGTTTCCAGTTGGAAGACACCGTGTTC---TGAAGCCTGCCTCTGGTCACAATATCCTCTTTGTTAGGCGAGAAGATTATGTAGCTCACCCACGTCATGGTGGTAAGGTTGAATCAAGACTTAGCAATGAACAGGAGGTGTTTGATTCTC-TAAAGAACT-GGGCATCTAA---TTATTTG-GAATGCAAAATAAACCTTGTCGATGGATTATTTGCTCACATGCCAATGAAAGAGCAAGTTCGAGCCATCCAAGATGCTTCAGTCATCATTGGTGCTCATGGGGCAGGTCTAACTCACATAATATCTGCAAGACCAAAAACGGTGATCCTTGAAATTATTAGCAGCCTATACAGGCGCCCGCATTTTGCATTGATTTCCCAGTGGAAAGGCTTGGAGTATCATGCCATTAATCTTGATGGATCATATGCTGATCCTAGAGTGGTTATTGATCAGCTTAACAGCATAGTGAAAAGCCTTGGATGCTGA
