# Supplementary material for: Polyploidy Did Not Predate the Evolution of Nodulation in All Legumes
Source: PLoS One. 2010 Jul 16;5(7):e11630. doi: 10.1371/journal.pone.0011630 (PMC2905438; doi:10.1371/journal.pone.0011630)
Supplement: File S2 — Alignments and trees. Trimmed alignments and trees for all 1249 trees described in the paper. (2.55 MB GZ) [file pone.0011630.s005.gz › alncln3/cl1018.phy]

 7 1155
Cf9483d                GGAGGGAGGG TTCGGATGGT GCCGGAGAGA ATTAAGATGG CAAAAGGAGG CGAGACGTTG 
Glyma08g43670          GGCGGGAGAC TCCGCATGGC GCCGGAGAAG ATCACGATGG CGAAGGGTGG CGAGGATTTG 
Glyma08g43680          GGCGGGAGGC TCCGCATGGT GCCGGAGAGG ATCGCCATGG CCAAGGGAGG GGAGCCTCTC 
Glyma18g09480          GGAGGGAGGC TCCGCATGGT ACCGGAGAGG ATCGCCATGG CGAAGGGCGG GGAGGATTTA 
Glyma18g09490          GGCGGGAGGC TGCGCATGGA GCCTGAGAAA ATCACGATGG CGAAGGGTGG CGAGGATTTG 
MtCT573353_44          GGTGGGAGAG TGAGGATGGT GGTGGAGAGG ATTGGAATGG CAAAGGGTGG TGAGAGTTTG 
VvGSVIVP00027221001    GGAGGGAGGG TGAGGATGAC GCCGGAGAGG ATTCAGATGT CGATCGGAGG GGAGAGGTTG 

                       ACGGAGGTTA TGGGGAGGAA AGAGGAGGAT GAGCTTCCTG TGTTTCAAAA CGGTGCGTTT 
                       GCGGCGGTTA TGGGGCGCAC GGAGGACGAG GAGATGCCCG TGTTTCAAAA CGGTGCGTTT 
                       ACGGCGGTGA TGGGGCGGAG GGAGGGCGAG GAGCTTCCCC GGTTTCAAAA CGGTGCGTTT 
                       TCGGCGGTGA TGGGGCGGAG GGAGGAGGAG GAGCTGCCCG CATTTCAAAA CGGTGCGTTT 
                       GCGGCGGTTA TGGGGCGCAC GGAGGACGAG GAGATGCCCG TGTTTCAAAA CGGTGCGTTT 
                       GGTGATGTTA TTGGAAGAAG TGAAGATGAG GAGTTGCCTT TGTTTGATGA TGGTGCTTTT 
                       GAGAATGTGA TTGGGAGGAA GGAGGAGGAG GAGTTGCCGG AGTTTGAGGC CGGAGCCTTT 

                       GAGATTGACG GCGGCGGAGA GAAGAAGAAG AAGCTGTTTA GCGAGGAGAT GTTGAATCAG 
                       CAGGTTGACG GCGGTGAAGT TGACCGGGAG CTTCTGGTTG ACCAAGAGTT TTTGGATGAG 
                       GAGGTTGACG GCGGTGAAGT TGACCGGGAG CTTCTGGTTG ACCAAAAGTT TTTGGATGAG 
                       GAGGTTGACG GGGGTGAAGT TGACCGGGAG TTTTTGGTTG ACAAAAAGTT TTTGGATGAG 
                       CAGGTTGACG GGGGTGAGGT TGACCGGAAG GTTCTGGTTG ACCAAGAGTT TTTGGATGAG 
                       GAGGTTGATG GTGGTTTAGA AGGAGGGAAG ATGGTTGTTG ATGAGGGTTT TTTGGATAGA 
                       GAGGTTGATG CTGGGGAACG CGATCAGAGG AAGCTTGTGG ATGAAGAGTT TCTGAATCGA 

                       TATGTGTCTC AAGGTGAGGT TCTAAGGCAT ACAATGCGTG AGTTGGTCAA TTCGATTGAG 
                       TATGTGCCGA GGGGAGGGAT CGATAGGCAC ACCATGCGGG AGTTGATTGC CAAGATACGG 
                       TATGTGCCGA GGGGAGGGAT CGATGGGCAC ACCATGCGGG ACTTGATAGC CAAGATACGG 
                       TATGTGCCAA GGGGAGGGAT CGATAGGCAC ACCATGCGAG ACTTGATCGC CAAGATTCGG 
                       TATGTGCCAA GGGGAGGGAT TGATAGACAC ACCATGCGGG ATTTGATCGC CAAGATTCGG 
                       TATGTTCCTA GAGGGGAGAT TATGAGACAT ACTATGCGTG ATTTGATTGG TAAGATGAGG 
                       TTTGTGCCGC AGGGTGCGAT TTCACGGCAT ACTATGCGTG GCTTGCTTGA TTCGATTCGA 

                       GTCGTTGAAG GGAAGGACTT CGTTTGCGAT GAGTGGATTG AGGAGCCAAC ACTTCTGGTC 
                       ATCGTGAGAG GGAAGGATTT TCAATGTGAT GAGTGGATTG AGGAACCAAC ACTTCTGGTG 
                       ATCGTGAGAG GGAAGGATTT TCAATGTGAT GAGTGGATTG AGGAACCTGC ACTTCTGGTG 
                       ATCGTGAGAG GGAAGGATTT TCAATGTGAT GAGTGGATTG AGGAACCTGC CCTTCTGGTG 
                       ATCGTGAGAG GGAAGGATTT TCAATGTGAT GAGTGGATTG AGGAACCAAC ACTTCTGGTG 
                       GTTGTTGGAA AGAAAGAATT TAGCTGTGAT AAGTGGATTG AGGAACCAAC ACTTCTGGTG 
                       TTGGTTGGAT CCAGTGAGTT CAAGTGCGAT CAGTGGATCG AGGAACCAAC ACTTCTAGTC 

                       ACACGCTATG AATATGCAAA TCTCTTTCAC ACCATTACAG ACTGGTACAG CGCATATGTT 
                       ACACGTTTTG AGTATGCTAA TCTTTTTCAC ACTGTTACAG ACTGGTACAG TGCTTATGTT 
                       ACACGTTTTG AGTATGCTAA TCTTTTTCAC ACTGTTACAG ACTGGTACAG TGCTTATGTT 
                       ACACGTTTTG AGTATGCTAA TCTTTTTCAC ACTGTTACAG ACTGGTACAG TGCTTATGTT 
                       ACACGCTTTG AGTATGCTAA TCTTTTTCAC ACTGTTACAG ACTGGTACAG TGCTTATGTT 
                       ACACGCTTTG AATATGCTAA TCTATTTCAC ACTGTTACAG ACTGGTACAG TGCATATGTT 
                       ACACGCTTTG AGTATGCAAA CCTTTTTCAC ACATTTACAG ATTGGTACAG TGCATATGTT 

                       TCTTCCAGAG TCGTCGGTCT GCCTGGTCGA CCACATTTGG TCTTTGTAGA TGGCCATTGC 
                       TCTTCTAGAG TCACTGGTCT GCCCAATCGA CCTCATGTGG TCTTTGTTGA CGGCCACTGT 
                       TCTTCTAGAG TCACTGGTCT GCCTAATCGA CCACATTTGA TCTTTGTTGA CGGCCACAGC 
                       TCTTCTAGAG TGACTGGTCT GCCTAATCGA CCACATTTGA TCTTTGTTGA CGGCCATTGT 
                       TCTTCTAGAG TCACCGCTCT GCCTAATCGA CCTCATGTGA TCTTTGTTGA TGGCCACTGT 
                       TCTTCTAGAG TTACTGGCTT GCCTAATCGA CCTCATTTGA TCTTTGTAGA TGGACACTGT 
                       GCTTCTAGAG TGACAGGCTT ACCCAATCGA CCTCATTTGG TTTTTATAGA TGGCCACTGT 

                       ATGACAGGCC TGGAAGAGAC ATGGAAAGCC TTATTCTCAA GTGTCGGATA CGCTAAACAC 
                       AAGGCTCCTC TTGAAGAGAC ATGGAAAGCC TTGTTCTCAA GCGTCAGATA TGCTAAAAGC 
                       AAGGCTCCTC TTGAAGAGAC ATGGGAAGCT TTATTCTCAA GCCTCAGATA TGCTAAAAAC 
                       GCGGCTCCTC TTGAAGAGAC ATGGAGAGCT TTATTCTCAA GCCTCAGATA TGCTAAAAAC 
                       AAGGCTCCTC TTGAAGAGAC ATGGAAAGCC TTATTCTCAA GCGTCAGATA TGCTAAGAGC 
                       AAGGCTCCAC TTGAAGAGAC ATGGAAAGCG CTATTCTCAA GCGTCAGATA TGCTAAAAAC 
                       AGGGCACCTT TAGAAGAAAC ATGGAAAGCG CTGTTTTCAA GTCTTAAATA CGCTAAAAAC 

                       CACAGTGGTT CAGTTTGTTT TCGTCATGCT ATTTTCTCAC CTTTGGGATA TGAAACTGCA 
                       TTCAGTGGTT CAGTTTGTTT TCGTCATGCT ATTCTCTCAC CTTTGGGATA TGAAACGGCA 
                       TTCAGTGGTT CAGTTTGTTT TCGTCATGCT ATTCTCTCAC CTTTGGGATA TGAGACAGCA 
                       TTCAGTGGTT CAGTTTGTTT TCGTCATGCT ATTCTCTCAC CTTTGGGATA TGAGACGGCA 
                       TTCAGTGGTT CAGTTTGTTT TCATCATGCT ATTATCTCAC CCTTGGGATA TGAGACGGCA 
                       TTCACCGGAA CAGTATGTTT TCGTCATGCT ATTCTCTCAC CTTTGGGATA TGAGACTGCT 
                       TTTAGTGGTT CAGTTTGTTT TCGTCATGCA GTTCTCGTGC CTTTGGGATA TGAGACTGCT 

                       TTTTTTAAAG GTCTAACACA AGATATAAAT TGCAATGGAG CATCTGCACT TCAATTATGG 
                       ATGTTTAGAG GACTTTCAGA ACATATAGAT TGTCATGGAG CTCCTGCACA AGAACTACTG 
                       TTGTTTAAAG GACTAACAGA AGATATAGAT TGTTATGGAG CTCCTGCTCA AGAACTACGG 
                       TTGTTTAAGG GACTAACAGA AGATATAGAT TGTTATGGAG CTCCTGCTCA AGAACTATGG 
                       ATGTTTAGAG GGCTTTCAGA ACATATAGAT TGTTATGGAG CTCCTGCACA AGAACTATTG 
                       CTCTTTAAAG GGCTAACGGA AGATATATTT TGCGACGGAG CTTCTGCACA AGAATTGTGG 
                       TTATTTAAGG GGCTGTCTGA AAATATAAAT TGTCATGGAG CATTTGCACA TGATCTGTGG 

                       AAAAACCCTG ATAATTCCAA AACTGCACGT CTATCTGAGT TTGGTGAGAT GATCAGAGCA 
                       CAAAAGCCTG ATGACCAAAA AACTGCACGC CTTTCTGAGT TTGGAGAAAT GGTCAGAGCA 
                       CAAAACCCCG ATGACCACAA AACTGCACGC CTTTCTGAGT TTGGAGAAAT GATCAGAGCA 
                       CAAAACCCCG ATGACCACAA AACTGCACGC CTTTCTGAGT TTGGAGAAAT GGTCAGAGCA 
                       CAAAACCCTA ATGACCACAA AACCGCGCGC CTTTCTGAGT TTGGAGAAAT GGTCAGAGCA 
                       CGAAAACCAG ATAACGAAAA AACTGCACGT ATTTCTGAGT TTGGAGAAAT GATTAGAGCA 
                       CAAAACCCTG ATGACCTGAA AACTGCACGA TTATCTGAGT TTGGAGAAAT GATAAGAGCA 

                       GCTTTCGGTC TACCCTTAAA TGGTCACCAC CATGTCAGAA AATCAGCATC AGGTCTTAAT 
                       GCATTCGGGC TACCTCTAAA CATACACCGC GATG---GAA AATCACTCGC TGGACATAAT 
                       GCATTTGGGC TACCTTTTAA TTTATTCCGT GGTG---GAA AACCACTCTT TGGACACAAT 
                       GCATTTGGGC TACCTTTAAA CGTACACCGT GGTG---GAA AACCACTCTT TGGACACAAC 
                       GCTTTTGGGC TACCTTTAAA TGTAAACCAT GATG---GAA AACCACTCGC TGGACATAAT 
                       TCATTTGGAC TACCTTTAAA CTTAAACCAT GTCG---GAA AACCCATCTC TGGACATAAT 
                       GCTTTTGGGT TTCCAGTTGG AAGACACCGT GTTC---TGA AGCCTGCCTC TGGTCACAAT 

                       GTCCCTTTTG GTCGTCGTGA AGACTATTTA GCTCATCCTC GCCATCGTGG TAAAGTCGAA 
                       GTCCTCTTTG TTCGTCGTGA AGATTATTTA GCTCATCCAC GTCACAGTGG AAAACTTGAA 
                       GTCCTCTTTG TTCGTCGTGA AGATTATTTA GCTCATCCAC GTCATGGTGG TAAAGTTGAA 
                       ATTCTCTTTG TTCGTCGCGA AGATTATTTA GCTCATCCCC GTCATGGCGG TAAAGTTGAA 
                       GTCCTCTTTG TTCGTCGCGA AGATTATTTA GCTCATCCAC GTCACAGTGG AAAACTTGAA 
                       GTCCTGTTTG TTCGTCGTGA AGATTATTTA GCTCATCCAC GTCACGGTGG TAAAGTTGAA 
                       ATCCTCTTTG TTAGGCGAGA AGATTATGTA GCTCACCCAC GTCATGGTGG TAAGGTTGAA 

                       TCCAGACTTG AAAACGAGGC CGAAGTCTTC AACTCCCATA AAGACCTAGG GTATCTAGAC 
                       TCGCGACTAA GTAACGAGCA AGAAGTCTTC GACTCCT-TG AAGAGCT-GG ACATTTAA-- 
                       TCACGACTAA GTAATGAGCA AGAAGTATTT GACTCAT-TG AAGAGCT-GG GCATCTAA-- 
                       TCACGACTAA GTAACGAACA AGAAGTCTTT GACTCAT-TG AAGAGCT-GG GCATCTAA-- 
                       TCACGACTAA GTAACGAGCA AGAAGTCTTC GACTCGT-TG AAGAGCT-GG GCATCCAA-- 
                       TCAAGGCTAA CTAACGAGGC TGAAGTGTTT GAATCCT-TG AAAAGTT-GG GCAGCTAA-- 
                       TCAAGACTTA GCAATGAACA GGAGGTGTTT GATTCTC-TA AAGAACT-GG GCATCTAA-- 

                       CTTATGAACG GATGCAAAAT CAACCTGGTG AATGGATTGT TTGCCCACAT GCCTATGAAG 
                       -TTATAAA-G GGTGTAAAAT TAACCTTGTC AACGGATTGT TTGCGCACAT GTCTATGAAG 
                       -TTATAAA-G GATGTAAAAT TAACCTTGTC AATGGATTGT TTGCGCACAT GTCTTTGAAG 
                       -TTATAAA-G GGTGTAAAAT TAACCTTGTC AATGGATTGT TCGCACACAT GTCTATGAAG 
                       -TTATAAA-G GGTGTAAAAT TAACCTTGTC AACGGATTGT TTGCTCACAT GTCTATGAAG 
                       -TTATAAA-G GGTGTAAAAT CAACCTCGTC AACGGATTGT TCGCACACAT GTCTATGAAG 
                       -TTATTTG-G AATGCAAAAT AAACCTTGTC GATGGATTAT TTGCTCACAT GCCAATGAAA 

                       GAACAGGTCC AAGCCATTCA AGATGCATCA GTTATCATTG GTGCTCATGG TGCTGGTCTG 
                       GATCAGGTAC AAGCTGTTCA TGATGCATCG GTCATCATCG GTGCCCATGG TGCCGGTCTT 
                       GATCAGGTAC AAGCCATTCA AGATGCATCA GTCATCATTG GCGCCCATGG TGCTGGTCTT 
                       GATCAGGTGC GAGCCATTCA AGATGCATCG GTCATCATTG GCGCCCATGG TGCCGGTCTT 
                       GATCAGGTTC AAGCCATTCA TGATGCATCG GTCATCATTG GTGCCCACGG TGCTGGTCTT 
                       GAACAGGTAC GAGCAATTCA AGATGCATCA GTGATCATTG GTGCACATGG TGCTGGTCTT 
                       GAGCAAGTTC GAGCCATCCA AGATGCTTCA GTCATCATTG GTGCTCATGG GGCAGGTCTA 

                       ACTCACATTG TATCCGCTTT GCCTAAAACT GTGATTTTGG AGATCATCAG CAGTATGTAC 
                       ACTCATATAG TGTCTGCATT GCCTAAAACT GTGATTCTGG AGATCATTAG CAGCTATTAC 
                       ACTCATATAG TATCTGCATT GCCTAAAACT GTGATTCTGG AGATCATTAG CAGCTATTTC 
                       ACTCATATAG TATCTGCTTT GCCTAAAACT GTGATTCTGG AGATCATTAG CAGCTATTTC 
                       ACTCATATAG TATCTGCATT GCCTAAAACT GTGATTCTGG AGATCATTAG CAGCTATTAC 
                       ACTCACATAG TATCTGCATT GCCTAAAACT GTGATTCTAG AGATTATTAG CAGCCAGTTC 
                       ACTCACATAA TATCTGCAAG ACCAAAAACG GTGATCCTTG AAATTATTAG CAGCCTATAC 

                       AGGCGTCCGC ATTTTCAATT GATCGCCCGG TGGAAAGGGC TGGAGTATCA TGCAATTAAC 
                       AGACGACCAC ATTTTGCATA TATTTCACGG TGGAGAGGGT TAGAGTACCA TGCAATCAAC 
                       AGACGACCCC ATTTTGCATA TATTTCGCGG TGGAAAGGGT TAGAGTATCA TGCAATCAAC 
                       AGACGACCTC ATTTTGCATA TATTTCGCGG TGGAAAGGGT TAGAGTATCA TGCAATCAAC 
                       AGACGACCAC ATTTTGCTTA TATTTCGCGG TGGAGAGGAT TAGAGTATCA TGCAATCAAC 
                       AGGCGTCCAC ATTTTGCGTA CATTGCGCGA TGGAAAGGGT TGGAGTATCA TGCAATCAAC 
                       AGGCGCCCGC ATTTTGCATT GATTTCCCAG TGGAAAGGCT TGGAGTATCA TGCCATTAAT 

                       CTTGATGGCT CATATGCAAA TCCTCAAACT GTCATTAAGA AGCTGAGCAC CATATTGAAA 
                       CTTGCCGGAT CACATGCTGA TCCTGGAACT GTGATCAAAG AACTGGCGAA CATAATGAAA 
                       CTTGCTGGAT CACATGCTGA TACTGGAACC GTGATCAAAG AGCTGGTTGA CATAATGAAA 
                       CTTGCTGGAT CACATGCGGA TACTGGAACC GTGATCAAAG AACTGGTTGA CATAATGAAA 
                       CTTGCTGGAT CACATGCTGA TCCTGGAGCC GTGATCAAAG AACTGGCGAA CATAATGAAA 
                       CTTGATGGGT CGTATGCCAA TCCTGAAACT GTGATCAATG CGCTGGTCAG CATAATGAAA 
                       CTTGATGGAT CATATGCTGA TCCTAGAGTG GTTATTGATC AGCTTAACAG CATAGTGAAA 

                       AGCCTTGGGT GTTAA 
                       AGCCTTGGAT GTTGA 
                       GGCCTTGGAT GTTGA 
                       AGCCTTGGAT GTTGA 
                       AGCCTTGGAT GTTGA 
                       AGCCTGCGAT GTTGA 
                       AGCCTTGGAT GCTGA 
