# Supplementary material for: Polyploidy Did Not Predate the Evolution of Nodulation in All Legumes
Source: PLoS One. 2010 Jul 16;5(7):e11630. doi: 10.1371/journal.pone.0011630 (PMC2905438; doi:10.1371/journal.pone.0011630)
Supplement: File S2 — Alignments and trees. Trimmed alignments and trees for all 1249 trees described in the paper. (2.55 MB GZ) [file pone.0011630.s005.gz › alncln3/cl10181.phy]

 5 366
Cf14673d               CCGCCGGACG ATTTGTCCAA GATGGACATA TCGCAGATGC AAGCTGAGAT GGCCAAGATG 
Glyma09g39420          CCTTCCTCCG ATATCTCCAA GCTCGATCCC TCGCAGATCC AGCAGGAGAT GATGAAGCGC 
Glyma18g46850          CCTCCCTCCG ATATCTCCAA GCTCGATCCC TCGCAGATCC AGCAGGAGAT GATGAAGCGC 
MtAC139601_16          GCTCCCGCTG ATTTAACCAA GATGGATGAA TCGAAGATCA AAGAGGAGAT GATGAAACGC 
VvGSVIVP00026888001    CCCCCAACCG ATTTTTCGGG GATGGACTTG TCCGAGATCC AGGCCGAAAT GTTAAAGCGG 

                       CAGTCTGGTC CGGTAATCGG ATTCGTCAAG CTAACGTTAG GGATTCGCCG GACTCCGGAA 
                       CACGCCGGAC CCGTCATCGG ATTCGTCAAG CTCCGGCCAG GGTCTCGCCG TACTCCGGAC 
                       CACGCCGGAC CCGTGATCGG ATTCGTCAAG CTCCGGTCAG GGACTCGCCG GACTCCGGAC 
                       CACACTGGAC CTGTTATCGG ATTCGTTAAG CTCCGATTTG GTGTTCGCCG GACTCCGGAC 
                       CATTCCGGGC CGGCCTTCGG GTTCGTTAAG CTTCGATTGG GAGTTCGTCG GTCTCCGGAT 

                       ATAGTTGGTA ACATTGCAAA GAAATGGACT GAAATCATGA GAACTGGAGG AATTGGAGCA 
                       ATGGTAGCTG AATTTGCAAT GAAATGGACA CATGTTCTGA GAACTGGAGC TGTTGGAGTA 
                       ATGGTAGCTG AATTTGCAAT GAAATGGACA CATGTTCTGA GAACTGGAGC TGTTGGAGTA 
                       AGCGTAGCTG AACTTGCCAT GAAATGGACA CACGTTCTTA GAACCGGAGC TGTTGGAGTA 
                       ATGGTAGCTG AGATTGCTAT GAAATGGACA AAGGTTCTCA GGACCGGAGC GATCGAGGCT 

                       AGGTTTATGG GCGTCGATCT CAACACGCTT ATGTTCAACA TGGAAAGAGG CAAGGACTTG 
                       AGGTTTATGG GTGTTGATCT GAATACAATT ATGTTTAACT TGGAAAGCAT CAAAGACTTG 
                       AGGTTTATGG GTGTTGATCT GAATACAATC ATGTTCAACT TGGAAAGCAT CAAAGACTTG 
                       AGGTTTACAG GTGTTGATCT GAATACAATC ATGTTCAATA TGGACAGCAT TAAGGACTTG 
                       AATTTCATGG GCGTAGATAT AAGCACAGTC ATGTTCACTA TGGAAAAAGG CCAAGACATA 

                       GAAGAGTTGA GGGAGTTTAT CTTGAACGAA CCAGAGGCTT ATGAGATGAA GATTGGGGAT 
                       GAAGAGTTGA AGGAATTTGT CTTGGACCAA TCAGAGGCAT ATGAGATCAA AATGGGGGAT 
                       GAAGAGTTGA AGGAATTTGT CTTGGACCAA TCAGAGGCTT ATGAGATCAA AATGGGGGAT 
                       GAGGAGTTAA AGGAATTTGT CTTCGACCAA TCAGAGGCAT ACGAGATTAA AATGGGGGAG 
                       ACAGAGTTGA AAGAGTTCAT ATTGAATGAA CCAGAAGCTT ATGAGGTGAA GATAGGGGAT 

                       AAAGTTTTTC GAAGACCTGG AGATCCTCCT CTAGAAGAGG TTATTGAGAA GCTTAAAAGT 
                       CAATTTTTTC GAAGATCTGG AGATCCACCT CTTGATGAAG TTATTGAGAA GTACAATAGT 
                       CAATTTTTTC GAAGACCTGG AGATCCACCT CTTGATGAAG TTATTGAGAA GCACAATAGT 
                       CAACTTTTTC AAAGACCCGG AGATCCATCC CTAGATGAAC TCATTCAGAA GCATAATAGT 
                       CAAGTTTTTC GAAGACCTGG AGACCCTCCT CTAGAGGAAG TTGTTGAGAT GCTCCACAAA 

                       GAGGAA 
                       GAGAAA 
                       GAGAAA 
                       GAGAAA 
                       GAGAAA 
