# Supplementary material for: Polyploidy Did Not Predate the Evolution of Nodulation in All Legumes
Source: PLoS One. 2010 Jul 16;5(7):e11630. doi: 10.1371/journal.pone.0011630 (PMC2905438; doi:10.1371/journal.pone.0011630)
Supplement: File S2 — Alignments and trees. Trimmed alignments and trees for all 1249 trees described in the paper. (2.55 MB GZ) [file pone.0011630.s005.gz › alncln3/cl1019.cln]

>Cf1860d
AAGGGTTTGATGGAACAAGATCTCAGTAAACTGGATGTGACAAAATTGCATCCACTCTCTCCAGAAGTTATCTCTCGGCAGGCTACCATAAATATTGGTACCATTGGCCATGTGGCACATGGAAAGTCAACTGTTGTGAAAGCAATATCAGGCGTTCAGACTGTTCGTTTTAAGAATGAGTTGGAGCGTAATATTACAATCAAGCTTGGTTATGCTAATGCTAAGATATATAAGTGTGAAGAGGAACGATGTCCTAGGCCCATGTGCTACAAGGCATATGGAAGTGGAAAAGAAGACAGTCCTATGTGTGATGTGCCGGGTTTTGAAAACTGCAGGATGAAATTGTTGAGACATGTTTCTTTTGTGGATTGCCCGGGCCATGATATTCTCATGGCTACAATGCTCAATGGAGCAGCAATCATGGATGGAGCTTTATTACTAATAGCTGCTAATGAGAGCTGTCCCGCAACCAAACCTACTGAGCATCTAGCTGCTGTGGAAATTATGCGTCTACAACATATTATAATTCTTCAAAATAAGGTTGACTTGATTCAAGAAAATGTGGCTATCAATCAGCATGAAGCAATTCAGAAGTTTATACAAGGAACAGTTGCTGATTGTGCACCTGTAGTACCAATTTCAGCTCAGCTGAAGTATAATATTGATGTTGTATGCGAGTATATTGTGAAGAAGATCCCAATTCCAGAAAGGAACTGTGTCTCTCCACCTAATATGATTGTAATTCGATCATTTGACGTCAACAAGCCTGGGTTTGAGGTTGACGAAATAAAAGGAGGTGTAGCTGGGGGAAGCATTCTGAGGGGTGTTTTGAAAGTAAACCAATTCATTGAAGTTCGACCTGGGATAGTGGTTAAAGACGAGAGTGGGAATATCAGGTGCACACCTATATACTCAAGAATAGTTTCACTGTATGCTGAGCAAAATGAGCTTCAATTTGCTGTGCCAGGAGGTCTGATTGGTGTTGGCACAACCATGGATCCCACTTTGACACGTGCTGATCGGTTGGTGGGGCAGGTTCTTGGAGAGGTTGGGTCACTGCCAGAGGTTTATGTTGAACTTGAGGTGAACTTCTTCTTGCTCCGGCGACTACTTGGGGTCCGGACAAAAGGATCCGAGAGACAAGGAAAGGTATCTAAACTCGCGAAAGCAGAGATTCTAATGTTGAATATAGGATCAATGTCGACAGGGGCCAGAGTTGTTGCAGTGAAGAACGATTTGGCAAAGTTGCAACTCACATCCCCTGTGTGCACTAGCAAGGGGGAGAAGATTGCCCTGAGCAGACGTGTCGAGAAGCATTGGCGTCTAATAGGATGGGGCCAAATCCAAGCAGGAACCACACTTGATGTTCCACCTGCACCTGTTCTGAATTAA
>Glyma08g18240
AAGGGTTTGATGGAGCAAGACCTGAGTAAGTTGGATGTAACAAAGTTGCATCCACTTTCTCCAGAAGTCATATCTCGGCAGGCTACTATTAATATCGGCACTATAGGTCACGTGGCCCATGGCAAGTCAACAGTTGTGAAAGCAATATCAGGTGTCCAGACTGTGCGTTTCAAAAATGAGTTGGAGCGTAACATTACAATCAAGCTTGGCTATGCAAATGCAAAAATATACAAGTGTGAAGATGAACGATGTCCAAGGCCTATGTGCTACAAGGCTTATGGAAGTGGAAAGGAAGATAGTCCTATGTGTGACGTGCCAGGGTTTGAAAACAGCAAGATGAAATTGCTAAGGCATGTTTCATTTGTGGATTGTCCGGGACATGATATTCTTATGGCTACAATGCTTAATGGAGCAGCAATCATGGATGGAGCGTTGCTACTCATAGCTGCTAATGAAAGCTG-CCCACAACCAAAACATCTGAGCATTTAGCTGCTGTAGAAATCATGCGTCTACAGCACATAATAATCCTTCAGAACAAGGTAGACTTGATTCAAGAAAATGTCGCAATCAATCAGCATGAGGCAATTTCAAAGTTTATACAAGGAACTGTTGCTGATGGTGCACCAGTAGTACCTATTTCAGCACAGTTGAAGTATAATATTGATGTTGTGTGCGAATATATTGTGAAGAAGATCCCAATCCCTGAAAGGAACTTTGTTTCTCCACCTAACATGATTGTTATTCGGTCATTTGATGTCAATAAACCTGGTTATGAGGTTGATGAAATTAAAGGAGGTGTAGCTGGTGGAAGCATTCTGAGGGGTGTTTTGAAGGTCAATCAATTCATTGAAGTTCGTCCTGGCATTGTTGTTAAAGACGAGAGTGGAAATATCAGATGCACACCCATATACTCAAGAATAGTTTCATTGTACGCTGAACAAAATGAGCTTCAATTTGCTGTGCCTGGAGGCCTAATTGGTGTTGGGACAACAATGGATCCCACTTTGACACGCGCTGATAGGTTGGTAGGTCAAGTTTTAGGAGAGGTTGGATCACTACCTGAGGTTTTTGTTGAACTGGAGGTAAACTTTTTCCTGCTTCGACGACTTCTTGGTGTCCGAACAAAAGGGTCTGAGAGACAGGGGAAGGTATCCAAGCTGGCCAAAGGAGAGATGCTAATGTTGAACATTGGATCAATGTCGACGGGGGCTAGAGTAGTTGCTGTGAAGAATGACTTGGCGAAGTTGCAACTTACTTCCCCTGTGTGCACTAGCAAGGGTGAGAAGATTGCACTTAGTCGACGTGTTGAGAAGCATTGGCGTCTTATCGGGTGGGGACAAATCCAAGCTGGAATCACTCTTGATGTCCCTCCCGCCCCCCATCTGAGTTGA
>Glyma15g40750
AAGGGTTTGATGGAACAAGACCTGAGTAAGTTGGATGTGACAAAGTTGCATCCACTTTCTCCAGAAGTCATATCTCGGCAGGCTACTATTAATATTGGCACTATAGGTCATGTGGCACATGGCAAGTCGACAGTTGTGAAAGCAATATCAGGAGTCCAGACTGTGCGTTTCAAAAATGAGTTGGAGCGTAACATTACAATCAAGCTTGGCTATGCTAATGCAAAAATATACAAGTGTGAAGATGAACGGTGTCCAAGGCCTATGTGCTACAAGGCTTATGGAAGTGGAAAGGAAGATAGTCCTATGTGTGATGTGCCAGGATTTGAAAACAGCAAGATGAAATTGCTGAGACATGTTTCATTTGTGGATTGTCCGGGACATGATATTCTTATGGCTACAATGCTTAATGGAGCAGCAATCATGGATGGAGCTTTGCTACTCATTGCTGCCAATGAAAGCTG-CCCACAACCAAAACCTCTGAGCATTTAGCTGCTGTGGAAATTATGCGTCTACAGCACATAATAATTCTTCAGAACAAGGTAGACTTGATTCAAGAAAATGTGGCTATCAATCAGCATGAGGCAATTTCAAAGTTTATACAAGGAACTGTTGCTGATGGTGCACCAGTAGTACCTATTTCAGCACAGTTGAAGTATAATATTGATGTTGTGTGTGAGTATATTGTGAAGAAGATCCCAATCCCTGAAAGGAACTTTGTTTCTCCTCCTAATATGATCGTTATTCGGTCATTTGATGTCAATAAACCTGGTTATGAGGTTGATGAAATAAAAGGAGGTGTAGCTGGTGGGAGCATTTTGAGGGGTGTTTTGAAGGTCAATCAATTCATTGAAGTTCGTCCTGGGATTGTTGTTAAAGATGAGAGTGGAAATATCAGATGCACGCCCATATACTCAAGAATAGTTTCATTGTATGCTGAACAAAATGAGCTTCAATTTGCTGTTCCTGGAGGCCTAATTGGTGTTGGGACAACAATGGATCCCACTTTGACACGTGCTGATAGGTTGGTAGGTCAAGTTTTGGGAGAGGTTGGATCACTACCTGAGGTTTTTGTTGAACTTGAGGTAAACTTTTTCCTGCTTCGGCGGCTCCTTGGTGTCCGAACAAAAGGGTCTGAGAGACAGGGAAAGGTATCCAAGCTGGCTAAAGGAGAGATGTTAATGTTGAACATTGGATCAATGTCGACGGGGGCTAGAGTAGTTGCTGTGAAGAATGACTTGGCGAAGTTGCAACTCACTTCCCCTGTGTGCACTAGCAAGGGCGAGAAGATTGCACTTAGTCGTCGTGTTGAGAAGCATTGGCGTCTTATTGGGTGGGGACAAATCCAAGCTGGAATCACTCTTGATGTCCCTCCCGCCCCCCAACTGAGTTGA
>MtAC159145_26
AAGGGTTTGATGGAACAAGACTTGAGTAAATTGGATGTAACAAAATTGAATCCACTTTCTCCTGAAGTCATATCTCGTCAGGCTACCATTAATATTGGTACTATTGGTCATGTGGCACATGGCAAATCAACAGTTGTGAAAGCAATATCGGGTGTTCAGACTGTGCGTTTCAAAAATGAGTTGGAGCGTAACATTACAATCAAGCTGGGCTATGCAAATGCAAAATTATATAAGTGTGAAGATGAACGATGTCCAAGGCCTATGAGCTACAAGGCTTATGGAAGTGGAAAAGAAGATAATCCTATGTGTGATGTGGCAGGGTTTGAAAACTGCAAGATGAAATTGCTGAGACATGTTTCTTTTGTCGATTGCCCCGGTCATGATATTCTCATGGCTACAATGCTTAATGGAGCAGCTATTATGGATGGAGCTTTGCTACTCATAGCTGCTAATGAAAGCTG-TCCACAACCAAAACCTCCGAGCATTTAGCTGCTGTGGAAATTATGCGTCTTCAGCACATCATAATCCTTCAGAACAAGGTCGACCTAATTCAAGAGAATGTAGCTATCAACCAGCATGAAGCAATTCAGAGGTTTATAGAAGGAACGGTTGCTGATGGTGCACCAGTGGTACCTATTTCTGCCCAATTGAAGTATAATATTGATGCTGTGTGTGAATATATCGTGAAAAAGATCCCAATCCCTGAAAGGAACTTTGTTTCTCCGCCTAATATGATAGTGATTCGGTCCTTTGATGTCAATAAACCTGGTTTTGAGGTTGATGAAATAAAAGGAGGTGTAGCTGGTGGAAGCATTCTGAGGGGTGTTTTGAAGGTCAACCAATTCATTGAAGTTCGACCTGGTATAGTTGTTAAAGATGAGGATGGAAATATGAGATGCACACCTATATACTCTAGAATAGTTTCATTGTATGCTGAACAAAATGAGCTTCAATTTGCTGTGCCTGGAGGCCTTATTGGTGTTGGAACAACAATGGATCCCACTTTGACGCGTGCTGACAGGTTGGTGGGGCATGTTCTTGGAGAGGTTGGGTCACTGCCCGAGGTTTTCGTTGAGCTTGAGGTTAACTTTTTCTTGCTTCGACGGCTTCTTGGTGTCCGAACAAAAGGATCCGAGAAACAGGGGAAGGTAGCTAAGCTGACTAAATCAGAAATACTAATGTTGAACATAGGATCAATGTCAACTGGTGCGAAAGTAACTGCTGTGAAGAATGACTTGGCAAAATTGCAACTTACATCTCCTGTGTGCACTAGCAAGGGTGAGAAGATTGCACTCAGTCGACGTGTTGAGAAGCATTGGCGTCTTATTGGGTGGGGTCAAATCCAAGCTGGAATCACTCTCGAAGTCCCTCCTACACCCATCTTGAATTGA
>VvGSVIVP00031929001
AGAGGGTTGATGGAGCAGGATTTGAGCAAGCTGGATGTGACAACACTACATCCGCTCTCACCTGAAGTTATTTCTCGTCAGGCTACTATAAATATCGGCACAATTGGTCATGTGGCTCATGGGAAGTCCACAGTTGTAAAAGCTATATCTGGTGTTCAGACTGTTCGTTTTAAAAATGAGCTGGAGCGCAACATTACTATCAAACTTGGATATGCAAATGCCAAGATATACAAATGTGAAGATGAACGGTGCCCTCGACCCATGTGCTACAAGGCCTATGGAAGTGGAAAGGAAGATAGTCCTCTCTGTGATGTGCCTGGGTTTGAAAACTGCAGGATGAAGTTGCTACGACATGTGTCCTTTGTAGATTGCCCGGGGCATGATATTCTCATGGCTACAATGCTTAATGGAGCGGCAATTATGGATGGGGCATTACTTCTTATAGCTGCCAATGAAAGCTG-TCCACAGCCGAAACTGCTGAGCATCTGGCTGCTGTTGAAATAATGCGTCTTCAGCATATTATAATCCTTCAAAATAAAGTTGATCTCATTCAGGAAAATGTAGCCATCAACCAGCATGAAGCAATTCAGAAATTTATTCAGGGAACTGTTGCAGATGGTGCACCAGTGGTACCAATTTCTGCGCAGCTGAAGTATAATATTGATGTTGTGTGTGAATATATTGTGAAAAAGATCCCCATTCCAGAGAGAGACTTTACTTCACCACCAAATATGATTGTGATTCGGTCATTTGATGTCAATAAGCCTGGGTTTGAGGTTGATGAGATAAGAGGTGGTGTTGCTGGTGGAAGCATTCTCAGGGGTGTTTTGAAAGTGAATCAGTTTATTGAGGTTCGTCCTGGGATTGTTGTTAAAGATGAGAATGGGAACATCAAATGCACACCAATATATTCTAGGATAGTCTCATTGTATGCTGAACAAAATGAGCTGCAATTTGCTGTGCCTGGAGGCCTCATTGGGGTTGGCACAACCATGGACCCCACTTTAACACGAGCTGATCGCCTGGTGGGGCAAGTTCTTGGAGAGGTTGGATCCCTCCCTGATGTTTTTGTTGAACTAGAGGTAAACTTCTTCCTGCTGCGACGGCTTATTGGTGTAAGGACTAAGGGAACAGAAAAGCAGGGAAAGGTTTCAAAGCTGACTAAGGGAGAGATCCTCATGTTGAATATTGGGTCCATGTCTACAGGTGCTCGAGTCCTTGCTGTTAGGAATGATTTGGCAAAGTTGCAACTCACATCTCCTGTGTGCACCAGCAGAGGGGAGAAGATTGCACTTAGTCGGAGAGTTGAGAAGCATTGGCGTCTGATTGGATGGGGCCAAATTCAAGCTGGAACCACTCTCGATGTCCCACCCA-GCCCCATTTGA-----
>VvGSVIVP00035007001
AGAGGGTTGATGGAGCAGGATTTGAGCAAGCTGGATGTGACAACACTACATCCGCTCTCGCCCGAAGTTATTTCTCGTCAGGCTACTATAAATATTGGCACAGTTGGGCATGTGGCACATGGGAAGTCCACAGTTGTAAAAGCCATATCTGGTGTTCAGACTGTTCGTTTTAAAAATGAGCTGGAGCGAAATATTACTATCAAACTTGGATATGCAAATGCAAAGATATACAAATGTGAAGATGAACGGTGCCCTCGTCCCATGTGCTACAAGGCCTATGGAAGTGGAAAGGAAGATAGTCCACTCTGTGATGTGCCTGGTTTTGAAAACTGCAGGATGAAGTTGCTGCGACATGTATCTTTTGTAGATTGCCCGGGTCATGATATTCTCATGGCTACAATGCTTAATGGAGCAGCAATTATGGATGGGGCATTACTTCTTATAGCTGCCAACGAAAGCTG-TCCACAGCCGAAACTGCTGAGCATCTGGCTGCTGTTGAAATAATGCGTCTTCAGCATATTATAATCCTTCAAAATAAAGTTGATCTCATTCAAGAAAATGTAGCCATCAACCAGCATGAAGCAATTCAGAAATTTATTCAGGGAACTGTTGCAGATGGTGCACCTGTAGTACCAATTTCTGCGCAACTGAAGTATAATATTGATGTTGTGTGTGAGTATATCGTGAAAAAGATCCCCATTCCAGAGAGGGACTTTACTTCACCACCAAATATGATTGTTATTCGGTCATTTGATGTCAACAAGCCTGGGTTTGAGGTTGATGAGATAAGAGGTGGTGTTGCTGGTGGAAGCATTCTCAGGGGTGTTTTGAAAGTAAATCAGTTTATTGAGGTTCGTCCTGGAATTGTTGTTAAAGATGAGAACGGGAACATCAAATGCACACCAATATATTCTAGGATAGTCTCATTGTATGCTGAACAAAATGAGCTGCAATTTGCTGTTCCAGGAGGTCTCATTGGAGTTGGTACAACCATGGACCCCACTTTAACACGTGCTGATCGACTGGTGGGGCAAGTTCTTGGGGAGGTTGGGTCACTCCCTGATGTTTTTGTTGAACTAGAGGTAAATTTCTTCCTTCTGAGACGGCTTATTGGTGTAAGGGCTAAGGGCACAGAAAAGCAGGGAAAGGTTTCAAAACTAACTAAAGGGGAGATCCTCATGTTGAATATTGGGTCCATGTCCACTGGTGCGCGTGTCCTTGCTGTTAGGAATGATTTGGCAAAGTTGCAACTGACATCTCCTGTGTGCACCAGCAGAGGGGAGAAGATTGCACTCAGTCGGAGAGTTGAGAAGCATTGGCGTCTGATTGGATGGGGCCAAATTCAAGCTGGAACCACTCTTGATATCCCAGCCA-ACCCCATTTGA-----
