# Supplementary material for: Polyploidy Did Not Predate the Evolution of Nodulation in All Legumes
Source: PLoS One. 2010 Jul 16;5(7):e11630. doi: 10.1371/journal.pone.0011630 (PMC2905438; doi:10.1371/journal.pone.0011630)
Supplement: File S2 — Alignments and trees. Trimmed alignments and trees for all 1249 trees described in the paper. (2.55 MB GZ) [file pone.0011630.s005.gz › alncln3/cl1019.phy]

 6 1392
Cf1860d                AAGGGTTTGA TGGAACAAGA TCTCAGTAAA CTGGATGTGA CAAAATTGCA TCCACTCTCT 
Glyma08g18240          AAGGGTTTGA TGGAGCAAGA CCTGAGTAAG TTGGATGTAA CAAAGTTGCA TCCACTTTCT 
Glyma15g40750          AAGGGTTTGA TGGAACAAGA CCTGAGTAAG TTGGATGTGA CAAAGTTGCA TCCACTTTCT 
MtAC159145_26          AAGGGTTTGA TGGAACAAGA CTTGAGTAAA TTGGATGTAA CAAAATTGAA TCCACTTTCT 
VvGSVIVP00031929001    AGAGGGTTGA TGGAGCAGGA TTTGAGCAAG CTGGATGTGA CAACACTACA TCCGCTCTCA 
VvGSVIVP00035007001    AGAGGGTTGA TGGAGCAGGA TTTGAGCAAG CTGGATGTGA CAACACTACA TCCGCTCTCG 

                       CCAGAAGTTA TCTCTCGGCA GGCTACCATA AATATTGGTA CCATTGGCCA TGTGGCACAT 
                       CCAGAAGTCA TATCTCGGCA GGCTACTATT AATATCGGCA CTATAGGTCA CGTGGCCCAT 
                       CCAGAAGTCA TATCTCGGCA GGCTACTATT AATATTGGCA CTATAGGTCA TGTGGCACAT 
                       CCTGAAGTCA TATCTCGTCA GGCTACCATT AATATTGGTA CTATTGGTCA TGTGGCACAT 
                       CCTGAAGTTA TTTCTCGTCA GGCTACTATA AATATCGGCA CAATTGGTCA TGTGGCTCAT 
                       CCCGAAGTTA TTTCTCGTCA GGCTACTATA AATATTGGCA CAGTTGGGCA TGTGGCACAT 

                       GGAAAGTCAA CTGTTGTGAA AGCAATATCA GGCGTTCAGA CTGTTCGTTT TAAGAATGAG 
                       GGCAAGTCAA CAGTTGTGAA AGCAATATCA GGTGTCCAGA CTGTGCGTTT CAAAAATGAG 
                       GGCAAGTCGA CAGTTGTGAA AGCAATATCA GGAGTCCAGA CTGTGCGTTT CAAAAATGAG 
                       GGCAAATCAA CAGTTGTGAA AGCAATATCG GGTGTTCAGA CTGTGCGTTT CAAAAATGAG 
                       GGGAAGTCCA CAGTTGTAAA AGCTATATCT GGTGTTCAGA CTGTTCGTTT TAAAAATGAG 
                       GGGAAGTCCA CAGTTGTAAA AGCCATATCT GGTGTTCAGA CTGTTCGTTT TAAAAATGAG 

                       TTGGAGCGTA ATATTACAAT CAAGCTTGGT TATGCTAATG CTAAGATATA TAAGTGTGAA 
                       TTGGAGCGTA ACATTACAAT CAAGCTTGGC TATGCAAATG CAAAAATATA CAAGTGTGAA 
                       TTGGAGCGTA ACATTACAAT CAAGCTTGGC TATGCTAATG CAAAAATATA CAAGTGTGAA 
                       TTGGAGCGTA ACATTACAAT CAAGCTGGGC TATGCAAATG CAAAATTATA TAAGTGTGAA 
                       CTGGAGCGCA ACATTACTAT CAAACTTGGA TATGCAAATG CCAAGATATA CAAATGTGAA 
                       CTGGAGCGAA ATATTACTAT CAAACTTGGA TATGCAAATG CAAAGATATA CAAATGTGAA 

                       GAGGAACGAT GTCCTAGGCC CATGTGCTAC AAGGCATATG GAAGTGGAAA AGAAGACAGT 
                       GATGAACGAT GTCCAAGGCC TATGTGCTAC AAGGCTTATG GAAGTGGAAA GGAAGATAGT 
                       GATGAACGGT GTCCAAGGCC TATGTGCTAC AAGGCTTATG GAAGTGGAAA GGAAGATAGT 
                       GATGAACGAT GTCCAAGGCC TATGAGCTAC AAGGCTTATG GAAGTGGAAA AGAAGATAAT 
                       GATGAACGGT GCCCTCGACC CATGTGCTAC AAGGCCTATG GAAGTGGAAA GGAAGATAGT 
                       GATGAACGGT GCCCTCGTCC CATGTGCTAC AAGGCCTATG GAAGTGGAAA GGAAGATAGT 

                       CCTATGTGTG ATGTGCCGGG TTTTGAAAAC TGCAGGATGA AATTGTTGAG ACATGTTTCT 
                       CCTATGTGTG ACGTGCCAGG GTTTGAAAAC AGCAAGATGA AATTGCTAAG GCATGTTTCA 
                       CCTATGTGTG ATGTGCCAGG ATTTGAAAAC AGCAAGATGA AATTGCTGAG ACATGTTTCA 
                       CCTATGTGTG ATGTGGCAGG GTTTGAAAAC TGCAAGATGA AATTGCTGAG ACATGTTTCT 
                       CCTCTCTGTG ATGTGCCTGG GTTTGAAAAC TGCAGGATGA AGTTGCTACG ACATGTGTCC 
                       CCACTCTGTG ATGTGCCTGG TTTTGAAAAC TGCAGGATGA AGTTGCTGCG ACATGTATCT 

                       TTTGTGGATT GCCCGGGCCA TGATATTCTC ATGGCTACAA TGCTCAATGG AGCAGCAATC 
                       TTTGTGGATT GTCCGGGACA TGATATTCTT ATGGCTACAA TGCTTAATGG AGCAGCAATC 
                       TTTGTGGATT GTCCGGGACA TGATATTCTT ATGGCTACAA TGCTTAATGG AGCAGCAATC 
                       TTTGTCGATT GCCCCGGTCA TGATATTCTC ATGGCTACAA TGCTTAATGG AGCAGCTATT 
                       TTTGTAGATT GCCCGGGGCA TGATATTCTC ATGGCTACAA TGCTTAATGG AGCGGCAATT 
                       TTTGTAGATT GCCCGGGTCA TGATATTCTC ATGGCTACAA TGCTTAATGG AGCAGCAATT 

                       ATGGATGGAG CTTTATTACT AATAGCTGCT AATGAGAGCT GTCCCGCAAC CAAACCTACT 
                       ATGGATGGAG CGTTGCTACT CATAGCTGCT AATGAAAGCT G-CCCACAAC CAAAACATCT 
                       ATGGATGGAG CTTTGCTACT CATTGCTGCC AATGAAAGCT G-CCCACAAC CAAAACCTCT 
                       ATGGATGGAG CTTTGCTACT CATAGCTGCT AATGAAAGCT G-TCCACAAC CAAAACCTCC 
                       ATGGATGGGG CATTACTTCT TATAGCTGCC AATGAAAGCT G-TCCACAGC CGAAACTGCT 
                       ATGGATGGGG CATTACTTCT TATAGCTGCC AACGAAAGCT G-TCCACAGC CGAAACTGCT 

                       GAGCATCTAG CTGCTGTGGA AATTATGCGT CTACAACATA TTATAATTCT TCAAAATAAG 
                       GAGCATTTAG CTGCTGTAGA AATCATGCGT CTACAGCACA TAATAATCCT TCAGAACAAG 
                       GAGCATTTAG CTGCTGTGGA AATTATGCGT CTACAGCACA TAATAATTCT TCAGAACAAG 
                       GAGCATTTAG CTGCTGTGGA AATTATGCGT CTTCAGCACA TCATAATCCT TCAGAACAAG 
                       GAGCATCTGG CTGCTGTTGA AATAATGCGT CTTCAGCATA TTATAATCCT TCAAAATAAA 
                       GAGCATCTGG CTGCTGTTGA AATAATGCGT CTTCAGCATA TTATAATCCT TCAAAATAAA 

                       GTTGACTTGA TTCAAGAAAA TGTGGCTATC AATCAGCATG AAGCAATTCA GAAGTTTATA 
                       GTAGACTTGA TTCAAGAAAA TGTCGCAATC AATCAGCATG AGGCAATTTC AAAGTTTATA 
                       GTAGACTTGA TTCAAGAAAA TGTGGCTATC AATCAGCATG AGGCAATTTC AAAGTTTATA 
                       GTCGACCTAA TTCAAGAGAA TGTAGCTATC AACCAGCATG AAGCAATTCA GAGGTTTATA 
                       GTTGATCTCA TTCAGGAAAA TGTAGCCATC AACCAGCATG AAGCAATTCA GAAATTTATT 
                       GTTGATCTCA TTCAAGAAAA TGTAGCCATC AACCAGCATG AAGCAATTCA GAAATTTATT 

                       CAAGGAACAG TTGCTGATTG TGCACCTGTA GTACCAATTT CAGCTCAGCT GAAGTATAAT 
                       CAAGGAACTG TTGCTGATGG TGCACCAGTA GTACCTATTT CAGCACAGTT GAAGTATAAT 
                       CAAGGAACTG TTGCTGATGG TGCACCAGTA GTACCTATTT CAGCACAGTT GAAGTATAAT 
                       GAAGGAACGG TTGCTGATGG TGCACCAGTG GTACCTATTT CTGCCCAATT GAAGTATAAT 
                       CAGGGAACTG TTGCAGATGG TGCACCAGTG GTACCAATTT CTGCGCAGCT GAAGTATAAT 
                       CAGGGAACTG TTGCAGATGG TGCACCTGTA GTACCAATTT CTGCGCAACT GAAGTATAAT 

                       ATTGATGTTG TATGCGAGTA TATTGTGAAG AAGATCCCAA TTCCAGAAAG GAACTGTGTC 
                       ATTGATGTTG TGTGCGAATA TATTGTGAAG AAGATCCCAA TCCCTGAAAG GAACTTTGTT 
                       ATTGATGTTG TGTGTGAGTA TATTGTGAAG AAGATCCCAA TCCCTGAAAG GAACTTTGTT 
                       ATTGATGCTG TGTGTGAATA TATCGTGAAA AAGATCCCAA TCCCTGAAAG GAACTTTGTT 
                       ATTGATGTTG TGTGTGAATA TATTGTGAAA AAGATCCCCA TTCCAGAGAG AGACTTTACT 
                       ATTGATGTTG TGTGTGAGTA TATCGTGAAA AAGATCCCCA TTCCAGAGAG GGACTTTACT 

                       TCTCCACCTA ATATGATTGT AATTCGATCA TTTGACGTCA ACAAGCCTGG GTTTGAGGTT 
                       TCTCCACCTA ACATGATTGT TATTCGGTCA TTTGATGTCA ATAAACCTGG TTATGAGGTT 
                       TCTCCTCCTA ATATGATCGT TATTCGGTCA TTTGATGTCA ATAAACCTGG TTATGAGGTT 
                       TCTCCGCCTA ATATGATAGT GATTCGGTCC TTTGATGTCA ATAAACCTGG TTTTGAGGTT 
                       TCACCACCAA ATATGATTGT GATTCGGTCA TTTGATGTCA ATAAGCCTGG GTTTGAGGTT 
                       TCACCACCAA ATATGATTGT TATTCGGTCA TTTGATGTCA ACAAGCCTGG GTTTGAGGTT 

                       GACGAAATAA AAGGAGGTGT AGCTGGGGGA AGCATTCTGA GGGGTGTTTT GAAAGTAAAC 
                       GATGAAATTA AAGGAGGTGT AGCTGGTGGA AGCATTCTGA GGGGTGTTTT GAAGGTCAAT 
                       GATGAAATAA AAGGAGGTGT AGCTGGTGGG AGCATTTTGA GGGGTGTTTT GAAGGTCAAT 
                       GATGAAATAA AAGGAGGTGT AGCTGGTGGA AGCATTCTGA GGGGTGTTTT GAAGGTCAAC 
                       GATGAGATAA GAGGTGGTGT TGCTGGTGGA AGCATTCTCA GGGGTGTTTT GAAAGTGAAT 
                       GATGAGATAA GAGGTGGTGT TGCTGGTGGA AGCATTCTCA GGGGTGTTTT GAAAGTAAAT 

                       CAATTCATTG AAGTTCGACC TGGGATAGTG GTTAAAGACG AGAGTGGGAA TATCAGGTGC 
                       CAATTCATTG AAGTTCGTCC TGGCATTGTT GTTAAAGACG AGAGTGGAAA TATCAGATGC 
                       CAATTCATTG AAGTTCGTCC TGGGATTGTT GTTAAAGATG AGAGTGGAAA TATCAGATGC 
                       CAATTCATTG AAGTTCGACC TGGTATAGTT GTTAAAGATG AGGATGGAAA TATGAGATGC 
                       CAGTTTATTG AGGTTCGTCC TGGGATTGTT GTTAAAGATG AGAATGGGAA CATCAAATGC 
                       CAGTTTATTG AGGTTCGTCC TGGAATTGTT GTTAAAGATG AGAACGGGAA CATCAAATGC 

                       ACACCTATAT ACTCAAGAAT AGTTTCACTG TATGCTGAGC AAAATGAGCT TCAATTTGCT 
                       ACACCCATAT ACTCAAGAAT AGTTTCATTG TACGCTGAAC AAAATGAGCT TCAATTTGCT 
                       ACGCCCATAT ACTCAAGAAT AGTTTCATTG TATGCTGAAC AAAATGAGCT TCAATTTGCT 
                       ACACCTATAT ACTCTAGAAT AGTTTCATTG TATGCTGAAC AAAATGAGCT TCAATTTGCT 
                       ACACCAATAT ATTCTAGGAT AGTCTCATTG TATGCTGAAC AAAATGAGCT GCAATTTGCT 
                       ACACCAATAT ATTCTAGGAT AGTCTCATTG TATGCTGAAC AAAATGAGCT GCAATTTGCT 

                       GTGCCAGGAG GTCTGATTGG TGTTGGCACA ACCATGGATC CCACTTTGAC ACGTGCTGAT 
                       GTGCCTGGAG GCCTAATTGG TGTTGGGACA ACAATGGATC CCACTTTGAC ACGCGCTGAT 
                       GTTCCTGGAG GCCTAATTGG TGTTGGGACA ACAATGGATC CCACTTTGAC ACGTGCTGAT 
                       GTGCCTGGAG GCCTTATTGG TGTTGGAACA ACAATGGATC CCACTTTGAC GCGTGCTGAC 
                       GTGCCTGGAG GCCTCATTGG GGTTGGCACA ACCATGGACC CCACTTTAAC ACGAGCTGAT 
                       GTTCCAGGAG GTCTCATTGG AGTTGGTACA ACCATGGACC CCACTTTAAC ACGTGCTGAT 

                       CGGTTGGTGG GGCAGGTTCT TGGAGAGGTT GGGTCACTGC CAGAGGTTTA TGTTGAACTT 
                       AGGTTGGTAG GTCAAGTTTT AGGAGAGGTT GGATCACTAC CTGAGGTTTT TGTTGAACTG 
                       AGGTTGGTAG GTCAAGTTTT GGGAGAGGTT GGATCACTAC CTGAGGTTTT TGTTGAACTT 
                       AGGTTGGTGG GGCATGTTCT TGGAGAGGTT GGGTCACTGC CCGAGGTTTT CGTTGAGCTT 
                       CGCCTGGTGG GGCAAGTTCT TGGAGAGGTT GGATCCCTCC CTGATGTTTT TGTTGAACTA 
                       CGACTGGTGG GGCAAGTTCT TGGGGAGGTT GGGTCACTCC CTGATGTTTT TGTTGAACTA 

                       GAGGTGAACT TCTTCTTGCT CCGGCGACTA CTTGGGGTCC GGACAAAAGG ATCCGAGAGA 
                       GAGGTAAACT TTTTCCTGCT TCGACGACTT CTTGGTGTCC GAACAAAAGG GTCTGAGAGA 
                       GAGGTAAACT TTTTCCTGCT TCGGCGGCTC CTTGGTGTCC GAACAAAAGG GTCTGAGAGA 
                       GAGGTTAACT TTTTCTTGCT TCGACGGCTT CTTGGTGTCC GAACAAAAGG ATCCGAGAAA 
                       GAGGTAAACT TCTTCCTGCT GCGACGGCTT ATTGGTGTAA GGACTAAGGG AACAGAAAAG 
                       GAGGTAAATT TCTTCCTTCT GAGACGGCTT ATTGGTGTAA GGGCTAAGGG CACAGAAAAG 

                       CAAGGAAAGG TATCTAAACT CGCGAAAGCA GAGATTCTAA TGTTGAATAT AGGATCAATG 
                       CAGGGGAAGG TATCCAAGCT GGCCAAAGGA GAGATGCTAA TGTTGAACAT TGGATCAATG 
                       CAGGGAAAGG TATCCAAGCT GGCTAAAGGA GAGATGTTAA TGTTGAACAT TGGATCAATG 
                       CAGGGGAAGG TAGCTAAGCT GACTAAATCA GAAATACTAA TGTTGAACAT AGGATCAATG 
                       CAGGGAAAGG TTTCAAAGCT GACTAAGGGA GAGATCCTCA TGTTGAATAT TGGGTCCATG 
                       CAGGGAAAGG TTTCAAAACT AACTAAAGGG GAGATCCTCA TGTTGAATAT TGGGTCCATG 

                       TCGACAGGGG CCAGAGTTGT TGCAGTGAAG AACGATTTGG CAAAGTTGCA ACTCACATCC 
                       TCGACGGGGG CTAGAGTAGT TGCTGTGAAG AATGACTTGG CGAAGTTGCA ACTTACTTCC 
                       TCGACGGGGG CTAGAGTAGT TGCTGTGAAG AATGACTTGG CGAAGTTGCA ACTCACTTCC 
                       TCAACTGGTG CGAAAGTAAC TGCTGTGAAG AATGACTTGG CAAAATTGCA ACTTACATCT 
                       TCTACAGGTG CTCGAGTCCT TGCTGTTAGG AATGATTTGG CAAAGTTGCA ACTCACATCT 
                       TCCACTGGTG CGCGTGTCCT TGCTGTTAGG AATGATTTGG CAAAGTTGCA ACTGACATCT 

                       CCTGTGTGCA CTAGCAAGGG GGAGAAGATT GCCCTGAGCA GACGTGTCGA GAAGCATTGG 
                       CCTGTGTGCA CTAGCAAGGG TGAGAAGATT GCACTTAGTC GACGTGTTGA GAAGCATTGG 
                       CCTGTGTGCA CTAGCAAGGG CGAGAAGATT GCACTTAGTC GTCGTGTTGA GAAGCATTGG 
                       CCTGTGTGCA CTAGCAAGGG TGAGAAGATT GCACTCAGTC GACGTGTTGA GAAGCATTGG 
                       CCTGTGTGCA CCAGCAGAGG GGAGAAGATT GCACTTAGTC GGAGAGTTGA GAAGCATTGG 
                       CCTGTGTGCA CCAGCAGAGG GGAGAAGATT GCACTCAGTC GGAGAGTTGA GAAGCATTGG 

                       CGTCTAATAG GATGGGGCCA AATCCAAGCA GGAACCACAC TTGATGTTCC ACCTGCACCT 
                       CGTCTTATCG GGTGGGGACA AATCCAAGCT GGAATCACTC TTGATGTCCC TCCCGCCCCC 
                       CGTCTTATTG GGTGGGGACA AATCCAAGCT GGAATCACTC TTGATGTCCC TCCCGCCCCC 
                       CGTCTTATTG GGTGGGGTCA AATCCAAGCT GGAATCACTC TCGAAGTCCC TCCTACACCC 
                       CGTCTGATTG GATGGGGCCA AATTCAAGCT GGAACCACTC TCGATGTCCC ACCCA-GCCC 
                       CGTCTGATTG GATGGGGCCA AATTCAAGCT GGAACCACTC TTGATATCCC AGCCA-ACCC 

                       GTTCTGAATT AA 
                       CATCTGAGTT GA 
                       CAACTGAGTT GA 
                       ATCTTGAATT GA 
                       CATTTGA--- -- 
                       CATTTGA--- -- 
