# Supplementary material for: Polyploidy Did Not Predate the Evolution of Nodulation in All Legumes
Source: PLoS One. 2010 Jul 16;5(7):e11630. doi: 10.1371/journal.pone.0011630 (PMC2905438; doi:10.1371/journal.pone.0011630)
Supplement: File S2 — Alignments and trees. Trimmed alignments and trees for all 1249 trees described in the paper. (2.55 MB GZ) [file pone.0011630.s005.gz › alncln3/cl10198.cln]

>Cf378d
AGGGTTTCACCTAAACTTGCTGTTCAAAGGAAATCCAACCGCGTCAGCAGGAAACGCAGTTCACCAATTTGTGCTGAATACCGTGATAGTAGAAGTGGAGGTGGGGATTTTGTTGCTGGTTTTCTTCTTGGAGGTGCAATTTTTGGAACACTATCATATATCTTTGCTCCCCAGATCAGAAGGTCTCTGCTAAATGAAGATGAATATGGATTTCGCAAGGCCAAAAGACCAATTTACTATGATGAAGGTTTAGAGAGGACCAGGCAGACTTTAAATGAAAAGATCGGCCAACTAAATTCTGCCATTGATAACGTATCCTCACGCTTGAGAGGTGGCAACAATGTGCCTGCTGCCCCAGTAGAAAACGATCCTGAAGTGGAAGCTACCATATGA
>Glyma01g44450
CGAGTTGGACCTAAGCTCACTGTTCAAAGGAGATCAAACCTTGTCAAGAGGAACCACACTTCTTCAATTAGTGCAGAATACCG------AGGAGGTGGAGGTGGGGATTTTGTTGCTGGCTTTCTTCTGGGTGGTGCAGTTTTTGGAACTCTAGCTTATATCTTTGCTCCCCAGATCAGAAGATCTCTGCTAAACGAAGATGAGTATGGGTTTCGCAAGGCCAAAAGACCAATATATTACGATGAAGGGTTAGAGAGGACCAGGCAGACCTTGAATGAGAAGATAGGCCAACTAAACTCTGCCATTGATAATGTATCTTCCCGTTTGAGAGGTGGCAACAACGTACCTGCTGCAAAGATAGAAAGTGATCCTGAGGTGGAAGCAACCATGTGA
>Glyma11g01080
CGGGTTGGACCTAAGCTCAGTGTTCAAAGGAGATCAAGCCTTGTCAAGAGGAACCACACTTCTTCAATTTGTGCAGAATACCGTGATAGAGGAGGTGGAGGTGGCGATTTTGTTGCTGGCTTTCTTCTGGGTGGTGCAGTTTTTGGAACTCTTGCTTATATCTTTGCTCCCCAGATCAGAAGATCTCTGCTAAACGAAGATGAGTATGGGTTTCGTAAGGCCAAAAGACCAATATATTACGATGAAGGGTTAGAGAGGACCAGGCAGACCTTGAATGAGAAGATAGGCCAACTAAATTCTGCCATTGATAATGTATCTTCCCGTTTGAGAGGTGGCAACAACGTACCTGCTGCAAAGATAGAAAGTGATCCTGAGGTGGAAGCAACCATGTGA
>MtCU302334_4
CGGTTTGGACCTAAGCTTGCTGTTCAAAGGAAATCAAACCTTGCCAGAAGGAACCTCATTTCACCGGTTCGTGCAGAACATCG------TAATAACAGAGGTGGGGATTTGGTTGCTGGTTTTCTTCTGGGTGGTGCTATTTTCGGAACTCTGGCTTATGTTTTTGCTCCTCAGATCAGAAAATCTCTGCTAAATGAAGATGAATATGGGTTTCGTAGGGCCAGAAGACCACCTTATTATGACGAAGGGCTAGAGAGGACCAGGGAGACCTTGAATGATAAGATACGCCAACTAAATTCTGCCATTGATAATATATCTTCACGTCTGAGAGGTAACAAGAAAGTGCCTGCTGCCCCTTTAGAAAGTGATCCTGAATTTGAAG---GCGTTTGA
>VvGSVIVP00013966001
CCGAAAACACCAAGGCTGATGATTCAAAGGAAATCGAAC------AGAAATGTCCGCAAGTTATCTGTTTGTGCAGAGCACAATGGTAATAAAGGTGGAGGTGGTGATTTTGTTGCTGGTTTCCTTCTCGGAGGTGCAGTGTTTGGAACTTTAGCATATGTGTTTGCTCCACAGATTAGAAGATCCCTGCTGAATGAAGATGAATATGGGTTTCGAAGAGCAAAACGACCAATGTATTATGATGAAGGCTTAGAGAAGACCAGGCAGACGTTAAATGCAAAAATAAGCCAACTCAATTCTGCCATTGACAATGTATCTTCACGCTTGAGAGGCGGTAATAGTTCACCTTCAGTACCTATTGAAACCGATCCTGAAGTCGAAGCTACAATGTGA
