# Supplementary material for: Polyploidy Did Not Predate the Evolution of Nodulation in All Legumes
Source: PLoS One. 2010 Jul 16;5(7):e11630. doi: 10.1371/journal.pone.0011630 (PMC2905438; doi:10.1371/journal.pone.0011630)
Supplement: File S2 — Alignments and trees. Trimmed alignments and trees for all 1249 trees described in the paper. (2.55 MB GZ) [file pone.0011630.s005.gz › alncln3/cl10198.phy]

 5 393
Cf378d                 AGGGTTTCAC CTAAACTTGC TGTTCAAAGG AAATCCAACC GCGTCAGCAG GAAACGCAGT 
Glyma01g44450          CGAGTTGGAC CTAAGCTCAC TGTTCAAAGG AGATCAAACC TTGTCAAGAG GAACCACACT 
Glyma11g01080          CGGGTTGGAC CTAAGCTCAG TGTTCAAAGG AGATCAAGCC TTGTCAAGAG GAACCACACT 
MtCU302334_4           CGGTTTGGAC CTAAGCTTGC TGTTCAAAGG AAATCAAACC TTGCCAGAAG GAACCTCATT 
VvGSVIVP00013966001    CCGAAAACAC CAAGGCTGAT GATTCAAAGG AAATCGAAC- -----AGAAA TGTCCGCAAG 

                       TCACCAATTT GTGCTGAATA CCGTGATAGT AGAAGTGGAG GTGGGGATTT TGTTGCTGGT 
                       TCTTCAATTA GTGCAGAATA CCG------A GGAGGTGGAG GTGGGGATTT TGTTGCTGGC 
                       TCTTCAATTT GTGCAGAATA CCGTGATAGA GGAGGTGGAG GTGGCGATTT TGTTGCTGGC 
                       TCACCGGTTC GTGCAGAACA TCG------T AATAACAGAG GTGGGGATTT GGTTGCTGGT 
                       TTATCTGTTT GTGCAGAGCA CAATGGTAAT AAAGGTGGAG GTGGTGATTT TGTTGCTGGT 

                       TTTCTTCTTG GAGGTGCAAT TTTTGGAACA CTATCATATA TCTTTGCTCC CCAGATCAGA 
                       TTTCTTCTGG GTGGTGCAGT TTTTGGAACT CTAGCTTATA TCTTTGCTCC CCAGATCAGA 
                       TTTCTTCTGG GTGGTGCAGT TTTTGGAACT CTTGCTTATA TCTTTGCTCC CCAGATCAGA 
                       TTTCTTCTGG GTGGTGCTAT TTTCGGAACT CTGGCTTATG TTTTTGCTCC TCAGATCAGA 
                       TTCCTTCTCG GAGGTGCAGT GTTTGGAACT TTAGCATATG TGTTTGCTCC ACAGATTAGA 

                       AGGTCTCTGC TAAATGAAGA TGAATATGGA TTTCGCAAGG CCAAAAGACC AATTTACTAT 
                       AGATCTCTGC TAAACGAAGA TGAGTATGGG TTTCGCAAGG CCAAAAGACC AATATATTAC 
                       AGATCTCTGC TAAACGAAGA TGAGTATGGG TTTCGTAAGG CCAAAAGACC AATATATTAC 
                       AAATCTCTGC TAAATGAAGA TGAATATGGG TTTCGTAGGG CCAGAAGACC ACCTTATTAT 
                       AGATCCCTGC TGAATGAAGA TGAATATGGG TTTCGAAGAG CAAAACGACC AATGTATTAT 

                       GATGAAGGTT TAGAGAGGAC CAGGCAGACT TTAAATGAAA AGATCGGCCA ACTAAATTCT 
                       GATGAAGGGT TAGAGAGGAC CAGGCAGACC TTGAATGAGA AGATAGGCCA ACTAAACTCT 
                       GATGAAGGGT TAGAGAGGAC CAGGCAGACC TTGAATGAGA AGATAGGCCA ACTAAATTCT 
                       GACGAAGGGC TAGAGAGGAC CAGGGAGACC TTGAATGATA AGATACGCCA ACTAAATTCT 
                       GATGAAGGCT TAGAGAAGAC CAGGCAGACG TTAAATGCAA AAATAAGCCA ACTCAATTCT 

                       GCCATTGATA ACGTATCCTC ACGCTTGAGA GGTGGCAACA ATGTGCCTGC TGCCCCAGTA 
                       GCCATTGATA ATGTATCTTC CCGTTTGAGA GGTGGCAACA ACGTACCTGC TGCAAAGATA 
                       GCCATTGATA ATGTATCTTC CCGTTTGAGA GGTGGCAACA ACGTACCTGC TGCAAAGATA 
                       GCCATTGATA ATATATCTTC ACGTCTGAGA GGTAACAAGA AAGTGCCTGC TGCCCCTTTA 
                       GCCATTGACA ATGTATCTTC ACGCTTGAGA GGCGGTAATA GTTCACCTTC AGTACCTATT 

                       GAAAACGATC CTGAAGTGGA AGCTACCATA TGA 
                       GAAAGTGATC CTGAGGTGGA AGCAACCATG TGA 
                       GAAAGTGATC CTGAGGTGGA AGCAACCATG TGA 
                       GAAAGTGATC CTGAATTTGA AG---GCGTT TGA 
                       GAAACCGATC CTGAAGTCGA AGCTACAATG TGA 
