# Supplementary material for: Polyploidy Did Not Predate the Evolution of Nodulation in All Legumes
Source: PLoS One. 2010 Jul 16;5(7):e11630. doi: 10.1371/journal.pone.0011630 (PMC2905438; doi:10.1371/journal.pone.0011630)
Supplement: File S2 — Alignments and trees. Trimmed alignments and trees for all 1249 trees described in the paper. (2.55 MB GZ) [file pone.0011630.s005.gz › alncln3/cl10201.phy]

 5 513
Cf9902d                GAGGACTTTC GAGTTGATCA GATTCCTAAG GAATTCAAAT TCACGGAGTA CACGGAGGTG 
Glyma01g41880          AAGGATTTTC GAGTGGACGT GCTTTCAAAG GAATTCAATT TCACGGAATA CGATGAAGTG 
Glyma11g03490          AAGGATTTTC GAGTAGACGT GCTTCCAAAG GAATTCAATT TCACGGAGTA TGATGAAGTG 
MtCR931740_14          AAGGAATTTC GAGTCGACAT GATTCATAAG GAATTCAAAT TCACAGAATA CACAGAAGTG 
VvGSVIVP00009605001    GAGGAATTCA GGGTTGATAC AATCTCTAAG GAATTTAAGT TTGAGGAATG CCCAGAAGTC 

                       AAGAAATGTT ATCCTCACGG GTACCATGGA GTTGACAGAC ATGGAAGACC ATTATACATA 
                       AAGAAATGCT ATCCTCATGG ATACCACGGA GTTGATAGAT ACGGCAGACC CGTGTATATT 
                       AAGAAATGCT ATCCTCATGG ATACCACGGA GTTGATAGAT ACGGCAGACC CGTGTATATT 
                       AAAAAATGTT ATCCCCATGG ATACCATGGA GTTGATAAAT GTGGCAGACC TGTGTATATT 
                       AAGAAATGCT ATCCTCATGG ATTTCATGGA GTTGATAGGA AGGGTAGACC ATTATACATT 

                       GAAAGAGTTG GGTTGGTAGA CCTTAATAAA CTAATGGAAG TGACCACAAT TGAAAGGTTT 
                       GAGAGAATTG GGATGGTAGA CCTTAACAAA CTGGGGCAAG TAACCACATT TGAAAGGTTT 
                       GAGAGAATTG GGATGGTAGA CCTTAACAAT CTGGGGCAAG TAACCACATT TGAAAGGTTT 
                       GAGAGAATTG GGATGATAGA TATTAACAAA CTGTGGCAAA TAACCACACA AGAAAGGCTT 
                       GAAAGGACTG GGCTAGTTGA TCTTAATGCT CTCCTGCAAC TAACTACTAT TGAAAGATTT 

                       ATTAAATATC ATGTGTCAGA GCAAGAGAAG ACACTAAGCA TAAGATACCC TGCATGTTCA 
                       ATCAAACATC ATGTGTCAGA GCAAGAAAAA ACTCTCAAAG TAAGATTCCC TGCATGTTCA 
                       ATCAAACATC ATGTGTCAGA GCAAGAAAAA ACTCTCAAAG TAAGATTCCC TGCATGTTCA 
                       ATCAAGCATC ATGTGTCAGA ACAAGAGAAA ACACTAAGAG TTAGATACCC TGCATGTTCG 
                       GTGAAGTATC ATGTGTCTGA GCAAGAAAAA ACATTGAAGT TGAGGTTTCC TGCATGTTCA 

                       CTCGCGGCCA AGAGGCACAT AGCTTCTACT ACTACTATCT TGGATGTAAA CGGAGTGGGA 
                       CTAGCTGCTA AAAGGCACAT AGCATCCACT ACAAGTATCT TGGATGTCAA CGGAGTAGGA 
                       CTAGCTGCTA AAAGGCACAT AGCATCCACT ACAAGTATCT TGGATGTCAA CGGAGTAGGA 
                       TTAGCAGCTA AAAGACACAT AGCTTCCACC ACAAGTATCT TGGATGTCAA TGGAGTAGGA 
                       GTTGCAGCTA AGAGGCATAT AGCTTCTTCA ACGAGTATAA TAGATGTGAA AGGAGTTGGA 

                       ATGTCCAATT TTTCCAAGCC TGCCAGATAC TTATTCACGG AAATTCAGAA GATTGATAGC 
                       ATATCTAATT TCTCAAAGCC TGCAAGATAC CTCTTTATGG AAATTCAGAA AATCGATAGC 
                       ATGTCTAATT TCTCAAAGCC CGCAAGGTAC CTCTTTATGG AAATTCAGAA AATCGATAGT 
                       ATGTCTAATT TCTCAAAGCC TGCAAGGTAC ATCTTCATGG AAATTCAGAA GATTGATAGC 
                       GTTTCAAACT TCTCAAGGCC TGCAAGACAT CTCTTTATGG AGATTCAAAA GATTGATAGC 

                       AATTACTATC CTGAGACACT AAATCAGCTG TTTATTATAA ACGCTGGATC TGGGTTCAGG 
                       TGTTACTATC CTGAGACTCT AAATCAGCTC TTTATTATTA ATGCCGGATC TGGGTTTAGG 
                       TGTTACTATC CTGAGACTCT AAATCAGCTC TTTATTATTA ATGCCGGATC TGGGTTTAGG 
                       AGTTATTATC CTGAGACTCT AAATAAACTC TTTATTATTA ATGCTGGTTC TGGCTTTAAG 
                       AATTATTACC CCGAGACTCT TAATCGACTT TTTATTGTGA ATGCTGGATC TGGGTTTAGG 

                       ATCCTGTGGA AAGCAGTGAA AGCCTTTCTG GATGTACGCA CACTAGCAAA AATTCAAGTA 
                       ATGCTGTGGA AAGCAGTAAA GACATTCCTA GATGTACGCA CAGTGGCAAA AATTCATGTG 
                       ATGCTGTGGA AAGCAGTAAA GGCATTCCTA GATGTACGCA CAATGGCAAA AATTCATGTG 
                       ATGTTGTGGA AAGCAGTGAA GGCATTCCTA AGTGAACGCA CAGTAGCAAA AATTCAAGTT 
                       GCCCTCTGGA AAGCAATCAA GGCATTTCTT GATGCGCGCA CAATAGCAAA GATTGAGGTT 

                       TTGGGTGCTA ATTATCTCCA TGTTCTGCTT GAA 
                       TTAGGTTTCA ATTATCTCAG TGTCCTGCTT GAG 
                       TTAGGTTCTA ATTATCTCAG CGTCCTACTT GAG 
                       TTGGGTTCTA ATTATCTCAG TGTGTTGCTA GAG 
                       CTAGGAAGCA ACTACCAGAG CAACCTGGTT GAA 
