# Supplementary material for: Polyploidy Did Not Predate the Evolution of Nodulation in All Legumes
Source: PLoS One. 2010 Jul 16;5(7):e11630. doi: 10.1371/journal.pone.0011630 (PMC2905438; doi:10.1371/journal.pone.0011630)
Supplement: File S2 — Alignments and trees. Trimmed alignments and trees for all 1249 trees described in the paper. (2.55 MB GZ) [file pone.0011630.s005.gz › alncln3/cl10209.cln]

>Cf17615d
TGTGAACCTGTTGCCCCGGAAACCGTTGGTTCCACAGCTGTTGTTGCTGTTATCTGTGCA
TCTCATGTCATTGTTGCCAACTGTGGTGATTCAAGAGCGGTTCTTTGCCGTGGCAAAGAA
CCCATGGCGTTATCAGTAGATCATAAACCAAATCGAGATGATGAATATGCAAGAATTGAA
GCAGCTGGAGGCAAGGTAATACAATGGAATGGTCATCGTGTATTTGGTGTTCTTGCAATG
TCAAGGTCTATCGGCGATAGATATTTGAAGCCTTGGATTATTCCAGAACCAGAAGTTATG
TTTCTCCCTCGTGCAAAAGACGACGAATGCCTCATTCTGGCAAGCGATGGTCTATGGGAT
GTTATGACAAATGAGGAGGCATGTGACCTAGCTCGAAGACGAATACTTTTGTGGCACAAG
AAAAACAGCATCACAACACCCTCAGAAAGGGGAGAGGGAGCTGACCCTGCTGCACAAGCA
GCAGCTGAGTACCTATCGTCCCGTGCTCTCCAGAAAGGAAGCAAAGAA
>Cf1817d
ATTGAACCACTTGCTCCAGAAACTGTTGGTTCTACCGCTGTGGTTGTCATTTTATCTGAA
ACTTATTTAATAGTTGCAAATTGTGGGGATTCTAGGGCAGTCTTGTCTCGGGGAAAGGAA
GCCTTGCCATTATCTTCTGACCACAAACCAAATAGAGAAGATGAATGGGCAAGGATAGAA
GCTGCAGGAGGAAGGATCATACAGTGGAATGGGTACCGGGTACTTGGTGTCTTGGCAGTG
TCAAGGTCCATAGGTGATAGGTACCTTAAACCATGGATAATCCCGGAGCCAGAAGTGAAG
TTCATCCGCAGAGAGAAAAAGGATGAGTGCTTCATTCTGGCAAGCGATGGTTTATGGGAT
GTCATGACAAATGAAGAAGCCTGTGAGATTGCGCGAAAACGAGTCCTTCTCTGGTACAAG
AAGCATGGGAATGGTGGGATGACAGCGCCGGCCGACGGAGTGGACCCTGCAGCTCAGTCT
GCTGCAGAGTATTTATCCAAACTAGCACTCCAACGGGGAAGCAAAGAT
>Cf4222d
TTAGAACCTCTTATTCCTGAAACTGTTGGGTCTACTGCTGTGGTTGCCATTTTTGCCAAA
AGTCACATAATAGTTGCAAATTGTGGGGATTCAAGAGCAGTCTTGTGTCGTGGAAAACAA
GCCCTTCCATTGTCTTCTGACCATAAGCCAAATAGGGAGGATGAGTGGGCAAGAATAGAA
GCTGCAGGAGGAAGGGTCATACAGTGGAATGGATACAGAGTTCTTGGTGTTTTGGCAGTG
TCAAGATCAATAGGTGACAGATACTTGAAGCCATGGATAATTGCAGAACCAGAAGTGAAG
TTTGTGGTTAGAGAGAAAACTGATGAGTGCCTTATTCTAGCCAGTGATGGTTTATGGGAT
GTAATGACAAATGAAGAAGCCTGTCAAGCTGCAAGAAACCGAATACTTCTTTGGCACAAG
AAGTATGGCAATGGAAACGGAACAACAGAAAATGAAAAAGCTGATCCTGCAGCTCAGTAT
GCTGCAGATTATCTATCTAGAATTGCCCATCAAAGGGGAAGTAAAGAT
>Glyma04g05660
CGTGAGCCTGTTGCCCCAGAAACTGTTGGATCCACTTCTGTTGTTGCTATTATCTGTTCA
TCTCATATCATAGTTTCAAACTGTGGTGATTCAAGAGCGGTTCTGTGTCGTGGCAAAGAA
CCCATGGCGCTATCTGTTGATCATAAACCAAATCGAGATGATGAATATGCAAGAATTGAG
GCCGCTGGAGGCAAGGTGATACAATGGAATGGTCACCGAGTATTTGGTGTTCTAGCAATG
TCAAGGTCTATTGGTGATAGGTATTTGAAGCCATGGATTATTCCAGACCCCGAGGTGACG
TTTCTTCCTCGTGCGAAAGATGATGAATGCCTCATTCTGGCCAGTGATGGCCTGTGGGAT
GTCATGACCAACGAAGAGGTGTGTGACATTGCTCGGCGGCGCATACTTCTCTGGCACAAG
AAAAATGGCTTGGCATTGTC---AGAAAGGGGAGAGGGAATTGATCCTGCTGCACAAGCA
GCTGCAGAGTACCTATCGAACCGTGCTCTTCAGAAAGGAAGCAAAGAC
>Glyma06g05670
TGTGAGCCTGTTGCCCCAGAAACTGTTGGATCCACTTCTGTTGTTGCTATTATCTGTTCA
TCTCATATCATAGTTTCAAACTGTGGTGATTCAAGAGCGGTTCTATGTCGTGCCAAAGAA
CCCATGGCACTATCTGTTGATCATAAACCAAATCGAGATGATGAATATGCAAGAATTGAG
GCTGCTGGAGGCAAGGTGATACAATGGAATGGCCACCGAGTATTTGGTGTTCTAGCAATG
TCAAGGTCTATTGGTGATAGGTATTTGAAACCATGGATTATTCCGGACCCCGAGGTGACG
TTTCTTCCTCGTGCAAAAGATGATGAGTGCCTCATTCTGGCCAGTGATGGCCTGTGGGAT
GTCATGACCAACGAAGAGGTGTGTGACATTGCTCGGCGGCGCTTACTTCTCTGGCACAAG
AAAAATGGCTTGGCACTGTC---AGAAAGGGGAGAGGGAATTGATCCTGCTGCTCAAGCA
GCTGCAGACTACCTATCGAACCGTGCTCTTCAGAAAGGAAGCAAAGAC
>Glyma09g07650
GTTGAACCTCTTGCTTCTGAGACTGTTGGCTCCACTGCTGTGGTTGCCATTTTGACTCAA
ACACACATAATAGTTGCAAATTGTGGAGATTCAAGAGCTGTCTTGTGTCGCGGAAAACAA
GCACTGCCTTTGTCTGATGACCACAAACCAAATAGAGACGATGAATGGGAAAGGATAGAA
GCTGCAGGAGGAAGGGTTATACAATGGAATGGGTACCGAGTTCTAGGTGTTTTGGCAGTG
TCAAGATCCATAGGTGATAGGTACTTGAAGCCATGGGTAATTCCAGAGCCAGAAGTGAAG
TGTGTCCAAAGAGACAAAAGCGACGAGTGCCTCATTCTAGCCAGTGATGGTTTATGGGAT
GTCATGACAAACGAAGAAGCCTGCGAAATTGCACGAAAGCGGATCCTTCTTTGGCATAAG
AAGAATGGCAACAACTCATCATCAGAACAAGGCGAAGGAGTTGATCCTGCAGCTCAGTAT
GCTGCAGAGTATCTTTCTAGACTTGCCCTCCAAAGAGGAACCAAAGAT
>Glyma13g16640
ATTGAAACTGTTGCTCCTGAGACTGCTGGCTCCACTGCAGCGGTTGCCATTTTAAGCCAA
ACCCACATCATAGTTGCAAATTGTGGAGATTCAAGAACTGTCTTATACCGTGGAAAAGAA
GCCATGCCATTGTCTTCTGACCACAAACCAAATAGAGAGGATGAGCGGGCTCGGATAGAA
GCTGCGGGAGGAAGAGTCATACATTGGAAAGGATATCGAGTTCTTGGTGTCTTGGCGATG
TCAAGGTCCATAGGTGATAGATACCTGAAACCATGGATAATTCCAGAACCTGAAGTCAAT
ATTGTGCGTCGAGAAAAAAATGATCAGTGTCTTATTCTAGCAAGTGATGGTTTATGGGAT
GTAATGACAAATGAAGAAGCATGCGAGGTTGCAAAGAAGCGAATCCTTCTTTGGCACAAG
AAGTATGGTGACAACGGCACAACAGGACGCAGTGAAGGAGCGGATCCTGCAGCTCAGTCA
GCTGCAGAGTATCTAACTAAGCTTGCCATCCACAGGGGAAGCCAAGAT
>Glyma14g13020
AATGAACCTGTTGCCCCGGAAACTGTTGGCTCCACTGCTGTTGTTGCTGTTATTTGTGCA
TCTCATATCATAGTTGCAAATTGTGGTGATTCACGAGCGGTTCTATGTCGTGGCAAAGAA
CCCATGGCATTATCAGTGGACCATAAACCTAACCGAGACGATGAATATGCAAGAATTGAG
GCAGCTGGAGGAAAGGTGATTCAATGGAATGGCCATCGTGTATTTGGTGTTCTTGCAATG
TCAAGGTCTATTGGCGATAGATATTTGAAGCCATGGATTATTCCAGAACCAGAAGTTACG
TTTGTTCCCCGTACAAAAGATGACGAGTGTCTCATTCTGGCCAGCGATGGTCTGTGGGAT
GTTATGACGAATGAGGAGGTGTGTGACCTTGCTCGGAAACGAATAATTCTCTGGTACAAG
AAAAATGGCTTGGAACAATCATCAAAAAGGGGAGAGGGAATTGATCCTGCTGCACAAGCA
GCAGCAGAATACCTATCAAACCGTGCCCTTCAGAAAGGAAGCAAAGAT
>Glyma15g18850
GTTGAACCTCTTGCTTCTGAGACTGTTGGCTCCACTGCTGTAGTTGCCATTTTGACTCAA
ACACACATAATAGTTGCAAACTGTGGAGATTCAAGAGCTGTCTTGTGTCGCGGAAGAGAA
GCATTGCCATTGTCTGATGATCACAAACCAAATAGAGACGATGAATGGGAAAGGATAGAA
GCTGCAGGGGGAAGGATCATACAATGGAATGGGTACCGAGTTCTAGGTGTTTTGGCAGTG
TCAAGGTCCATAGGTGACAGGTACTTGAAACCGTGGGTAATTCCAGAGCCAGAAGTGAAG
TGTCTCCAATTAGACAAAAACGACGAATGCCTCATTCTGGCCAGTGATGGTTTATGGGAT
GTCATGACAAACGAAGAAGCCTGTGACATTGCACGAAAGCGAATCCTTCTTTGGCATAAG
AAGAATGGCAACAACTCATCATCAGAACAAGGTGAAGGAGTTGATCCTGCAGCTCAGTAT
GCCGCAGAGTATCTTTCTAGACTTGCCCTCCAAAGAGGAACCAAAGAT
>Glyma17g06030
ATTAAAACTGTTGCTCCTGAGACTGCTGGCTCCACTGCAGTGGTTGCCATTTTAAGCCAA
ACCCACATCATAGTTGCAAACTGTGGAGATTCAAGAACTGTCTTATACCGTGGAAAAGAA
GCCATGCCATTGTCTTCTGACCACAAACCAAATAGAGAGGACGAGTGGGCTAGGATAGAA
GCTGCGGGAGGAAGAGTCATACATTGGAAAGGATATCGAGTTCTTGGTGTCTTGGCAATG
TCAAGGTCCATAGGTGATAGATACCTGAAACCATGGGTAATTCCAGAACCCGAAGTCAAT
ATTGTGCGTCGAGAGAAAAACGATGAGTGTCTCATTCTAGCAAGTGATGGTTTATGGGAT
GTAATGACAAATGAAGAAGCATGTGAGGTTGCAAATAAGCGAATCCTTCTTTGGCACAAG
AAGTTTGGTGACAATGGCCCAACAGGACGCAGTGAAGGAGCTGATCCTGCAGCTCAGTCC
GCCGCAGAGTATCTAACTAAGCTTGCCATCCACAGGGGAAGCCAAGAT
>Glyma17g33410
AATGAACCTGTTGCCCCAGAAACTGTTGGCTCCACTGCTGTTGTTGCTGTTATTTGTGCT
TCTCATATCATAGTTGCAAATTGTGGTGATTCACGAGCAGTTCTATGTCGTGGCAAAGAA
CCCATGGCATTATCAGTGGACCATAAACCTAACCGAGATGATGAATATGCAAGAATTGAG
GCAGCTGGAGGAAAGGTGATTCAATGGAATGGCCATCGTGTATTTGGTGTTCTTGCAATG
TCAAGGTCTATTGGTATGTACTTCTTTAATCATAAATTTTACTTTATTTGCGGTGTCTCT
CTTGTGTACTAG------------------------------------------------
------------------------------------------------------------
------------------------------------------------------------
------------------------------------------------
>MtAC174307_25
AATGAAGTTGTTGCGCCAGAAACTGTTGGCTCCACTGCTGTTGTTGCTCTTATATCTTCA
TCCCATATTATAGTTGCAAACTGTGGTGATTCGAGAGCCGTTCTTTGTCGTGGCAAAGAA
CCAATGGCGTTATCAGTGGACCATAAACCGAACCGAGAAGATGAATATGCAAGAATTGAA
GCAGCCGGAGGAAAAGTGATACAGTGGAATGGTCATCGTGTATTTGGTGTTCTTGCAATG
TCAAGATCTATTGGAGACAGGTATTTGAAACCGTCAATTATTCCGGATCCAGAAGTTCAA
TTCATTCCTCGTGCAAAAGAGGATGAATGTCTCATTTTGGCTAGTGATGGTCTATGGGAT
GTGATGACAAATGAAGAGGTTTGTGACCTGGCTCGAAAACGTATACTTCTTTGGTACAAG
AAAAACGGCATGGAACTATC---GGAAAGGGGAGAGGGTAGTGATCCTGCGGCACAAGCA
GCAGCAGAGTTGCTATCGAATCGCGCTCTCCAGAAAGGAAGCAAAGAC
>MtCT967316_10
GGTGATCCTGTTGCACCAGAAACTGTTGGTTCCACTGCCGTTGTAGCTATTGTTTGTTCA
TCCCATATCATTGTTTCAAATTGTGGTGATTCGAGAGCGGTTCTATGTCGTGGAAAAGAA
CCGATGCCTTTATCTGTGGATCATAAACCAAATCGAGATGATGAATATGCAAGAATCGAG
GCAGCTGGTGGCAAGGTGATACAATGGAATGGTCATCGTGTATTTGGGGTTCTTGCAATG
TCAAGGTCTATTGGTGATAGATATTTGAAGCCATCAATTATTCCCGAACCAGAAGTTACA
TTCATCCCTCGTGCAAAAGATGATGAATGTCTCATTTTGGCTAGTGATGGCTTGTGGGAT
GTCATGACAAATGAAGAGGCATGCGACTTAGCTCGTAGGCGCATACTTCTTTGGCACAAG
AAAAATGGCTCAAAGCTGTT---AGTAAGGGGAGAGGGAATCGATCTTGCCGCACAGGCA
GCTGCAGAGTACCTATCAAACCGTGCTTTGCAGAAAGGAAGCAAAGAT
>VvGSVIVP00016515001
TCTACACTTGTTGCCTCTGAAACTGTTGGATCAACTGCTGTGGTTACCATTATTTGTCAA
ACTCACATCATAGTCGCAAATTGCGGTGATTCAAGGGCTGTACTGTGTCGTGGAAAAGTA
CCTGTGCCATTGTCAATAGATCACAAACCAAGTAGAGAAGACGAATATGCAAGGATAGAA
GCTGCAGGAGGCAAGATCATACAGTGGGACGGCTTACGTGTATGTGGCGTTCTTGCAATG
TCTAGGTCCATTGGTGATCGATACTTGAAACCATGGATCATCCCAGATCCAGAAGTAATG
TACATTCCCCGAGAAAAAGAAGATGAGTGCCTTATTCTTGCCAGTGACGGGTTATGGGAT
GTCATGACGAACCAGGAGGTTTGTGACACAGCAAGAAGACGAATACTCCTCTGGCATAAA
AAGAATGGTCATAACCCACCTGCAGAAAGGGGCAGGGGAGTTGATCCTGCAGCTCAAGCT
GCAGCAGAGTGTCTCTCAAAGCTTGCTCTCCAAAAGGGAAGCAAAGAC
>VvGSVIVP00032224001
CTTGAACCTGTTGCTCCAGAAACCGTTGGTTCTACTGCTGTTGTTGCCATTATTTGTTCA
TCCCATATCATTGTGGCAAATTGTGGTGATTCAAGGGCAGTCCTGTACCGTGGTAAAGAA
CCTATAGCTTTATCGGTCGATCATAAGCCAAATCGAGAAGATGAATATGCAAGGATTGAG
GCAGCTGGAGGCAAAGTCATACAGTGGAATGGGCATCGAGTTTTTGGTGTTCTTGCAATG
TCAAGGTCTATTGGTGATAGGTATTTGAAACCGTGGATTATACCTGAACCAGAGGTGACA
TTTATTCCTCGGGCAAGAGAAGATGAATGCCTCGTTCTAGCAAGTGATGGGCTATGGGAC
GTGATGACGAATGAGGAGGTATGTGATATAGCCCGAAGAAGAATACTCCTCTGGCACAAA
AAGAATGGTGTGACGATGCCCTCAGAAAGAGGCCAGGGGATCGACCCTGCAGCTCAAGCA
GCAGCAGAGTGCCTCTCAAACCGGGCTCTTCAGAAGGGAAGCAAGGAC
>VvGSVIVP00034142001
---GAACCTATTGCTCCAGAAACTGTTGGGTCTACAGCTGTGGTTGCCTTAATCTGTTCA
TCCCATATCATCATCGCCAACTGTGGTGATTCAAGAGCAGTTCTATGTCGTGGCAAGGAG
CCCATTGCACTATCAATTGATCATAGACCAAACAGAGAAGATGAATATGCAAGGATTGAG
GCATCTGGAGGCAAGGTCATACAATGGAATGGCCATCGTGTTTTCGGCGTTCTTGCAATG
TCGAGATCTATTGGTGATAGGTATCTGAAACCATGGATCATCCCAGAGCCAGAAGTCATG
ATGGTGCCTCGGGCTAGAGAAGACGACTGTCTCATCTTAGCCAGTGACGGGTTATGGGAT
GTCATGACAAACGAGGAAGTATGTGAAGTAGCTCGAAGGCGGATTCTGCTGTGGCACAAA
AAGAATGGAGTCGCATCCGT---AGAAAGGGGCAAAGGAATCGACCCTGCAGCTCAGGCA
GCAGCAGAGTACCTCTCAATGCTTGCTATCCAAAAGGGAAGCAAGGAC
