# Supplementary material for: Polyploidy Did Not Predate the Evolution of Nodulation in All Legumes
Source: PLoS One. 2010 Jul 16;5(7):e11630. doi: 10.1371/journal.pone.0011630 (PMC2905438; doi:10.1371/journal.pone.0011630)
Supplement: File S2 — Alignments and trees. Trimmed alignments and trees for all 1249 trees described in the paper. (2.55 MB GZ) [file pone.0011630.s005.gz › alncln3/cl10209.phy]

16 528
Cf17615d TGTGAACCTGTTGCCCCGGAAACCGTTGGTTCCACAGCTGTTGTTGCTGTTATCTGTGCATCTCATGTCATTGTTGCCAACTGTGGTGATTCAAGAGCGGTTCTTTGCCGTGGCAAAGAACCCATGGCGTTATCAGTAGATCATAAACCAAATCGAGATGATGAATATGCAAGAATTGAAGCAGCTGGAGGCAAGGTAATACAATGGAATGGTCATCGTGTATTTGGTGTTCTTGCAATGTCAAGGTCTATCGGCGATAGATATTTGAAGCCTTGGATTATTCCAGAACCAGAAGTTATGTTTCTCCCTCGTGCAAAAGACGACGAATGCCTCATTCTGGCAAGCGATGGTCTATGGGATGTTATGACAAATGAGGAGGCATGTGACCTAGCTCGAAGACGAATACTTTTGTGGCACAAGAAAAACAGCATCACAACACCCTCAGAAAGGGGAGAGGGAGCTGACCCTGCTGCACAAGCAGCAGCTGAGTACCTATCGTCCCGTGCTCTCCAGAAAGGAAGCAAAGAA
Cf1817d ATTGAACCACTTGCTCCAGAAACTGTTGGTTCTACCGCTGTGGTTGTCATTTTATCTGAAACTTATTTAATAGTTGCAAATTGTGGGGATTCTAGGGCAGTCTTGTCTCGGGGAAAGGAAGCCTTGCCATTATCTTCTGACCACAAACCAAATAGAGAAGATGAATGGGCAAGGATAGAAGCTGCAGGAGGAAGGATCATACAGTGGAATGGGTACCGGGTACTTGGTGTCTTGGCAGTGTCAAGGTCCATAGGTGATAGGTACCTTAAACCATGGATAATCCCGGAGCCAGAAGTGAAGTTCATCCGCAGAGAGAAAAAGGATGAGTGCTTCATTCTGGCAAGCGATGGTTTATGGGATGTCATGACAAATGAAGAAGCCTGTGAGATTGCGCGAAAACGAGTCCTTCTCTGGTACAAGAAGCATGGGAATGGTGGGATGACAGCGCCGGCCGACGGAGTGGACCCTGCAGCTCAGTCTGCTGCAGAGTATTTATCCAAACTAGCACTCCAACGGGGAAGCAAAGAT
Cf4222d TTAGAACCTCTTATTCCTGAAACTGTTGGGTCTACTGCTGTGGTTGCCATTTTTGCCAAAAGTCACATAATAGTTGCAAATTGTGGGGATTCAAGAGCAGTCTTGTGTCGTGGAAAACAAGCCCTTCCATTGTCTTCTGACCATAAGCCAAATAGGGAGGATGAGTGGGCAAGAATAGAAGCTGCAGGAGGAAGGGTCATACAGTGGAATGGATACAGAGTTCTTGGTGTTTTGGCAGTGTCAAGATCAATAGGTGACAGATACTTGAAGCCATGGATAATTGCAGAACCAGAAGTGAAGTTTGTGGTTAGAGAGAAAACTGATGAGTGCCTTATTCTAGCCAGTGATGGTTTATGGGATGTAATGACAAATGAAGAAGCCTGTCAAGCTGCAAGAAACCGAATACTTCTTTGGCACAAGAAGTATGGCAATGGAAACGGAACAACAGAAAATGAAAAAGCTGATCCTGCAGCTCAGTATGCTGCAGATTATCTATCTAGAATTGCCCATCAAAGGGGAAGTAAAGAT
Glyma04g05660 CGTGAGCCTGTTGCCCCAGAAACTGTTGGATCCACTTCTGTTGTTGCTATTATCTGTTCATCTCATATCATAGTTTCAAACTGTGGTGATTCAAGAGCGGTTCTGTGTCGTGGCAAAGAACCCATGGCGCTATCTGTTGATCATAAACCAAATCGAGATGATGAATATGCAAGAATTGAGGCCGCTGGAGGCAAGGTGATACAATGGAATGGTCACCGAGTATTTGGTGTTCTAGCAATGTCAAGGTCTATTGGTGATAGGTATTTGAAGCCATGGATTATTCCAGACCCCGAGGTGACGTTTCTTCCTCGTGCGAAAGATGATGAATGCCTCATTCTGGCCAGTGATGGCCTGTGGGATGTCATGACCAACGAAGAGGTGTGTGACATTGCTCGGCGGCGCATACTTCTCTGGCACAAGAAAAATGGCTTGGCATTGTC---AGAAAGGGGAGAGGGAATTGATCCTGCTGCACAAGCAGCTGCAGAGTACCTATCGAACCGTGCTCTTCAGAAAGGAAGCAAAGAC
Glyma06g05670 TGTGAGCCTGTTGCCCCAGAAACTGTTGGATCCACTTCTGTTGTTGCTATTATCTGTTCATCTCATATCATAGTTTCAAACTGTGGTGATTCAAGAGCGGTTCTATGTCGTGCCAAAGAACCCATGGCACTATCTGTTGATCATAAACCAAATCGAGATGATGAATATGCAAGAATTGAGGCTGCTGGAGGCAAGGTGATACAATGGAATGGCCACCGAGTATTTGGTGTTCTAGCAATGTCAAGGTCTATTGGTGATAGGTATTTGAAACCATGGATTATTCCGGACCCCGAGGTGACGTTTCTTCCTCGTGCAAAAGATGATGAGTGCCTCATTCTGGCCAGTGATGGCCTGTGGGATGTCATGACCAACGAAGAGGTGTGTGACATTGCTCGGCGGCGCTTACTTCTCTGGCACAAGAAAAATGGCTTGGCACTGTC---AGAAAGGGGAGAGGGAATTGATCCTGCTGCTCAAGCAGCTGCAGACTACCTATCGAACCGTGCTCTTCAGAAAGGAAGCAAAGAC
Glyma09g07650 GTTGAACCTCTTGCTTCTGAGACTGTTGGCTCCACTGCTGTGGTTGCCATTTTGACTCAAACACACATAATAGTTGCAAATTGTGGAGATTCAAGAGCTGTCTTGTGTCGCGGAAAACAAGCACTGCCTTTGTCTGATGACCACAAACCAAATAGAGACGATGAATGGGAAAGGATAGAAGCTGCAGGAGGAAGGGTTATACAATGGAATGGGTACCGAGTTCTAGGTGTTTTGGCAGTGTCAAGATCCATAGGTGATAGGTACTTGAAGCCATGGGTAATTCCAGAGCCAGAAGTGAAGTGTGTCCAAAGAGACAAAAGCGACGAGTGCCTCATTCTAGCCAGTGATGGTTTATGGGATGTCATGACAAACGAAGAAGCCTGCGAAATTGCACGAAAGCGGATCCTTCTTTGGCATAAGAAGAATGGCAACAACTCATCATCAGAACAAGGCGAAGGAGTTGATCCTGCAGCTCAGTATGCTGCAGAGTATCTTTCTAGACTTGCCCTCCAAAGAGGAACCAAAGAT
Glyma13g16640 ATTGAAACTGTTGCTCCTGAGACTGCTGGCTCCACTGCAGCGGTTGCCATTTTAAGCCAAACCCACATCATAGTTGCAAATTGTGGAGATTCAAGAACTGTCTTATACCGTGGAAAAGAAGCCATGCCATTGTCTTCTGACCACAAACCAAATAGAGAGGATGAGCGGGCTCGGATAGAAGCTGCGGGAGGAAGAGTCATACATTGGAAAGGATATCGAGTTCTTGGTGTCTTGGCGATGTCAAGGTCCATAGGTGATAGATACCTGAAACCATGGATAATTCCAGAACCTGAAGTCAATATTGTGCGTCGAGAAAAAAATGATCAGTGTCTTATTCTAGCAAGTGATGGTTTATGGGATGTAATGACAAATGAAGAAGCATGCGAGGTTGCAAAGAAGCGAATCCTTCTTTGGCACAAGAAGTATGGTGACAACGGCACAACAGGACGCAGTGAAGGAGCGGATCCTGCAGCTCAGTCAGCTGCAGAGTATCTAACTAAGCTTGCCATCCACAGGGGAAGCCAAGAT
Glyma14g13020 AATGAACCTGTTGCCCCGGAAACTGTTGGCTCCACTGCTGTTGTTGCTGTTATTTGTGCATCTCATATCATAGTTGCAAATTGTGGTGATTCACGAGCGGTTCTATGTCGTGGCAAAGAACCCATGGCATTATCAGTGGACCATAAACCTAACCGAGACGATGAATATGCAAGAATTGAGGCAGCTGGAGGAAAGGTGATTCAATGGAATGGCCATCGTGTATTTGGTGTTCTTGCAATGTCAAGGTCTATTGGCGATAGATATTTGAAGCCATGGATTATTCCAGAACCAGAAGTTACGTTTGTTCCCCGTACAAAAGATGACGAGTGTCTCATTCTGGCCAGCGATGGTCTGTGGGATGTTATGACGAATGAGGAGGTGTGTGACCTTGCTCGGAAACGAATAATTCTCTGGTACAAGAAAAATGGCTTGGAACAATCATCAAAAAGGGGAGAGGGAATTGATCCTGCTGCACAAGCAGCAGCAGAATACCTATCAAACCGTGCCCTTCAGAAAGGAAGCAAAGAT
Glyma15g18850 GTTGAACCTCTTGCTTCTGAGACTGTTGGCTCCACTGCTGTAGTTGCCATTTTGACTCAAACACACATAATAGTTGCAAACTGTGGAGATTCAAGAGCTGTCTTGTGTCGCGGAAGAGAAGCATTGCCATTGTCTGATGATCACAAACCAAATAGAGACGATGAATGGGAAAGGATAGAAGCTGCAGGGGGAAGGATCATACAATGGAATGGGTACCGAGTTCTAGGTGTTTTGGCAGTGTCAAGGTCCATAGGTGACAGGTACTTGAAACCGTGGGTAATTCCAGAGCCAGAAGTGAAGTGTCTCCAATTAGACAAAAACGACGAATGCCTCATTCTGGCCAGTGATGGTTTATGGGATGTCATGACAAACGAAGAAGCCTGTGACATTGCACGAAAGCGAATCCTTCTTTGGCATAAGAAGAATGGCAACAACTCATCATCAGAACAAGGTGAAGGAGTTGATCCTGCAGCTCAGTATGCCGCAGAGTATCTTTCTAGACTTGCCCTCCAAAGAGGAACCAAAGAT
Glyma17g06030 ATTAAAACTGTTGCTCCTGAGACTGCTGGCTCCACTGCAGTGGTTGCCATTTTAAGCCAAACCCACATCATAGTTGCAAACTGTGGAGATTCAAGAACTGTCTTATACCGTGGAAAAGAAGCCATGCCATTGTCTTCTGACCACAAACCAAATAGAGAGGACGAGTGGGCTAGGATAGAAGCTGCGGGAGGAAGAGTCATACATTGGAAAGGATATCGAGTTCTTGGTGTCTTGGCAATGTCAAGGTCCATAGGTGATAGATACCTGAAACCATGGGTAATTCCAGAACCCGAAGTCAATATTGTGCGTCGAGAGAAAAACGATGAGTGTCTCATTCTAGCAAGTGATGGTTTATGGGATGTAATGACAAATGAAGAAGCATGTGAGGTTGCAAATAAGCGAATCCTTCTTTGGCACAAGAAGTTTGGTGACAATGGCCCAACAGGACGCAGTGAAGGAGCTGATCCTGCAGCTCAGTCCGCCGCAGAGTATCTAACTAAGCTTGCCATCCACAGGGGAAGCCAAGAT
Glyma17g33410 AATGAACCTGTTGCCCCAGAAACTGTTGGCTCCACTGCTGTTGTTGCTGTTATTTGTGCTTCTCATATCATAGTTGCAAATTGTGGTGATTCACGAGCAGTTCTATGTCGTGGCAAAGAACCCATGGCATTATCAGTGGACCATAAACCTAACCGAGATGATGAATATGCAAGAATTGAGGCAGCTGGAGGAAAGGTGATTCAATGGAATGGCCATCGTGTATTTGGTGTTCTTGCAATGTCAAGGTCTATTGGTATGTACTTCTTTAATCATAAATTTTACTTTATTTGCGGTGTCTCTCTTGTGTACTAG------------------------------------------------------------------------------------------------------------------------------------------------------------------------------------------------------------------------
MtAC174307_25 AATGAAGTTGTTGCGCCAGAAACTGTTGGCTCCACTGCTGTTGTTGCTCTTATATCTTCATCCCATATTATAGTTGCAAACTGTGGTGATTCGAGAGCCGTTCTTTGTCGTGGCAAAGAACCAATGGCGTTATCAGTGGACCATAAACCGAACCGAGAAGATGAATATGCAAGAATTGAAGCAGCCGGAGGAAAAGTGATACAGTGGAATGGTCATCGTGTATTTGGTGTTCTTGCAATGTCAAGATCTATTGGAGACAGGTATTTGAAACCGTCAATTATTCCGGATCCAGAAGTTCAATTCATTCCTCGTGCAAAAGAGGATGAATGTCTCATTTTGGCTAGTGATGGTCTATGGGATGTGATGACAAATGAAGAGGTTTGTGACCTGGCTCGAAAACGTATACTTCTTTGGTACAAGAAAAACGGCATGGAACTATC---GGAAAGGGGAGAGGGTAGTGATCCTGCGGCACAAGCAGCAGCAGAGTTGCTATCGAATCGCGCTCTCCAGAAAGGAAGCAAAGAC
MtCT967316_10 GGTGATCCTGTTGCACCAGAAACTGTTGGTTCCACTGCCGTTGTAGCTATTGTTTGTTCATCCCATATCATTGTTTCAAATTGTGGTGATTCGAGAGCGGTTCTATGTCGTGGAAAAGAACCGATGCCTTTATCTGTGGATCATAAACCAAATCGAGATGATGAATATGCAAGAATCGAGGCAGCTGGTGGCAAGGTGATACAATGGAATGGTCATCGTGTATTTGGGGTTCTTGCAATGTCAAGGTCTATTGGTGATAGATATTTGAAGCCATCAATTATTCCCGAACCAGAAGTTACATTCATCCCTCGTGCAAAAGATGATGAATGTCTCATTTTGGCTAGTGATGGCTTGTGGGATGTCATGACAAATGAAGAGGCATGCGACTTAGCTCGTAGGCGCATACTTCTTTGGCACAAGAAAAATGGCTCAAAGCTGTT---AGTAAGGGGAGAGGGAATCGATCTTGCCGCACAGGCAGCTGCAGAGTACCTATCAAACCGTGCTTTGCAGAAAGGAAGCAAAGAT
VvGSVIVP00016515001 TCTACACTTGTTGCCTCTGAAACTGTTGGATCAACTGCTGTGGTTACCATTATTTGTCAAACTCACATCATAGTCGCAAATTGCGGTGATTCAAGGGCTGTACTGTGTCGTGGAAAAGTACCTGTGCCATTGTCAATAGATCACAAACCAAGTAGAGAAGACGAATATGCAAGGATAGAAGCTGCAGGAGGCAAGATCATACAGTGGGACGGCTTACGTGTATGTGGCGTTCTTGCAATGTCTAGGTCCATTGGTGATCGATACTTGAAACCATGGATCATCCCAGATCCAGAAGTAATGTACATTCCCCGAGAAAAAGAAGATGAGTGCCTTATTCTTGCCAGTGACGGGTTATGGGATGTCATGACGAACCAGGAGGTTTGTGACACAGCAAGAAGACGAATACTCCTCTGGCATAAAAAGAATGGTCATAACCCACCTGCAGAAAGGGGCAGGGGAGTTGATCCTGCAGCTCAAGCTGCAGCAGAGTGTCTCTCAAAGCTTGCTCTCCAAAAGGGAAGCAAAGAC
VvGSVIVP00032224001 CTTGAACCTGTTGCTCCAGAAACCGTTGGTTCTACTGCTGTTGTTGCCATTATTTGTTCATCCCATATCATTGTGGCAAATTGTGGTGATTCAAGGGCAGTCCTGTACCGTGGTAAAGAACCTATAGCTTTATCGGTCGATCATAAGCCAAATCGAGAAGATGAATATGCAAGGATTGAGGCAGCTGGAGGCAAAGTCATACAGTGGAATGGGCATCGAGTTTTTGGTGTTCTTGCAATGTCAAGGTCTATTGGTGATAGGTATTTGAAACCGTGGATTATACCTGAACCAGAGGTGACATTTATTCCTCGGGCAAGAGAAGATGAATGCCTCGTTCTAGCAAGTGATGGGCTATGGGACGTGATGACGAATGAGGAGGTATGTGATATAGCCCGAAGAAGAATACTCCTCTGGCACAAAAAGAATGGTGTGACGATGCCCTCAGAAAGAGGCCAGGGGATCGACCCTGCAGCTCAAGCAGCAGCAGAGTGCCTCTCAAACCGGGCTCTTCAGAAGGGAAGCAAGGAC
VvGSVIVP00034142001 ---GAACCTATTGCTCCAGAAACTGTTGGGTCTACAGCTGTGGTTGCCTTAATCTGTTCATCCCATATCATCATCGCCAACTGTGGTGATTCAAGAGCAGTTCTATGTCGTGGCAAGGAGCCCATTGCACTATCAATTGATCATAGACCAAACAGAGAAGATGAATATGCAAGGATTGAGGCATCTGGAGGCAAGGTCATACAATGGAATGGCCATCGTGTTTTCGGCGTTCTTGCAATGTCGAGATCTATTGGTGATAGGTATCTGAAACCATGGATCATCCCAGAGCCAGAAGTCATGATGGTGCCTCGGGCTAGAGAAGACGACTGTCTCATCTTAGCCAGTGACGGGTTATGGGATGTCATGACAAACGAGGAAGTATGTGAAGTAGCTCGAAGGCGGATTCTGCTGTGGCACAAAAAGAATGGAGTCGCATCCGT---AGAAAGGGGCAAAGGAATCGACCCTGCAGCTCAGGCAGCAGCAGAGTACCTCTCAATGCTTGCTATCCAAAAGGGAAGCAAGGAC
