# Supplementary material for: Polyploidy Did Not Predate the Evolution of Nodulation in All Legumes
Source: PLoS One. 2010 Jul 16;5(7):e11630. doi: 10.1371/journal.pone.0011630 (PMC2905438; doi:10.1371/journal.pone.0011630)
Supplement: File S2 — Alignments and trees. Trimmed alignments and trees for all 1249 trees described in the paper. (2.55 MB GZ) [file pone.0011630.s005.gz › alncln3/cl10213.phy]

 7 219
Cf3720d                TTTTCGAGTG ATGTTGTTGG GGCCTTGGAA AAGTACAATA AGGGCTTGGT CACTTCGGTT 
Cf7212d                TTTTCTAGCG ATGTTGTTGG GGCTATGGAA AAGTACCGCA AACAATTGGT TGACTCTGTT 
Glyma02g01640          TTTTCCTCTG ATGTTGTTGA TGCCATGGAA AAGTACAGTA TGCACTTGGC TAATTCCGTC 
Glyma10g01690          TTTTCCTCCG ATGTTGTTGA TGCTATGGAA AAGTACAGTA TGCACTTGGC TAATTCAGTC 
Glyma19g40330          ---TCCAGTC ATGCTATCTT AGCTATGGAA CAACACGGCA AGGATTTGGC TAATTCAGTA 
MtAC152921_18          TTTTCCAATG ATACAATTGA CACTTTGGAA AACTATAGTT CACAATTAGC TAAATCAGTA 
VvGSVIVP00028099001    TTTGCAAATG ATGTGGTTGG TGCCATGGAG AAATACGGAT GGGACTTGGT GAATTCAGTG 

                       ATGGAAAGAG CTGAAGCCAT TTGCGGGAAC CTAAGCGCCA ACAACATCAC GATCGAGAGA 
                       ATGGAAAGAG CTGATACTAT TTGCAGTAAT TTCAACGCCA CCAACATAAG TATGGAGAGA 
                       ATGGAAAGAG CTGAAGCTGT TTGCAGAGAC TTGAACGCTA CTAATATCAA TGTGGAGAGA 
                       ATGGAAAGAG CTGAAGCTGT TTGCAGAGAC TTGAACGCTA CTAATATCAA TATGGAGAGA 
                       ATGGAAAGAG CTGAAGCCAT TTGCAAGGAC TTCAAAACCA CAAATATGAA AAAGGAGAGA 
                       ATGAAAAGAG CTGAAGCTAT TTACAGAAAC TTTGACGATA CAGATATAAA TATTGAGAAA 
                       ATGGCCAGAG CCGAAGCTGT TTACAAAGAC TTCAGCTCCA T---TATGAG TGTGGAGAAG 

                       GTAGTTGGGA GTGGTGACGC CAGGGATGTG ATATGCAGTG CTGTCCTGAA ACTAAAGGCT 
                       GTAGTAGGAA GTGGAGATGC GAAGGATGTG ATATGCAGAG CAGTGCAGAA GCTGAAGGCT 
                       GTGATTGGTG TAGGACATGC CAAGAATGTA ATATGTAGTG CTGTGAAGAA ACTAGAGGCT 
                       GTGGTTGGTG TAGGACATGC CAAGAATGTA ATATGCAGTG CTGTCAAGAA ACTAGAGGCT 
                       GTAGTTGGGT GCGGAGATGC CAAGGATGTG ATATGCAGTG CAGTTCAGAA ACTTGAGGCT 
                       GTAGTTGGTA CTGGAGATGC CAAGAATGTT ATATGCAACG CAGCAAAGAA ACTAGGGGCT 
                       AAAGTAGGGA CGGGAGATGC CAAGGACGTG ATATGTGGGG CAGTGGAGAA ACTTGGAGCT 

                       GACACCTTGG TCATGGGAAG CCATGGTTAT GGCTTCTTT 
                       GATACCTTGG TCATGGGAAG CCATGGTTAT GGCTTCTTC 
                       GACACCTTGG TCATGGGAAC TCATGGCTAT GGATTCATT 
                       GACACCTTGG TCATGGGAAC TCATGGCTAT GGATTCTTT 
                       GATACCTTGG TCTTGGGAAC TCATGGTTAT GGATTTTTT 
                       GACACCTTAG TCATGGGAAG TCATGGCTAT GGATTCATC 
                       GACATCTTGG TCATGGGAAG CCATGACTAC GGCTTCTTT 
