# Supplementary material for: Polyploidy Did Not Predate the Evolution of Nodulation in All Legumes
Source: PLoS One. 2010 Jul 16;5(7):e11630. doi: 10.1371/journal.pone.0011630 (PMC2905438; doi:10.1371/journal.pone.0011630)
Supplement: File S2 — Alignments and trees. Trimmed alignments and trees for all 1249 trees described in the paper. (2.55 MB GZ) [file pone.0011630.s005.gz › alncln3/cl10220.cln]

>Cf1167d
TTGAGGACTCTACAAACTGCTGTTGGAGTATTTGGTGGTGAGGGATACACGGATAAAATGGATGTAGTGCCACTTATGGCGGCAAATGCTGGAAACAGCTGCCGAGCAGCAATTTCGAGTCTGAATAGCCCACCGATAGTTGCTGTTGAACTTTGTCGTGAACATTTGGGAATTCATCCCTGTGATAGAAGACGGAGCATTAGCGAGTATAAGTTTCTTTTTCCTGCACTTGACTTTTCACTGATAGATAGAGATGAAGATAATTTGTGGAAGGCCAACGTTAGAGAGACAAATGAAGAACTTGCAGCTAGGGGACTAAAATTCATGAACTGGCTGTGGACAAGAAAAGAGAAGGAGATAGCAATAGTAACACATAGTGGATTCCTCTTTCACACGTTAAGTGCATTGGGAAATGACTGCCACCCTACGGTGAAGAAGGAAATAACCAAGCATTTTGCCAACTGTGAGCTTCGCTCCATGGTCATTGTTGATAAAAGAATGACAGGACTGGATGCATCAACCACTAACTATCCGGGGAAGATTCCTTCAGGCTTGGACCTCCCTAGTGATGTTGTCCAA
>Cf4069d
TTAAGGACCATGCAAACAGCGGTTGGAGTTTTTGGAGGTGAAGCATACACTGAAGGGATTGATGCACCTCCTCTCATGAAGGAAAATGTGGGGCCCAGTGAACATGCTGCAATTTCTAGTCTGAATTGCCCTCCATTTGTAGCGGTAGAGCTTTGCCGGGAGCATTTGGGCGTTCATCCTTGTGATAAGAGAAGAAATATTAATGAGTACCGGGATATGTTTCCAGCAATTGATTTTTCACTGATAGAAAATGACGAGGACATCTTGTGGACACCTGACGTCAGAGAGAAGAACGAAGAAGTTGCTGCTAGGGGACTGAAGTTTCTGAAATGGTTGTGGACACGTAAAGAGAAAGAGATAGCAGTGGTTACTCACAGTGGTTTCCTATATCATACCCTAAGCAGCTTCGGAAATGACTGCCATCCCACTGTAAAGGATGAAATAGGCAAACACTTTGCTAATTGTGAGCTGCGCTCAGTGGTTATCATCGATAGAGGTATGATTGGATCAGATGAGTCAACTACAAACTATCCTGGCAAAATACCAAGTGGCCTTGATCTACCTAGTGATGTTGCGGAC
>Glyma02g38210
TTAAGGACCATGCAAACAGCAGTTGGAGTCTTTGGTGGTGAAGCATACACTGATGGGATTGGTGAGCCACCTCTGATGACGGAAAATGTCGGACACAGTGATCATCCTGCAGTTTCTAGTATGAACTGCCCTCCATTCATAGCTGTGGAGCTTTGCCGAGAGCAAATAGGAGTTCATCCTTGTGATAAGAGAAGAACCATTAGCGAGTACCGGAATATGTTTCCAGCAATTGATTTTTCACTTATTGAAAGTGACGAGGACATTTTATGGGAATCTGATGTCAGAGAGAAGACAGATGAAGTTTCTGCTAGGGGCCTGAAGTTTTTGGAATGGTTGTGGACACGTGAAGAGAAGGAGATAGCAGTTGTTACCCACAGCAGTTTTCTGTTTAATACGCTCCGTGCTTTTGGAAATGATTGCCACCCAGATATAAAGAGTGAAATATGCACACACTTTGCTAATTGTGAGCTGCGTTCAATCGTCATCATTGATAGAGGTATGATTGGATCAAGTGAATCAACTACCAACTATCCTGGCAAGATTCCTCGTGGCCCCGATGTTCCCAGTGAAGCTGCTGAC
>Glyma04g09590
TTAAGGACTATGCAAACAGCAGTTGGAGTCTTTGGTGGGCAACCATATACTGATGGGATTAATGTACCTCCCCTGATGAATGACAATGTGGGAGATAGTGGTCGCCCTGCAATTTCCAGTCTAAATGCCCCACCATTTATAGCAGTAGAGCTTTGCCGAGAACATTTGGGGGTGCATCCTTGTGATAAGAGAAGAAACATCACTGACTACCGACATATGTTTCCAGCTATTGATTTTTCATTGATAGAAAATGATGAGGACATTTTGTGGAAACCTGACATTAGAGAGAAGAATGAAGAAGTTGCTGCCAGGGGACTGAAATTTTTGGAATGGTTGTGGACACGTAAAGAAAAGGAGATAGCTGTCGTTACCCACAGCGGTTTTCTGTTTCATTCTCTAAGTGCTTTTGGAAATGATTGTCATCCAAACGTGAAGAATGAAATCTGCACACACTTTGCTAACTGTGAGCTACGTTCAATGGTTATCATTGACAGAGGTATGATTGGTTCAGATGAGTCCTCTACCAACTATCCTGGCAAAGTTCCAGATGGCCTTGACCTTCCTAGTGACGTTGCTGAC
>Glyma06g09680
TTAAGGACTATGCAAACAGCAGTTGGAGTATTTGGTGGGGAAGCATATACTGATGGGATTAATGTACCTCCCCTAATGAATGACAATGTGGGAGATAGTCGTCGCCCTGCAATTTCCAGTCTAAATGTCCCACCATTTATAGCAGTAGAGCTTTGCCGAGAACATTTGGGGGTGTATCCTTGTGATAAGAGAAGAAACATCACTGACTACCGACATATGTTTCCAGCTATTGATTTTTCATTGATAGAAAACGATGACGACATTTTGTGGAAACCTGACATTAGAGAGAAGAATGAAGAAGTTGCTGCCAGGGGACTGAAATTTTTGGAATGGTTGTGGACACGGAAAGAAAAGGAGATAGCTGTCGTTACCCACAGTGGTTTTCTGTTTCATTCCTTAAGTGCTTTTGGAAATGATTGTCATCCAAACGTGAAGAATGAAATCTGCACACACTTTGCTAACTGTGAGCTACGTTCAATGGTTATCATTGACAGAGGTGTGATTGGTTCAGATGAGTCCTCTACCAACTATACTGGCAAAATTCCATATGGCC--GGCCTTGA----------------
>Glyma07g30320
ATGAGGACTCTACAAACAGCTGTTGGGGTATTTGGAGGTGAGGGTTACACTGATAAAACAGACGTGCTTCCTCTTATGGTGGCAAATGCAGGAAATAGCTACCGTGCTGCAATTTCAAGTCTAAATTCCCCACCAGTTGTTGCTGTTGAACTTTGTCGTGAACATTTGGGAGTTCATCCCTGTGACAGAAGAAGAAGTGTTAGCGAGTATCAATTTCTTTTTCCTGCTGTTGATTTCTCACTGTTAGATAGTGATGAGGATACCTGGTGGAAGGCCAATATTAGAGAGACAAAGGAAGAACTGGCAGCTAGAGGGCTGAAGTTCCTGAACTGGTAGTGGACACAAAAAGAGAAGGAGATAGCAATTGTGACACATAGTGGATTCTTGTTTCATACTCTAAATGCCTTTGGAAGTGATTGCCATCCCTTGGTAAAGAAAGAAATATCCAAGCACTTTGCTAATTGTGAACTTCGCTCCATGGTCATTGTGGATAGAAGTATGATAGGATCCGAACTGTCAACCACTAACTATCCAGGCAAGATACCTTCAGGGCTGGACCTCCCTAGTGATGTTGCAGAT
>Glyma08g06920
ATGAGGACTCTACAAACAACTGTTGGGGTATTTGGAGGTGAGGGCTACACAGATAAAACAGACGTCCTTCCTCTTATGGTTGCAAATGCAGGAAATAGCTACCGTGCTGCAATTTCAAGTCTAAATTCCCCACCAATTGTTACTGTTGAACTTTGTCGTGAACATTTGGGAGTTCATCCCTGTGACAGAAGAAGAAGTGTTAGCGAGTATCAATTTCTTTTTCCCGCTGTTGATTTTTCACTGTTAGATAGTGATGAGGATACCTGGTGGAAGGCCAATGTTAGAGAGACAAAGGAAGAACTTGCAGCTAGGGGGATGAAGTTCCTTAACTGGT-ATGAGTTTGTTATAATTAGAAACTTCTAA-----------------------------------------------------------------------------------------------------------------------------------------------------------------------------------------------------------------------
>Glyma13g32710
TTGAGGACTCTACAAACTGCTGTTGGGGTGTTTGGAGGTGAGAGCTACACAGATATAACAGATGTGCTACCTCTTATGGTGGAAAATGCAGGAAACAGCAATCGTGCTGCAATTTCAAGTCTGAATTGCCCTCCAATTGTTGCTGTTGAACTTTGTCGGGAACATTTGGGAGTTCGTCCCTGCGACAAAAGGAGAAGCATCAGCGAGTATCAATCCCTATTTCCTGCAATTGATTTTTCACTGATTGATAGTAATGAGGATACTTGGTGGAAGGCCGATGTTAGAGAGACAAAGGAAGAACTTGCAGCCAGAGGGCGGAAGTTCATGAACTGGTTGGGGACAAGAAAAGAGAAGGAGATAGCAATTGTGACGCATAGAGCATTGTTGTTGCATACTCTTAGTGCCTTTGGAAATTACAGCCATCCCTTGGAGAAGAAAGAATTATCAAAGCCCTTTGCCAACTGCGAGCTTCGCTCCATGGTCATCGTTGATTG---TGTGAC-GGATAGGAGGCGTTAA-----------------------------------------------------------
>MtAC148236_28
TTGAGGACCATGCAAACAGCAGTTGGAGTCTTTGGTGGTGAGGCACACACTGATGGAGTTGATGCCCCTCCTCTGATGAATGAGAATGTGGTTAATAGCAGTCGTCATGCAATTTCTAGTCTGAATTCGCCACCATTTGTAGCAGTAGAGCTTTGCCGCGAGCATTTGGGGGTGCATCCTTGTGATAAGAGAAGAGGCATCAGTGAGTACCAAAATATGTTTCCGGCAATTGATTTTTCACTAATAGAGCGCGATGAGGACATTTTGTGGAAACCCGATATTAGAGAGAAGAATGAAGAAGTTGCTGCCAGGGGACTGAAATTTTTGGAATGGTTATGGACACGCAAAGAAAAGGAGATTGCTGTTGTTAGCCACAGTGGTTTTCTATTCCATACTCTAAGTGCTTTCGGAAATGATTGTCATGCAAATGTGAAGAGTGAAATCTGCACACACTTTGCTAATTGTGAGCTGCGTTCCGTGGTCATCATTGATAGGGGGACGATTGGATCAGATGAGTCCTCTACCAACTTTCCTGGCAAAATTCCACAGGGCCTTGACCTTCCCAGTGATGTTGCTGAC
>MtAC202375_19
ATGAGGACCTTGCAAACAGCTGTTGGGGTATTTGGTGGGGAGGGATACACTGATAAAACGGATGTGCTGCCTCTTATGGTGGCAAATGCTGGAAATAGCTTCCATGGTGCAATTTCAAGTCATAATTGCCCACCAATTGTTGCTGGCGAACTTTGCCGTGAACATTTGGGAGTTCATCCCTGTGACAAAAGAAGAAGTGTTAGCGAGTACCAGTTCCTTTTTCCTGCTAT---------------AGACAGTGATGAGGATGTTTGGTGGAAGGATAATGTAAGAGAGACAAAGGAGGAACTGGCAGCTAGGGGGGTGGAGTTCTTGAACTGGTTGTGGACACGAAAAGAGAAGGAGATAGCGATTGTGACACATAGTGGATTCTTGTTTCACACTCTAACTACATTTGGAAATGATTGCCACCCCTTGGTGAAGAAAGAAATATCCAAGCACTTTGCCAATTGTGAGCTTCGCTCCATGGTCCTTGTGGATAGAAATATGATAGGATCAGAAGCATCAACAACTAACTATCCGGGCAAGATACCTTCAGGGCTGGACAAGCCTAGTGATGCTGTGGAT
>MtCR962125_36
TTAAGGACAATGCAAACGGCTGTTGGAGTCTTTGGTGGGGAAGCAAACACTGATGGAGTTAATAAACCTCCTCTGATGATTGAAAATGTGGGACACAGTGATCATCCTGCAGTTTCTAGTCTAAACTGCCCACCATTCGTTGCAGTCGAGCTTTGCCGAGAGCAAATGGGACTCCATCCATGTGATAAGAGAAGAACTGTCAGCGAGTACCGACACATGTTTCCAGGAATTGATTTTTCATTGATTGAAACTGATGACGACACTTGGTGGAAACCTGA---AAGAGAGAAGAAAGAAGAAGTTACTGGTAGAGGACTCAAGTTTTTGGAATGGTTGTGTACACGTAAAGAGAAGGAGATAGCTGTTGTTACACACAGCAGTTTTCTGTTTAATACCCTTAGTGCTTTTGGAAATGACTGTCACCCAAATATTAAGACTGAAATGTGTGCACACTTTGCTAATTGTGAACTACGTTCCATGGTTATTGTGGATAAATGTATGATTGGATCAAATAATTCAACTACCAATTATCCTGGCAAAATTCCTCATGGTCCGGATCTTCCTAGTGATGCTACTGAC
>VvGSVIVP00005748001
TTGAGGACCATGCAGACAGCTGTTGGAGTATTTGGTGGTGAGGGCTACAAAGATAGGATGGATGTGCTGCCACTGATGGTGGCAAATGCAGGGGAATGTAACCGATCTGCAATTTCAAGTTTGGACTCCCCCCCATTCCTTGCAGTAGAACTTTGTCGCGAACATTTGGGAGTTCATCCTTGTGATAAGAGGAGAAGCATCAGCGACTATCAGTTTCTTTTCCCTGCCATTGATTTTTCACTGGCAAAAAGTGACGAGGACATATTGTGGAAGGCCAATGTTAGAGAAACCAATGAAGAAGTTGCGGCTAGGGGATTGAAGTTCATGAATTGGTTGTGGACACGGAAAGAAAAGGAAATAGCAATTGTCACCCATAGTGGATTCTTGTTTCATACACTAAATGCATTTGGAAATGACTGTCACCCTCTGGTGAAAACCGAAATATGCAAGCACTTTGCAAATTGTGAACTCCGATCGATGATCATTGTGGACAGAAGTATGGCAGGGTCAGATTCATCAACAACTAATTATCCCGGAAAAATTCCTCCTGGGCTTGACCTCCCTAGTGATATTGCTGAT
>VvGSVIVP00015052001
CTGAGGACCATGCAAACAGCAGCTGGAGTTTTTGGTGGCGAAAGCTACAAAGATGGGATAGATGTAACTCCATTAATGGTGGCAAATGTTGGGAACAGTGAACGACCTGCAATTTCAAGTCTAAATCGCCCGCCATTTCTAGCATTAGAGCTTTGTCGAGAACATTTGGGAGTTCACCCATGTGACAAGAGGAGAAGCATTCATGAGTATCGGCCTCTTTTTCCTGCAATTGATTTTTCACTGATAGAAAGTGATGATGATGTTTTGTGGACGGCGGATGTTCGAGAGAAGAACGAAGATGTCGCTTCTAGGGGAATGAAGTTTATGAATTGGCTTTGTACTCGGAAAGAGAAGGAGATAGCAGTTGTTTCTCATAGTGGGTTCTTGTTTCATGCTTTAAGTGCGTTTGGGAATGATTGTCATCCATTGGTGAAGAGTGAGATATGCAAACACTTTGCCAACTGTGAACTTCGTTCAATGGTCATAGTTGATAGGGGTATGATAGGGTCAGATTCCTCAACGACTAACTATCCTGGAAAAATCCCTCATGGGCTTGATCTACCAAGTGATGTTGCAAAT
