# Supplementary material for: Polyploidy Did Not Predate the Evolution of Nodulation in All Legumes
Source: PLoS One. 2010 Jul 16;5(7):e11630. doi: 10.1371/journal.pone.0011630 (PMC2905438; doi:10.1371/journal.pone.0011630)
Supplement: File S2 — Alignments and trees. Trimmed alignments and trees for all 1249 trees described in the paper. (2.55 MB GZ) [file pone.0011630.s005.gz › alncln3/cl10220.phy]

 13 579
Cf1167d                TTGAGGACTC TACAAACTGC TGTTGGAGTA TTTGGTGGTG AGGGATACAC GGATAAAATG 
Cf4069d                TTAAGGACCA TGCAAACAGC GGTTGGAGTT TTTGGAGGTG AAGCATACAC TGAAGGGATT 
Glyma02g38210          TTAAGGACCA TGCAAACAGC AGTTGGAGTC TTTGGTGGTG AAGCATACAC TGATGGGATT 
Glyma04g09590          TTAAGGACTA TGCAAACAGC AGTTGGAGTC TTTGGTGGGC AACCATATAC TGATGGGATT 
Glyma06g09680          TTAAGGACTA TGCAAACAGC AGTTGGAGTA TTTGGTGGGG AAGCATATAC TGATGGGATT 
Glyma07g30320          ATGAGGACTC TACAAACAGC TGTTGGGGTA TTTGGAGGTG AGGGTTACAC TGATAAAACA 
Glyma08g06920          ATGAGGACTC TACAAACAAC TGTTGGGGTA TTTGGAGGTG AGGGCTACAC AGATAAAACA 
Glyma13g32710          TTGAGGACTC TACAAACTGC TGTTGGGGTG TTTGGAGGTG AGAGCTACAC AGATATAACA 
MtAC148236_28          TTGAGGACCA TGCAAACAGC AGTTGGAGTC TTTGGTGGTG AGGCACACAC TGATGGAGTT 
MtAC202375_19          ATGAGGACCT TGCAAACAGC TGTTGGGGTA TTTGGTGGGG AGGGATACAC TGATAAAACG 
MtCR962125_36          TTAAGGACAA TGCAAACGGC TGTTGGAGTC TTTGGTGGGG AAGCAAACAC TGATGGAGTT 
VvGSVIVP00005748001    TTGAGGACCA TGCAGACAGC TGTTGGAGTA TTTGGTGGTG AGGGCTACAA AGATAGGATG 
VvGSVIVP00015052001    CTGAGGACCA TGCAAACAGC AGCTGGAGTT TTTGGTGGCG AAAGCTACAA AGATGGGATA 

                       GATGTAGTGC CACTTATGGC GGCAAATGCT GGAAACAGCT GCCGAGCAGC AATTTCGAGT 
                       GATGCACCTC CTCTCATGAA GGAAAATGTG GGGCCCAGTG AACATGCTGC AATTTCTAGT 
                       GGTGAGCCAC CTCTGATGAC GGAAAATGTC GGACACAGTG ATCATCCTGC AGTTTCTAGT 
                       AATGTACCTC CCCTGATGAA TGACAATGTG GGAGATAGTG GTCGCCCTGC AATTTCCAGT 
                       AATGTACCTC CCCTAATGAA TGACAATGTG GGAGATAGTC GTCGCCCTGC AATTTCCAGT 
                       GACGTGCTTC CTCTTATGGT GGCAAATGCA GGAAATAGCT ACCGTGCTGC AATTTCAAGT 
                       GACGTCCTTC CTCTTATGGT TGCAAATGCA GGAAATAGCT ACCGTGCTGC AATTTCAAGT 
                       GATGTGCTAC CTCTTATGGT GGAAAATGCA GGAAACAGCA ATCGTGCTGC AATTTCAAGT 
                       GATGCCCCTC CTCTGATGAA TGAGAATGTG GTTAATAGCA GTCGTCATGC AATTTCTAGT 
                       GATGTGCTGC CTCTTATGGT GGCAAATGCT GGAAATAGCT TCCATGGTGC AATTTCAAGT 
                       AATAAACCTC CTCTGATGAT TGAAAATGTG GGACACAGTG ATCATCCTGC AGTTTCTAGT 
                       GATGTGCTGC CACTGATGGT GGCAAATGCA GGGGAATGTA ACCGATCTGC AATTTCAAGT 
                       GATGTAACTC CATTAATGGT GGCAAATGTT GGGAACAGTG AACGACCTGC AATTTCAAGT 

                       CTGAATAGCC CACCGATAGT TGCTGTTGAA CTTTGTCGTG AACATTTGGG AATTCATCCC 
                       CTGAATTGCC CTCCATTTGT AGCGGTAGAG CTTTGCCGGG AGCATTTGGG CGTTCATCCT 
                       ATGAACTGCC CTCCATTCAT AGCTGTGGAG CTTTGCCGAG AGCAAATAGG AGTTCATCCT 
                       CTAAATGCCC CACCATTTAT AGCAGTAGAG CTTTGCCGAG AACATTTGGG GGTGCATCCT 
                       CTAAATGTCC CACCATTTAT AGCAGTAGAG CTTTGCCGAG AACATTTGGG GGTGTATCCT 
                       CTAAATTCCC CACCAGTTGT TGCTGTTGAA CTTTGTCGTG AACATTTGGG AGTTCATCCC 
                       CTAAATTCCC CACCAATTGT TACTGTTGAA CTTTGTCGTG AACATTTGGG AGTTCATCCC 
                       CTGAATTGCC CTCCAATTGT TGCTGTTGAA CTTTGTCGGG AACATTTGGG AGTTCGTCCC 
                       CTGAATTCGC CACCATTTGT AGCAGTAGAG CTTTGCCGCG AGCATTTGGG GGTGCATCCT 
                       CATAATTGCC CACCAATTGT TGCTGGCGAA CTTTGCCGTG AACATTTGGG AGTTCATCCC 
                       CTAAACTGCC CACCATTCGT TGCAGTCGAG CTTTGCCGAG AGCAAATGGG ACTCCATCCA 
                       TTGGACTCCC CCCCATTCCT TGCAGTAGAA CTTTGTCGCG AACATTTGGG AGTTCATCCT 
                       CTAAATCGCC CGCCATTTCT AGCATTAGAG CTTTGTCGAG AACATTTGGG AGTTCACCCA 

                       TGTGATAGAA GACGGAGCAT TAGCGAGTAT AAGTTTCTTT TTCCTGCACT TGACTTTTCA 
                       TGTGATAAGA GAAGAAATAT TAATGAGTAC CGGGATATGT TTCCAGCAAT TGATTTTTCA 
                       TGTGATAAGA GAAGAACCAT TAGCGAGTAC CGGAATATGT TTCCAGCAAT TGATTTTTCA 
                       TGTGATAAGA GAAGAAACAT CACTGACTAC CGACATATGT TTCCAGCTAT TGATTTTTCA 
                       TGTGATAAGA GAAGAAACAT CACTGACTAC CGACATATGT TTCCAGCTAT TGATTTTTCA 
                       TGTGACAGAA GAAGAAGTGT TAGCGAGTAT CAATTTCTTT TTCCTGCTGT TGATTTCTCA 
                       TGTGACAGAA GAAGAAGTGT TAGCGAGTAT CAATTTCTTT TTCCCGCTGT TGATTTTTCA 
                       TGCGACAAAA GGAGAAGCAT CAGCGAGTAT CAATCCCTAT TTCCTGCAAT TGATTTTTCA 
                       TGTGATAAGA GAAGAGGCAT CAGTGAGTAC CAAAATATGT TTCCGGCAAT TGATTTTTCA 
                       TGTGACAAAA GAAGAAGTGT TAGCGAGTAC CAGTTCCTTT TTCCTGCTAT ---------- 
                       TGTGATAAGA GAAGAACTGT CAGCGAGTAC CGACACATGT TTCCAGGAAT TGATTTTTCA 
                       TGTGATAAGA GGAGAAGCAT CAGCGACTAT CAGTTTCTTT TCCCTGCCAT TGATTTTTCA 
                       TGTGACAAGA GGAGAAGCAT TCATGAGTAT CGGCCTCTTT TTCCTGCAAT TGATTTTTCA 

                       CTGATAGATA GAGATGAAGA TAATTTGTGG AAGGCCAACG TTAGAGAGAC AAATGAAGAA 
                       CTGATAGAAA ATGACGAGGA CATCTTGTGG ACACCTGACG TCAGAGAGAA GAACGAAGAA 
                       CTTATTGAAA GTGACGAGGA CATTTTATGG GAATCTGATG TCAGAGAGAA GACAGATGAA 
                       TTGATAGAAA ATGATGAGGA CATTTTGTGG AAACCTGACA TTAGAGAGAA GAATGAAGAA 
                       TTGATAGAAA ACGATGACGA CATTTTGTGG AAACCTGACA TTAGAGAGAA GAATGAAGAA 
                       CTGTTAGATA GTGATGAGGA TACCTGGTGG AAGGCCAATA TTAGAGAGAC AAAGGAAGAA 
                       CTGTTAGATA GTGATGAGGA TACCTGGTGG AAGGCCAATG TTAGAGAGAC AAAGGAAGAA 
                       CTGATTGATA GTAATGAGGA TACTTGGTGG AAGGCCGATG TTAGAGAGAC AAAGGAAGAA 
                       CTAATAGAGC GCGATGAGGA CATTTTGTGG AAACCCGATA TTAGAGAGAA GAATGAAGAA 
                       -----AGACA GTGATGAGGA TGTTTGGTGG AAGGATAATG TAAGAGAGAC AAAGGAGGAA 
                       TTGATTGAAA CTGATGACGA CACTTGGTGG AAACCTGA-- -AAGAGAGAA GAAAGAAGAA 
                       CTGGCAAAAA GTGACGAGGA CATATTGTGG AAGGCCAATG TTAGAGAAAC CAATGAAGAA 
                       CTGATAGAAA GTGATGATGA TGTTTTGTGG ACGGCGGATG TTCGAGAGAA GAACGAAGAT 

                       CTTGCAGCTA GGGGACTAAA ATTCATGAAC TGGCTGTGGA CAAGAAAAGA GAAGGAGATA 
                       GTTGCTGCTA GGGGACTGAA GTTTCTGAAA TGGTTGTGGA CACGTAAAGA GAAAGAGATA 
                       GTTTCTGCTA GGGGCCTGAA GTTTTTGGAA TGGTTGTGGA CACGTGAAGA GAAGGAGATA 
                       GTTGCTGCCA GGGGACTGAA ATTTTTGGAA TGGTTGTGGA CACGTAAAGA AAAGGAGATA 
                       GTTGCTGCCA GGGGACTGAA ATTTTTGGAA TGGTTGTGGA CACGGAAAGA AAAGGAGATA 
                       CTGGCAGCTA GAGGGCTGAA GTTCCTGAAC TGGTAGTGGA CACAAAAAGA GAAGGAGATA 
                       CTTGCAGCTA GGGGGATGAA GTTCCTTAAC TGGT-ATGAG TTTGTTATAA TTAGAAACTT 
                       CTTGCAGCCA GAGGGCGGAA GTTCATGAAC TGGTTGGGGA CAAGAAAAGA GAAGGAGATA 
                       GTTGCTGCCA GGGGACTGAA ATTTTTGGAA TGGTTATGGA CACGCAAAGA AAAGGAGATT 
                       CTGGCAGCTA GGGGGGTGGA GTTCTTGAAC TGGTTGTGGA CACGAAAAGA GAAGGAGATA 
                       GTTACTGGTA GAGGACTCAA GTTTTTGGAA TGGTTGTGTA CACGTAAAGA GAAGGAGATA 
                       GTTGCGGCTA GGGGATTGAA GTTCATGAAT TGGTTGTGGA CACGGAAAGA AAAGGAAATA 
                       GTCGCTTCTA GGGGAATGAA GTTTATGAAT TGGCTTTGTA CTCGGAAAGA GAAGGAGATA 

                       GCAATAGTAA CACATAGTGG ATTCCTCTTT CACACGTTAA GTGCATTGGG AAATGACTGC 
                       GCAGTGGTTA CTCACAGTGG TTTCCTATAT CATACCCTAA GCAGCTTCGG AAATGACTGC 
                       GCAGTTGTTA CCCACAGCAG TTTTCTGTTT AATACGCTCC GTGCTTTTGG AAATGATTGC 
                       GCTGTCGTTA CCCACAGCGG TTTTCTGTTT CATTCTCTAA GTGCTTTTGG AAATGATTGT 
                       GCTGTCGTTA CCCACAGTGG TTTTCTGTTT CATTCCTTAA GTGCTTTTGG AAATGATTGT 
                       GCAATTGTGA CACATAGTGG ATTCTTGTTT CATACTCTAA ATGCCTTTGG AAGTGATTGC 
                       CTAA------ ---------- ---------- ---------- ---------- ---------- 
                       GCAATTGTGA CGCATAGAGC ATTGTTGTTG CATACTCTTA GTGCCTTTGG AAATTACAGC 
                       GCTGTTGTTA GCCACAGTGG TTTTCTATTC CATACTCTAA GTGCTTTCGG AAATGATTGT 
                       GCGATTGTGA CACATAGTGG ATTCTTGTTT CACACTCTAA CTACATTTGG AAATGATTGC 
                       GCTGTTGTTA CACACAGCAG TTTTCTGTTT AATACCCTTA GTGCTTTTGG AAATGACTGT 
                       GCAATTGTCA CCCATAGTGG ATTCTTGTTT CATACACTAA ATGCATTTGG AAATGACTGT 
                       GCAGTTGTTT CTCATAGTGG GTTCTTGTTT CATGCTTTAA GTGCGTTTGG GAATGATTGT 

                       CACCCTACGG TGAAGAAGGA AATAACCAAG CATTTTGCCA ACTGTGAGCT TCGCTCCATG 
                       CATCCCACTG TAAAGGATGA AATAGGCAAA CACTTTGCTA ATTGTGAGCT GCGCTCAGTG 
                       CACCCAGATA TAAAGAGTGA AATATGCACA CACTTTGCTA ATTGTGAGCT GCGTTCAATC 
                       CATCCAAACG TGAAGAATGA AATCTGCACA CACTTTGCTA ACTGTGAGCT ACGTTCAATG 
                       CATCCAAACG TGAAGAATGA AATCTGCACA CACTTTGCTA ACTGTGAGCT ACGTTCAATG 
                       CATCCCTTGG TAAAGAAAGA AATATCCAAG CACTTTGCTA ATTGTGAACT TCGCTCCATG 
                       ---------- ---------- ---------- ---------- ---------- ---------- 
                       CATCCCTTGG AGAAGAAAGA ATTATCAAAG CCCTTTGCCA ACTGCGAGCT TCGCTCCATG 
                       CATGCAAATG TGAAGAGTGA AATCTGCACA CACTTTGCTA ATTGTGAGCT GCGTTCCGTG 
                       CACCCCTTGG TGAAGAAAGA AATATCCAAG CACTTTGCCA ATTGTGAGCT TCGCTCCATG 
                       CACCCAAATA TTAAGACTGA AATGTGTGCA CACTTTGCTA ATTGTGAACT ACGTTCCATG 
                       CACCCTCTGG TGAAAACCGA AATATGCAAG CACTTTGCAA ATTGTGAACT CCGATCGATG 
                       CATCCATTGG TGAAGAGTGA GATATGCAAA CACTTTGCCA ACTGTGAACT TCGTTCAATG 

                       GTCATTGTTG ATAAAAGAAT GACAGGACTG GATGCATCAA CCACTAACTA TCCGGGGAAG 
                       GTTATCATCG ATAGAGGTAT GATTGGATCA GATGAGTCAA CTACAAACTA TCCTGGCAAA 
                       GTCATCATTG ATAGAGGTAT GATTGGATCA AGTGAATCAA CTACCAACTA TCCTGGCAAG 
                       GTTATCATTG ACAGAGGTAT GATTGGTTCA GATGAGTCCT CTACCAACTA TCCTGGCAAA 
                       GTTATCATTG ACAGAGGTGT GATTGGTTCA GATGAGTCCT CTACCAACTA TACTGGCAAA 
                       GTCATTGTGG ATAGAAGTAT GATAGGATCC GAACTGTCAA CCACTAACTA TCCAGGCAAG 
                       ---------- ---------- ---------- ---------- ---------- ---------- 
                       GTCATCGTTG ATTG---TGT GAC-GGATAG GAGGCGTTAA ---------- ---------- 
                       GTCATCATTG ATAGGGGGAC GATTGGATCA GATGAGTCCT CTACCAACTT TCCTGGCAAA 
                       GTCCTTGTGG ATAGAAATAT GATAGGATCA GAAGCATCAA CAACTAACTA TCCGGGCAAG 
                       GTTATTGTGG ATAAATGTAT GATTGGATCA AATAATTCAA CTACCAATTA TCCTGGCAAA 
                       ATCATTGTGG ACAGAAGTAT GGCAGGGTCA GATTCATCAA CAACTAATTA TCCCGGAAAA 
                       GTCATAGTTG ATAGGGGTAT GATAGGGTCA GATTCCTCAA CGACTAACTA TCCTGGAAAA 

                       ATTCCTTCAG GCTTGGACCT CCCTAGTGAT GTTGTCCAA 
                       ATACCAAGTG GCCTTGATCT ACCTAGTGAT GTTGCGGAC 
                       ATTCCTCGTG GCCCCGATGT TCCCAGTGAA GCTGCTGAC 
                       GTTCCAGATG GCCTTGACCT TCCTAGTGAC GTTGCTGAC 
                       ATTCCATATG GCC--GGCCT TGA------- --------- 
                       ATACCTTCAG GGCTGGACCT CCCTAGTGAT GTTGCAGAT 
                       ---------- ---------- ---------- --------- 
                       ---------- ---------- ---------- --------- 
                       ATTCCACAGG GCCTTGACCT TCCCAGTGAT GTTGCTGAC 
                       ATACCTTCAG GGCTGGACAA GCCTAGTGAT GCTGTGGAT 
                       ATTCCTCATG GTCCGGATCT TCCTAGTGAT GCTACTGAC 
                       ATTCCTCCTG GGCTTGACCT CCCTAGTGAT ATTGCTGAT 
                       ATCCCTCATG GGCTTGATCT ACCAAGTGAT GTTGCAAAT 
