# Supplementary material for: Polyploidy Did Not Predate the Evolution of Nodulation in All Legumes
Source: PLoS One. 2010 Jul 16;5(7):e11630. doi: 10.1371/journal.pone.0011630 (PMC2905438; doi:10.1371/journal.pone.0011630)
Supplement: File S2 — Alignments and trees. Trimmed alignments and trees for all 1249 trees described in the paper. (2.55 MB GZ) [file pone.0011630.s005.gz › alncln3/cl10227.cln]

>Cf17842d
GAGCTGGAGAAGCAAACATTTTGCGATCTTAAAGTTTTGAACAACACAGGTCACCACGTTGCTTTTAAGGTCAAAACCACCTCAACCAAAAGGTACTTTGTACGACCAAACAATGGTGTTATACAGCCCAGGGACTCATGTATCATCAGAGTCACCCTCCAAGCCCAACGAGAACATCCTGCAGACATGCAACGGAAAGATAAGTTTCTTATACAGAGTACAATAGTGAATCCAAATACTACTGTTGATGAGCTTTCGCCAGACACTTTTAAT
>Glyma01g41390
GAGTTGGAGAAGCAAACATTTTGCGATCTTAAGGTCCTCAATAATTCCCAGAACTATGTTGCTTTCAAGGTCAAAACCACTTCACCAAAGAAATACTTTGTGCGACCTAACACCGGCGTTGTACAGCCCTGGGACTCCTGTATCATCAGAGTCACCCTCCAAGCCCAACGGGAATACCCTCCAGACATGCAATGTAAAGACAAGTTTCTCTTACAGAGTACAACAGTGAATCCAAATACTGATCTTGATGATCTCCCACCAGATACTTTTAAT
>Glyma05g05280
GAGCTGGAGAAGCAAACATACTGTGATCTTAAAGTTCTGAATAACACAGGGAACTACGTTGCCTTTAAGGTCAAAACCACTTCGCCAAAGAAGTACTTTGTGCGACCTAATACCGGTGTTGTACATCCATGGGACTCATGTATCATCAGAGTCACCCTCCAGGCTCAACAAGAATACCCTCCAGACATGCAATGCAAAGACAAGTTTCTCTTGCAGAGTACAATAGTGAATCCAAACACTGATGTTGATGATCTTCCACCAGATACTTTTAAT
>Glyma11g04030
GAGTTGGAGAAGCAAACATTTTGCGATCTTAAGGTCCTCAATAACTCCGAGAACTATGTTGCTTTCAAGGTCAAAACCACTTCTCCAAAGAAATACTTTGTGCGACCTAACACCGCTGTTGTACAGCCCTGGGACTCTTGTATCATCAGAGTCACCCTCCAAGCCCAACGGGAATACCCTCCAGACATGCAATGTAAAGACAAGTTTCTCTTACAGAGTACAACAGTGAATCCAAATACTGATGTTGATGATCTCCCGCCAGATACTTTTAAT
>Glyma17g15590
GAGTTGGAGAAGCAAACATATTGCGATCTTAAAGTTCTGAATAACACAGAGAACTACGTTGCCTTTAAGGTCAAAACCACTTCACCAAAGAAGTACTTTGTACGACCTAATACCGGTGTTGTACATCCATGGGACCTATGTATCATCAGAGTCACCCTCCAGGCTCAACAAGAATACCCTCCAGACATGCAATGCAAAGACAAGTTTCTCTTGCAGAGTACAATAGTGAATCCAAACACTGATGTTGACGATCTTCCGCCAGATACTTTTAAT
>MtCR962132_19
GAGCTGGAAAAGCAAACATTTTGTGATCTAAAAGTCCTCAATAACACAGAGAACTATGTTGCTTTCAAGGTCAAAACCACTTCACCAAAGAAGTACTTTGTACGACCAAACACTGGGGTTATTCATCCTTGGGACTCATGTATCATCAGAGTCACCCTTCAAGCCCAACGCGAATACCCTCCAGATATGCAATGTAAAGACAAGTTTCTCTTACAGAGTACGATAGTGGGTCCAAATACTGATGTTGATGATCTTCCGGCAAATACTTTTAAT
>VvGSVIVP00011411001
GAGCTGGACAAACAAAGTTATTGTGATCTTAAAGTTGTCAACAACACAGAACATCACGTTGCTTTTAAGGTCAAAACCACATCACCTAAGAAGTACTTTGTTCGACCCAATACCGGTGTTATACAGCCTTGGGATGCATGTGTGATAAGAGTCACCTCTCAAGCCCAAAGAGACTATCCTCCAGATATGCAGTGCAAAGATAAGTTTCTTCTGCAGAGTACAATAGTGCCTCCACATACTGATCTTGATGAGCTCCCACAGGATGCTTTCAAT
