# Supplementary material for: Polyploidy Did Not Predate the Evolution of Nodulation in All Legumes
Source: PLoS One. 2010 Jul 16;5(7):e11630. doi: 10.1371/journal.pone.0011630 (PMC2905438; doi:10.1371/journal.pone.0011630)
Supplement: File S2 — Alignments and trees. Trimmed alignments and trees for all 1249 trees described in the paper. (2.55 MB GZ) [file pone.0011630.s005.gz › alncln3/cl10227.phy]

 7 273
Cf17842d               GAGCTGGAGA AGCAAACATT TTGCGATCTT AAAGTTTTGA ACAACACAGG TCACCACGTT 
Glyma01g41390          GAGTTGGAGA AGCAAACATT TTGCGATCTT AAGGTCCTCA ATAATTCCCA GAACTATGTT 
Glyma05g05280          GAGCTGGAGA AGCAAACATA CTGTGATCTT AAAGTTCTGA ATAACACAGG GAACTACGTT 
Glyma11g04030          GAGTTGGAGA AGCAAACATT TTGCGATCTT AAGGTCCTCA ATAACTCCGA GAACTATGTT 
Glyma17g15590          GAGTTGGAGA AGCAAACATA TTGCGATCTT AAAGTTCTGA ATAACACAGA GAACTACGTT 
MtCR962132_19          GAGCTGGAAA AGCAAACATT TTGTGATCTA AAAGTCCTCA ATAACACAGA GAACTATGTT 
VvGSVIVP00011411001    GAGCTGGACA AACAAAGTTA TTGTGATCTT AAAGTTGTCA ACAACACAGA ACATCACGTT 

                       GCTTTTAAGG TCAAAACCAC CTCAACCAAA AGGTACTTTG TACGACCAAA CAATGGTGTT 
                       GCTTTCAAGG TCAAAACCAC TTCACCAAAG AAATACTTTG TGCGACCTAA CACCGGCGTT 
                       GCCTTTAAGG TCAAAACCAC TTCGCCAAAG AAGTACTTTG TGCGACCTAA TACCGGTGTT 
                       GCTTTCAAGG TCAAAACCAC TTCTCCAAAG AAATACTTTG TGCGACCTAA CACCGCTGTT 
                       GCCTTTAAGG TCAAAACCAC TTCACCAAAG AAGTACTTTG TACGACCTAA TACCGGTGTT 
                       GCTTTCAAGG TCAAAACCAC TTCACCAAAG AAGTACTTTG TACGACCAAA CACTGGGGTT 
                       GCTTTTAAGG TCAAAACCAC ATCACCTAAG AAGTACTTTG TTCGACCCAA TACCGGTGTT 

                       ATACAGCCCA GGGACTCATG TATCATCAGA GTCACCCTCC AAGCCCAACG AGAACATCCT 
                       GTACAGCCCT GGGACTCCTG TATCATCAGA GTCACCCTCC AAGCCCAACG GGAATACCCT 
                       GTACATCCAT GGGACTCATG TATCATCAGA GTCACCCTCC AGGCTCAACA AGAATACCCT 
                       GTACAGCCCT GGGACTCTTG TATCATCAGA GTCACCCTCC AAGCCCAACG GGAATACCCT 
                       GTACATCCAT GGGACCTATG TATCATCAGA GTCACCCTCC AGGCTCAACA AGAATACCCT 
                       ATTCATCCTT GGGACTCATG TATCATCAGA GTCACCCTTC AAGCCCAACG CGAATACCCT 
                       ATACAGCCTT GGGATGCATG TGTGATAAGA GTCACCTCTC AAGCCCAAAG AGACTATCCT 

                       GCAGACATGC AACGGAAAGA TAAGTTTCTT ATACAGAGTA CAATAGTGAA TCCAAATACT 
                       CCAGACATGC AATGTAAAGA CAAGTTTCTC TTACAGAGTA CAACAGTGAA TCCAAATACT 
                       CCAGACATGC AATGCAAAGA CAAGTTTCTC TTGCAGAGTA CAATAGTGAA TCCAAACACT 
                       CCAGACATGC AATGTAAAGA CAAGTTTCTC TTACAGAGTA CAACAGTGAA TCCAAATACT 
                       CCAGACATGC AATGCAAAGA CAAGTTTCTC TTGCAGAGTA CAATAGTGAA TCCAAACACT 
                       CCAGATATGC AATGTAAAGA CAAGTTTCTC TTACAGAGTA CGATAGTGGG TCCAAATACT 
                       CCAGATATGC AGTGCAAAGA TAAGTTTCTT CTGCAGAGTA CAATAGTGCC TCCACATACT 

                       ACTGTTGATG AGCTTTCGCC AGACACTTTT AAT 
                       GATCTTGATG ATCTCCCACC AGATACTTTT AAT 
                       GATGTTGATG ATCTTCCACC AGATACTTTT AAT 
                       GATGTTGATG ATCTCCCGCC AGATACTTTT AAT 
                       GATGTTGACG ATCTTCCGCC AGATACTTTT AAT 
                       GATGTTGATG ATCTTCCGGC AAATACTTTT AAT 
                       GATCTTGATG AGCTCCCACA GGATGCTTTC AAT 
