# Supplementary material for: Polyploidy Did Not Predate the Evolution of Nodulation in All Legumes
Source: PLoS One. 2010 Jul 16;5(7):e11630. doi: 10.1371/journal.pone.0011630 (PMC2905438; doi:10.1371/journal.pone.0011630)
Supplement: File S2 — Alignments and trees. Trimmed alignments and trees for all 1249 trees described in the paper. (2.55 MB GZ) [file pone.0011630.s005.gz › alncln3/cl10235.cln]

>Cf15436d
TCCTTTTCAGTGGGGCAGAAATTTCAGCTTGATGATGTTATTGAAGCCCAACAATTTGATAGAGATATTCTCAGTGCTATATTTGAAGTTGCCCGGGATATGGAAAACATTGAAAAGAATTCACCTGGTAGCCAACTTTTAAAGGGCTATCTTATGGCTACCCTATTTTATGAGCCTTCTACTAGAACTAGACTTTCATTTGAGTCTGCCATGAAAAGATTAGGTGGTGAGGTTTTAACAACTGAAAATGCTAGAGAGTTTTCATCAGCATCCAAAGGAGAGACACTTGAAGATACTATTAGAACAGTTGAGGGTTACTCTGATATAATTGTGATGCGGCACTTTGAAAGTGGAGCGGCCAGAAAAGCTGCTGCTACAGCTGACATTCCTGTTATCAATGCAGGGGATGGTCCTGGAGAACATCCCACACAGGCACTTTTGGATGTGTATACCATTGAGAGAGAGATAGGAAAACTTGATGGAATAAAGGTTGGGCTTGTTGGAGATCTTGCTAATGGAAGGACAGTTCGCTCCCTGGCATACTTGCTTGCCAAGTATAATGATGTCAAAATATATTTTGTCTCTCCTGATGTTGTAAAAATGAAGGATGATATAAAAAACTATTTGACGTCAAAGGGAGTGAAGTGGGAAGAGAGTGCTGATTTGATGGAAGTGGCTTCAAATTGTGATGTGGTATATCAAACTCGCATCCAAAGAGAGAGATTTGGTGAGAGAATTGACCTTTATTTAGAGGCTAGAGGCAAGTATATAGTAAATCAGGATGTTCTTAGTGTGATGCAGAAACATGCAGTGGTGATGCACCCTCTTCCAAGACTTGATGAAATCACTGTGGAAGTCGATGCTGATCCTAGAGCTGCATACTTCAGGCAGGCCAAAAATGGTCTATATATACGAATGGCCCTTTTGAAACTCTTGCTTGTTGGGTGGTAA
>Glyma02g46290
TCATTCTCCATGGGGCAAAAATTTCACCTTCACGATGTGATTGAGGCTCAGCAATTTGACAGAGAGACTCTCAATGCCATATTTGAAGTTGCAAGGAGCATGGAGAGCATTGAAAGCAAGTCATCTAGGAGCCAAATGCTAAAGGGTTACCTCATGGCTACTTTGTTTTATGAGCCATCCACTAGAACTAGGCTTTCATTTGAGTCTGCCATGAAAAGATTGGGTGGGGATGTTCTCACAACTGAGAATGCAAGGGAGTTTTCATCTGCTGCTAAAGGAGAGACGCTTGAAGATACAATAAGAACGGTTGAAGGTTACTCTGATATAATTGTGATGAGGCACTTTGAAAGTGGTGCTGCCAAAAGAGCAGCAACAACTGCTAGCATTCCTGTAATCAATGCAGGGGATGGCCCTGGACAGCATCCCTCACAGGCACTGCTAGATGTTTATACCATTGAAAGAGAGATAGGGAAACTGGACGGAATTAGAGTTGGGCTTGTGGGAGACCTTGCTAATGGGAGAACAGTTCGCTCACTTGCATACTTACTAGCCAAGTATCAGGACGTGAAAATTTATTTTGTCTCTCCTAACGTGGTTAAAATGAAGGATGACATAAAAGACTATCTGACATCAAAGGGAGTGGAGTGGGAAGAAAGTGCTGATTTGATGGAAGTGGCTTCTAAGTGCAATGTGGTTTATCAAACTCGCATTCAGAAAGAAAGATTTGGAGAGAAAATTGAACTTTATGAGGAGGCAAGAGGCAAGTATATTGTAAATCAAGATGTTTTAAATGTGATGCAAAAACATGCCGTGGTTATGCACCCTCTTCCAAGACTTGATGAGATTACGGTGGATGTTGATAGTGATCCAAGAGCTGCTTACTTTCGGCAGGCAAAGAATGGTCTATATATTAGGATGGCTCTCTTAAAGGTATTGCTTCTTGGTTGGTAA
>Glyma05g26170
ACCTTTTCAGTGGGGCAGAAATTTCAACTAAATGATATTATTGAAGCTCAACAGTTTGATCGAGATATTCTCAGTGCCATTTTTGAAGTTGCACAGGATATGGAGAATGTTGAAAAGGATTCGCCTGATAACCAGCTTTTAAAGGGTTATCTAATGGCTACCCTATTTTATGAGCCCTCTACTAGAACTAGACTTTCATTTGAGTCTGCCATGAGAAGACTGGGTGGAGAGGTTTTAACTACTGAAAATGCGAGAGAATTTTCATCTGCAGCTAAAGGAGAGACACTTGAAGATACAATCAGAACAATTGAGGGTTACTCTGATATAATTGTGATGCGGCATTTTGAAAGTGGTGCTGCCAGAAGAGCTGCAGCTACATCTGACATTCCAATAATCAATGCAGGGGATGGTCCTGGACAACATCCGACTCAGGCACTTTTAGATGTCTATACAATTCAAAGAGAGATTGGAAAGATTGATGGCATAAAAGTTGGGCTTGTGGGAGACCTTGCTAATGGCAGGACTGTTCGTTCATTGGCATACTTGCTTGCTAAATTCAAGGATGTGAAAATTTATTTTGTCTCTCCTGATGTGGTAAAAATGAAGGATGATATAAAAGACTATTTGACATCAAAGGGAGTGGAGTGGGAAGAATCTTCTGATTTAGTAGAAGTGGCCTCAGAGTGTGATGTTGTTTATCAAACTCGTATTCAAAAGGAAAGATTTGGCGAAAGAATCGACCTTTATGAAAAGGCTAGAGGCAAGTACGTTGTGAATCAGGGTATTCTCAATGTGATGCAGAGACATGCTGTGGTTATGCACCCTCTTCCAAGACTTGATGAAATCACTGTGGATGTTGATGCTGATCCAAGGGCTGCTTACTTTAGGCAGGCCAAATATGGTCTATATATTCGGATGGCTCTATTGAAACTCTTGCTTGTTGGGTGGTAG
>Glyma08g09100
TCCTTTTCGGTGGGGCAGAAATTTCAATTTGATGATATTATAGAAGCTCAACAGTTTGATAGAGATATTCTCAGTGCCATTTTTGAAGTTGCACGGAATATGGAGAACGTTGAAAAGGATTCTCCTGGTAGCCAGATTTTAAAGGGTTTTCTTATGGCCACCCTATTTTATGAGCCTTCTACTAGAACTAGACTTTCATTTGAGTCTGCCATGAGAAGACTAGGCGGAGAGGTTTTAACTACTGAAAATGCGAGAGAATTTTCGTCTGCGGCTAAAGGAGAGACACTTGAAGATACAATCAGAACAATTGAGGGTTACTCTGATATAATTGTGATGCGACATTTTGAAAGTGGTGCTGCCAGAAGAGCTGCAGCTATAGCTGACATTCCAATAATCAATGCAGGGGATGGTCCTGGACAACATCCAACTCAGGCACTTTTAGATGTCTATACAATTCAAAGAGAGATTGGAAAGATTGACGACATAAAAGTTGGGCTTGTGGGAGACCTTGCTAATGGCAGGACTGTTCGTTCATTGGCATACTTGCTTGCTAAGTTCAAGGATGTGAAGATTTATTTTGTTTCTCCTGATGTGGTAAAAATGAAGGATGATATAAAAGACTATTTGACATCAAAGGGAGTGGAATGGGAAGAATGTGCTGATTTAGTAGAAGTGGCCTCAGAGTGTGATGTGGTTTATCAAACTCGTATTCAAAAAGAAAGATTTGGAGAAAAAATTGACCTTTATGAAAAGGCTAGAGGCAAGTACATTGTGAATCAGGGTATTCTCAATGTGATGCAGAGACATGCTGTGGTTATGCACCCTCTTCCAAGACTTGATGAAATCACCTTGGAAGTTGATGCTGATCCAAGGGCAGCTTACTTTAGACAAGCCAAATATGGTCTATATATTCGGATGGCACTTTTGAAACTCTTGCTTGTTGGGTGGTAG
>Glyma14g02430
TCCTTCTCTATGGGCCAAAAATTTCACCTTCATGATGTGATTGAGGCTCAGCAATTTGACAGAGAGACTCTCAATGCCATATTTGAAGTTGCAAGGAGCATGGAGAGCATTGAAAGCAAGTCATCAAGGAGCCAAATGCTAAAGGGTTACCTCATGGCTACTTTGTTTTATGAGCCATCCACTAGAACTAGGCTTTCATTTGAGTCTGCCATGAAAAGATTAGGTGGGGATGTTCTCACAACTGAGAATGCAAGGGAGTTTTCGTCTGCTGCTAAAGGAGAGACGCTTGAAGATACTATAAGAACGGTTGAAGGTTACACTGATATAATTGTGATGAGGCACTTTGAAAGTGGTGCTGCCAAAAGAGCAGCAACAACTGCTAGCATTCCTGTAATCAATGCAGGGGATGGCCCTGGACAGCATCCCACCCAGGCACTGCTAGATGTTTATACCATTGAAAGAGAGATAGGAAAACTGGACGGAATTAGAGTTGGGCTTGTGGGAGACCTTGCTAATGGGAGAACAGTTCGCTCACTTGCATACTTACTAGCCAAGTATCAGGATGTGAAAATTTATTTTGTCTCTCCAAACGTGGTTAAAATGAAGGATGACATAAAAGACTATCTGACATCAAAGGGAGTAGAGTGGGAAGAAAGTGCTGATTTGTTGGAAGTTGCTTCTAAGTGCGATGTGGTTTATCAAACTCGCATTCAGAAAGAAAGATTTAGAGAGAAAATTGAACTTTATGAGGAGGCAAGAGGCAAGTATATTGTAAATCAAGATGTTCTAGATGCGATGCAAAAACATGCTGTGGTTATGCACCCACTTCCAAGACTTGACGAGATCACAGTGGAAGTTGATAGAGATCCAAGAGCTGCTTACTTTAGGCAGGCAAAGAATGGTCTATATATTAGGATGGCTCTCTTAAAGGTATTGCTTCTTGGTTGGTAA
>MtAC146651_39
TGCTTTTTAGAGGGGCAGAAATTTCAACTTGATGATGTTATTGAAGCTCAACAGTTTGATACAGATACTCTCAACGCCATTTTTAAAGTTGCGCGAGATATGGAGAATATTGAGAGAAATTCTCCTGAAAGCCAGATTTTAGAGGGTTATCTTATGTCTACCTTATTTTACGAGCCCTCTACTAGAACTAGACTTTCATTTGAGTCTGCTATGAGAAGACTGGGTGGAGAGGTTTTAACAACGGAAAATGCTAGAGAATTTTCGTCCGCGGCTAAAGGAGAGACGCTTGAAGATACAATAAGAACAGTTGAGGGTTACTCTGACTTAATTGTGCTTCGACACTTTGAAAGTGGTGCTGCCAGAAGAGCTGCAGCTATTGCTGGCATTCCAATAGTCAATGCGGGGGATGGACCTGGACAACATCCGACCCAGGCACTTTTGGATGTCTATACAATTGAAAGAGAGATTGGAAAGCTTGATGGTATTAAAGTTGGGCTTGTTGGAGACCTAGCCAACGGAAGGACGGTTCGATCACTGGCCTACTTGCTTGCAAAGTACAAGGATGTGAAAATTTATTTTGTCTCTCCAGATGTGGTAAAAATGAAGGACGATATAAAAGACTATTTGACATCAAAAGGAGTGGATTGGGAAGAAAGTTCTGATTTAGTGGAAGTGGCCTCCGAGTGTGACGTGGTTTATCAAACTCGTATTCAAAAAGAACGATTTGGAGAAAGACTCGACCTATATGAAAAAGCAAGAGGCAAGTATATTGTGAATCAGAATATTCTGAAGGCGATGCAAAGACATGCCGTGGTTATGCACCCTCTTCCAAGACTTGATGAAATCACTGTGGATGTTGATGCTGATCCAAGGGCTGCTTACTTTAGGCAAGCCAAATATGGTTTATATATTCGGATGGCTATTTTGAAACTCTTGCTTGTTGGGTGGTGA
>MtCT573504_25
TCATTTTCTGTTGGGCAAAAGTTTCAATTTGATGATGTGATTGAAGCTCAACAATTTGATAGAGAAACTCTCAATGCTATATTTGAAGTTGCAAGGAGTATGGAGAATATTAGGAACAACTCATCTGGGAGCCAAATGCTTAAGGGTTACCTCATGGCTACTTTGTTTTACGAGCCTTCCACTAGAACCAGGCTTTCATTTGAGTCTGCCATGAGAAGACTAGGTGGTGATGTTCTCACAACCGAAAATGCTAGGGAGTTTTCGTCTGCAGCTAAAGGAGAGACGCTCGAAGATACTATAAGAACAGTTGAAGGTTACTCTGATATAATTGTCTTGCGGCACTTTGAAAGTGGCGCAGCGAGAAGAGCTGCAACAACTGCTAGCATTCCAGTAATCAATGCAGGGGATGGCCCGGGACAGCATCCTACTCAGGCACTTTTAGACATTTATACCATTGAAAGAGAGATTGGAAAACTGGACGGAATTAAAGTTGGGCTTGTCGGAGACCTTGCTAATGGCAGAACGGTTCGCTCACTTGCATACTTACTTGCCAAGTACCATGACGTGAAAATATATTTCGTCTCTCCTAATGTGGTCAAAATGAAGGATGACATAAAAGAGTACCTGACATCAGAAGGAGTAGAGTGGGAAGAAAGTTCTGATTTGATGGAAGTGGCTTCAAAGTGTGACGTAGTTTATCAAACTCGCATTCAGAAGGAAAGATTTGGAGACAAAATTAACCTTTATGAAGAGGCAAGAGGCAAGTATATTGTAAATCAAGATGTTCTAAAGGTGATGCAAAATCATGCTGTTGTAATGCACCCTCTTCCAAGACTCGACGAAATCGAAGTGGAAGTCGATAGTGATCCAAGAGCTGCTTACTTTAGGCAAGCGAAAAATGGTCTATATATTAGGATGGCTCTATTAAAGGTTTTGCTTCTTGGTTGGTAA
>VvGSVIVP00027272001
CCTTTTTCAGTGGGCAATAAGTTCCAACTGGATGATGTTATTGAAGCTCAACAATTTGATAGAGAGACTCTCAGTGCCATATTTGAAGTGGCACGTGAGATGGAGAAGGTTGAGAAGAAATCACCTGGGAGCCAAATTCTTAAGGGTTATCTAATGGCTACACTTTTCTATGAGCCATCTACTAGAACTAGGCTCTCTTTTGAGTCTGCCATGAAAAGGTTGGGTGGGGAAGTTTTAACAACAGAAAATGCACGGGAATTCTCATCAGCAGCAAAAGGAGAGACACTTGAAGATACTATAAGAACTGTTGAAGGATACTCAGACATAATTGTAATGAGGCACTTTGAAAGTGGTGCTGCCAGAAGAGCCGCAGTCACAGCTGAGATTCCTATCATTAATGCAGGGGATGGTCCTGGACAGCATCCAACCCAGGCTCTTTTGGATGTATATACTATTGAAAGAGAGATAGGAAGACTGGATAGAATCAAAGTCGGGCTTGTTGGAGATCTTGCAAATGGAAGAACAGTCCGGTCACTTGCATATTTGCTTGCCAAGTATCAAGATGTGAAGATCTACTTTGTTTCTCCTGAAGTGGTCAAAATGAAGGATGATATAAAAGACTATCTCACATCAAAGGGAGTTGAATGGGAAGAAAGTGCTGACTTAATGGAAGTAGCTTCAAAGTGTGATGTGGTGTATCAAACTCGCATTCAGCGAGAAAGATTTGGAGAAAGGGCCGATCTCTATGAAGAAGCTCGAGGCAAGTACATTGTGGATCGAGATGTGTTAGGTGTGATGCAGAAGCATGCTGTAGTCATGCATCCCCTCCCAAGGCTTGACGAGATAACTGTGGATGTTGATGAGGATCAAAGGGCTGCCTATTTCAGACAAGCAAAGAATGGTCTCTATATTCGGATGGCTTTGTTGAAGCTCCTACTTGTTGGTTGGTGA
