# Supplementary material for: Polyploidy Did Not Predate the Evolution of Nodulation in All Legumes
Source: PLoS One. 2010 Jul 16;5(7):e11630. doi: 10.1371/journal.pone.0011630 (PMC2905438; doi:10.1371/journal.pone.0011630)
Supplement: File S2 — Alignments and trees. Trimmed alignments and trees for all 1249 trees described in the paper. (2.55 MB GZ) [file pone.0011630.s005.gz › alncln3/cl10235.phy]

 8 951
Cf15436d               TCCTTTTCAG TGGGGCAGAA ATTTCAGCTT GATGATGTTA TTGAAGCCCA ACAATTTGAT 
Glyma02g46290          TCATTCTCCA TGGGGCAAAA ATTTCACCTT CACGATGTGA TTGAGGCTCA GCAATTTGAC 
Glyma05g26170          ACCTTTTCAG TGGGGCAGAA ATTTCAACTA AATGATATTA TTGAAGCTCA ACAGTTTGAT 
Glyma08g09100          TCCTTTTCGG TGGGGCAGAA ATTTCAATTT GATGATATTA TAGAAGCTCA ACAGTTTGAT 
Glyma14g02430          TCCTTCTCTA TGGGCCAAAA ATTTCACCTT CATGATGTGA TTGAGGCTCA GCAATTTGAC 
MtAC146651_39          TGCTTTTTAG AGGGGCAGAA ATTTCAACTT GATGATGTTA TTGAAGCTCA ACAGTTTGAT 
MtCT573504_25          TCATTTTCTG TTGGGCAAAA GTTTCAATTT GATGATGTGA TTGAAGCTCA ACAATTTGAT 
VvGSVIVP00027272001    CCTTTTTCAG TGGGCAATAA GTTCCAACTG GATGATGTTA TTGAAGCTCA ACAATTTGAT 

                       AGAGATATTC TCAGTGCTAT ATTTGAAGTT GCCCGGGATA TGGAAAACAT TGAAAAGAAT 
                       AGAGAGACTC TCAATGCCAT ATTTGAAGTT GCAAGGAGCA TGGAGAGCAT TGAAAGCAAG 
                       CGAGATATTC TCAGTGCCAT TTTTGAAGTT GCACAGGATA TGGAGAATGT TGAAAAGGAT 
                       AGAGATATTC TCAGTGCCAT TTTTGAAGTT GCACGGAATA TGGAGAACGT TGAAAAGGAT 
                       AGAGAGACTC TCAATGCCAT ATTTGAAGTT GCAAGGAGCA TGGAGAGCAT TGAAAGCAAG 
                       ACAGATACTC TCAACGCCAT TTTTAAAGTT GCGCGAGATA TGGAGAATAT TGAGAGAAAT 
                       AGAGAAACTC TCAATGCTAT ATTTGAAGTT GCAAGGAGTA TGGAGAATAT TAGGAACAAC 
                       AGAGAGACTC TCAGTGCCAT ATTTGAAGTG GCACGTGAGA TGGAGAAGGT TGAGAAGAAA 

                       TCACCTGGTA GCCAACTTTT AAAGGGCTAT CTTATGGCTA CCCTATTTTA TGAGCCTTCT 
                       TCATCTAGGA GCCAAATGCT AAAGGGTTAC CTCATGGCTA CTTTGTTTTA TGAGCCATCC 
                       TCGCCTGATA ACCAGCTTTT AAAGGGTTAT CTAATGGCTA CCCTATTTTA TGAGCCCTCT 
                       TCTCCTGGTA GCCAGATTTT AAAGGGTTTT CTTATGGCCA CCCTATTTTA TGAGCCTTCT 
                       TCATCAAGGA GCCAAATGCT AAAGGGTTAC CTCATGGCTA CTTTGTTTTA TGAGCCATCC 
                       TCTCCTGAAA GCCAGATTTT AGAGGGTTAT CTTATGTCTA CCTTATTTTA CGAGCCCTCT 
                       TCATCTGGGA GCCAAATGCT TAAGGGTTAC CTCATGGCTA CTTTGTTTTA CGAGCCTTCC 
                       TCACCTGGGA GCCAAATTCT TAAGGGTTAT CTAATGGCTA CACTTTTCTA TGAGCCATCT 

                       ACTAGAACTA GACTTTCATT TGAGTCTGCC ATGAAAAGAT TAGGTGGTGA GGTTTTAACA 
                       ACTAGAACTA GGCTTTCATT TGAGTCTGCC ATGAAAAGAT TGGGTGGGGA TGTTCTCACA 
                       ACTAGAACTA GACTTTCATT TGAGTCTGCC ATGAGAAGAC TGGGTGGAGA GGTTTTAACT 
                       ACTAGAACTA GACTTTCATT TGAGTCTGCC ATGAGAAGAC TAGGCGGAGA GGTTTTAACT 
                       ACTAGAACTA GGCTTTCATT TGAGTCTGCC ATGAAAAGAT TAGGTGGGGA TGTTCTCACA 
                       ACTAGAACTA GACTTTCATT TGAGTCTGCT ATGAGAAGAC TGGGTGGAGA GGTTTTAACA 
                       ACTAGAACCA GGCTTTCATT TGAGTCTGCC ATGAGAAGAC TAGGTGGTGA TGTTCTCACA 
                       ACTAGAACTA GGCTCTCTTT TGAGTCTGCC ATGAAAAGGT TGGGTGGGGA AGTTTTAACA 

                       ACTGAAAATG CTAGAGAGTT TTCATCAGCA TCCAAAGGAG AGACACTTGA AGATACTATT 
                       ACTGAGAATG CAAGGGAGTT TTCATCTGCT GCTAAAGGAG AGACGCTTGA AGATACAATA 
                       ACTGAAAATG CGAGAGAATT TTCATCTGCA GCTAAAGGAG AGACACTTGA AGATACAATC 
                       ACTGAAAATG CGAGAGAATT TTCGTCTGCG GCTAAAGGAG AGACACTTGA AGATACAATC 
                       ACTGAGAATG CAAGGGAGTT TTCGTCTGCT GCTAAAGGAG AGACGCTTGA AGATACTATA 
                       ACGGAAAATG CTAGAGAATT TTCGTCCGCG GCTAAAGGAG AGACGCTTGA AGATACAATA 
                       ACCGAAAATG CTAGGGAGTT TTCGTCTGCA GCTAAAGGAG AGACGCTCGA AGATACTATA 
                       ACAGAAAATG CACGGGAATT CTCATCAGCA GCAAAAGGAG AGACACTTGA AGATACTATA 

                       AGAACAGTTG AGGGTTACTC TGATATAATT GTGATGCGGC ACTTTGAAAG TGGAGCGGCC 
                       AGAACGGTTG AAGGTTACTC TGATATAATT GTGATGAGGC ACTTTGAAAG TGGTGCTGCC 
                       AGAACAATTG AGGGTTACTC TGATATAATT GTGATGCGGC ATTTTGAAAG TGGTGCTGCC 
                       AGAACAATTG AGGGTTACTC TGATATAATT GTGATGCGAC ATTTTGAAAG TGGTGCTGCC 
                       AGAACGGTTG AAGGTTACAC TGATATAATT GTGATGAGGC ACTTTGAAAG TGGTGCTGCC 
                       AGAACAGTTG AGGGTTACTC TGACTTAATT GTGCTTCGAC ACTTTGAAAG TGGTGCTGCC 
                       AGAACAGTTG AAGGTTACTC TGATATAATT GTCTTGCGGC ACTTTGAAAG TGGCGCAGCG 
                       AGAACTGTTG AAGGATACTC AGACATAATT GTAATGAGGC ACTTTGAAAG TGGTGCTGCC 

                       AGAAAAGCTG CTGCTACAGC TGACATTCCT GTTATCAATG CAGGGGATGG TCCTGGAGAA 
                       AAAAGAGCAG CAACAACTGC TAGCATTCCT GTAATCAATG CAGGGGATGG CCCTGGACAG 
                       AGAAGAGCTG CAGCTACATC TGACATTCCA ATAATCAATG CAGGGGATGG TCCTGGACAA 
                       AGAAGAGCTG CAGCTATAGC TGACATTCCA ATAATCAATG CAGGGGATGG TCCTGGACAA 
                       AAAAGAGCAG CAACAACTGC TAGCATTCCT GTAATCAATG CAGGGGATGG CCCTGGACAG 
                       AGAAGAGCTG CAGCTATTGC TGGCATTCCA ATAGTCAATG CGGGGGATGG ACCTGGACAA 
                       AGAAGAGCTG CAACAACTGC TAGCATTCCA GTAATCAATG CAGGGGATGG CCCGGGACAG 
                       AGAAGAGCCG CAGTCACAGC TGAGATTCCT ATCATTAATG CAGGGGATGG TCCTGGACAG 

                       CATCCCACAC AGGCACTTTT GGATGTGTAT ACCATTGAGA GAGAGATAGG AAAACTTGAT 
                       CATCCCTCAC AGGCACTGCT AGATGTTTAT ACCATTGAAA GAGAGATAGG GAAACTGGAC 
                       CATCCGACTC AGGCACTTTT AGATGTCTAT ACAATTCAAA GAGAGATTGG AAAGATTGAT 
                       CATCCAACTC AGGCACTTTT AGATGTCTAT ACAATTCAAA GAGAGATTGG AAAGATTGAC 
                       CATCCCACCC AGGCACTGCT AGATGTTTAT ACCATTGAAA GAGAGATAGG AAAACTGGAC 
                       CATCCGACCC AGGCACTTTT GGATGTCTAT ACAATTGAAA GAGAGATTGG AAAGCTTGAT 
                       CATCCTACTC AGGCACTTTT AGACATTTAT ACCATTGAAA GAGAGATTGG AAAACTGGAC 
                       CATCCAACCC AGGCTCTTTT GGATGTATAT ACTATTGAAA GAGAGATAGG AAGACTGGAT 

                       GGAATAAAGG TTGGGCTTGT TGGAGATCTT GCTAATGGAA GGACAGTTCG CTCCCTGGCA 
                       GGAATTAGAG TTGGGCTTGT GGGAGACCTT GCTAATGGGA GAACAGTTCG CTCACTTGCA 
                       GGCATAAAAG TTGGGCTTGT GGGAGACCTT GCTAATGGCA GGACTGTTCG TTCATTGGCA 
                       GACATAAAAG TTGGGCTTGT GGGAGACCTT GCTAATGGCA GGACTGTTCG TTCATTGGCA 
                       GGAATTAGAG TTGGGCTTGT GGGAGACCTT GCTAATGGGA GAACAGTTCG CTCACTTGCA 
                       GGTATTAAAG TTGGGCTTGT TGGAGACCTA GCCAACGGAA GGACGGTTCG ATCACTGGCC 
                       GGAATTAAAG TTGGGCTTGT CGGAGACCTT GCTAATGGCA GAACGGTTCG CTCACTTGCA 
                       AGAATCAAAG TCGGGCTTGT TGGAGATCTT GCAAATGGAA GAACAGTCCG GTCACTTGCA 

                       TACTTGCTTG CCAAGTATAA TGATGTCAAA ATATATTTTG TCTCTCCTGA TGTTGTAAAA 
                       TACTTACTAG CCAAGTATCA GGACGTGAAA ATTTATTTTG TCTCTCCTAA CGTGGTTAAA 
                       TACTTGCTTG CTAAATTCAA GGATGTGAAA ATTTATTTTG TCTCTCCTGA TGTGGTAAAA 
                       TACTTGCTTG CTAAGTTCAA GGATGTGAAG ATTTATTTTG TTTCTCCTGA TGTGGTAAAA 
                       TACTTACTAG CCAAGTATCA GGATGTGAAA ATTTATTTTG TCTCTCCAAA CGTGGTTAAA 
                       TACTTGCTTG CAAAGTACAA GGATGTGAAA ATTTATTTTG TCTCTCCAGA TGTGGTAAAA 
                       TACTTACTTG CCAAGTACCA TGACGTGAAA ATATATTTCG TCTCTCCTAA TGTGGTCAAA 
                       TATTTGCTTG CCAAGTATCA AGATGTGAAG ATCTACTTTG TTTCTCCTGA AGTGGTCAAA 

                       ATGAAGGATG ATATAAAAAA CTATTTGACG TCAAAGGGAG TGAAGTGGGA AGAGAGTGCT 
                       ATGAAGGATG ACATAAAAGA CTATCTGACA TCAAAGGGAG TGGAGTGGGA AGAAAGTGCT 
                       ATGAAGGATG ATATAAAAGA CTATTTGACA TCAAAGGGAG TGGAGTGGGA AGAATCTTCT 
                       ATGAAGGATG ATATAAAAGA CTATTTGACA TCAAAGGGAG TGGAATGGGA AGAATGTGCT 
                       ATGAAGGATG ACATAAAAGA CTATCTGACA TCAAAGGGAG TAGAGTGGGA AGAAAGTGCT 
                       ATGAAGGACG ATATAAAAGA CTATTTGACA TCAAAAGGAG TGGATTGGGA AGAAAGTTCT 
                       ATGAAGGATG ACATAAAAGA GTACCTGACA TCAGAAGGAG TAGAGTGGGA AGAAAGTTCT 
                       ATGAAGGATG ATATAAAAGA CTATCTCACA TCAAAGGGAG TTGAATGGGA AGAAAGTGCT 

                       GATTTGATGG AAGTGGCTTC AAATTGTGAT GTGGTATATC AAACTCGCAT CCAAAGAGAG 
                       GATTTGATGG AAGTGGCTTC TAAGTGCAAT GTGGTTTATC AAACTCGCAT TCAGAAAGAA 
                       GATTTAGTAG AAGTGGCCTC AGAGTGTGAT GTTGTTTATC AAACTCGTAT TCAAAAGGAA 
                       GATTTAGTAG AAGTGGCCTC AGAGTGTGAT GTGGTTTATC AAACTCGTAT TCAAAAAGAA 
                       GATTTGTTGG AAGTTGCTTC TAAGTGCGAT GTGGTTTATC AAACTCGCAT TCAGAAAGAA 
                       GATTTAGTGG AAGTGGCCTC CGAGTGTGAC GTGGTTTATC AAACTCGTAT TCAAAAAGAA 
                       GATTTGATGG AAGTGGCTTC AAAGTGTGAC GTAGTTTATC AAACTCGCAT TCAGAAGGAA 
                       GACTTAATGG AAGTAGCTTC AAAGTGTGAT GTGGTGTATC AAACTCGCAT TCAGCGAGAA 

                       AGATTTGGTG AGAGAATTGA CCTTTATTTA GAGGCTAGAG GCAAGTATAT AGTAAATCAG 
                       AGATTTGGAG AGAAAATTGA ACTTTATGAG GAGGCAAGAG GCAAGTATAT TGTAAATCAA 
                       AGATTTGGCG AAAGAATCGA CCTTTATGAA AAGGCTAGAG GCAAGTACGT TGTGAATCAG 
                       AGATTTGGAG AAAAAATTGA CCTTTATGAA AAGGCTAGAG GCAAGTACAT TGTGAATCAG 
                       AGATTTAGAG AGAAAATTGA ACTTTATGAG GAGGCAAGAG GCAAGTATAT TGTAAATCAA 
                       CGATTTGGAG AAAGACTCGA CCTATATGAA AAAGCAAGAG GCAAGTATAT TGTGAATCAG 
                       AGATTTGGAG ACAAAATTAA CCTTTATGAA GAGGCAAGAG GCAAGTATAT TGTAAATCAA 
                       AGATTTGGAG AAAGGGCCGA TCTCTATGAA GAAGCTCGAG GCAAGTACAT TGTGGATCGA 

                       GATGTTCTTA GTGTGATGCA GAAACATGCA GTGGTGATGC ACCCTCTTCC AAGACTTGAT 
                       GATGTTTTAA ATGTGATGCA AAAACATGCC GTGGTTATGC ACCCTCTTCC AAGACTTGAT 
                       GGTATTCTCA ATGTGATGCA GAGACATGCT GTGGTTATGC ACCCTCTTCC AAGACTTGAT 
                       GGTATTCTCA ATGTGATGCA GAGACATGCT GTGGTTATGC ACCCTCTTCC AAGACTTGAT 
                       GATGTTCTAG ATGCGATGCA AAAACATGCT GTGGTTATGC ACCCACTTCC AAGACTTGAC 
                       AATATTCTGA AGGCGATGCA AAGACATGCC GTGGTTATGC ACCCTCTTCC AAGACTTGAT 
                       GATGTTCTAA AGGTGATGCA AAATCATGCT GTTGTAATGC ACCCTCTTCC AAGACTCGAC 
                       GATGTGTTAG GTGTGATGCA GAAGCATGCT GTAGTCATGC ATCCCCTCCC AAGGCTTGAC 

                       GAAATCACTG TGGAAGTCGA TGCTGATCCT AGAGCTGCAT ACTTCAGGCA GGCCAAAAAT 
                       GAGATTACGG TGGATGTTGA TAGTGATCCA AGAGCTGCTT ACTTTCGGCA GGCAAAGAAT 
                       GAAATCACTG TGGATGTTGA TGCTGATCCA AGGGCTGCTT ACTTTAGGCA GGCCAAATAT 
                       GAAATCACCT TGGAAGTTGA TGCTGATCCA AGGGCAGCTT ACTTTAGACA AGCCAAATAT 
                       GAGATCACAG TGGAAGTTGA TAGAGATCCA AGAGCTGCTT ACTTTAGGCA GGCAAAGAAT 
                       GAAATCACTG TGGATGTTGA TGCTGATCCA AGGGCTGCTT ACTTTAGGCA AGCCAAATAT 
                       GAAATCGAAG TGGAAGTCGA TAGTGATCCA AGAGCTGCTT ACTTTAGGCA AGCGAAAAAT 
                       GAGATAACTG TGGATGTTGA TGAGGATCAA AGGGCTGCCT ATTTCAGACA AGCAAAGAAT 

                       GGTCTATATA TACGAATGGC CCTTTTGAAA CTCTTGCTTG TTGGGTGGTA A 
                       GGTCTATATA TTAGGATGGC TCTCTTAAAG GTATTGCTTC TTGGTTGGTA A 
                       GGTCTATATA TTCGGATGGC TCTATTGAAA CTCTTGCTTG TTGGGTGGTA G 
                       GGTCTATATA TTCGGATGGC ACTTTTGAAA CTCTTGCTTG TTGGGTGGTA G 
                       GGTCTATATA TTAGGATGGC TCTCTTAAAG GTATTGCTTC TTGGTTGGTA A 
                       GGTTTATATA TTCGGATGGC TATTTTGAAA CTCTTGCTTG TTGGGTGGTG A 
                       GGTCTATATA TTAGGATGGC TCTATTAAAG GTTTTGCTTC TTGGTTGGTA A 
                       GGTCTCTATA TTCGGATGGC TTTGTTGAAG CTCCTACTTG TTGGTTGGTG A 
