# Supplementary material for: Polyploidy Did Not Predate the Evolution of Nodulation in All Legumes
Source: PLoS One. 2010 Jul 16;5(7):e11630. doi: 10.1371/journal.pone.0011630 (PMC2905438; doi:10.1371/journal.pone.0011630)
Supplement: File S2 — Alignments and trees. Trimmed alignments and trees for all 1249 trees described in the paper. (2.55 MB GZ) [file pone.0011630.s005.gz › alncln3/cl10238.cln]

>Cf19044d
AAACCTGACCTTGTTACTTATACAATTTTGATTGATAATGTTTGCAATACCAAAAACTTA
CGCGAGGCTTTGCGATTGGTGAGTGTGCTCAGCGAGGAGGGGTTTAAGCCAGACTGTTTT
GTGTATAATACAATAATGAAGGGATATTGCATGTTAAGTAGGGGAAGCGAGGCAATTGAG
GTTTATAATAAAATGAAGGAGGAAGGAGTGGCGCCTGATCTTGTCACTTACAACACTTTG
ATTTTTGGGTTATCAAAAGCCGGTCGAGTTAAGGAAGCTAAAAAGTTCTTGGGTATTATG
GCAGAAACAGGTCATTTCCCTGACGAGGTTACATATACCTCACTCATGAATGGAATGTGC
AGGGAGGGGAATGCTTTGGGAGCATTGTCATTGTTGGAGGAAATGGAATTTAAAGGCTGC
AGTCCGAATTCGTGCACGTATAACACGCTGCTACATGGATTGTGTAAGTCGAGGTTGTTG
CAGAAGGCCATTGAGTTGTATGGAGTAATGAAATCGGGCAGTATGAAGCTTGAAACTGCT
TCTTATGCTACATTTATCAGGACACTGTGTAGGGATGGCAGAATTGCAGAGGCTTATGAA
GTTTTTGACTATGCAGTTGAGAGCAAGAGCTTGACAGACGTCATTGCTTATTCAACATTA
GAGAGCACACTTAAATGGCTGAAGAAGGTCAAAGAACAAGGCCTCCCAATGTGA
>Glyma03g27230
-----------CGTAGCCACTACGATTCTCATTGACAATGTGTGCAATGGGAAGAACCTG
AGGGAGGCAATGAGGCTGGTGAGTGTGCTTCATGAGGAAGGGTTTAAGCCTGATTGCTTT
GTTTACAACACCATTATGAAAGGGTATTGTCTGTTGAGTAGAGGGAGTGAGGTGATCGAG
GTTTATAATAAGATGAAGGAGGAAGGTGTGGAGCCTGATCTTGTTACTTATAACACTTTG
ATTTTCGGGCTTTCGAAGTCGGGGAGGGTGACCGAGGCGAAGAAGCTGCTTCGTGTGATG
GCGGAGAAAGGCTATTTTCCCGATGAGGTCACTTATACTTCGCTGATGAATGGGTTGTGC
AGGAAGGGGGATGCGCTCGGGGCACTGGCGTTGTTGGGGGAGATGGAGGCCAAAGGGTGT
AGTCCTAATGAGTGCACGTATAACACGCTGCTGCACGGCTTGTGTAAGGCGAGGTTGGTG
GAGAAGGCAGTGGAGTTCTACGGGGTGATCAGGGCGGGTGGTCTGAAGCTTGATACGGCC
TCTTATGGGACGTTTGTCAGGGCTCTGTGTAGGGAAGGGAGAATTGCCGAGAAGTATGAG
GTGTTTGATTATGCAGTCGAGAGCGAGAGCTTGACGGACGCTGCTGCTTACTCTACATTG
GAGAGCACTCTTAAGTGGCTCAGGAAGGCGAAAGAACAAGGGCTCACTGTTTAA
>Glyma07g14740
AAGCCTGATCTGGTCACCTACACGATCCTCATTGACAATGTATGCAATGGGAAGAACCTG
AGGGAGGCGATGAGGCTGGTGAGTGTGCTTCACGAGGAAGGGTTTAAGCTTGATTGCTTT
GTTTACAACACCATTATGAAAGGGTATTGTGTGTTGAGTAGAGGGAGTGAGGCGATTGAG
GTTTATAACAAGATGAAGGAGGAAGGGGTGGAGCCTGATCTTGTTACTTACAACACTTTG
ATCTTCGGGCTGTCGAAGTCCGGGAGGGTGACCGAGGCGAGGAAGTTGCTGCGTGTGATG
GCGGAGAAAGGCTATTTTCCTGATGAGGTGACCTATACTTCACTGATGAATGGGTTGTGT
AGGAAGGGGGACGCGCTAGGGGCCCTGGCCTTGTTGGGGGAGATGGAGGCCAAGGGGTGT
AGTCCGAATGCGTGCACGTATAACACGCTGCTGCACGGGTTGTGTAAGGCGAGGCTGGTG
GAGAAGGCTGTCAAGTTCTACCAGGTGATCAGGGCTGGCGGTCTGAAGCTTGATACAGCT
TCTTATGGGACTTTTGTCAGGGCGCTGTGTAGGGACGGGAGAATTGCAGAGGCGTATGAG
GTTTTTGATTATGCTGTTGAGAGCAAGAGCTTGACGGATGTTGCTGCTTACTCGACATTG
GAGAGCACGCTTAAATGGCTCAGGAAGGCGAAAGAACAAGGGCTCGCCATTTGA
>MtAC151481_4
AAGCCTAATCTTGTTACTTATACTATTTTGATTGATAATGTCTGTAACACTAAGAATTTG
CGTGAGGCGACGAGGTTGGTGGATATTCTCGAAGAGGAAGGTTTTAAGCCTGATTGTTTT
CTTTATAATACCATTATGAAAGGTTATTGTATGCTGAGTAGAGGGAGTGAGGCCATTGAG
GTTTATAATCGAATGAAGGAGAAGGGTGTGGAGCCTGATCTTATTACTTATAATACTTTG
ATTTTTGGGTTATCAAAATCTGGTCGGGTTTCAGAAGCTAAGAAGTTATTGCGTGTTATG
GCGGAAAAGGGTCATTTCCCTGATGAGGTAACTTATACCTCTCTGATGAATGGGATGTGC
AGGAAAGGGGAGACCTTGGCTGCATTGGCATTGTTGGAAGAGATGGAAATGAAGGGCTGC
AGTCCGAATACGTGCACGTATAACACGCTGCTTCATGGGTTGTGTAAGTCTAGGATGTTT
GATAAGGCCATGGAATTGTATGGTGCGATGAAATCGGATGGTCTGAAGCTTGATATGGCT
TCTTATGCTACGTTTGTCAGGGCACTGTGTAGTGTTGGTAGAGTTGCGGATGCTTATGAA
GTGTTTGATTATGCAGTCGAAAGCAAGAGTTTGTCAGATGTCGCTGCTTACTCTACATTG
GAAAGCACACTTAAATGGTTCAAGAAAGCAAAAGAAGAAGGCCTTAAATTTTAA
>MtAC169980_16
AAGCCTAATCTTGTTACTTATACTATTTTGATTGATAATGTCTGTAACACTAAGAATTTG
CGTGAGGCGACGAGGTTGGTGGATATTCTCGAAGAGGAAGGTTTTAAGCCTGATTGTTTT
CTTTATAATACCATTATGAAAGGTTATTGTATGCTGAGTAGAGGGAGTGAGGCCATTGAG
GTTTATAATCGAATGAAGGAGAAGGGTGTGGAGCCTGATCTTATTACTTATAATACTTTG
ATTTTTGGGTTATCAAAATCTGGTCGGGTTTCAGAAGCTAAGAAGTTATTGCGTGTTATG
GCGGAAAAGGGTCATTTCCCTGATGAGGTAACTTATACCTCTCTGATGAATGGGATGTGC
AGGAAAGGGGAGACCTTGGCTGCATTGGCATTGTTGGAAGAGATGGAAATGAAGGGCTGC
AGTCCGAATACGTGCACGTATAACACGCTGCTTCATGGGTTGTGTAAGTCTAGGATGTTT
GATAAGGCCATGGAATTGTATGGTGCGATGAAATCGGATGGTCTGAAGCTTGATATGGCT
TCTTATGCTACGTTTGTCAGGGCACTGTGTAGTGTTGGTAGAGTTGCGGATGCTTATGAA
GTGTTTGATTATGCAGTCGAAAGCAAGAGTTTGTCAGATGTCGCTGCTTACTCTACATTG
GAAAGCACACTTAAATGGTTCAAGAAAGCAAAAGAAGAAGGCCTTTAA------
>VvGSVIVP00011872001
AAACCTGACCTTGTTACTTACACAATTTTGATTGATAATGTATGTAATGGAAAGAATCTC
CGGGAGGCAACACGGTTGTTAGAAGTATTAGGAGAGGCCGGATTTAAGCCAGATTGTTAT
GTTTACAATACAATTATGAAAGGTTATTGTATATTGGATAAGGGCAGTGAGGCAATTGGT
GTTTATAAGAAAATGAAGGAGGAAGGAGTAGAGCCTGACCTTGTCACATATAATACTTTG
ATTTTTGGGTTGTCGAAGTCAGGGAGGGTTAAAGAAGCTAGGAAGTTTTTGGATATCATG
GCAGAAATGGGTCATTTTCCAGATGCAGTTACATACACATCATTGATGAATGGATTGTGT
CGGGAGGGAAATGCATTGGGTGCATTGGCATTATTGGAGGAGATGGAAGCCAAGGGTTGC
AGTCCAAATTCATGCACATATAATACATTGCTTCATGGTTTGTGTAAGTTAAGAATGCTG
GAAAGAGGGATTGAATTGTATGGAGTAATGAAGTCTGGTGGGATGAAGCTTGAGAAAGCT
TCTTATGCTACTTTTGTGAGGGCCCTTTGTAAGGAAGGTCGAGTTGCAGAGGCTTACGAA
GCATTTGATTATGTGGTGGAGAGTAAGAGTTTTGACGATGTTACTGCTTACTCAACGTTG
GAAAATTCACTTAAGTGGTTGAGGAAAGCTAGAGAACAAGGCCTTGCTTCCTAA
