# Supplementary material for: Polyploidy Did Not Predate the Evolution of Nodulation in All Legumes
Source: PLoS One. 2010 Jul 16;5(7):e11630. doi: 10.1371/journal.pone.0011630 (PMC2905438; doi:10.1371/journal.pone.0011630)
Supplement: File S2 — Alignments and trees. Trimmed alignments and trees for all 1249 trees described in the paper. (2.55 MB GZ) [file pone.0011630.s005.gz › alncln3/cl10238.phy]

6 714
Cf19044d AAACCTGACCTTGTTACTTATACAATTTTGATTGATAATGTTTGCAATACCAAAAACTTACGCGAGGCTTTGCGATTGGTGAGTGTGCTCAGCGAGGAGGGGTTTAAGCCAGACTGTTTTGTGTATAATACAATAATGAAGGGATATTGCATGTTAAGTAGGGGAAGCGAGGCAATTGAGGTTTATAATAAAATGAAGGAGGAAGGAGTGGCGCCTGATCTTGTCACTTACAACACTTTGATTTTTGGGTTATCAAAAGCCGGTCGAGTTAAGGAAGCTAAAAAGTTCTTGGGTATTATGGCAGAAACAGGTCATTTCCCTGACGAGGTTACATATACCTCACTCATGAATGGAATGTGCAGGGAGGGGAATGCTTTGGGAGCATTGTCATTGTTGGAGGAAATGGAATTTAAAGGCTGCAGTCCGAATTCGTGCACGTATAACACGCTGCTACATGGATTGTGTAAGTCGAGGTTGTTGCAGAAGGCCATTGAGTTGTATGGAGTAATGAAATCGGGCAGTATGAAGCTTGAAACTGCTTCTTATGCTACATTTATCAGGACACTGTGTAGGGATGGCAGAATTGCAGAGGCTTATGAAGTTTTTGACTATGCAGTTGAGAGCAAGAGCTTGACAGACGTCATTGCTTATTCAACATTAGAGAGCACACTTAAATGGCTGAAGAAGGTCAAAGAACAAGGCCTCCCAATGTGA
Glyma03g27230 -----------CGTAGCCACTACGATTCTCATTGACAATGTGTGCAATGGGAAGAACCTGAGGGAGGCAATGAGGCTGGTGAGTGTGCTTCATGAGGAAGGGTTTAAGCCTGATTGCTTTGTTTACAACACCATTATGAAAGGGTATTGTCTGTTGAGTAGAGGGAGTGAGGTGATCGAGGTTTATAATAAGATGAAGGAGGAAGGTGTGGAGCCTGATCTTGTTACTTATAACACTTTGATTTTCGGGCTTTCGAAGTCGGGGAGGGTGACCGAGGCGAAGAAGCTGCTTCGTGTGATGGCGGAGAAAGGCTATTTTCCCGATGAGGTCACTTATACTTCGCTGATGAATGGGTTGTGCAGGAAGGGGGATGCGCTCGGGGCACTGGCGTTGTTGGGGGAGATGGAGGCCAAAGGGTGTAGTCCTAATGAGTGCACGTATAACACGCTGCTGCACGGCTTGTGTAAGGCGAGGTTGGTGGAGAAGGCAGTGGAGTTCTACGGGGTGATCAGGGCGGGTGGTCTGAAGCTTGATACGGCCTCTTATGGGACGTTTGTCAGGGCTCTGTGTAGGGAAGGGAGAATTGCCGAGAAGTATGAGGTGTTTGATTATGCAGTCGAGAGCGAGAGCTTGACGGACGCTGCTGCTTACTCTACATTGGAGAGCACTCTTAAGTGGCTCAGGAAGGCGAAAGAACAAGGGCTCACTGTTTAA
Glyma07g14740 AAGCCTGATCTGGTCACCTACACGATCCTCATTGACAATGTATGCAATGGGAAGAACCTGAGGGAGGCGATGAGGCTGGTGAGTGTGCTTCACGAGGAAGGGTTTAAGCTTGATTGCTTTGTTTACAACACCATTATGAAAGGGTATTGTGTGTTGAGTAGAGGGAGTGAGGCGATTGAGGTTTATAACAAGATGAAGGAGGAAGGGGTGGAGCCTGATCTTGTTACTTACAACACTTTGATCTTCGGGCTGTCGAAGTCCGGGAGGGTGACCGAGGCGAGGAAGTTGCTGCGTGTGATGGCGGAGAAAGGCTATTTTCCTGATGAGGTGACCTATACTTCACTGATGAATGGGTTGTGTAGGAAGGGGGACGCGCTAGGGGCCCTGGCCTTGTTGGGGGAGATGGAGGCCAAGGGGTGTAGTCCGAATGCGTGCACGTATAACACGCTGCTGCACGGGTTGTGTAAGGCGAGGCTGGTGGAGAAGGCTGTCAAGTTCTACCAGGTGATCAGGGCTGGCGGTCTGAAGCTTGATACAGCTTCTTATGGGACTTTTGTCAGGGCGCTGTGTAGGGACGGGAGAATTGCAGAGGCGTATGAGGTTTTTGATTATGCTGTTGAGAGCAAGAGCTTGACGGATGTTGCTGCTTACTCGACATTGGAGAGCACGCTTAAATGGCTCAGGAAGGCGAAAGAACAAGGGCTCGCCATTTGA
MtAC151481_4 AAGCCTAATCTTGTTACTTATACTATTTTGATTGATAATGTCTGTAACACTAAGAATTTGCGTGAGGCGACGAGGTTGGTGGATATTCTCGAAGAGGAAGGTTTTAAGCCTGATTGTTTTCTTTATAATACCATTATGAAAGGTTATTGTATGCTGAGTAGAGGGAGTGAGGCCATTGAGGTTTATAATCGAATGAAGGAGAAGGGTGTGGAGCCTGATCTTATTACTTATAATACTTTGATTTTTGGGTTATCAAAATCTGGTCGGGTTTCAGAAGCTAAGAAGTTATTGCGTGTTATGGCGGAAAAGGGTCATTTCCCTGATGAGGTAACTTATACCTCTCTGATGAATGGGATGTGCAGGAAAGGGGAGACCTTGGCTGCATTGGCATTGTTGGAAGAGATGGAAATGAAGGGCTGCAGTCCGAATACGTGCACGTATAACACGCTGCTTCATGGGTTGTGTAAGTCTAGGATGTTTGATAAGGCCATGGAATTGTATGGTGCGATGAAATCGGATGGTCTGAAGCTTGATATGGCTTCTTATGCTACGTTTGTCAGGGCACTGTGTAGTGTTGGTAGAGTTGCGGATGCTTATGAAGTGTTTGATTATGCAGTCGAAAGCAAGAGTTTGTCAGATGTCGCTGCTTACTCTACATTGGAAAGCACACTTAAATGGTTCAAGAAAGCAAAAGAAGAAGGCCTTAAATTTTAA
MtAC169980_16 AAGCCTAATCTTGTTACTTATACTATTTTGATTGATAATGTCTGTAACACTAAGAATTTGCGTGAGGCGACGAGGTTGGTGGATATTCTCGAAGAGGAAGGTTTTAAGCCTGATTGTTTTCTTTATAATACCATTATGAAAGGTTATTGTATGCTGAGTAGAGGGAGTGAGGCCATTGAGGTTTATAATCGAATGAAGGAGAAGGGTGTGGAGCCTGATCTTATTACTTATAATACTTTGATTTTTGGGTTATCAAAATCTGGTCGGGTTTCAGAAGCTAAGAAGTTATTGCGTGTTATGGCGGAAAAGGGTCATTTCCCTGATGAGGTAACTTATACCTCTCTGATGAATGGGATGTGCAGGAAAGGGGAGACCTTGGCTGCATTGGCATTGTTGGAAGAGATGGAAATGAAGGGCTGCAGTCCGAATACGTGCACGTATAACACGCTGCTTCATGGGTTGTGTAAGTCTAGGATGTTTGATAAGGCCATGGAATTGTATGGTGCGATGAAATCGGATGGTCTGAAGCTTGATATGGCTTCTTATGCTACGTTTGTCAGGGCACTGTGTAGTGTTGGTAGAGTTGCGGATGCTTATGAAGTGTTTGATTATGCAGTCGAAAGCAAGAGTTTGTCAGATGTCGCTGCTTACTCTACATTGGAAAGCACACTTAAATGGTTCAAGAAAGCAAAAGAAGAAGGCCTTTAA------
VvGSVIVP00011872001 AAACCTGACCTTGTTACTTACACAATTTTGATTGATAATGTATGTAATGGAAAGAATCTCCGGGAGGCAACACGGTTGTTAGAAGTATTAGGAGAGGCCGGATTTAAGCCAGATTGTTATGTTTACAATACAATTATGAAAGGTTATTGTATATTGGATAAGGGCAGTGAGGCAATTGGTGTTTATAAGAAAATGAAGGAGGAAGGAGTAGAGCCTGACCTTGTCACATATAATACTTTGATTTTTGGGTTGTCGAAGTCAGGGAGGGTTAAAGAAGCTAGGAAGTTTTTGGATATCATGGCAGAAATGGGTCATTTTCCAGATGCAGTTACATACACATCATTGATGAATGGATTGTGTCGGGAGGGAAATGCATTGGGTGCATTGGCATTATTGGAGGAGATGGAAGCCAAGGGTTGCAGTCCAAATTCATGCACATATAATACATTGCTTCATGGTTTGTGTAAGTTAAGAATGCTGGAAAGAGGGATTGAATTGTATGGAGTAATGAAGTCTGGTGGGATGAAGCTTGAGAAAGCTTCTTATGCTACTTTTGTGAGGGCCCTTTGTAAGGAAGGTCGAGTTGCAGAGGCTTACGAAGCATTTGATTATGTGGTGGAGAGTAAGAGTTTTGACGATGTTACTGCTTACTCAACGTTGGAAAATTCACTTAAGTGGTTGAGGAAAGCTAGAGAACAAGGCCTTGCTTCCTAA
