# Supplementary material for: Polyploidy Did Not Predate the Evolution of Nodulation in All Legumes
Source: PLoS One. 2010 Jul 16;5(7):e11630. doi: 10.1371/journal.pone.0011630 (PMC2905438; doi:10.1371/journal.pone.0011630)
Supplement: File S2 — Alignments and trees. Trimmed alignments and trees for all 1249 trees described in the paper. (2.55 MB GZ) [file pone.0011630.s005.gz › alncln3/cl10239.cln]

>Cf13969d
GATACTCATCAGAAGAAGCAACACAGATTCAACATATGGAAGCATTCCTACTTGAAAACTTGTGCTTCCATCGATCAAGAACTCCAGCAGTATCGCAAGATTGATTCCTTCTACAGTGGAACCACAGCCTTGTCCATCGTTAGACAGGGTGAGCTTATAGTGATAGCAAATGTTGGAGACTCTCGTGCTGTATTAGCCACAACATCAGAAGATGGAAGCTTGGAAGCACTTCAACTCACAGTTGATTTCAAGCCCAATTTACCTGAGGAAGCAGAGAGAATAAGGCAGTGTGAGGGACGAGTGTTCTGTCTAGAGGACGAGCCTGGGGTTCACAGAGTGTGGCTGCCAGACGAAGAATCACCAGGACTAGCCATGTCCAGAGCATTTGGGGACTATTGTGTCAAGGACTTTGGTCTTATTTCTGTGCCTGAGGTCACACACCGCAATATAACCACTAGAGATCAATTTCTAGTGCTAGCAACTGATGGGGTGTGGGATGTAATATCTAATGAGGAAGCAGTGGATATTGTGAATTCGACGGCAGAGAGAGGCAAGTCAGCGAAACGCTTGGTGGAGTGTGCAGTGCATGCATGGAAACGTAAGAGGCGAGGCATTGCCATGGATGACATTTCTGCTATTTGTCTCTTCTTTCATTCTTCTTCC
>Cf17792d
GATCCTGATCAACAACAACAACACCCTTTTAACATATGGAAACACTCCAACTTGAAGACTTGTGCCACCATTGACCAAGAACTCGAACACTATCGCAAAATTGACTCTTTTTACAGTGGAACCACTGCTCTCTCCATTGTTCGACAAGGTGACCTCATTGTTGTAGCAAATGTTGGTGACTCTCGTGCTGTATTAGCCACAACATCCGATGATGGAAGTTTGGTAGCACTTCAGCTCACAGTTGATTTCAAGCCCAATTTACCTCAGGAAGCAGAGAGAATAAGTGAATGCCAGGGACGAGTGTTCTGCTTACATGACGAACCAGGAGTTCATAGAGTATGGCTACCAGATGAAGAGTTTCCAGGACTAGCCATGTCTAGAGCTTTTGGAGACTATTGTGTGAAAGAGTATGGTGTTGTTTCTGTTCCTGAAGTAACCCACAGAAACATACCCAGCAGAGACCAATTTATTGTGCTAGCAACAGATGGGGTGTGGGATGTGATATCGAATGAAGAAGCAGTAGATATAGTGTCATGTACAGAAGAAAGAGGGAAGGCAGCGAAACGTTTGGTTGAGTGTTCAATGCGTGCATGGAAACGCAAGAGACGAGGAATCGCTATGGATGATATCTCTGCCATTTGTGTTTTCTTTCATCCTTCTTCC
>Cf19830d
GATTTCAAAGACAGAAACCTTCATTGGTTTCACATATGGAAGCAGTCCTATTTGAAGACTTGTGCTGCTGTGGATCAGTATCTCAAGAGCCAAACTGGCTTTGATTCCTTTGGAAGTGGTACTACAGCTTTGACAATTATCAAACAGGGTGAACTTCTCATCATAGCAAATTTAGGTGATTCTAGGGCTGTCCTGGCTACCACTTCAGAGGATGGTACATTGATTCCTCTTCAACTTACCACTGACTTGAAACCAAATTTACCAGAGGAGGCAGAGCGCATAAAGCAGTGTAAAGGGAAGGTGGGTTGTTTGGAAGATGAACCAGGAGTGTACAGAGTATGGATGCCAAATGGGAAAAGTCCAGGTTTAGCTATATCAAGATCTTTTGGTGACCACTGTTTCAAGGACTTTGGACTCATCTCTGTGCCTGATGTCACTCAAACAACCCTCACCACCAAGGATCAATTCATCATCTTGGCATCAGATGGGGTGTGGGATGTTATTTCGAACGAGGAGGCTGTGAAGATTGTGTGGACAGCACCAAAGAAGGAAAAGGCAGCTCAGAGACTTGTTGAATGCGCCGTACATGAATGGAAACGAAAGAGAAGCAGCATTGCCATGGATGACATGTCTGCTATTTGCCTCTTCCTTCACTCTAACTCT
>Glyma03g39300
GCTATTGATAAAAGTAAACATTACAGATTCAACATATGGAAGCATTCTTACTTGAAGACTTGTGCTGCCATTGATCAAGAACTAGAGCAATATCGCAAGATAGACTCGTTTTACAGCGGAACAACTGCCCTATCAATTGTTAGACAGGGTGAACTCATTGTCATAGCAAATGTTGGCGACTCTCGTGCTGTATTGGCTACAACATCAGATGATGGAAGTCTGGTACCAGTTCAACTAACAATCGATTTCAAGCCAAATTTACCACAGGAGGCAGAGAGAATAATTCAGTGCCAGGGGCGTGTGTTCTGCTTAGAGGACGAGCCAGGGGTGCATAGGGTGTGGTTACCGGATGAAGAGTCTCCGGGACTAGCCATGTCTAGGGCCTTTGGTGACTACTGCATCAAAGGGCATGGTCTTATTTCTGTGCCTGAGGTAACACACAGAAATATAACTAGTAGAGACCAGTTTGTTGTGCTAGCCACTGATGGGGTTTGGGATGTAATCTCTAATAAAGAAGCAGTGGATATTGTATCTTCAGCAGCAGATAAAGCTAAGGCAGCTAAACGTTTGGTGGAGTGTGCGGTGCATGCATGGAAACGCAAGAGACGGGGCATTGCCGTGGATGACATTTCAGCTATTTGTCTCTTCTTTCACTCTTTTTCA
>Glyma07g37380
GATTTTAAGGACAAAAATATCCATGGATTTGACATATGGAAACAATCTTACATAAAGACTTGTGCTGCCGTTGATCAGGATTTGAAACAGCACACTGGGATTGATTCCTACCTAAGTGGCACTACAGCATTGACAATTATCAAACAGGGAGAATATCTTACTATAGCAAACATAGGTGATTCTAGGGCTGTCTTGGCAGCTACTTCAGA---TGGCACATTAACTCCACATCAGCTTACCACTGACTTCAAGCCAAATTTACCACAGGAGGCAGAACGCATAACACAATCCAGAGGGCAGGTATTTTGTATGGAAGATGAACCAGGAGTGTACAGGGTCTGGATGCCAAATGGTAAAACACCAGGACTAGCAATATCTAGAGCTTTTGGAGACCACTGCATGAAGGACTTTGGACTAATCTCCGTGCCAGATGTGACACACAGAAAAATTACCCCCAGGGATCAATTTGTCATCTTGGCAACAGATGGGGTATGGGATGTTATATCCAACCAGGAAGCAGTGAAGATTGTTTCTGCAACGTCACATAAAGAAAAAGCAGCTCAAAGGCTGGTGAAATGTGCCATACATGAATGGAAACGGAAAAAAAGTGGCATTGCTATGGATGATATGTCAGTTATTTGCCTCTTCTTTCACTCTTCCCCC
>Glyma10g29100
GATGTTGATGAGAAAAAACAACACCGGTTTAACATGTGGAAGCATTCATACTTGAAGACTTGTGCTGCCATTGATCGCGAACTAGAGCAGAATCGCAAGATAGATTCATTTTACAGTGGAACAACTGCCTTGTCAATTGTTAGACAGGGTGAACTCATTATCATTGCAAACGTTGGTGACTCTCGTGCTGTGTTAGCTACAACATCAGATGATGGAAGTTTGGTACCAGTTCAGCTGACAGTAGATTTCAAGCCCAATTTACCTCAGGAAGCAGAGAGAATACTTGAGTCCAATGGACGAGTTTTCTGCTTAGACGACGAGCCCGGGGTGCACAGGGTGTGGTTGCCGGATGAGGAGTTTCCAGGACTTGCCATGTCAAGGGCTTTTGGTGACTACTGCGTCAAAAAGTATGGTCTTATTTCAGTGCCTGAGGTAACACAAAGGAACATAACCAGCAAAGACCAGTTTGTTGTGCTTGCCACTGATGGGGTGTGGGATGTAATCTCCAATCAAGAAGCGGTGGATATTGTATCTTCAACACCAGACAGAACCGACTCGTCCAAACGTTTGGTGGAGTGTGCAATGCGTGCATGGAAACGCAAGAGGAGGGGCATTGCAATGGATGATATTTCAGCTATTTGTCTCTTCTTTCACTCTTCCTTC
>Glyma17g03250
GATTTTAAAGACAAAAATATCCATGGATTGGACATATGGAAACAATCTTACATAAAGACTTGTGCTGCCGTTGATCAGGATCTGAAGCAGCACACTGGGATTGATTCCTTCCTAAGTGGCTCTACAGCATTGACAATTATCAAACAGGGTGAATATCTTACTATAGCAAACATAGGTGATTGTAGGGCTGTCTTGGCAACTACTTCAGA---TGGCATATTAACTCCACATCAGCTTACCACTGACTTCAAGCCAAATTTACCTCAGGAGGCAGAACGCATAACACAATCCAGAGGGAGGGTATTTTGTATGGAAGATGAACCAGGAGTGTACAGGGTCTGGATGCCAAATGGTAAAACACCAGGACTAGCAATATCTAGAGCTTTTGGAGACCACTGCATGAAGGACTTTGGACTAATCTCCGTGCCTGATGTCACACACAGAAAAATTACCACCAGGGATCAATTTGTCATCTTGGCAACAGATGGGGTATGGGATGTTATATCCAACCAGGAAGCAGTGAAGATTGTTTCAGCAACGTCACATAAAGAAAAAGCTGCTCAAAGGCTTGTGAAATGTGCCATACATGAATGGAAACGGAAAAAAAGTGGCATTGCGATGGATGATATGTCAGCTATTTGCCTCTTCTTTCACTCTTCCCCC
>Glyma19g41870
GCTATTGACAAAAGTAAACAATACAGATTCAACATATGGAAGCATTCTTACTTGAAGACTTGTGCTGCCATTGATCAAGAACTAGAGCAATATCGCAAGATAGACTCGTTTTACAGTGGAACAACTGCCCTATCAATTGTTAGACAGGGTGAACTCATTGTCATAGCAAATGTTGGTGACTCTCGTGCTGTGTTGGCTACAACATCAGATGATGGAAGTTTAGTACCAGTTCAACTAACAATCGATTTCAAGCCCAATTTACCCCAGGAGGCAGAGAGAATAATTCAGTGCCAGGGGCGTGTGTTCTGCTTAGAGGACGAGCCAGGGGTGCATAGGGTGTGGTTACCGGATGAAGAGTCCCCGGGACTAGCCATGTCTAGGGCCTTTGGTGACTACTGCATCAAAGGGCATGGTCTAATTTCTGTGCCTGAGGTAACACACAGAAATATAAGTAGTAGAGACCAGTTTGTTGTGCTAGCCACTGATGGGGTCTGGGATGTAATCTCTAATAAAGAAGCAGTGGATATTGTATCTTCAACAGCAGATAAAGCTAAGGCAGCTAAACGTTTGGTGGAGTGTGCGGTGCATGCATGGAAACGCAAGAGACAGGGCATTGCCGTGGATGACATTTCAGCTATTTGCCTTTTCTTTCACTCTTTTTCA
>Glyma20g38220
GATGTTGATGAGAAAAAGCAACACCGGTTTAACTTGTGGAAGCATTCATACTTGAAGACTTGTGCTGCCATTGATCGCGAACTAGAGCAGAATCGCAAGATAGATTCATTTTACAGTGGAACAACTGCCTTGTCAATTGTTAGACAGGGTGAACTCATTATCATTGCAAACGTTGGTGACTCTCGTGCTGTGTTAGCTACAACATCAGATGATGGAAGTTTGGTACCAGTTCAGCTGACAATAGATTTCAAGCCCAATTTACCTCAAGAGGCACAGCGAATACTTGAGTCCCAAGGACGAGTTTTCTGCTTAGACGACGAGCCTGGGGTGCATAGGGTGTGGTTGCCGGATGAGGAGTTTCCAGGACTTGCCATGTCAAGGGCTTTTGGTGACTACTGCGTCAAAAAGTATGGTCTTATTTCAGTGCCTGAGGTAACACACAGGAATATAACCACCAAAGACCAGTTTGTTGTGCTAGCCACTGATGGGGTGTGGGATGTAATCTCCAATCAAGAAGCAGTGGATATTGTGTCTTCAACACCAGACAGAACAGACTCGTCTAAACGTTTGGTGGAGTGTGCAATGCGTGCATGGAAACGCAAGAGGCGAGGCATTGCAATGGATGATATTTCAGCTATTTGTCTCTTCTTTCACTCTTCCTTC
>MtAC144513_27
GATACTGATGACAACAAGCAACAAAGATTCAATATATGGAAGCACTCTTACTTGAAGACTTGTGCTTCCATAGATCAAGAACTTGAGCATTGTCGAAAGTTTGACTCGTTTTACAGTGGAACAACTGCCCTCTCAGTTGTTAGACAGGGGGAAACGGTTTTCATAGCAAATGTTGGTGACTCTCGTGCAGTATTAGCTACAACATCTGATGATGGAAGTTTGGTAGCAGTGCAATTAACAGTTGATTTCAAGCCAAATTTACCTCAAGAGGAAGAGAGAATAATTCAGTGTCAAGGGCGTGTGTTCTGTTTACACGATGAACCAGGAACGCATAGGGTGTGGTTACCAGATGTAGAGTCTCCTGGACTTGCCATGTCAAGGGCTTTTGGAGATTATTGTATTAAAGATTATGGTCTTATTTCAGTGCCTGAGGTGACTCAGAGGAATATAAGTAGTAAAGACCAGTTTATTGTGCTTGCCACTGATGGGGTTTGGGATGTGATCTCCAATCAAGAAGCAGTAGACATTGTATCTTCAACACCAGACAAAGCAAAATCAGCTAAACGTTTGGTAGAATGTGCAGTACATGCATGGAAGCGCAAGAGAAGGGGTATTGCCATTGATGATATTTCTGCTATTTGTCTCTTTTTGCACTCTCTTTCC
>MtAC147963_17
GAAATTGATGGCAAAAAACATCAACAGTTTAATATATGGAAGCATTCTTACCTGAAGACATGTGCTTCAATCGATCAAGAACTAGAGCAGAATCACAAGATTGATTCGTTTTTCAGTGGAACGACGGCAGTGTCAATTGTTAGACAGGGTGAACTCATTGTGATTGCAAATGTTGGTGATTCTCGTGCTGTTTTAGCTACAACATCAGATGATGGAAATTTGGTTCCAGTTCAGCTAACAATAGATTTCAAGCCCAATTTACCTCAGGAAGCAGAGAGAATACTTGACTGCCAAGGGCGAGTCTTCTGCCTAGACGACGAGCCTGGGGTGCACCGTGTGTGGTTGCCGAATGAGGAGTCTCCGGGACTAGCCATGTCAAGGGCTTTTGGTGACTATTCTATGAAAGATTATGGTCTTATTTCAGTGCCTGAAGTAACACAAAGGAATATAACAAGCAAAGACCAGTTTGTTGTGCTAGCCAGTGATGGGGTTTGGGATGTGATCTCTAATCAAGAAGCAGTGGATATTGTGTCTTCAACAGAAGACAGAACAAGTTCATCTAAACGTTTGGTGGAGTGTGCAATGCATGCATGGAAATGCAAGAGGCAAGGTATTGCTATGGATGATATTTCAGCCATATGTCTATTCTTTCATTCCT-----
>VvGSVIVP00022698001
GATTTTGACGAAAAAAAGCTTCACCGGTTTAATATATGGAAGCATTCCTACTTAAAAACTTGTGCTGCTATTGATCAAGAGCTTGAGCATCATCGTCGAATCGATTCCTTCAACAGTGGGACAACAGCACTTACCATTGTTAGACAGGGGGAAAGCATTTTTGTAGCAAATGTCGGTGACTCACGTGCTGTATTGGCTACCATGTCTGATGATGGCAACTTGGAACCAGTTCAACTTACTATTGATTTCAAACCGAATCTACCTCAGGAGGCTGAGCGGATAATTCAGTGCAAAGGGCGAGTGTTCTGTTTAGGCGATGAGCCAGGAGTGCACAGGGTCTGGCTTCCCCATGAGGAATCACCAGGACTGGCTATGTCTAGAGCCTTTGGGGATTACTGTGTGAAGGATTTTGGACTCATTTCTGTGCCTGAAGTGACACAGAGGAACATAACCAGCAGAGACCAATTTGTTGTGCTTGCAACTGATGGGGTCTGGGATGTTGTCTCAAATCAAGAAGCAGTGCAAATAGTATCTTCAACACCCAACAGAGCGAAGTCAGCCAAGCGTCTAGTTGAGTGTGCAGCCCGTGCTTGGAAACGCAAGAGGCGGGGAATTGCAGTGGATGACATCTCAGCTGTTTGTCTCTTCTTCCACCCTTGTTCC
>VvGSVIVP00033054001
GA---CATGGATAGAAACCTTTGCCCATTTGATATATGGAGGCAATCCTACTTGAAAACTTGTGCTGCCATTGATGAGGAGCTCGAGCAGCATGCAGATCTTGATTCTTTTCGCAGTGGCACCACAGCTTTGACAATTGTTCGACAGGGAGAACTCATTATCATAGCAAATGTTGGTGATTCTCGGGCTGTGTTGGGAACCACGTCTGA---TGGCAGCCTGGTAGCAGTTCAACTTACTGTCGACTTTAAGCCCAATTTACCTCAGGAAGCTGAGCGAATAACTAAGTCCAGAGGGCAGGTATATTGCTTACAAGATGAACCAGGGGTGTACAGGGTTTGGATGCCAAATACAAAGACGCCAGGGCTAGCAATATCAAGAGCCTTTGGTGACTACTGCATGAAGGACTTTGGGGTTATTTCCGTGCCTGAAGTCACACAAAGAAATATAACCAGCAGAGACCAATTTGCCATTTTAGCCACAGATGGGGTATGGGATGTCATCTCTAACCAAGAGGCAGTTGAGATTGTTTCTTCAGCACCAGACCGAAACAAATCTGCTAAAAGGCTGGTGGAATGTGCAGTTGATGCATGGAAACGAAAGAAACGGGGTGTTGCAACGGATGACATCACAGCTATTTGCCTCTTCTTCCACCCTTCACCC
