# Supplementary material for: Polyploidy Did Not Predate the Evolution of Nodulation in All Legumes
Source: PLoS One. 2010 Jul 16;5(7):e11630. doi: 10.1371/journal.pone.0011630 (PMC2905438; doi:10.1371/journal.pone.0011630)
Supplement: File S2 — Alignments and trees. Trimmed alignments and trees for all 1249 trees described in the paper. (2.55 MB GZ) [file pone.0011630.s005.gz › alncln3/cl10239.phy]

 13 663
Cf13969d               GATACTCATC AGAAGAAGCA ACACAGATTC AACATATGGA AGCATTCCTA CTTGAAAACT 
Cf17792d               GATCCTGATC AACAACAACA ACACCCTTTT AACATATGGA AACACTCCAA CTTGAAGACT 
Cf19830d               GATTTCAAAG ACAGAAACCT TCATTGGTTT CACATATGGA AGCAGTCCTA TTTGAAGACT 
Glyma03g39300          GCTATTGATA AAAGTAAACA TTACAGATTC AACATATGGA AGCATTCTTA CTTGAAGACT 
Glyma07g37380          GATTTTAAGG ACAAAAATAT CCATGGATTT GACATATGGA AACAATCTTA CATAAAGACT 
Glyma10g29100          GATGTTGATG AGAAAAAACA ACACCGGTTT AACATGTGGA AGCATTCATA CTTGAAGACT 
Glyma17g03250          GATTTTAAAG ACAAAAATAT CCATGGATTG GACATATGGA AACAATCTTA CATAAAGACT 
Glyma19g41870          GCTATTGACA AAAGTAAACA ATACAGATTC AACATATGGA AGCATTCTTA CTTGAAGACT 
Glyma20g38220          GATGTTGATG AGAAAAAGCA ACACCGGTTT AACTTGTGGA AGCATTCATA CTTGAAGACT 
MtAC144513_27          GATACTGATG ACAACAAGCA ACAAAGATTC AATATATGGA AGCACTCTTA CTTGAAGACT 
MtAC147963_17          GAAATTGATG GCAAAAAACA TCAACAGTTT AATATATGGA AGCATTCTTA CCTGAAGACA 
VvGSVIVP00022698001    GATTTTGACG AAAAAAAGCT TCACCGGTTT AATATATGGA AGCATTCCTA CTTAAAAACT 
VvGSVIVP00033054001    GA---CATGG ATAGAAACCT TTGCCCATTT GATATATGGA GGCAATCCTA CTTGAAAACT 

                       TGTGCTTCCA TCGATCAAGA ACTCCAGCAG TATCGCAAGA TTGATTCCTT CTACAGTGGA 
                       TGTGCCACCA TTGACCAAGA ACTCGAACAC TATCGCAAAA TTGACTCTTT TTACAGTGGA 
                       TGTGCTGCTG TGGATCAGTA TCTCAAGAGC CAAACTGGCT TTGATTCCTT TGGAAGTGGT 
                       TGTGCTGCCA TTGATCAAGA ACTAGAGCAA TATCGCAAGA TAGACTCGTT TTACAGCGGA 
                       TGTGCTGCCG TTGATCAGGA TTTGAAACAG CACACTGGGA TTGATTCCTA CCTAAGTGGC 
                       TGTGCTGCCA TTGATCGCGA ACTAGAGCAG AATCGCAAGA TAGATTCATT TTACAGTGGA 
                       TGTGCTGCCG TTGATCAGGA TCTGAAGCAG CACACTGGGA TTGATTCCTT CCTAAGTGGC 
                       TGTGCTGCCA TTGATCAAGA ACTAGAGCAA TATCGCAAGA TAGACTCGTT TTACAGTGGA 
                       TGTGCTGCCA TTGATCGCGA ACTAGAGCAG AATCGCAAGA TAGATTCATT TTACAGTGGA 
                       TGTGCTTCCA TAGATCAAGA ACTTGAGCAT TGTCGAAAGT TTGACTCGTT TTACAGTGGA 
                       TGTGCTTCAA TCGATCAAGA ACTAGAGCAG AATCACAAGA TTGATTCGTT TTTCAGTGGA 
                       TGTGCTGCTA TTGATCAAGA GCTTGAGCAT CATCGTCGAA TCGATTCCTT CAACAGTGGG 
                       TGTGCTGCCA TTGATGAGGA GCTCGAGCAG CATGCAGATC TTGATTCTTT TCGCAGTGGC 

                       ACCACAGCCT TGTCCATCGT TAGACAGGGT GAGCTTATAG TGATAGCAAA TGTTGGAGAC 
                       ACCACTGCTC TCTCCATTGT TCGACAAGGT GACCTCATTG TTGTAGCAAA TGTTGGTGAC 
                       ACTACAGCTT TGACAATTAT CAAACAGGGT GAACTTCTCA TCATAGCAAA TTTAGGTGAT 
                       ACAACTGCCC TATCAATTGT TAGACAGGGT GAACTCATTG TCATAGCAAA TGTTGGCGAC 
                       ACTACAGCAT TGACAATTAT CAAACAGGGA GAATATCTTA CTATAGCAAA CATAGGTGAT 
                       ACAACTGCCT TGTCAATTGT TAGACAGGGT GAACTCATTA TCATTGCAAA CGTTGGTGAC 
                       TCTACAGCAT TGACAATTAT CAAACAGGGT GAATATCTTA CTATAGCAAA CATAGGTGAT 
                       ACAACTGCCC TATCAATTGT TAGACAGGGT GAACTCATTG TCATAGCAAA TGTTGGTGAC 
                       ACAACTGCCT TGTCAATTGT TAGACAGGGT GAACTCATTA TCATTGCAAA CGTTGGTGAC 
                       ACAACTGCCC TCTCAGTTGT TAGACAGGGG GAAACGGTTT TCATAGCAAA TGTTGGTGAC 
                       ACGACGGCAG TGTCAATTGT TAGACAGGGT GAACTCATTG TGATTGCAAA TGTTGGTGAT 
                       ACAACAGCAC TTACCATTGT TAGACAGGGG GAAAGCATTT TTGTAGCAAA TGTCGGTGAC 
                       ACCACAGCTT TGACAATTGT TCGACAGGGA GAACTCATTA TCATAGCAAA TGTTGGTGAT 

                       TCTCGTGCTG TATTAGCCAC AACATCAGAA GATGGAAGCT TGGAAGCACT TCAACTCACA 
                       TCTCGTGCTG TATTAGCCAC AACATCCGAT GATGGAAGTT TGGTAGCACT TCAGCTCACA 
                       TCTAGGGCTG TCCTGGCTAC CACTTCAGAG GATGGTACAT TGATTCCTCT TCAACTTACC 
                       TCTCGTGCTG TATTGGCTAC AACATCAGAT GATGGAAGTC TGGTACCAGT TCAACTAACA 
                       TCTAGGGCTG TCTTGGCAGC TACTTCAGA- --TGGCACAT TAACTCCACA TCAGCTTACC 
                       TCTCGTGCTG TGTTAGCTAC AACATCAGAT GATGGAAGTT TGGTACCAGT TCAGCTGACA 
                       TGTAGGGCTG TCTTGGCAAC TACTTCAGA- --TGGCATAT TAACTCCACA TCAGCTTACC 
                       TCTCGTGCTG TGTTGGCTAC AACATCAGAT GATGGAAGTT TAGTACCAGT TCAACTAACA 
                       TCTCGTGCTG TGTTAGCTAC AACATCAGAT GATGGAAGTT TGGTACCAGT TCAGCTGACA 
                       TCTCGTGCAG TATTAGCTAC AACATCTGAT GATGGAAGTT TGGTAGCAGT GCAATTAACA 
                       TCTCGTGCTG TTTTAGCTAC AACATCAGAT GATGGAAATT TGGTTCCAGT TCAGCTAACA 
                       TCACGTGCTG TATTGGCTAC CATGTCTGAT GATGGCAACT TGGAACCAGT TCAACTTACT 
                       TCTCGGGCTG TGTTGGGAAC CACGTCTGA- --TGGCAGCC TGGTAGCAGT TCAACTTACT 

                       GTTGATTTCA AGCCCAATTT ACCTGAGGAA GCAGAGAGAA TAAGGCAGTG TGAGGGACGA 
                       GTTGATTTCA AGCCCAATTT ACCTCAGGAA GCAGAGAGAA TAAGTGAATG CCAGGGACGA 
                       ACTGACTTGA AACCAAATTT ACCAGAGGAG GCAGAGCGCA TAAAGCAGTG TAAAGGGAAG 
                       ATCGATTTCA AGCCAAATTT ACCACAGGAG GCAGAGAGAA TAATTCAGTG CCAGGGGCGT 
                       ACTGACTTCA AGCCAAATTT ACCACAGGAG GCAGAACGCA TAACACAATC CAGAGGGCAG 
                       GTAGATTTCA AGCCCAATTT ACCTCAGGAA GCAGAGAGAA TACTTGAGTC CAATGGACGA 
                       ACTGACTTCA AGCCAAATTT ACCTCAGGAG GCAGAACGCA TAACACAATC CAGAGGGAGG 
                       ATCGATTTCA AGCCCAATTT ACCCCAGGAG GCAGAGAGAA TAATTCAGTG CCAGGGGCGT 
                       ATAGATTTCA AGCCCAATTT ACCTCAAGAG GCACAGCGAA TACTTGAGTC CCAAGGACGA 
                       GTTGATTTCA AGCCAAATTT ACCTCAAGAG GAAGAGAGAA TAATTCAGTG TCAAGGGCGT 
                       ATAGATTTCA AGCCCAATTT ACCTCAGGAA GCAGAGAGAA TACTTGACTG CCAAGGGCGA 
                       ATTGATTTCA AACCGAATCT ACCTCAGGAG GCTGAGCGGA TAATTCAGTG CAAAGGGCGA 
                       GTCGACTTTA AGCCCAATTT ACCTCAGGAA GCTGAGCGAA TAACTAAGTC CAGAGGGCAG 

                       GTGTTCTGTC TAGAGGACGA GCCTGGGGTT CACAGAGTGT GGCTGCCAGA CGAAGAATCA 
                       GTGTTCTGCT TACATGACGA ACCAGGAGTT CATAGAGTAT GGCTACCAGA TGAAGAGTTT 
                       GTGGGTTGTT TGGAAGATGA ACCAGGAGTG TACAGAGTAT GGATGCCAAA TGGGAAAAGT 
                       GTGTTCTGCT TAGAGGACGA GCCAGGGGTG CATAGGGTGT GGTTACCGGA TGAAGAGTCT 
                       GTATTTTGTA TGGAAGATGA ACCAGGAGTG TACAGGGTCT GGATGCCAAA TGGTAAAACA 
                       GTTTTCTGCT TAGACGACGA GCCCGGGGTG CACAGGGTGT GGTTGCCGGA TGAGGAGTTT 
                       GTATTTTGTA TGGAAGATGA ACCAGGAGTG TACAGGGTCT GGATGCCAAA TGGTAAAACA 
                       GTGTTCTGCT TAGAGGACGA GCCAGGGGTG CATAGGGTGT GGTTACCGGA TGAAGAGTCC 
                       GTTTTCTGCT TAGACGACGA GCCTGGGGTG CATAGGGTGT GGTTGCCGGA TGAGGAGTTT 
                       GTGTTCTGTT TACACGATGA ACCAGGAACG CATAGGGTGT GGTTACCAGA TGTAGAGTCT 
                       GTCTTCTGCC TAGACGACGA GCCTGGGGTG CACCGTGTGT GGTTGCCGAA TGAGGAGTCT 
                       GTGTTCTGTT TAGGCGATGA GCCAGGAGTG CACAGGGTCT GGCTTCCCCA TGAGGAATCA 
                       GTATATTGCT TACAAGATGA ACCAGGGGTG TACAGGGTTT GGATGCCAAA TACAAAGACG 

                       CCAGGACTAG CCATGTCCAG AGCATTTGGG GACTATTGTG TCAAGGACTT TGGTCTTATT 
                       CCAGGACTAG CCATGTCTAG AGCTTTTGGA GACTATTGTG TGAAAGAGTA TGGTGTTGTT 
                       CCAGGTTTAG CTATATCAAG ATCTTTTGGT GACCACTGTT TCAAGGACTT TGGACTCATC 
                       CCGGGACTAG CCATGTCTAG GGCCTTTGGT GACTACTGCA TCAAAGGGCA TGGTCTTATT 
                       CCAGGACTAG CAATATCTAG AGCTTTTGGA GACCACTGCA TGAAGGACTT TGGACTAATC 
                       CCAGGACTTG CCATGTCAAG GGCTTTTGGT GACTACTGCG TCAAAAAGTA TGGTCTTATT 
                       CCAGGACTAG CAATATCTAG AGCTTTTGGA GACCACTGCA TGAAGGACTT TGGACTAATC 
                       CCGGGACTAG CCATGTCTAG GGCCTTTGGT GACTACTGCA TCAAAGGGCA TGGTCTAATT 
                       CCAGGACTTG CCATGTCAAG GGCTTTTGGT GACTACTGCG TCAAAAAGTA TGGTCTTATT 
                       CCTGGACTTG CCATGTCAAG GGCTTTTGGA GATTATTGTA TTAAAGATTA TGGTCTTATT 
                       CCGGGACTAG CCATGTCAAG GGCTTTTGGT GACTATTCTA TGAAAGATTA TGGTCTTATT 
                       CCAGGACTGG CTATGTCTAG AGCCTTTGGG GATTACTGTG TGAAGGATTT TGGACTCATT 
                       CCAGGGCTAG CAATATCAAG AGCCTTTGGT GACTACTGCA TGAAGGACTT TGGGGTTATT 

                       TCTGTGCCTG AGGTCACACA CCGCAATATA ACCACTAGAG ATCAATTTCT AGTGCTAGCA 
                       TCTGTTCCTG AAGTAACCCA CAGAAACATA CCCAGCAGAG ACCAATTTAT TGTGCTAGCA 
                       TCTGTGCCTG ATGTCACTCA AACAACCCTC ACCACCAAGG ATCAATTCAT CATCTTGGCA 
                       TCTGTGCCTG AGGTAACACA CAGAAATATA ACTAGTAGAG ACCAGTTTGT TGTGCTAGCC 
                       TCCGTGCCAG ATGTGACACA CAGAAAAATT ACCCCCAGGG ATCAATTTGT CATCTTGGCA 
                       TCAGTGCCTG AGGTAACACA AAGGAACATA ACCAGCAAAG ACCAGTTTGT TGTGCTTGCC 
                       TCCGTGCCTG ATGTCACACA CAGAAAAATT ACCACCAGGG ATCAATTTGT CATCTTGGCA 
                       TCTGTGCCTG AGGTAACACA CAGAAATATA AGTAGTAGAG ACCAGTTTGT TGTGCTAGCC 
                       TCAGTGCCTG AGGTAACACA CAGGAATATA ACCACCAAAG ACCAGTTTGT TGTGCTAGCC 
                       TCAGTGCCTG AGGTGACTCA GAGGAATATA AGTAGTAAAG ACCAGTTTAT TGTGCTTGCC 
                       TCAGTGCCTG AAGTAACACA AAGGAATATA ACAAGCAAAG ACCAGTTTGT TGTGCTAGCC 
                       TCTGTGCCTG AAGTGACACA GAGGAACATA ACCAGCAGAG ACCAATTTGT TGTGCTTGCA 
                       TCCGTGCCTG AAGTCACACA AAGAAATATA ACCAGCAGAG ACCAATTTGC CATTTTAGCC 

                       ACTGATGGGG TGTGGGATGT AATATCTAAT GAGGAAGCAG TGGATATTGT GAATTCGACG 
                       ACAGATGGGG TGTGGGATGT GATATCGAAT GAAGAAGCAG TAGATATAGT GTCATGTACA 
                       TCAGATGGGG TGTGGGATGT TATTTCGAAC GAGGAGGCTG TGAAGATTGT GTGGACAGCA 
                       ACTGATGGGG TTTGGGATGT AATCTCTAAT AAAGAAGCAG TGGATATTGT ATCTTCAGCA 
                       ACAGATGGGG TATGGGATGT TATATCCAAC CAGGAAGCAG TGAAGATTGT TTCTGCAACG 
                       ACTGATGGGG TGTGGGATGT AATCTCCAAT CAAGAAGCGG TGGATATTGT ATCTTCAACA 
                       ACAGATGGGG TATGGGATGT TATATCCAAC CAGGAAGCAG TGAAGATTGT TTCAGCAACG 
                       ACTGATGGGG TCTGGGATGT AATCTCTAAT AAAGAAGCAG TGGATATTGT ATCTTCAACA 
                       ACTGATGGGG TGTGGGATGT AATCTCCAAT CAAGAAGCAG TGGATATTGT GTCTTCAACA 
                       ACTGATGGGG TTTGGGATGT GATCTCCAAT CAAGAAGCAG TAGACATTGT ATCTTCAACA 
                       AGTGATGGGG TTTGGGATGT GATCTCTAAT CAAGAAGCAG TGGATATTGT GTCTTCAACA 
                       ACTGATGGGG TCTGGGATGT TGTCTCAAAT CAAGAAGCAG TGCAAATAGT ATCTTCAACA 
                       ACAGATGGGG TATGGGATGT CATCTCTAAC CAAGAGGCAG TTGAGATTGT TTCTTCAGCA 

                       GCAGAGAGAG GCAAGTCAGC GAAACGCTTG GTGGAGTGTG CAGTGCATGC ATGGAAACGT 
                       GAAGAAAGAG GGAAGGCAGC GAAACGTTTG GTTGAGTGTT CAATGCGTGC ATGGAAACGC 
                       CCAAAGAAGG AAAAGGCAGC TCAGAGACTT GTTGAATGCG CCGTACATGA ATGGAAACGA 
                       GCAGATAAAG CTAAGGCAGC TAAACGTTTG GTGGAGTGTG CGGTGCATGC ATGGAAACGC 
                       TCACATAAAG AAAAAGCAGC TCAAAGGCTG GTGAAATGTG CCATACATGA ATGGAAACGG 
                       CCAGACAGAA CCGACTCGTC CAAACGTTTG GTGGAGTGTG CAATGCGTGC ATGGAAACGC 
                       TCACATAAAG AAAAAGCTGC TCAAAGGCTT GTGAAATGTG CCATACATGA ATGGAAACGG 
                       GCAGATAAAG CTAAGGCAGC TAAACGTTTG GTGGAGTGTG CGGTGCATGC ATGGAAACGC 
                       CCAGACAGAA CAGACTCGTC TAAACGTTTG GTGGAGTGTG CAATGCGTGC ATGGAAACGC 
                       CCAGACAAAG CAAAATCAGC TAAACGTTTG GTAGAATGTG CAGTACATGC ATGGAAGCGC 
                       GAAGACAGAA CAAGTTCATC TAAACGTTTG GTGGAGTGTG CAATGCATGC ATGGAAATGC 
                       CCCAACAGAG CGAAGTCAGC CAAGCGTCTA GTTGAGTGTG CAGCCCGTGC TTGGAAACGC 
                       CCAGACCGAA ACAAATCTGC TAAAAGGCTG GTGGAATGTG CAGTTGATGC ATGGAAACGA 

                       AAGAGGCGAG GCATTGCCAT GGATGACATT TCTGCTATTT GTCTCTTCTT TCATTCTTCT 
                       AAGAGACGAG GAATCGCTAT GGATGATATC TCTGCCATTT GTGTTTTCTT TCATCCTTCT 
                       AAGAGAAGCA GCATTGCCAT GGATGACATG TCTGCTATTT GCCTCTTCCT TCACTCTAAC 
                       AAGAGACGGG GCATTGCCGT GGATGACATT TCAGCTATTT GTCTCTTCTT TCACTCTTTT 
                       AAAAAAAGTG GCATTGCTAT GGATGATATG TCAGTTATTT GCCTCTTCTT TCACTCTTCC 
                       AAGAGGAGGG GCATTGCAAT GGATGATATT TCAGCTATTT GTCTCTTCTT TCACTCTTCC 
                       AAAAAAAGTG GCATTGCGAT GGATGATATG TCAGCTATTT GCCTCTTCTT TCACTCTTCC 
                       AAGAGACAGG GCATTGCCGT GGATGACATT TCAGCTATTT GCCTTTTCTT TCACTCTTTT 
                       AAGAGGCGAG GCATTGCAAT GGATGATATT TCAGCTATTT GTCTCTTCTT TCACTCTTCC 
                       AAGAGAAGGG GTATTGCCAT TGATGATATT TCTGCTATTT GTCTCTTTTT GCACTCTCTT 
                       AAGAGGCAAG GTATTGCTAT GGATGATATT TCAGCCATAT GTCTATTCTT TCATTCCT-- 
                       AAGAGGCGGG GAATTGCAGT GGATGACATC TCAGCTGTTT GTCTCTTCTT CCACCCTTGT 
                       AAGAAACGGG GTGTTGCAAC GGATGACATC ACAGCTATTT GCCTCTTCTT CCACCCTTCA 

                       TCC 
                       TCC 
                       TCT 
                       TCA 
                       CCC 
                       TTC 
                       CCC 
                       TCA 
                       TTC 
                       TCC 
                       --- 
                       TCC 
                       CCC 
