# Supplementary material for: Polyploidy Did Not Predate the Evolution of Nodulation in All Legumes
Source: PLoS One. 2010 Jul 16;5(7):e11630. doi: 10.1371/journal.pone.0011630 (PMC2905438; doi:10.1371/journal.pone.0011630)
Supplement: File S2 — Alignments and trees. Trimmed alignments and trees for all 1249 trees described in the paper. (2.55 MB GZ) [file pone.0011630.s005.gz › alncln3/cl10256.cln]

>Cf16971d
CGAGCCCTCGCCGCTTTGAAGAATCACAAGGAGGCCGAAAAGCGACGCCGGGAGAGGATCAATTCTCACCTCGACAAGCTGCGCACTCTTCTTCCTTGTAATTCCAAGACGGACAAGGCCTCACTTCTGGCAAAAGTCGTGCAACGAGTGAGAGAGCTCAAGCAACAAACCTCCGAAATGACTGAAATCGAAACCATTCCTTCGGAGACCGACGAAATCACGGTGCTCTCGACGAGCGGCGCCGGCGACTACGGCGGCGACGGCGACGGCAGGCTCATATTCAAAGCCTCTCTGTGCTGCGAAGACCGATCCGACCTCATACCGGACCTCATCGAAATCCTAAAGTCTCTGCATCTCAAAACGCTCAAAGCAGAAATGGCAACGCTCGGAGGAAGAACTCGAAACGTTCTCATCGTCGCCGCCGATAAAGATCACAGCGTCGAATCCATCCATTTCCTCCAGAACGCCTTGAAATCTTTGCTTGAACGATCCACTTCGAACGAGAGATCCAAACGACGCCGAGTATTGGATCGTAAATTGATCGTTTGA
>Glyma02g23590
AAAGCCCTTGCTGCTTTGAGGAACCACAAAGAGGCTGAGAAGAGAAGAAGGGAAAGAATCAACTCCCACCTCGATAAGCTTCGCACCCTTCTTCCTTGCAATTCCAAGACGGACAAGGCTTCCCTTCTTGCCAAGGTGGTCCAACGGGTGAGGGAGTTGAAGCAGCAAATATCCTCACTATCCGATTCCGAAGCGTTTCCGTCGGAGACAGATGAGGTCTCCGTCTTGTCCACCAGCGGTGACAACGACGACCACGGTGGCAATGACGGACGCCTCATATTCAAGGCCTCTCTGTGCTGCGAGGACCGCTCCGATCTCATCCCCGAGCTCATCGAAATCCTGAGGTCTCTGCGCCTGAAAACGCTCAAGGCCGAAATGGCCACGCTCGGAGGAAGAACCCGCAACGTTCTCGTGGTGGCCACGGATAAAGACCATAGCGGTGAATCGATCCAGTTTCTGCAGAACTCGCTGAAGTCTCTGGTGGAACGCTCCAGTTCCAACGACAGATCCAAACGGCGCCGTGTCCTAGACCGAAAGTTCATTGCTTAA
>Glyma03g28150
AGAGCCCTCGCTGCCATGAAGAACCACAAGGAAGCTGAGAAGAGAAGGAGGGAGAGAATCAACTCCCACCTCGACCAGCTTCGCACTCTTCTCCCTTGCAATTCCAAGACAGACAAGGCTTCGCTTTTGGCGAAGGTTGTTCAGCGGGTGAAGGAGTTGAAGCAACAAACATCCGAGATCACCGAGCTCGAAACCGTCCCGTCGGAGACTGACGAGATCACGGTGCTCGCCACCACCGGAGGGGATTACGCCTCCGGTGGTGACGACGGGAGGCTCATCTTCAAGGCCTCGCTGTGCTGCGAGGACCGCTCTGACCTCATCCCGGACCTCATAGAAATCCTCAACTCGCTTCACCTCAAAACCCTCAAAGCCGAAATGGCAACTCTCGGAGGAAGAACTCGCAACGTTCTCATCGTCGCTGCTGACAAAGAACACAGCATTGAATCCATCCACTTCCTTCAGAACTCGCTCAAGTCCCTTCTAGACCGGTCCAGTTCCGGCGACAGGTCGAAACGACGCCGTGGCTTAGACCGAAGACTAATGTCTTAA
>Glyma19g30910
AGAGCCCTTGCTGCCATGAAGAACCACAAGGAGGCTGAGAAGAGAAGGAGGGAGAGAATCAACTCCCACCTCGACCACCTTCGCACTCTTCTCCCTTGTAATTCCAAGACAGACAAGGCTTCGCTTCTGGCGAAGGTTGTCCAGCGGGTGAAGGAGTTGAAGCAGCAAACCTCGGAGATTACCGAGCTTGAAACCGTTCCGTCGGAGACCGACGAGATCACGGTGCTCTCCACCACCGGAGGCGACTACGCCTCCGGTGGCGGCGACGGAAGGCTCATCTTCAAGGCCTCGCTGTGCTGCGAGGACCGCTCCGACCTCATCCCCGACCTCATAGAAATCCTCAATTCGCTTCACCTCAAAACCCTCAAAGCAGAAATGGCCACTCTCGGAGGAAGAACACGCAACGTTCTCGTGGTCGCTGCTGACAAAGAACACAGCATTGAATCCATCCATTTCCTTCAGAACTCGCTCAGGTCCATTCTGGACCGATCCAGTTCCGGCGACAGGTCGAAACGACGCCGTGGCTTAGACCGAAGACTGATGTCTTGA
>MtAC135795_19
AGAGCTCTAGCTGCTTTGAAGAATCACAAGGAAGCTGAGAAGAGAAGAAGGGAAAGAATTAACTCTCACCTTGACCATCTTCGTACTCTTCTCCCTTGCAACTC---------CAAGGCTTCACTTCTAGCAAAAGTAGTAGAACGTGTGAAGGATTTAAAGCAACAAACCTCTCAAATCACACAACTCGAAACAGTTCCATCTGAAACCGACGAAATAACCGTCATTTCCGC------GGGCAGTGACATCTCCGGTGA------AGGCAGACTCATATTCAAAGCCTCATTATGCTGCGAGGATCGCTCCGACCTAATTCCCGACCTAATTGAAATCCTCAAGTCTCTTCACCTAAAAACTCTCAAAGCTGAAATGGCCACACTTGGTGGAAGAACACGTAACGTTCTTGTTGTTGCTGCTGAGAAAGAACATAGCATTGAATCTATTCATTTTCTTCAGAATTCGCTTAGGTCTTTGTTGGATAGATCTAGTTGTAACGATAGGTCGAAAAGGCGTCGAGGGTTGGATAGAAGAATGATGCCTTAA
>VvGSVIVP00023253001
CGAGCTCTGACGGCTTCCATAAATCACAAGGAAGCTGAGAAACGAAGAAGAGAGAGAATTAACTCCCATCTCGATAAGCTTCGGAGTCTTCTTCCTTGCAGTTCCAAGACCGACAAAGCTTCGCTACTGGCAAAGGTGATTCAACGGGTAAAAGAGCTGAAAGAGCAGACCTCAGAAATCACACAACTCGAAACCCTCCCCTCCGAGACAGACGAAATCAACGTAATCCTCTC---------CGGAGATTACTCCGACGA------TGGAAAATCCATATTCAAAGCCTCTTTGTGCTGCGAAGACCGCACCGAGCTCTTACCGGAGTTGATCGAGATTCTGAAGTCACTCCGCCTGAAGACTCTCAAAGCAGAAATGGCGTCGCTTGGGGGACGAATCCGGAACATTCTCGTCGTCTCCGGCGACGGAGATCACAGCGACGAGTCTGTCCACTCTTTGCGCGATGCACTGAAAACCTTGGTAGACCATTCCAGTTCCAGCGGTCGGTCTAAACGGCGACGTGGTGTAGATTGCAGAAAAGTTTCTGAT
