# Supplementary material for: Polyploidy Did Not Predate the Evolution of Nodulation in All Legumes
Source: PLoS One. 2010 Jul 16;5(7):e11630. doi: 10.1371/journal.pone.0011630 (PMC2905438; doi:10.1371/journal.pone.0011630)
Supplement: File S2 — Alignments and trees. Trimmed alignments and trees for all 1249 trees described in the paper. (2.55 MB GZ) [file pone.0011630.s005.gz › alncln3/cl10256.phy]

 6 549
Cf16971d               CGAGCCCTCG CCGCTTTGAA GAATCACAAG GAGGCCGAAA AGCGACGCCG GGAGAGGATC 
Glyma02g23590          AAAGCCCTTG CTGCTTTGAG GAACCACAAA GAGGCTGAGA AGAGAAGAAG GGAAAGAATC 
Glyma03g28150          AGAGCCCTCG CTGCCATGAA GAACCACAAG GAAGCTGAGA AGAGAAGGAG GGAGAGAATC 
Glyma19g30910          AGAGCCCTTG CTGCCATGAA GAACCACAAG GAGGCTGAGA AGAGAAGGAG GGAGAGAATC 
MtAC135795_19          AGAGCTCTAG CTGCTTTGAA GAATCACAAG GAAGCTGAGA AGAGAAGAAG GGAAAGAATT 
VvGSVIVP00023253001    CGAGCTCTGA CGGCTTCCAT AAATCACAAG GAAGCTGAGA AACGAAGAAG AGAGAGAATT 

                       AATTCTCACC TCGACAAGCT GCGCACTCTT CTTCCTTGTA ATTCCAAGAC GGACAAGGCC 
                       AACTCCCACC TCGATAAGCT TCGCACCCTT CTTCCTTGCA ATTCCAAGAC GGACAAGGCT 
                       AACTCCCACC TCGACCAGCT TCGCACTCTT CTCCCTTGCA ATTCCAAGAC AGACAAGGCT 
                       AACTCCCACC TCGACCACCT TCGCACTCTT CTCCCTTGTA ATTCCAAGAC AGACAAGGCT 
                       AACTCTCACC TTGACCATCT TCGTACTCTT CTCCCTTGCA ACTC------ ---CAAGGCT 
                       AACTCCCATC TCGATAAGCT TCGGAGTCTT CTTCCTTGCA GTTCCAAGAC CGACAAAGCT 

                       TCACTTCTGG CAAAAGTCGT GCAACGAGTG AGAGAGCTCA AGCAACAAAC CTCCGAAATG 
                       TCCCTTCTTG CCAAGGTGGT CCAACGGGTG AGGGAGTTGA AGCAGCAAAT ATCCTCACTA 
                       TCGCTTTTGG CGAAGGTTGT TCAGCGGGTG AAGGAGTTGA AGCAACAAAC ATCCGAGATC 
                       TCGCTTCTGG CGAAGGTTGT CCAGCGGGTG AAGGAGTTGA AGCAGCAAAC CTCGGAGATT 
                       TCACTTCTAG CAAAAGTAGT AGAACGTGTG AAGGATTTAA AGCAACAAAC CTCTCAAATC 
                       TCGCTACTGG CAAAGGTGAT TCAACGGGTA AAAGAGCTGA AAGAGCAGAC CTCAGAAATC 

                       ACTGAAATCG AAACCATTCC TTCGGAGACC GACGAAATCA CGGTGCTCTC GACGAGCGGC 
                       TCCGATTCCG AAGCGTTTCC GTCGGAGACA GATGAGGTCT CCGTCTTGTC CACCAGCGGT 
                       ACCGAGCTCG AAACCGTCCC GTCGGAGACT GACGAGATCA CGGTGCTCGC CACCACCGGA 
                       ACCGAGCTTG AAACCGTTCC GTCGGAGACC GACGAGATCA CGGTGCTCTC CACCACCGGA 
                       ACACAACTCG AAACAGTTCC ATCTGAAACC GACGAAATAA CCGTCATTTC CGC------G 
                       ACACAACTCG AAACCCTCCC CTCCGAGACA GACGAAATCA ACGTAATCCT CTC------- 

                       GCCGGCGACT ACGGCGGCGA CGGCGACGGC AGGCTCATAT TCAAAGCCTC TCTGTGCTGC 
                       GACAACGACG ACCACGGTGG CAATGACGGA CGCCTCATAT TCAAGGCCTC TCTGTGCTGC 
                       GGGGATTACG CCTCCGGTGG TGACGACGGG AGGCTCATCT TCAAGGCCTC GCTGTGCTGC 
                       GGCGACTACG CCTCCGGTGG CGGCGACGGA AGGCTCATCT TCAAGGCCTC GCTGTGCTGC 
                       GGCAGTGACA TCTCCGGTGA ------AGGC AGACTCATAT TCAAAGCCTC ATTATGCTGC 
                       --CGGAGATT ACTCCGACGA ------TGGA AAATCCATAT TCAAAGCCTC TTTGTGCTGC 

                       GAAGACCGAT CCGACCTCAT ACCGGACCTC ATCGAAATCC TAAAGTCTCT GCATCTCAAA 
                       GAGGACCGCT CCGATCTCAT CCCCGAGCTC ATCGAAATCC TGAGGTCTCT GCGCCTGAAA 
                       GAGGACCGCT CTGACCTCAT CCCGGACCTC ATAGAAATCC TCAACTCGCT TCACCTCAAA 
                       GAGGACCGCT CCGACCTCAT CCCCGACCTC ATAGAAATCC TCAATTCGCT TCACCTCAAA 
                       GAGGATCGCT CCGACCTAAT TCCCGACCTA ATTGAAATCC TCAAGTCTCT TCACCTAAAA 
                       GAAGACCGCA CCGAGCTCTT ACCGGAGTTG ATCGAGATTC TGAAGTCACT CCGCCTGAAG 

                       ACGCTCAAAG CAGAAATGGC AACGCTCGGA GGAAGAACTC GAAACGTTCT CATCGTCGCC 
                       ACGCTCAAGG CCGAAATGGC CACGCTCGGA GGAAGAACCC GCAACGTTCT CGTGGTGGCC 
                       ACCCTCAAAG CCGAAATGGC AACTCTCGGA GGAAGAACTC GCAACGTTCT CATCGTCGCT 
                       ACCCTCAAAG CAGAAATGGC CACTCTCGGA GGAAGAACAC GCAACGTTCT CGTGGTCGCT 
                       ACTCTCAAAG CTGAAATGGC CACACTTGGT GGAAGAACAC GTAACGTTCT TGTTGTTGCT 
                       ACTCTCAAAG CAGAAATGGC GTCGCTTGGG GGACGAATCC GGAACATTCT CGTCGTCTCC 

                       GCCGATAAAG ATCACAGCGT CGAATCCATC CATTTCCTCC AGAACGCCTT GAAATCTTTG 
                       ACGGATAAAG ACCATAGCGG TGAATCGATC CAGTTTCTGC AGAACTCGCT GAAGTCTCTG 
                       GCTGACAAAG AACACAGCAT TGAATCCATC CACTTCCTTC AGAACTCGCT CAAGTCCCTT 
                       GCTGACAAAG AACACAGCAT TGAATCCATC CATTTCCTTC AGAACTCGCT CAGGTCCATT 
                       GCTGAGAAAG AACATAGCAT TGAATCTATT CATTTTCTTC AGAATTCGCT TAGGTCTTTG 
                       GGCGACGGAG ATCACAGCGA CGAGTCTGTC CACTCTTTGC GCGATGCACT GAAAACCTTG 

                       CTTGAACGAT CCACTTCGAA CGAGAGATCC AAACGACGCC GAGTATTGGA TCGTAAATTG 
                       GTGGAACGCT CCAGTTCCAA CGACAGATCC AAACGGCGCC GTGTCCTAGA CCGAAAGTTC 
                       CTAGACCGGT CCAGTTCCGG CGACAGGTCG AAACGACGCC GTGGCTTAGA CCGAAGACTA 
                       CTGGACCGAT CCAGTTCCGG CGACAGGTCG AAACGACGCC GTGGCTTAGA CCGAAGACTG 
                       TTGGATAGAT CTAGTTGTAA CGATAGGTCG AAAAGGCGTC GAGGGTTGGA TAGAAGAATG 
                       GTAGACCATT CCAGTTCCAG CGGTCGGTCT AAACGGCGAC GTGGTGTAGA TTGCAGAAAA 

                       ATCGTTTGA 
                       ATTGCTTAA 
                       ATGTCTTAA 
                       ATGTCTTGA 
                       ATGCCTTAA 
                       GTTTCTGAT 
