# Supplementary material for: Polyploidy Did Not Predate the Evolution of Nodulation in All Legumes
Source: PLoS One. 2010 Jul 16;5(7):e11630. doi: 10.1371/journal.pone.0011630 (PMC2905438; doi:10.1371/journal.pone.0011630)
Supplement: File S2 — Alignments and trees. Trimmed alignments and trees for all 1249 trees described in the paper. (2.55 MB GZ) [file pone.0011630.s005.gz › alncln3/cl10270.phy]

 5 288
Cf13678d               ATGATTCCGA TGGTGCTGAG CCAAGTAGCC ACCGGTCTAA GAGTGCTGGC CGGAGCGGTT 
Glyma11g37050          ATGGGTCCGA TGCTGCTGAG CCAACTCGCC ACCGGTCTAA GCGTTCTCGC CGGAGCGGTT 
Glyma18g00980          ATGGGTCCGA TGGTGCTGAG CCAACTCGCC ACCGGTCTTA GCGTTCTAGC CGGAGCGGTT 
MtCT737180_9           ATGGGTCCAC TCGTAATCAG CCAATTAGCC ACCGGTCTAA GCGTCCTAGC CGGAGCGGTT 
VvGSVIVP00002810001    GCTNNNNNNN NNNNNNNNNN NNNNNNNNNN NNNNNNNNNN NNNNNNNNNN NNNNNNNNNN 

                       CTCGTTAAAT CGGTTTTGGA CCAAAAGCCG ATGGCCGGTT CATTCCCTCG CTGTCCCACT 
                       CTTGTGAAAT CGGTTATGGA CCAGAAGCCC ATGGCAGGCC CATTCACTCG CTGCCCCACG 
                       CTGGTGAAAT CGGTTATGGA CCAGAAGCCC ATGGCAGGCC CATTCACTCG CTGCCCCACG 
                       CTCGTTAAAC AGGTCATGGA CCAAAAACCC ATGGCCGGTC CATTTCCACG ATGCCCCAGC 
                       NNNNNNNNNT CGGTCATGGA CCAAAAGCCG ATGGCCGGTC CATTTCCCAG GTGTTCTAGT 

                       TGTAACGGAA CCGGTCGGGT CAGTTGCTTG TGTTCTCGCT GGTCCGACGG CGATGTTGGC 
                       TGCAACGGAA CCGGTCGAGT CACGTGCCTC TGTTCGCGTT GGTCCGACGG CGATGTCGGA 
                       TGCAACGGAA CCGGTCGAGT CACGTGCCTC TGCTCGCGTT GGTCCGACGG CGACGTCGGA 
                       TGCAACGGAA CCGGTCGAGT CCCTTGCCTC TGTTCACGCT GGTCTGACGG TGATATCGGT 
                       TGCAACGGCA CGGGCCGGGT CTCGTGCCTA TGCTCGCGGT GGTCGGACGG CGACGTTGGC 

                       TGCAGAACTT GTGCCGGTTC GGGCCGGATG GCGTGTAGCA GTTGCGGGGG AACCGGATCC 
                       TGCTCCACAT GCTCCGGGTC GGGTCGGATG GCCTGCAGCA GTTGCGGCGG CTCCGGGACC 
                       TGCTCCACGT GCTCCGGGTC GGGTCGCATG GCCTGCAGCA GTTGCGGCGG CTCCGGTACC 
                       TGTAGTACGT GTTCCGGTTC GGGTCGCATG GGTTGCAGCA GTTGTGGTGG GTCCGGAACC 
                       TGCCGGACCT GCGCCGGGTC CGGTCGTATG GCCTGCAGCA GCTGCGGAGG AACAGGTACG 

                       GGTCGGCCCT TGCCGGCGAA AATTACGGTA CAGTTACCGA ACCGCCCT 
                       GGTCGTCCCT TGCCGGCCAA AATCGCGATT CGCCCACCGA ACCGCCCA 
                       GGTCGACCCT TGCCGGCGAA AATCGCGATT CGCCCGCCGA ACCGCCCA 
                       GGTCGACCTT TACCTGCTAG GATCACAATT CGGCCGACGA ACCGCCCT 
                       GGTCGGCCCA TTCCGATTCA GATCTCGGCG AGGCCTCCGA AGCGGCCG 
