# Supplementary material for: Polyploidy Did Not Predate the Evolution of Nodulation in All Legumes
Source: PLoS One. 2010 Jul 16;5(7):e11630. doi: 10.1371/journal.pone.0011630 (PMC2905438; doi:10.1371/journal.pone.0011630)
Supplement: File S2 — Alignments and trees. Trimmed alignments and trees for all 1249 trees described in the paper. (2.55 MB GZ) [file pone.0011630.s005.gz › alncln3/cl10280.cln]

>Cf10632d
ATGGCCACCAGAAATCGAACTGTACTGTTCAGAAAGCATAGAGATGCCGTCAAGAGTATGCGCGCCCCTTTGTCTTCCCCAGCATCTGGTTCCGGCGGTCCTGTCATTGAAATGGTGAGCACCTCACTTCTTCGTTCCAATCAATCTTCATATGCTCCTCTAAGCACCGAAGATCCCGGTCCCTCTAGAGATGCATTTACTGTGGGGTTGCCTCCTGCTTGGGTGGATGATTCTGAAGAAATAGCTGCAAATATACAACGTGCTCGGGTTAAAATGTCTGAGTTAGTAAAACTTCATGCAAAGGCATTGATGCCTTCTTTTGGTGATGGTAAAGAAGATCAACATCAGATTGAGACTCTCACCCAGGAGATTACGACTCTCTTGAGAAAATCTGAAATGAAGCTAAAAAGACTTTCTGCAGCTAGTGGATCCTCTGAGGATTTCCAATGTAGAAAAAATGTGCAGCGCTCCCTTGCTACAGACCTTCAGAACCTCTCAATGGATCTCCGGCGAAAGCAGTCAACATACTTGAAACGGTTGCAGCAGCAAAAAGAGGGTTATGATGGGGTTGACTTGGAGATGAACATGAATGGGAACAAATTTAGTTTGCAAGATGATGATGGATTTAGCGACATGGGTTTCAGTGAACACCAGATGTCAAAGCTAAAGAAG
>Glyma03g37540
ATGGCGACGAGAAATCGAACTCTAGAGTTCAGAAAACACAGAGACGCCGTGAAAAGCGTGCGCGCTCCTCTCTCCTCCTCAGCATCTA---------GTCCTGTCATCGAAATGGTTACAACTTCGCTTCTTCCTTCTAATCGATCCTCCTATGCTCCTCTAAGCACCCAGGAACATGCTCCTTCTAGGGATGCGTTTACTGTGGGGTTGCCGCCATCTTGGGTGGATGATTCTGAAGAAATAGCTACAAATATACAACGTGCTAGGGTTAGAATTTCTGAGTTAACCAAAGCTCATGCGAAGGCTTTGATGCCTTCCTTTGGGGATGGCAAAGAGGATCAGCGTCATATTGAGACTCTCACCCAGGAAATTACTTCTCTCCTCAGAAAGTCTGAAGTGAGGCTCAAAAGACTTTCTGCCGCTGCTGGATCTTCTGAGGATTCTAATGTTAGAAAAAATGTTCAGCGTTCCCATGCTACAGATCTTCAGAACCTGTCAATGGATCTCCGGCGAAAACAGTCAGCATATTTGAAACATTTGCAGCAGCAACAAGAGGGTTATGATGGGGTTGACTTGGAGATGAACTTTAATGGGAGCAAATTTGTATCCCATAATGATGA---ATTCAGTGATGTGG-----------------------------------
>Glyma10g29020
ATGGCGACGAGAAATCGCACTCTGCTTTTCAGAAAGCACAGAGATGCGTTGAAGAGTGTTCGAATTCCCGCGCCGTCCACCGCTTCCGGCGCCGGTGGCCCCGTCATCGAATTGGCCACCACTTCATTTCTCAATTCCAATCGCTCTT---ACACTCCGATCAGTACCGATGATCCCGGCAATAGGGGAAATGCAATTACTGTGGGGCTACCTCCGGTGTGGGTGGATTTATCAGAAGAAATAGCAGCAAATGTGCAACGTGCGCGCACAAAAATGGGAGAGTTGGCGAAGGCTCATTCAAAGGCTTTGATGCCGTCATTTGGAGATGGTAAGGAAGACCAACGAGCTATTGAGACTCTAACACATGAGATAACTGACTTAATAAAGAAGTCGGAGAAGAGACTGCGGAGACTTTCTGCT---ACTGGGCCTTCTGAGGATTCCAATGTCAGGAAAAATGTGCAGCGCTCTCTTGCTACTGACCTTCAGAACCTCTCTGTTGAGCTCCGCAAGAAACAATCAACTTATTTAAAGCGCCTTAGACAGCAAAAAGAGGGTCAAGATGGAGTTGATCTAGAGATGT---TAAATGGAAGTAAATCCAAATATGAAGATGATGA---CTTGGATAATATGGTATTTAATGAGCATCAAATGGCCAAGCTGAAAAAA
>Glyma19g40160
ATGGCGACGAGAAATCGAACAATAGAATTTAGAAAACACAGAGACGCCGTGAAGAGCGTGCGCGCTCCTCTATCCTCCTCGGCATCTGCCTCCACCGGCCCCGTCATCGAAATGGTTACCACTTCGCTTCTTCCTCCCAATCGATCCTCCTATGCTCTTCTAAGCACACAGGAACCTGCTCCTTCTAGGGATGCGTTTACTGTGGGGTTGCCGCCATCTTGGGTGGATGATTCTGAAGAAATAGCTACGAACATACAACGTGCTAGGGTTAAAATTTCTGAGTTAACCAAAGCTCATGCGAAGGCTTTGATGCCATCCTTTGGGGATGGCAAAGAGGATCAGCGTCATATTGAGACTCTCACCCAGGAAATTACGTCTCTCCTCAGAAAGTCTGAAGTGAGGCTCAGAAGACTTTCTGCTGCTGCTGGATCTTCTGAGGATTCTAATGTTAGGAAAAATGTGCAGCGTTCCCTTGCTACAGATCTTCAGAACCTGTCAATGGATCTCCGGCGAAAACAGTCAGCATATTTGAAACGTTTGCAGCAGCAACAAGAGGGTTATGATGGGATTGACTTGGAGATGAGCTTTACTGGGAGCAAATTTGGATCGCAAAATGATGA---ATTCAGTGATGTGGGTTTTAGTGAAGAGCAAATGACAAAGCTAAAGAGA
>Glyma20g38300
ATGGCGACGAGAAATCGCACTCTGCTTTTCAGAAAGCACAGAGATGCGTTGAAGAGTGTTCGGGTTCCCCCGCCATTCACCGCTTCCGGCGCCGGTGGCCCCGTCATCGAATTGGCCACCACCTCGTTTCTCAATCCCAATCGCTCTT---ACGCACCGCTAAGTACCGAGGATCCCGGCAATAGGGGAAATGCAATTACAGTGGGGCTACCTCCGGCGTGGGTGGATTTATCAGAAGAAATATCAGCAAATGTGCAACGTGCACGCACAAAAATGGCAGAGTTGGCTAAGGCTCATTCAAAGGCTTTGATGCCATCATTTGGAGATGGTAAGGAAGACCAACGAGCTATTGAAACTCTAACACATGAGATAACTGACTTAATAAAGAAGTCCGAGAAGAGACTGCGGAGACTTTCTGCT---ACTGGGCCTTCTGAGGATTCCAATGTCAGGAAAAATGTGCAGCGCTCTCTTGCTACTGACCTTCAGAACCTCTCTGTTGAGCTCCGCAAGAAACAATCAACTTATTTAAAGCGCCTTAGACAGCAAAAAGAGGGTCAAGATGGAGTTGATCTAGAGATGT---TAAATGGAAGTAAATCCAGATATGAAGATGATGA---CTTGGATAATATGGTATTTAATGAGCATCAAATGGCCAAGCTAAAAAAT
>MtAC150843_16
ATGGCGACGAGGAATCGCACTTTGATTTTCCGAAAATACAGAGATGCATTGAAAAGTGTCCGTGCTCCGCCGCCGTCCACCTCCTCCC----CGGTGGTCCGGTAATCGAATTGGTCAGCACTTCGCTTCTTAATCCCAATCGCTCTT---ATGCTCCGCTTAGTACTGATGATCCTGGTGGTAAGGGAAATCCAATTACTGTGGGGCTTCCTCCAGCATGGGTGGATGTATCTGAAGAAATATCAGCAAATGTGCAACGTGCACGCACAAAAATGGCAGAACTGTCCAAGGCTCATGCAAAGGCCTTAATGCCATCGTTTGGAGATGGTAAGGACGACCAACATGCTATTGAGTCTCTAACACACGAGGTAACTGACTTGATAAAGAGATCGGAGAAGAGGCTGCGGAGACTTGCTTCT---GCAGGGCCTTCTGAGGATTCTAATGTCAGGAAAAATGTGCAGCGTTCTCTTGCTACTGACCTTCAGAGCCTCTCTGTAGATCTTCGCAAGAAACAATCAACTTATTTGAAGCGCCTCAGACAGCAAAAAGAGGGTCACGATGGGGTTGACCTAGAGATCAACATGAATGGAAGTAAATCTAAATATGAAGACGATGA---CTTGGACAATATGATATTTAACGAGCATCAGATGGCCAAGCTAAAAAAA
>VvGSVIVP00022650001
ATGGCGTCGAGAAACCGAACGCTTCTCTACAGGAAGTACAGGGACGCCCTCAAGAGCGTCCGCGTTCCTCTGTCTTCGTCGACTCCTTCGACCGGTGGCCCGGTGATCGAATTGGTCAGTACTTCGCTTCTGAATCCGAATCGGTCTT---ATGTTCCTCTCAGCACGGAGGATCCGGGAAACAGTAAGGGGGCACTTACAGTGGGTCTACCTCCAGCTTGGGTGGATGTATCCGAAGAAATATCAGCAAACGTGCAACGGGCACGTACAAAAATGGCTGAATTAGTCAAAGCTCATGCTAAGGCTTTAATGCCGTCCTTTGGTGATGGTAAAGAAGATCAGCACAGGATTGAATCTCTTACCCAAGAGATAACTGATCTTTTGAAGAAATCAGAGAAGAGATTGCAGAAACTTTCTTCC---ACGGGGCCATCTGAGGATTCAAATGTTAGAAAAAATGTGCAGCGCTCTCTTGCTACCGACCTCCAGAACCTTTCAATGGAGCTTCGCAAGAAACAGTCATCATATTTGAAGCGTCTCCGGCAGCAAAAGGAAGGTCAGGATGGGGTTGACTTGGAGATGAACTTAAATGGAAATAAATCTTTGAGGGAAGATGACGA---GTTCAGCGACTTGGGGTTTAATGAGCATCAGATGACCAAGCTAAAGAAA
>VvGSVIVP00028059001
ATGGCCACGATGAATCGAACCGTAGTGTTCAGAAAGCACAGAGATGCTGTGAACAGCGTTCGAGCTCCGGCGGGGG--TCAGCTCCGG-------CGGTGCCGTGATCGAAATGGCGAGTACTTCGCTTTTTCACTCGAATCGGTCTTCGTATACTCCTCTTAGCACTGAGGATCCAGGTCCTAGTAAGGATGCATTTACAGTGGGTCTACCTCCAGCTTGGGTAGATGTTTCTGAAGAAGTAGCTGCAAATATACAACGTTCTAGGGTAAAAATGGCTGAGTTAGTCAAGGCTCAGGCCAAAGCTTTAATGCCCTCCTTTGAAGATGGCAAAGAAGATCAACGTAAGATTGAGTCTCTCACCCAAGAAATTACAGATCTACTGAAGAGGTCAGAAAAGAGATTACAAAAACTTTCTGCA---AGGGGGCCTTCTGAGGATTCTAATGTTAGGAAAAATGTACAGCGTTCTCTTGCTACAGACCTTCAGAACCTCTCATTGGAGCTCAGAAAGAGACAGTCAACATATTTGAAGCGTTTGAGGCAGCAAAAAGAGGGACATGACGGGGTTGACTTGGAGATGAACTTGAATGAAAATAAATTCAGATTGGATGATGATGA---GTTTGGTGACATGGGTTTTAATGAGCATCAAATGGCCAAGCTAAAGAAG
