# Supplementary material for: Polyploidy Did Not Predate the Evolution of Nodulation in All Legumes
Source: PLoS One. 2010 Jul 16;5(7):e11630. doi: 10.1371/journal.pone.0011630 (PMC2905438; doi:10.1371/journal.pone.0011630)
Supplement: File S2 — Alignments and trees. Trimmed alignments and trees for all 1249 trees described in the paper. (2.55 MB GZ) [file pone.0011630.s005.gz › alncln3/cl10280.phy]

 8 672
Cf10632d               ATGGCCACCA GAAATCGAAC TGTACTGTTC AGAAAGCATA GAGATGCCGT CAAGAGTATG 
Glyma03g37540          ATGGCGACGA GAAATCGAAC TCTAGAGTTC AGAAAACACA GAGACGCCGT GAAAAGCGTG 
Glyma10g29020          ATGGCGACGA GAAATCGCAC TCTGCTTTTC AGAAAGCACA GAGATGCGTT GAAGAGTGTT 
Glyma19g40160          ATGGCGACGA GAAATCGAAC AATAGAATTT AGAAAACACA GAGACGCCGT GAAGAGCGTG 
Glyma20g38300          ATGGCGACGA GAAATCGCAC TCTGCTTTTC AGAAAGCACA GAGATGCGTT GAAGAGTGTT 
MtAC150843_16          ATGGCGACGA GGAATCGCAC TTTGATTTTC CGAAAATACA GAGATGCATT GAAAAGTGTC 
VvGSVIVP00022650001    ATGGCGTCGA GAAACCGAAC GCTTCTCTAC AGGAAGTACA GGGACGCCCT CAAGAGCGTC 
VvGSVIVP00028059001    ATGGCCACGA TGAATCGAAC CGTAGTGTTC AGAAAGCACA GAGATGCTGT GAACAGCGTT 

                       CGCGCCCCTT TGTCTTCCCC AGCATCTGGT TCCGGCGGTC CTGTCATTGA AATGGTGAGC 
                       CGCGCTCCTC TCTCCTCCTC AGCATCTA-- -------GTC CTGTCATCGA AATGGTTACA 
                       CGAATTCCCG CGCCGTCCAC CGCTTCCGGC GCCGGTGGCC CCGTCATCGA ATTGGCCACC 
                       CGCGCTCCTC TATCCTCCTC GGCATCTGCC TCCACCGGCC CCGTCATCGA AATGGTTACC 
                       CGGGTTCCCC CGCCATTCAC CGCTTCCGGC GCCGGTGGCC CCGTCATCGA ATTGGCCACC 
                       CGTGCTCCGC CGCCGTCCAC CTCCTCCC-- --CGGTGGTC CGGTAATCGA ATTGGTCAGC 
                       CGCGTTCCTC TGTCTTCGTC GACTCCTTCG ACCGGTGGCC CGGTGATCGA ATTGGTCAGT 
                       CGAGCTCCGG CGGGGG--TC AGCTCCGG-- -----CGGTG CCGTGATCGA AATGGCGAGT 

                       ACCTCACTTC TTCGTTCCAA TCAATCTTCA TATGCTCCTC TAAGCACCGA AGATCCCGGT 
                       ACTTCGCTTC TTCCTTCTAA TCGATCCTCC TATGCTCCTC TAAGCACCCA GGAACATGCT 
                       ACTTCATTTC TCAATTCCAA TCGCTCTT-- -ACACTCCGA TCAGTACCGA TGATCCCGGC 
                       ACTTCGCTTC TTCCTCCCAA TCGATCCTCC TATGCTCTTC TAAGCACACA GGAACCTGCT 
                       ACCTCGTTTC TCAATCCCAA TCGCTCTT-- -ACGCACCGC TAAGTACCGA GGATCCCGGC 
                       ACTTCGCTTC TTAATCCCAA TCGCTCTT-- -ATGCTCCGC TTAGTACTGA TGATCCTGGT 
                       ACTTCGCTTC TGAATCCGAA TCGGTCTT-- -ATGTTCCTC TCAGCACGGA GGATCCGGGA 
                       ACTTCGCTTT TTCACTCGAA TCGGTCTTCG TATACTCCTC TTAGCACTGA GGATCCAGGT 

                       CCCTCTAGAG ATGCATTTAC TGTGGGGTTG CCTCCTGCTT GGGTGGATGA TTCTGAAGAA 
                       CCTTCTAGGG ATGCGTTTAC TGTGGGGTTG CCGCCATCTT GGGTGGATGA TTCTGAAGAA 
                       AATAGGGGAA ATGCAATTAC TGTGGGGCTA CCTCCGGTGT GGGTGGATTT ATCAGAAGAA 
                       CCTTCTAGGG ATGCGTTTAC TGTGGGGTTG CCGCCATCTT GGGTGGATGA TTCTGAAGAA 
                       AATAGGGGAA ATGCAATTAC AGTGGGGCTA CCTCCGGCGT GGGTGGATTT ATCAGAAGAA 
                       GGTAAGGGAA ATCCAATTAC TGTGGGGCTT CCTCCAGCAT GGGTGGATGT ATCTGAAGAA 
                       AACAGTAAGG GGGCACTTAC AGTGGGTCTA CCTCCAGCTT GGGTGGATGT ATCCGAAGAA 
                       CCTAGTAAGG ATGCATTTAC AGTGGGTCTA CCTCCAGCTT GGGTAGATGT TTCTGAAGAA 

                       ATAGCTGCAA ATATACAACG TGCTCGGGTT AAAATGTCTG AGTTAGTAAA ACTTCATGCA 
                       ATAGCTACAA ATATACAACG TGCTAGGGTT AGAATTTCTG AGTTAACCAA AGCTCATGCG 
                       ATAGCAGCAA ATGTGCAACG TGCGCGCACA AAAATGGGAG AGTTGGCGAA GGCTCATTCA 
                       ATAGCTACGA ACATACAACG TGCTAGGGTT AAAATTTCTG AGTTAACCAA AGCTCATGCG 
                       ATATCAGCAA ATGTGCAACG TGCACGCACA AAAATGGCAG AGTTGGCTAA GGCTCATTCA 
                       ATATCAGCAA ATGTGCAACG TGCACGCACA AAAATGGCAG AACTGTCCAA GGCTCATGCA 
                       ATATCAGCAA ACGTGCAACG GGCACGTACA AAAATGGCTG AATTAGTCAA AGCTCATGCT 
                       GTAGCTGCAA ATATACAACG TTCTAGGGTA AAAATGGCTG AGTTAGTCAA GGCTCAGGCC 

                       AAGGCATTGA TGCCTTCTTT TGGTGATGGT AAAGAAGATC AACATCAGAT TGAGACTCTC 
                       AAGGCTTTGA TGCCTTCCTT TGGGGATGGC AAAGAGGATC AGCGTCATAT TGAGACTCTC 
                       AAGGCTTTGA TGCCGTCATT TGGAGATGGT AAGGAAGACC AACGAGCTAT TGAGACTCTA 
                       AAGGCTTTGA TGCCATCCTT TGGGGATGGC AAAGAGGATC AGCGTCATAT TGAGACTCTC 
                       AAGGCTTTGA TGCCATCATT TGGAGATGGT AAGGAAGACC AACGAGCTAT TGAAACTCTA 
                       AAGGCCTTAA TGCCATCGTT TGGAGATGGT AAGGACGACC AACATGCTAT TGAGTCTCTA 
                       AAGGCTTTAA TGCCGTCCTT TGGTGATGGT AAAGAAGATC AGCACAGGAT TGAATCTCTT 
                       AAAGCTTTAA TGCCCTCCTT TGAAGATGGC AAAGAAGATC AACGTAAGAT TGAGTCTCTC 

                       ACCCAGGAGA TTACGACTCT CTTGAGAAAA TCTGAAATGA AGCTAAAAAG ACTTTCTGCA 
                       ACCCAGGAAA TTACTTCTCT CCTCAGAAAG TCTGAAGTGA GGCTCAAAAG ACTTTCTGCC 
                       ACACATGAGA TAACTGACTT AATAAAGAAG TCGGAGAAGA GACTGCGGAG ACTTTCTGCT 
                       ACCCAGGAAA TTACGTCTCT CCTCAGAAAG TCTGAAGTGA GGCTCAGAAG ACTTTCTGCT 
                       ACACATGAGA TAACTGACTT AATAAAGAAG TCCGAGAAGA GACTGCGGAG ACTTTCTGCT 
                       ACACACGAGG TAACTGACTT GATAAAGAGA TCGGAGAAGA GGCTGCGGAG ACTTGCTTCT 
                       ACCCAAGAGA TAACTGATCT TTTGAAGAAA TCAGAGAAGA GATTGCAGAA ACTTTCTTCC 
                       ACCCAAGAAA TTACAGATCT ACTGAAGAGG TCAGAAAAGA GATTACAAAA ACTTTCTGCA 

                       GCTAGTGGAT CCTCTGAGGA TTTCCAATGT AGAAAAAATG TGCAGCGCTC CCTTGCTACA 
                       GCTGCTGGAT CTTCTGAGGA TTCTAATGTT AGAAAAAATG TTCAGCGTTC CCATGCTACA 
                       ---ACTGGGC CTTCTGAGGA TTCCAATGTC AGGAAAAATG TGCAGCGCTC TCTTGCTACT 
                       GCTGCTGGAT CTTCTGAGGA TTCTAATGTT AGGAAAAATG TGCAGCGTTC CCTTGCTACA 
                       ---ACTGGGC CTTCTGAGGA TTCCAATGTC AGGAAAAATG TGCAGCGCTC TCTTGCTACT 
                       ---GCAGGGC CTTCTGAGGA TTCTAATGTC AGGAAAAATG TGCAGCGTTC TCTTGCTACT 
                       ---ACGGGGC CATCTGAGGA TTCAAATGTT AGAAAAAATG TGCAGCGCTC TCTTGCTACC 
                       ---AGGGGGC CTTCTGAGGA TTCTAATGTT AGGAAAAATG TACAGCGTTC TCTTGCTACA 

                       GACCTTCAGA ACCTCTCAAT GGATCTCCGG CGAAAGCAGT CAACATACTT GAAACGGTTG 
                       GATCTTCAGA ACCTGTCAAT GGATCTCCGG CGAAAACAGT CAGCATATTT GAAACATTTG 
                       GACCTTCAGA ACCTCTCTGT TGAGCTCCGC AAGAAACAAT CAACTTATTT AAAGCGCCTT 
                       GATCTTCAGA ACCTGTCAAT GGATCTCCGG CGAAAACAGT CAGCATATTT GAAACGTTTG 
                       GACCTTCAGA ACCTCTCTGT TGAGCTCCGC AAGAAACAAT CAACTTATTT AAAGCGCCTT 
                       GACCTTCAGA GCCTCTCTGT AGATCTTCGC AAGAAACAAT CAACTTATTT GAAGCGCCTC 
                       GACCTCCAGA ACCTTTCAAT GGAGCTTCGC AAGAAACAGT CATCATATTT GAAGCGTCTC 
                       GACCTTCAGA ACCTCTCATT GGAGCTCAGA AAGAGACAGT CAACATATTT GAAGCGTTTG 

                       CAGCAGCAAA AAGAGGGTTA TGATGGGGTT GACTTGGAGA TGAACATGAA TGGGAACAAA 
                       CAGCAGCAAC AAGAGGGTTA TGATGGGGTT GACTTGGAGA TGAACTTTAA TGGGAGCAAA 
                       AGACAGCAAA AAGAGGGTCA AGATGGAGTT GATCTAGAGA TGT---TAAA TGGAAGTAAA 
                       CAGCAGCAAC AAGAGGGTTA TGATGGGATT GACTTGGAGA TGAGCTTTAC TGGGAGCAAA 
                       AGACAGCAAA AAGAGGGTCA AGATGGAGTT GATCTAGAGA TGT---TAAA TGGAAGTAAA 
                       AGACAGCAAA AAGAGGGTCA CGATGGGGTT GACCTAGAGA TCAACATGAA TGGAAGTAAA 
                       CGGCAGCAAA AGGAAGGTCA GGATGGGGTT GACTTGGAGA TGAACTTAAA TGGAAATAAA 
                       AGGCAGCAAA AAGAGGGACA TGACGGGGTT GACTTGGAGA TGAACTTGAA TGAAAATAAA 

                       TTTAGTTTGC AAGATGATGA TGGATTTAGC GACATGGGTT TCAGTGAACA CCAGATGTCA 
                       TTTGTATCCC ATAATGATGA ---ATTCAGT GATGTGG--- ---------- ---------- 
                       TCCAAATATG AAGATGATGA ---CTTGGAT AATATGGTAT TTAATGAGCA TCAAATGGCC 
                       TTTGGATCGC AAAATGATGA ---ATTCAGT GATGTGGGTT TTAGTGAAGA GCAAATGACA 
                       TCCAGATATG AAGATGATGA ---CTTGGAT AATATGGTAT TTAATGAGCA TCAAATGGCC 
                       TCTAAATATG AAGACGATGA ---CTTGGAC AATATGATAT TTAACGAGCA TCAGATGGCC 
                       TCTTTGAGGG AAGATGACGA ---GTTCAGC GACTTGGGGT TTAATGAGCA TCAGATGACC 
                       TTCAGATTGG ATGATGATGA ---GTTTGGT GACATGGGTT TTAATGAGCA TCAAATGGCC 

                       AAGCTAAAGA AG 
                       ---------- -- 
                       AAGCTGAAAA AA 
                       AAGCTAAAGA GA 
                       AAGCTAAAAA AT 
                       AAGCTAAAAA AA 
                       AAGCTAAAGA AA 
                       AAGCTAAAGA AG 
