# Supplementary material for: Polyploidy Did Not Predate the Evolution of Nodulation in All Legumes
Source: PLoS One. 2010 Jul 16;5(7):e11630. doi: 10.1371/journal.pone.0011630 (PMC2905438; doi:10.1371/journal.pone.0011630)
Supplement: File S2 — Alignments and trees. Trimmed alignments and trees for all 1249 trees described in the paper. (2.55 MB GZ) [file pone.0011630.s005.gz › alncln3/cl10285.cln]

>Cf10047d
GTCATATTCTTGATGACCAAAGCTGGGGTCAGTGAGAAAGATATCGCCAAGGTTGTGGCTCTGGGACCAGAGCTCTTGGGATGCAGCATAGTGCATAAGCTTGAACTAAATCTAAAGTATTTTTGTCTTGGTATACGTCAGAAGCAGTTGGGTGAGATGATTTCCGATTTTCCATTGCTTCTCAGATACAACATAGATGTTCTTCGGCCCAAGTGCACTTATTTGCGAAGAACTATGGTTCGGCCTTTG
>Glyma11g12520
GTCATTTTCTTGATGACCAAAGCTGGAGTCAGTGAGAAAGATATTGCCAAGGTTGTAGCTCTTGGACCTGAGCTGTTGGGATGCAATATAGCACATAAGCTTGACGTAAATGTAAAATACTTTTTGCTTGGCATACGTCTTCGGCAATTGGGTGAGATGATTGCTGATTTCCCAATGCTGCTCAGATACAATCCAGATGTCCTTCGTCCCAAGTATATTTATTTGTGGAAAACAATGGTCTGGCCTTTG
>Glyma12g04720
GAGATGATAATGCGCGCTC---TCGATATTCGGAGGAAGGTCACTGAAGAGGTTTTAGCCATGGAAAGGGAAAGTTTGGAATCACTTACACTA-CCAATTTGGTTGGCAGGTTATCCGGTTTCATTATTACATCATGATTGAAGCTGCTAACTGAAGAGATTGCCCG---------AATATTCAAACTCCACCTT--CAATTTGCGCGCCAAA-ATTGTCAT-TGATGACTCTAAAGTTGTGCCACTTA
>MtAC134242_51
---ATGATTATGCAAGCTA---TTGAAATTCGTAGGAAGGTTACTGAAGAGGTTTTAGCAATGGGAAGGGTAAATTTGGAATTACTTATACTG-GTAATTTGGTTGATAGGTTGGGTGATTTTATTATTATGTTATGATTGAAGCTGCTAATTGAAAAGATTGCCGG---------AATATTCAAATTCGACTTT--TAATTTAAGGGCTAAA-ACTGTTAT-TGAAGATTCTCAAGTTGTGCCACTTA
>VvGSVIVP00036383001
GTCATTTTCTTGATTACTAAAGCTGGAGTCAGCCGGAAAGATATTGCAAAGGTAATAGCTCTGGGACCTGAGCTCTTGGGATGCAGTATTGTGCATAAGCTGGAGGTTAACGTGAAGTACTTTCTCCTTGGAATACCCCTTCAAATACTGGGTGAGATGATAGCTGATTTTCCCATGCTACTGCGGTACAATATAGATGTCCTCCGTCCCAAGTACCGTTATCTGCGTAGAACTATGGTTCGCCCTTTG
