# Supplementary material for: Polyploidy Did Not Predate the Evolution of Nodulation in All Legumes
Source: PLoS One. 2010 Jul 16;5(7):e11630. doi: 10.1371/journal.pone.0011630 (PMC2905438; doi:10.1371/journal.pone.0011630)
Supplement: File S2 — Alignments and trees. Trimmed alignments and trees for all 1249 trees described in the paper. (2.55 MB GZ) [file pone.0011630.s005.gz › alncln3/cl10285.phy]

 5 249
Cf10047d               GTCATATTCT TGATGACCAA AGCTGGGGTC AGTGAGAAAG ATATCGCCAA GGTTGTGGCT 
Glyma11g12520          GTCATTTTCT TGATGACCAA AGCTGGAGTC AGTGAGAAAG ATATTGCCAA GGTTGTAGCT 
Glyma12g04720          GAGATGATAA TGCGCGCTC- --TCGATATT CGGAGGAAGG TCACTGAAGA GGTTTTAGCC 
MtAC134242_51          ---ATGATTA TGCAAGCTA- --TTGAAATT CGTAGGAAGG TTACTGAAGA GGTTTTAGCA 
VvGSVIVP00036383001    GTCATTTTCT TGATTACTAA AGCTGGAGTC AGCCGGAAAG ATATTGCAAA GGTAATAGCT 

                       CTGGGACCAG AGCTCTTGGG ATGCAGCATA GTGCATAAGC TTGAACTAAA TCTAAAGTAT 
                       CTTGGACCTG AGCTGTTGGG ATGCAATATA GCACATAAGC TTGACGTAAA TGTAAAATAC 
                       ATGGAAAGGG AAAGTTTGGA ATCACTTACA CTA-CCAATT TGGTTGGCAG GTTATCCGGT 
                       ATGGGAAGGG TAAATTTGGA ATTACTTATA CTG-GTAATT TGGTTGATAG GTTGGGTGAT 
                       CTGGGACCTG AGCTCTTGGG ATGCAGTATT GTGCATAAGC TGGAGGTTAA CGTGAAGTAC 

                       TTTTGTCTTG GTATACGTCA GAAGCAGTTG GGTGAGATGA TTTCCGATTT TCCATTGCTT 
                       TTTTTGCTTG GCATACGTCT TCGGCAATTG GGTGAGATGA TTGCTGATTT CCCAATGCTG 
                       TTCATTATTA CATCATGATT GAAGCTGCTA ACTGAAGAGA TTGCCCG--- ------AATA 
                       TTTATTATTA TGTTATGATT GAAGCTGCTA ATTGAAAAGA TTGCCGG--- ------AATA 
                       TTTCTCCTTG GAATACCCCT TCAAATACTG GGTGAGATGA TAGCTGATTT TCCCATGCTA 

                       CTCAGATACA ACATAGATGT TCTTCGGCCC AAGTGCACTT ATTTGCGAAG AACTATGGTT 
                       CTCAGATACA ATCCAGATGT CCTTCGTCCC AAGTATATTT ATTTGTGGAA AACAATGGTC 
                       TTCAAACTCC ACCTT--CAA TTTGCGCGCC AAA-ATTGTC AT-TGATGAC TCTAAAGTTG 
                       TTCAAATTCG ACTTT--TAA TTTAAGGGCT AAA-ACTGTT AT-TGAAGAT TCTCAAGTTG 
                       CTGCGGTACA ATATAGATGT CCTCCGTCCC AAGTACCGTT ATCTGCGTAG AACTATGGTT 

                       CGGCCTTTG 
                       TGGCCTTTG 
                       TGCCACTTA 
                       TGCCACTTA 
                       CGCCCTTTG 
