# Supplementary material for: Polyploidy Did Not Predate the Evolution of Nodulation in All Legumes
Source: PLoS One. 2010 Jul 16;5(7):e11630. doi: 10.1371/journal.pone.0011630 (PMC2905438; doi:10.1371/journal.pone.0011630)
Supplement: File S2 — Alignments and trees. Trimmed alignments and trees for all 1249 trees described in the paper. (2.55 MB GZ) [file pone.0011630.s005.gz › alncln3/cl10287.cln]

>Cf10076d
TTGGGAGCAAACAATCCACACAAAGCGAAAATCGCAGCCATTGTTGGGCTCTGTTTTAGTTTCATTCTTGGGTTTTCAGCATTGTTCTTTGCTATTTCGGTGAGGAAAGTTTGGGCTTCGATGTACACACAAGACGCAGAAATCATAGCTTTGACTTCAATGGTATTGCCTATCATAGGATTATGCGAGCTCGGAAACTGCCCACAAACCGTATGCGGCGTTTTGAGAGGAACAGCG
>Cf11844d
TTGGAGCGTGGCAAACCATACAAGGCTAAGCTTGCAGCAATGGTTGCATTAGGATGTGCTTTTGTGATGGGCTTCATAAACGTGACATGGACTGTGATTCTCAGGGAGAGATGGGCCGGGCTTTTCACCAAGGATGAGCTTGTCAAAGCCTTAGTCGGGTCGGTGATGCCCATCATGGGCTTGTGCGAGCTCGGGAACTGCCCGCAAACGGGTTGTGGCATCCTGCGTGGTACTGCC
>Glyma01g01040
CTGGCAGTGGGGTCCACCAACAACCCACACAACAAAATCATGATCTCATACCACCACCACTCCAAACAAACGGAGACACAGCTCGGCGCCGCGAGCCGAATTAGCGGCTCCCAGCAGAGAACCAGCAAACATAGAATGGAAAAGCTGGAGGCGGCGGCGGCGGCGGCGACGCCACCCAGGCCGCGCTCGACGAGAGCCAGGTTAAAGGCCTGGAGGAGGGTGCCGGCGAGGGACGCT
>Glyma01g01050
CTTGGCGCCAACAGGGGACGACGCGCCAGGATGTCGGCGGTGGTGGCGGTGTTCTTTGCCGCCGTAATGGGGTTCTCCGCGGTGGTTTTTGCGACGGCGATGCGGAGGAGGTGGGGGAGGATGTTCACCGGAGACGAGGGGATTCTGCGGCTGACGGGGGCGGCGCTACCGATTCTGGGGCTGTGCGAGCTGGGAAACTGCCCGCAGACGGGGTGCGGGGTGGTGAGGGGGACGGCG
>Glyma01g42560
CTGGGTGCGGAGAATCCCAAAAAGGCAAAACTTGCAGCCCTCGTGGGGTTATGTTTCAGTTACGGTTTGGGTTTCTCGGCTTTGTTTTTCGCAGTTTCGGTGAGGCACGTGTGGGCTTCGATGTTCACAAGTGACGCGGAGATCATTGCTTTGACATCGATGGTGTTGCCCATCATTGGACTATGTGAACTTGGAAATTGTCCGCAAACAGTTTGCGGCGTTTTGAGGGGAACCGCA
>Glyma02g08280
CTTGGAGCTGGAAAACCATACAAGGCAAAGCTAGCAGCAGTGGTTGCCTTAGGATGTGCTTTTGTGATAGGCTTCATCAATGTGACATGGACTGTGATTCTGGGTCAAAGATGGGCTGGGCTTTTCACCAATGATGAGCCCGTCAAAGCGTTGGTTGCATCAGTTATGCCAATTATGGGCTTGTGTGAGCTTGGAAACTGCCCACAAACCGGCTGTGGGATCCTTCGTGGCATGGCC
>Glyma02g38290
TTAGGTGCAAAGAATCCTAGAAAGGCAAGAGTGTCAATGATAGTTTCACTCTTTTGTGCTCTGGCTTTAGGCCTTGCAGCAATGCTATTCACCACCTTGATGAGGCACCAATGGGGGAGATTCTTCACCAATGACCATGAAATTTTGGAACTTACATCACTGGTGCTGCCAATTGCTGGCCTTTGTGAGCTTGGGAACTGCCCTCAGACCGGCTGTGGAGTCCTGAGGGGAAGTGCA
>Glyma04g09410
TTAGGCGCCAACCGCCCCGCCAAAGCCCGCATTTCCATGATAGTCTCACTCGCCTGTGCTGTTGCCTTGGGCGTCGCCGCCATGCTCTTCACCACACTCATGAGACACCGGTTGGGGAGATTCTTCACCTCTGACCGAGAAATCCTCCACCTTACGTCTATTGCGCTGCCCATTGTGGGCCTCTGCGAGCTCGGGAACTGCCCGCAGACCGGCTGCGGCGTGTTAAGAGGCAGCGCC
>Glyma05g03530
TTGGGAGCCGGGAATCCTCGGAGGGCGAAACTCGCGGCGATGGTGGGCCTATGTTTCAGTTTTGTGTTCGGGCTTTCCGCTTTGGCGTTCGCAGTTTCAGTGAGGAATGTTTGGGCTTCCATGTTCACACTCGATGGACAAATCATTGCTTTGACGTCAGCGGTGTTGCCGATTATTGGGCTTTGCGAGCTCGGGAACTGTCCCCAGACGGTGTGCGGCGTCTTGAGAGGGACAGCG
>Glyma05g35900
CTCGGAGCGAATCGTCCTTCTCGAGCCAAATTATCCGCGGTGGTTTCTGTTTTTCTCGCCGCGATTATGGGGTTCTCGGCGATGTTTTTCGCCGTCGGGATGCGGCGGCGGTGGGGGAGGATGTTCACCGCCGACGAGGACATAATAAGGATCACGTCGATGGCGCTGCCGATCCTCGGGATTTGTGAACTCGGGAACTGTCCGCAGACGGGGTGCGGCATCGTTAGAGGGATGGCG
>Glyma06g09550
TTAGGCGCCAACCGCCCCGCCAAAGCACGCATTTCCATGATAGTCTCACTCGCCTGTGCTGTTGCCTTGGGCGTCACCGCCATGCTCTTCACCACTTTAATGAGACACCGCTGGGGGAGATTCTTCACCTCTGACCAACAAATTCTCCACCTTACGTCCATTGCTTTGCCCATTGTTGGCCTCTGCGAGCTTGGAAACTGCCCCCAGACCGGCTGCGGCGTCTTGAGAGGCAGCGCC
>Glyma07g12180
CTTGGCGCGAACAGGGT-CCACGCGCCAGGATGTCGGCGGTGGTAGCGGTGTTCTTCGCCGCAGTGATGGGCTTCTCCGCGGTGGTTTTTGCGACGGCGATGCGGAGGAGGTGGGGGAGGATGTTCACCGGGGACGAGGGGATTCTGCGGCTGACGGCAGCGGCGCTGCCGATTCTGGGGTTGTGCGAGCTCGGAAACTGCCCGCAGACGGGATGCGGGGTGGTGAGGGGGACGGCG
>Glyma07g37550
CTTGGAGCGGGGCAAGGTGAAAGGGCAAGATTGTCAACGGTGGTAGCTATAGGATTAGCACTTGTAAGCTCAATTTTTGGTTTGTTGTGGACCACAATGGGAAGAGAAAGGTGGGGGAGAGTGTTCACTAGTGATAGTGAGGTGTTACAATTGACCATGGCAGTGTTACCTATAATTGGACTGTGTGAGTTAGCCAATTGTCCACAAACCAGCTGTGGAATCCTCAGAGGAAGTGCT
>Glyma08g03720
CTGGGAGCCAATCGTCCCTCTCGGGCCAAACTATCCGCGGTGGTTTCTGTTTTTCTCGCAGCGATTATGGGATTCTCGGCGATGTTTTTCGCCGTCGGGATGCGGCGGCGGTGGGGGACGATGTTCACCGCCGACGAGGACATATTAAGGATCACGTCGATGGCGCTGCCGATCCTCGGAATTTGCGAACTCGGGAACTGTCCGCAGACGGGGTGCGGCGTCGTTAGAGGGACGGCG
>Glyma09g04780
CTTGGGGCAGGTCAACCCGAGAGGGCAAAATTGTCAACAATTGTGGCAATAGGACTGTCACTTGCAAGTTCAATATTAGGGTTGTTGTGGACCACAATAGGGAGGGAGAGATGGGGGAGGGTGTTCACAAGTGATAGTGAGGTGTTGGAACTAACAATGAGTGTGTTGCCCATAATTGGGGTTTGTGAGTTAGCAAATTGCCCTCAAACCAGCTGTGGAATCCTTAGAGGGAGTGCT
>Glyma09g27120
CTTGGTGCACAGAAGCCCTCAAAGGCAAGGCTTTCTGCCATCGTGGGGTTGTCTTGCAGCTTCATGTCAGGTGTTTTGGCATTGTTTTTTGCTCTCATGGTTAGGAACACATGGGCTAGCATGTTCACAAAGGACAAGGAGATTATAACTTTGACATCTATGGTTTTACCTATAATTGGTCTTTGTGAGCTTGGGAATTGCCCTCAAACAGGGTGTGGGGTGCTGAGAGGCACAGCA
>Glyma10g38390
TTAGGTGCTCAAAAGCCCTCAAAGGCTAAACTTTCTGCCATAGTTGGCCTCTCTTGCAGCTTCATGTTAGGTTTTTTAGCTTTTGTTTTCACCATTCTGGTTAGGAACATTTGGGCCAGCATGTTCACACAAGACAAGGAAATAATAACCTTGACCTCATTGGTGTTACCGATTATAGGACTCTGCGAACTCGGAAACTGTCCTCAAACAGGGTGCGGAGTGCTAAGAGGCACAGCA
>Glyma11g02880
CTGGGTGCGGAGAATCCCAAAAAGGCAAAAGTCGCAGCACTGGTGGGGTTATGTATCAGTTACGGTTTGGGTTTCTCGGCATTATTTTTCGCCGTTTCGGTGAGGCAAGCGTGGGCTTCGATGTTCACACGTGACGCGGAGATCATTGCTTTGACGTCGATGGTGTTGCCCATCATTGGGCTCTGCGAATTGGGAAACTGTCCGCAAACAGTTTGTGGCGTTTTGAGGGGAACCGCG
>Glyma15g16090
CTTGGGGCAGGTCAACCTGAGAGGGCAAGGTTGTCAACAATTGTGGCAATAGGAATGTCACTTGCAAGTTCAATATTAGGGTTGTTGTGGACCACAATAGGGAGAAATAGATGGGGGAGGGTGTTCACAAGTGATAGTGAGGTGTTGGAACTAACCATGAGTGTGTTGCCCATAATTGGGGTTTGTGAGTTAGCAAATTGCCCTCAAACCAGCTGTGGAATCCTTAGAGGGAGTGCT
>Glyma16g27370
CTTGGAGCTGGGAAACCATACAAGGCAAAACTAGCAGCAACGGTTGCCTTAGGATGTGCTTTTGTGATAGGCTTCATCAATGTTACATGGACTGTGATATTGGGTCAAAGGTGGGCTGGGCTTTTCACCAACGACGAGCCCGTAAAAGCCTTGGTTGCATCAGTCATGCCGATTATGGGCCTGTGTGAGCTTGGGAACTGTCCACAAACCGGCTGTGGGATCCTTCGTGGCACGGCC
>Glyma16g32300
CTTGGTGCACAAAAGCCCTCAAAGGCAAGGCTTTCTGCCATTGTGGGGTTGTCTTGCAGCTTCATGTCAGGTGTCTTGGCATTGGTTTTTGCTCTCATGGTTAGGAACACATGGGCTAGCATGTTCACAAAGGACAAGGATATTATAACTTTGACATCTATGGTGTTACCTATAATTGGTCTTTGTGAGCTTGGGAATTGCCCTCAAACAGGGTGTGGGGTGCTGAGAGGCACAGCA
>Glyma17g03100
CTTGGAGCGGGGCAGGGTGAAAGGGCAAATTTGTCAACGGTGGTGGCAATAGGATTAGCACTTGTAAGCTCAATATTTGGTTTGTTGTGGACCACAATGGGAAGAGAAAGGTGGGGGAGAGTGTTCACTAGTGATAGCGAGGTGTTACAATTGACCGTGGCAGTGTTACCTATAATTGGACTGTGTGAGTTAGCCAATTGTCCGCAAACCAGCTGTGGAATCCTTAGAGGAAGTGCT
>Glyma17g14090
TTGGGAGCCGGGAATCCTCGGAGGGCGAAACTCGCGGCGATTGTCGGCCTCTGCTTCAGTTTTGTGTTTGGGCTTTCTGCTTTGGCGTTCGCTGTTTCAGTGAGGAATGTTTGGGCTTCGATGTTCACGCTCGATGGGGAAATCATTGCTTTGACGACGGCGGTGTTGCCGATTATTGGGCTCTGCGAGCTTGGGAACTGTCCCCAGACGGTTTGCGGCGTCCTGAGAGGGACGGCG
>Glyma20g29470
TTAGGCGCGCAAAAGCCCTCGAAGGCAAAATTTTCTTCCATAGTTGGCCTCTCTTGCAGCTTCATGTTAGGTGTTTTCGCTTTGGTTTTCACCATTCTGGTTAGGAACATTTGGGCCAACATGTTCACACAAGACAAGGAGATAATAACTTTGACCTCATTTGTGCTACCGGTTATAGGACTCTGCGAACTCGGAAACTGTCCTCAAACAGGGTGTGGAGTGCTGAGAGGCACAGCA
>MtAC146573_48
CTTGGTGCTGAAAATCCACAAAAAGCAAAACTTGCAGCAATAGTAGGACTCTGTTTCAGTTTTGTTTTGGGTTTCTCCGCTTTGTTTTTCGCCTTTTCAGTTAGAAACATTTGGGCTACTATGTTCACAAGTGATCCACAAATAATTGCGTTAACATCAATGGTGTTACCGATTATAGGACTATGTGAGCTTGGAAATTGTCCACAAACAGTTTGTGGTGTTTTGAGGGGAACGGCG
>MtAC146866_24
TTAGGTGCAAATAGGCCACAAAAAGCAAGAATTTCAATGATAGTTTCACTTTTTCTTGCTATGGTTTTAGGACTTGGAGCAATGCTATTCACAACTTTGATGAGAAACCAATGGGGAAAGTTTTTCACAAATGACAGAGAAATCCTTGAGTTAACATCTATTGTGTTACCAATTGTTGGACTTTGCGAGCTCGGAAATTGTCCCCAAACAGGTTGTGGTGTCCTTAGGGGAAGTGCA
>MtAC152919_8
CTAGGTGCTAACCGTCCTTTCCAAGCTAAGTTATCATG------------------------------------------------------CCCTGGGATGAGGTTTCGTTGGGGCAGAATGTTTACTGCAGATGAAAATATTCTTCGGCTGACTTCTTTGGCACTTCCAATCCTTGGATTGTGTGAACTTGGTAACTGTCCTCAGACGGGTTGCGGTGTTGTTAGGGGAACAGCT
>MtAC202516_15
CTTGGTGCTCAAAAGCCATCAAAAGCAAAACTTTCAGCAATTGTAGGACTCACTTGTAGCTTCATTTTAGGTGTGTTTGCTTTGGTTTTTGCTGTAATGGTTAGAAACATTTGGGCTAGCATGTTCACTGAAGACAAAGAGATAATAAAAATTACATCTTTAGTGTTACCTTTAATAGGGCTATGTGAACTTGGAAATTGTCCACAAACAGGTTGTGGGGTGTTAAGAGGAACAGCA
>VvGSVIVP00001094001
CTGGGTGCTAACCGTCCCGAGAAAGCGCGATTGGCTGCAATAGTTGGCCTCTCCTCTAGCTTCATATTGGGATTTCTGGCACTGTTTTTCGCTGTAATGGTCAGGAAAACATGGGCCACCATGTTCACTCAAGACCCCGAGATTCTCACATTAACATCAATGGTCCTACCTATAATTGGACTATGCGAGCTCGGAAACTGCCCACAAACAGGCTGTGGTGCCCTCAGAGGCACAGCT
>VvGSVIVP00001728001
CTGGGAGGCGGGAAGCCGAACAGGGCGAAGCTGGCAGCCATGGTGGCATTGGGATGCGCGTTCCTGATCGGGATCATCAACGTCATATGGACGGTGATCTTTAGGGAAAAGTGGGCAGGGGTGTTCACAAAGGATGAAATGGTCAAGGCCTTGGTCGCATCAGTCATGCCGCTGATGGGGGTGTGCGAGCTCGGAAACTGCCCCCAGACCGGCTGCGGCATCCTGCGCGGCACGGCC
>VvGSVIVP00007400001
CTGGGCGCCAACCAGCCAAACAAAGCCAAGTGTGCCGCCATTATAGGCCTGGCCTGCAGCTTCACACTTGGGTTTTCAGCACTGCTGTTCGCAGTCATGGTGAGGAACGTATGGGCAAGCATGTTCACACAAGACGCAGAGATCATAGCCTTGACATCAATGGTCCTCCCCATAATCGGTCTGTGTGAGCTTGGAAACTGCCCACAAACAGGATGCGGGGTGCTGAGAGGCACAGCC
>VvGSVIVP00015036001
CTGGGTGCCAACCGGCCAGCCAAAGCCCGCATTTGCATGATTGTTTCTCTCTTTTGCGCAGTGGCTTTGGGCCTTGCAGCCATGTTGTTCACGACTTTAATGAGGCACCAATGGGGCCGGTTTTTTACGAACGATGCGGAAGTCCTAGAGCTCACTGCCGTGGCATTACCCATAGCCGGCCTATGTGAGCTGGGGAACTGCCCACAAACTGGTTGTGGCGTTTTGAGAGGAAGTGCA
>VvGSVIVP00016655001
CTCGGTGCGAATCGTCCAGACAAGGCAAGGGTATCAGCAATGGTATCCGTGTTTTTGGCGGGTGTGATGGGGTTTTCAGCAACCATGTTTGCATCAGGGATGAGAGATAGGTGGGGCCGGATGTTCACGTCTGACGTCGAGATCCTACGGTTGACATCAGCGGCCCTGCCAATCCTAGGGCTCTGCGAGCTCGGAAACTGTCCACAGACGGGATGTGGGGTCCTCAGAGGAAGCGCA
>VvGSVIVP00019479001
CTAGGCGCAAACCAACCTGGCAAAGCCAAAGTCTCAGCTCTCGTTGCACTCTCCTGTGCCATCTTCACCAGCTTCATCGCCATGTCATTCATGACAACCATGAGAAACGCTTGGGGACAGGCTTTCTCTGCAGACAAAGCCATTGTATCCTTAACGGCCATGACAATGCCGGTGGTGGGGCTCTGTGAGCTTGGGAACTGCCCACAGACCGGCTGTGGGGTCCTGAGGGGCAGTGCC
>VvGSVIVP00033026001
CTGGGAGCAGGGAGACCGGGAAGAGCCCGCTTGGCAACAGTGGTATCGATAGGGCTGGCTCTAGTGACCTCAATACTTGGGTTGTTATTAACCACCCTGTGGAAAGAAACATGGGGGAGAGTGTTCACACAGGATAGTGATGTTCTACAGTTAACAATGACAGTATTGCCCATAATAGGAGTATGCGAGCTAGCGAATTGCCCTCAAACCAGCTGTGGGGTTCTGAGGGGAAGTGCT
