# Supplementary material for: Polyploidy Did Not Predate the Evolution of Nodulation in All Legumes
Source: PLoS One. 2010 Jul 16;5(7):e11630. doi: 10.1371/journal.pone.0011630 (PMC2905438; doi:10.1371/journal.pone.0011630)
Supplement: File S2 — Alignments and trees. Trimmed alignments and trees for all 1249 trees described in the paper. (2.55 MB GZ) [file pone.0011630.s005.gz › alncln3/cl10287.phy]

 35 237
Cf10076d               TTGGGAGCAA ACAATCCACA CAAAGCGAAA ATCGCAGCCA TTGTTGGGCT CTGTTTTAGT 
Cf11844d               TTGGAGCGTG GCAAACCATA CAAGGCTAAG CTTGCAGCAA TGGTTGCATT AGGATGTGCT 
Glyma01g01040          CTGGCAGTGG GGTCCACCAA CAACCCACAC AACAAAATCA TGATCTCATA CCACCACCAC 
Glyma01g01050          CTTGGCGCCA ACAGGGGACG ACGCGCCAGG ATGTCGGCGG TGGTGGCGGT GTTCTTTGCC 
Glyma01g42560          CTGGGTGCGG AGAATCCCAA AAAGGCAAAA CTTGCAGCCC TCGTGGGGTT ATGTTTCAGT 
Glyma02g08280          CTTGGAGCTG GAAAACCATA CAAGGCAAAG CTAGCAGCAG TGGTTGCCTT AGGATGTGCT 
Glyma02g38290          TTAGGTGCAA AGAATCCTAG AAAGGCAAGA GTGTCAATGA TAGTTTCACT CTTTTGTGCT 
Glyma04g09410          TTAGGCGCCA ACCGCCCCGC CAAAGCCCGC ATTTCCATGA TAGTCTCACT CGCCTGTGCT 
Glyma05g03530          TTGGGAGCCG GGAATCCTCG GAGGGCGAAA CTCGCGGCGA TGGTGGGCCT ATGTTTCAGT 
Glyma05g35900          CTCGGAGCGA ATCGTCCTTC TCGAGCCAAA TTATCCGCGG TGGTTTCTGT TTTTCTCGCC 
Glyma06g09550          TTAGGCGCCA ACCGCCCCGC CAAAGCACGC ATTTCCATGA TAGTCTCACT CGCCTGTGCT 
Glyma07g12180          CTTGGCGCGA ACAGGGT-CC ACGCGCCAGG ATGTCGGCGG TGGTAGCGGT GTTCTTCGCC 
Glyma07g37550          CTTGGAGCGG GGCAAGGTGA AAGGGCAAGA TTGTCAACGG TGGTAGCTAT AGGATTAGCA 
Glyma08g03720          CTGGGAGCCA ATCGTCCCTC TCGGGCCAAA CTATCCGCGG TGGTTTCTGT TTTTCTCGCA 
Glyma09g04780          CTTGGGGCAG GTCAACCCGA GAGGGCAAAA TTGTCAACAA TTGTGGCAAT AGGACTGTCA 
Glyma09g27120          CTTGGTGCAC AGAAGCCCTC AAAGGCAAGG CTTTCTGCCA TCGTGGGGTT GTCTTGCAGC 
Glyma10g38390          TTAGGTGCTC AAAAGCCCTC AAAGGCTAAA CTTTCTGCCA TAGTTGGCCT CTCTTGCAGC 
Glyma11g02880          CTGGGTGCGG AGAATCCCAA AAAGGCAAAA GTCGCAGCAC TGGTGGGGTT ATGTATCAGT 
Glyma15g16090          CTTGGGGCAG GTCAACCTGA GAGGGCAAGG TTGTCAACAA TTGTGGCAAT AGGAATGTCA 
Glyma16g27370          CTTGGAGCTG GGAAACCATA CAAGGCAAAA CTAGCAGCAA CGGTTGCCTT AGGATGTGCT 
Glyma16g32300          CTTGGTGCAC AAAAGCCCTC AAAGGCAAGG CTTTCTGCCA TTGTGGGGTT GTCTTGCAGC 
Glyma17g03100          CTTGGAGCGG GGCAGGGTGA AAGGGCAAAT TTGTCAACGG TGGTGGCAAT AGGATTAGCA 
Glyma17g14090          TTGGGAGCCG GGAATCCTCG GAGGGCGAAA CTCGCGGCGA TTGTCGGCCT CTGCTTCAGT 
Glyma20g29470          TTAGGCGCGC AAAAGCCCTC GAAGGCAAAA TTTTCTTCCA TAGTTGGCCT CTCTTGCAGC 
MtAC146573_48          CTTGGTGCTG AAAATCCACA AAAAGCAAAA CTTGCAGCAA TAGTAGGACT CTGTTTCAGT 
MtAC146866_24          TTAGGTGCAA ATAGGCCACA AAAAGCAAGA ATTTCAATGA TAGTTTCACT TTTTCTTGCT 
MtAC152919_8           CTAGGTGCTA ACCGTCCTTT CCAAGCTAAG TTATCATG-- ---------- ---------- 
MtAC202516_15          CTTGGTGCTC AAAAGCCATC AAAAGCAAAA CTTTCAGCAA TTGTAGGACT CACTTGTAGC 
VvGSVIVP00001094001    CTGGGTGCTA ACCGTCCCGA GAAAGCGCGA TTGGCTGCAA TAGTTGGCCT CTCCTCTAGC 
VvGSVIVP00001728001    CTGGGAGGCG GGAAGCCGAA CAGGGCGAAG CTGGCAGCCA TGGTGGCATT GGGATGCGCG 
VvGSVIVP00007400001    CTGGGCGCCA ACCAGCCAAA CAAAGCCAAG TGTGCCGCCA TTATAGGCCT GGCCTGCAGC 
VvGSVIVP00015036001    CTGGGTGCCA ACCGGCCAGC CAAAGCCCGC ATTTGCATGA TTGTTTCTCT CTTTTGCGCA 
VvGSVIVP00016655001    CTCGGTGCGA ATCGTCCAGA CAAGGCAAGG GTATCAGCAA TGGTATCCGT GTTTTTGGCG 
VvGSVIVP00019479001    CTAGGCGCAA ACCAACCTGG CAAAGCCAAA GTCTCAGCTC TCGTTGCACT CTCCTGTGCC 
VvGSVIVP00033026001    CTGGGAGCAG GGAGACCGGG AAGAGCCCGC TTGGCAACAG TGGTATCGAT AGGGCTGGCT 

                       TTCATTCTTG GGTTTTCAGC ATTGTTCTTT GCTATTTCGG TGAGGAAAGT TTGGGCTTCG 
                       TTTGTGATGG GCTTCATAAA CGTGACATGG ACTGTGATTC TCAGGGAGAG ATGGGCCGGG 
                       TCCAAACAAA CGGAGACACA GCTCGGCGCC GCGAGCCGAA TTAGCGGCTC CCAGCAGAGA 
                       GCCGTAATGG GGTTCTCCGC GGTGGTTTTT GCGACGGCGA TGCGGAGGAG GTGGGGGAGG 
                       TACGGTTTGG GTTTCTCGGC TTTGTTTTTC GCAGTTTCGG TGAGGCACGT GTGGGCTTCG 
                       TTTGTGATAG GCTTCATCAA TGTGACATGG ACTGTGATTC TGGGTCAAAG ATGGGCTGGG 
                       CTGGCTTTAG GCCTTGCAGC AATGCTATTC ACCACCTTGA TGAGGCACCA ATGGGGGAGA 
                       GTTGCCTTGG GCGTCGCCGC CATGCTCTTC ACCACACTCA TGAGACACCG GTTGGGGAGA 
                       TTTGTGTTCG GGCTTTCCGC TTTGGCGTTC GCAGTTTCAG TGAGGAATGT TTGGGCTTCC 
                       GCGATTATGG GGTTCTCGGC GATGTTTTTC GCCGTCGGGA TGCGGCGGCG GTGGGGGAGG 
                       GTTGCCTTGG GCGTCACCGC CATGCTCTTC ACCACTTTAA TGAGACACCG CTGGGGGAGA 
                       GCAGTGATGG GCTTCTCCGC GGTGGTTTTT GCGACGGCGA TGCGGAGGAG GTGGGGGAGG 
                       CTTGTAAGCT CAATTTTTGG TTTGTTGTGG ACCACAATGG GAAGAGAAAG GTGGGGGAGA 
                       GCGATTATGG GATTCTCGGC GATGTTTTTC GCCGTCGGGA TGCGGCGGCG GTGGGGGACG 
                       CTTGCAAGTT CAATATTAGG GTTGTTGTGG ACCACAATAG GGAGGGAGAG ATGGGGGAGG 
                       TTCATGTCAG GTGTTTTGGC ATTGTTTTTT GCTCTCATGG TTAGGAACAC ATGGGCTAGC 
                       TTCATGTTAG GTTTTTTAGC TTTTGTTTTC ACCATTCTGG TTAGGAACAT TTGGGCCAGC 
                       TACGGTTTGG GTTTCTCGGC ATTATTTTTC GCCGTTTCGG TGAGGCAAGC GTGGGCTTCG 
                       CTTGCAAGTT CAATATTAGG GTTGTTGTGG ACCACAATAG GGAGAAATAG ATGGGGGAGG 
                       TTTGTGATAG GCTTCATCAA TGTTACATGG ACTGTGATAT TGGGTCAAAG GTGGGCTGGG 
                       TTCATGTCAG GTGTCTTGGC ATTGGTTTTT GCTCTCATGG TTAGGAACAC ATGGGCTAGC 
                       CTTGTAAGCT CAATATTTGG TTTGTTGTGG ACCACAATGG GAAGAGAAAG GTGGGGGAGA 
                       TTTGTGTTTG GGCTTTCTGC TTTGGCGTTC GCTGTTTCAG TGAGGAATGT TTGGGCTTCG 
                       TTCATGTTAG GTGTTTTCGC TTTGGTTTTC ACCATTCTGG TTAGGAACAT TTGGGCCAAC 
                       TTTGTTTTGG GTTTCTCCGC TTTGTTTTTC GCCTTTTCAG TTAGAAACAT TTGGGCTACT 
                       ATGGTTTTAG GACTTGGAGC AATGCTATTC ACAACTTTGA TGAGAAACCA ATGGGGAAAG 
                       ---------- ---------- ---------- --CCCTGGGA TGAGGTTTCG TTGGGGCAGA 
                       TTCATTTTAG GTGTGTTTGC TTTGGTTTTT GCTGTAATGG TTAGAAACAT TTGGGCTAGC 
                       TTCATATTGG GATTTCTGGC ACTGTTTTTC GCTGTAATGG TCAGGAAAAC ATGGGCCACC 
                       TTCCTGATCG GGATCATCAA CGTCATATGG ACGGTGATCT TTAGGGAAAA GTGGGCAGGG 
                       TTCACACTTG GGTTTTCAGC ACTGCTGTTC GCAGTCATGG TGAGGAACGT ATGGGCAAGC 
                       GTGGCTTTGG GCCTTGCAGC CATGTTGTTC ACGACTTTAA TGAGGCACCA ATGGGGCCGG 
                       GGTGTGATGG GGTTTTCAGC AACCATGTTT GCATCAGGGA TGAGAGATAG GTGGGGCCGG 
                       ATCTTCACCA GCTTCATCGC CATGTCATTC ATGACAACCA TGAGAAACGC TTGGGGACAG 
                       CTAGTGACCT CAATACTTGG GTTGTTATTA ACCACCCTGT GGAAAGAAAC ATGGGGGAGA 

                       ATGTACACAC AAGACGCAGA AATCATAGCT TTGACTTCAA TGGTATTGCC TATCATAGGA 
                       CTTTTCACCA AGGATGAGCT TGTCAAAGCC TTAGTCGGGT CGGTGATGCC CATCATGGGC 
                       ACCAGCAAAC ATAGAATGGA AAAGCTGGAG GCGGCGGCGG CGGCGGCGAC GCCACCCAGG 
                       ATGTTCACCG GAGACGAGGG GATTCTGCGG CTGACGGGGG CGGCGCTACC GATTCTGGGG 
                       ATGTTCACAA GTGACGCGGA GATCATTGCT TTGACATCGA TGGTGTTGCC CATCATTGGA 
                       CTTTTCACCA ATGATGAGCC CGTCAAAGCG TTGGTTGCAT CAGTTATGCC AATTATGGGC 
                       TTCTTCACCA ATGACCATGA AATTTTGGAA CTTACATCAC TGGTGCTGCC AATTGCTGGC 
                       TTCTTCACCT CTGACCGAGA AATCCTCCAC CTTACGTCTA TTGCGCTGCC CATTGTGGGC 
                       ATGTTCACAC TCGATGGACA AATCATTGCT TTGACGTCAG CGGTGTTGCC GATTATTGGG 
                       ATGTTCACCG CCGACGAGGA CATAATAAGG ATCACGTCGA TGGCGCTGCC GATCCTCGGG 
                       TTCTTCACCT CTGACCAACA AATTCTCCAC CTTACGTCCA TTGCTTTGCC CATTGTTGGC 
                       ATGTTCACCG GGGACGAGGG GATTCTGCGG CTGACGGCAG CGGCGCTGCC GATTCTGGGG 
                       GTGTTCACTA GTGATAGTGA GGTGTTACAA TTGACCATGG CAGTGTTACC TATAATTGGA 
                       ATGTTCACCG CCGACGAGGA CATATTAAGG ATCACGTCGA TGGCGCTGCC GATCCTCGGA 
                       GTGTTCACAA GTGATAGTGA GGTGTTGGAA CTAACAATGA GTGTGTTGCC CATAATTGGG 
                       ATGTTCACAA AGGACAAGGA GATTATAACT TTGACATCTA TGGTTTTACC TATAATTGGT 
                       ATGTTCACAC AAGACAAGGA AATAATAACC TTGACCTCAT TGGTGTTACC GATTATAGGA 
                       ATGTTCACAC GTGACGCGGA GATCATTGCT TTGACGTCGA TGGTGTTGCC CATCATTGGG 
                       GTGTTCACAA GTGATAGTGA GGTGTTGGAA CTAACCATGA GTGTGTTGCC CATAATTGGG 
                       CTTTTCACCA ACGACGAGCC CGTAAAAGCC TTGGTTGCAT CAGTCATGCC GATTATGGGC 
                       ATGTTCACAA AGGACAAGGA TATTATAACT TTGACATCTA TGGTGTTACC TATAATTGGT 
                       GTGTTCACTA GTGATAGCGA GGTGTTACAA TTGACCGTGG CAGTGTTACC TATAATTGGA 
                       ATGTTCACGC TCGATGGGGA AATCATTGCT TTGACGACGG CGGTGTTGCC GATTATTGGG 
                       ATGTTCACAC AAGACAAGGA GATAATAACT TTGACCTCAT TTGTGCTACC GGTTATAGGA 
                       ATGTTCACAA GTGATCCACA AATAATTGCG TTAACATCAA TGGTGTTACC GATTATAGGA 
                       TTTTTCACAA ATGACAGAGA AATCCTTGAG TTAACATCTA TTGTGTTACC AATTGTTGGA 
                       ATGTTTACTG CAGATGAAAA TATTCTTCGG CTGACTTCTT TGGCACTTCC AATCCTTGGA 
                       ATGTTCACTG AAGACAAAGA GATAATAAAA ATTACATCTT TAGTGTTACC TTTAATAGGG 
                       ATGTTCACTC AAGACCCCGA GATTCTCACA TTAACATCAA TGGTCCTACC TATAATTGGA 
                       GTGTTCACAA AGGATGAAAT GGTCAAGGCC TTGGTCGCAT CAGTCATGCC GCTGATGGGG 
                       ATGTTCACAC AAGACGCAGA GATCATAGCC TTGACATCAA TGGTCCTCCC CATAATCGGT 
                       TTTTTTACGA ACGATGCGGA AGTCCTAGAG CTCACTGCCG TGGCATTACC CATAGCCGGC 
                       ATGTTCACGT CTGACGTCGA GATCCTACGG TTGACATCAG CGGCCCTGCC AATCCTAGGG 
                       GCTTTCTCTG CAGACAAAGC CATTGTATCC TTAACGGCCA TGACAATGCC GGTGGTGGGG 
                       GTGTTCACAC AGGATAGTGA TGTTCTACAG TTAACAATGA CAGTATTGCC CATAATAGGA 

                       TTATGCGAGC TCGGAAACTG CCCACAAACC GTATGCGGCG TTTTGAGAGG AACAGCG 
                       TTGTGCGAGC TCGGGAACTG CCCGCAAACG GGTTGTGGCA TCCTGCGTGG TACTGCC 
                       CCGCGCTCGA CGAGAGCCAG GTTAAAGGCC TGGAGGAGGG TGCCGGCGAG GGACGCT 
                       CTGTGCGAGC TGGGAAACTG CCCGCAGACG GGGTGCGGGG TGGTGAGGGG GACGGCG 
                       CTATGTGAAC TTGGAAATTG TCCGCAAACA GTTTGCGGCG TTTTGAGGGG AACCGCA 
                       TTGTGTGAGC TTGGAAACTG CCCACAAACC GGCTGTGGGA TCCTTCGTGG CATGGCC 
                       CTTTGTGAGC TTGGGAACTG CCCTCAGACC GGCTGTGGAG TCCTGAGGGG AAGTGCA 
                       CTCTGCGAGC TCGGGAACTG CCCGCAGACC GGCTGCGGCG TGTTAAGAGG CAGCGCC 
                       CTTTGCGAGC TCGGGAACTG TCCCCAGACG GTGTGCGGCG TCTTGAGAGG GACAGCG 
                       ATTTGTGAAC TCGGGAACTG TCCGCAGACG GGGTGCGGCA TCGTTAGAGG GATGGCG 
                       CTCTGCGAGC TTGGAAACTG CCCCCAGACC GGCTGCGGCG TCTTGAGAGG CAGCGCC 
                       TTGTGCGAGC TCGGAAACTG CCCGCAGACG GGATGCGGGG TGGTGAGGGG GACGGCG 
                       CTGTGTGAGT TAGCCAATTG TCCACAAACC AGCTGTGGAA TCCTCAGAGG AAGTGCT 
                       ATTTGCGAAC TCGGGAACTG TCCGCAGACG GGGTGCGGCG TCGTTAGAGG GACGGCG 
                       GTTTGTGAGT TAGCAAATTG CCCTCAAACC AGCTGTGGAA TCCTTAGAGG GAGTGCT 
                       CTTTGTGAGC TTGGGAATTG CCCTCAAACA GGGTGTGGGG TGCTGAGAGG CACAGCA 
                       CTCTGCGAAC TCGGAAACTG TCCTCAAACA GGGTGCGGAG TGCTAAGAGG CACAGCA 
                       CTCTGCGAAT TGGGAAACTG TCCGCAAACA GTTTGTGGCG TTTTGAGGGG AACCGCG 
                       GTTTGTGAGT TAGCAAATTG CCCTCAAACC AGCTGTGGAA TCCTTAGAGG GAGTGCT 
                       CTGTGTGAGC TTGGGAACTG TCCACAAACC GGCTGTGGGA TCCTTCGTGG CACGGCC 
                       CTTTGTGAGC TTGGGAATTG CCCTCAAACA GGGTGTGGGG TGCTGAGAGG CACAGCA 
                       CTGTGTGAGT TAGCCAATTG TCCGCAAACC AGCTGTGGAA TCCTTAGAGG AAGTGCT 
                       CTCTGCGAGC TTGGGAACTG TCCCCAGACG GTTTGCGGCG TCCTGAGAGG GACGGCG 
                       CTCTGCGAAC TCGGAAACTG TCCTCAAACA GGGTGTGGAG TGCTGAGAGG CACAGCA 
                       CTATGTGAGC TTGGAAATTG TCCACAAACA GTTTGTGGTG TTTTGAGGGG AACGGCG 
                       CTTTGCGAGC TCGGAAATTG TCCCCAAACA GGTTGTGGTG TCCTTAGGGG AAGTGCA 
                       TTGTGTGAAC TTGGTAACTG TCCTCAGACG GGTTGCGGTG TTGTTAGGGG AACAGCT 
                       CTATGTGAAC TTGGAAATTG TCCACAAACA GGTTGTGGGG TGTTAAGAGG AACAGCA 
                       CTATGCGAGC TCGGAAACTG CCCACAAACA GGCTGTGGTG CCCTCAGAGG CACAGCT 
                       GTGTGCGAGC TCGGAAACTG CCCCCAGACC GGCTGCGGCA TCCTGCGCGG CACGGCC 
                       CTGTGTGAGC TTGGAAACTG CCCACAAACA GGATGCGGGG TGCTGAGAGG CACAGCC 
                       CTATGTGAGC TGGGGAACTG CCCACAAACT GGTTGTGGCG TTTTGAGAGG AAGTGCA 
                       CTCTGCGAGC TCGGAAACTG TCCACAGACG GGATGTGGGG TCCTCAGAGG AAGCGCA 
                       CTCTGTGAGC TTGGGAACTG CCCACAGACC GGCTGTGGGG TCCTGAGGGG CAGTGCC 
                       GTATGCGAGC TAGCGAATTG CCCTCAAACC AGCTGTGGGG TTCTGAGGGG AAGTGCT 
