# Supplementary material for: Polyploidy Did Not Predate the Evolution of Nodulation in All Legumes
Source: PLoS One. 2010 Jul 16;5(7):e11630. doi: 10.1371/journal.pone.0011630 (PMC2905438; doi:10.1371/journal.pone.0011630)
Supplement: File S2 — Alignments and trees. Trimmed alignments and trees for all 1249 trees described in the paper. (2.55 MB GZ) [file pone.0011630.s005.gz › alncln3/cl1030.cln]

>Cf20048d
GTCGAGTTGAGTTAGGTCATGGGGAATGGCTTTGATACCACTCGGATCGATCCGCCCCAGAAGTATAATACAGTTCTCATTTTTGCCACCGGATCCGGAATTAGTCCAATTCGGTCACTTATTGAGTCAGGGTTTAGTGCTGAGAAGAGATCTGATGTCAGGCTCTATTACGGGGCTAGAAACCTTCAAAGAATGGCTTATCAGGATAGATTCAAAGATTGGGAATCTTCAGGTGTTAAGATAGTGCCTGTTTTATCTCAACCAGATGATAGTTGGACTGGGGAAAGTGGCTATGTTCAGGCTGCTTTTACAAGAACCAAGCAAATTTCTAACCCTTTGTCTACTGGCGTTGTACTATGTGGGCAGAAACAGATGACTGAGGAAGTTACATCCATCCTTGTCGCTGATGGAGTCTTAAGTGAGAAGATATTAAAAAACTTCTGA
>Glyma10g41310
GTTGAACTCAGCCAAGTCATGGGAAACGGATTCGACATCGATCGGATCCACCCTCCCGAGAATTTTGGAACCGTTCTCGTCTTCGCCACTGGATCTGGAATTAGTCCAATTCGATCGCTTATTGAGTCAGGATTTGATGCCGGGAAGAGGTCTGATGTGAGACTATATTATGGGGCCAGGAACCTTCAGAGAATGGCTTATCAGGATAGGTTTAAAGACTGGGAATCTTCCGGTGTGAAGATTGTGCCTGTATTGTCTCAACCAGATGAGAATTGGACAGGGGAAAGTGGCTATGTTCAGGCCGCATTTTCAAGAGAGAAGCAAATATCTGACCCACTGACAACTGGTGCTGTACTTTGTGGGCAGAAACAGATGACCGAGGAAGTGACATCAATTCTTGTTGCTGATGGAGTATCCGCTGATAAGATATTGAAGAACTTCTGA
>Glyma20g25940
GTTGAACTCAGCCAAGTCATGGGAAACGGATTCAACATCGATCGGATCCACCCTCCGAAGAATTTTGGAACCGTTCTCGTCTTCGCCACTGGATCTGGAATTAGTCCAATTCGGTCGCTTATTGAGTCAGGATTTGATGCTGCGAAGAGGTCTGATGTGAGACTATATTATGGGGCCAGGAACCTTCAGAGAATGGCTTATCAGGATAGGTTTAAAGATTGGGAATCTTCCGGTGTGAAGATTGTGCCTGTATTGTCTCAACCAGATGAGAGTTGGACTGGGGAAAGTGGCTATGTTCAGGCTGCATTTTCAAGAGAGAAGCAAATATCTGACCCACTGGCAACTGGTGCTGTACTTTGTGGACAGAAACAGATGACCGAGGAAGTGACATCAATTCTTGTTGCTGCTGGAGTATCCGCTGATAAGATATTGAAGAACTTCTGA
>MtAC144731_22
GTTGAGCTTAGTCCGGTAATGGGGAATGGGTTTGATATTAGTCGGATCGACCCGCCCGAGAAATTTGGAACTGTCCTTGTCTTTGCTACTGGATCCGGAATTAGTCCAATTCGGTCACTCATTGAGTCAGGATTTGATGCTGGCAAGAGGTCTGATGTGAGACTATTTTATGGGGCCAGAAACCTGAAGAGAATGGCTTATCAGGAGAGATTTGAAGACTGGGAATCTTCCGGTGTCAAGATTGTACCTGTATTGTCTCAAGCAGATGATAGTTGGACCGGAGAAAGTGGCTTTGTACAGGCTGCATATACGAGAGCAAAGGAATTATCCAACCCTTCGTCAACTGGTGCTGTACTTTGTGGTCAGAAACAGATGACTGAGGAAATTACATCTATTCTTGTTGCTGATGGAGTGTCAGCTGAGAAGATACTAAAGAACTTCTGA
>VvGSVIVP00030441001
GTTGAGTTGACACCGGCTATGGGTAGAGGGTTTGATATCGATCGAATCTCGCCGCCCGAGGATTATCATACCGTTCTAATTTTTGCCACCGGATCTGGAATTAGTCCAATCCGATCTCTCATTGAGTCTGGATTCAGTGCTGATAAGAGATCTGATGTCAGGCTCTACTATGGGGCTAGAAACCTTCAGAGAATGGCTTATCAGGATAGGTTTAAAGATTGGGAATCTACCGGTGTTAAGATTGTCCCAGTATTATCACAACCAGATAATAGTTGGACGGGTGAAACAGGCTATGTACAGGCTGCCTTTGCTAGAGCCAAGAAAATTTATAGCCCTCAGTCCACTGGTGCTGTGCTCTGTGGGCAGGGACAGATGACTGAGGAAGTTACCTCGATTCTTGTAACAGACGGAGTATCGAGTGAGAAGATATTAAAGAACTTCTGA
