# Supplementary material for: Polyploidy Did Not Predate the Evolution of Nodulation in All Legumes
Source: PLoS One. 2010 Jul 16;5(7):e11630. doi: 10.1371/journal.pone.0011630 (PMC2905438; doi:10.1371/journal.pone.0011630)
Supplement: File S2 — Alignments and trees. Trimmed alignments and trees for all 1249 trees described in the paper. (2.55 MB GZ) [file pone.0011630.s005.gz › alncln3/cl1030.phy]

 5 444
Cf20048d               GTCGAGTTGA GTTAGGTCAT GGGGAATGGC TTTGATACCA CTCGGATCGA TCCGCCCCAG 
Glyma10g41310          GTTGAACTCA GCCAAGTCAT GGGAAACGGA TTCGACATCG ATCGGATCCA CCCTCCCGAG 
Glyma20g25940          GTTGAACTCA GCCAAGTCAT GGGAAACGGA TTCAACATCG ATCGGATCCA CCCTCCGAAG 
MtAC144731_22          GTTGAGCTTA GTCCGGTAAT GGGGAATGGG TTTGATATTA GTCGGATCGA CCCGCCCGAG 
VvGSVIVP00030441001    GTTGAGTTGA CACCGGCTAT GGGTAGAGGG TTTGATATCG ATCGAATCTC GCCGCCCGAG 

                       AAGTATAATA CAGTTCTCAT TTTTGCCACC GGATCCGGAA TTAGTCCAAT TCGGTCACTT 
                       AATTTTGGAA CCGTTCTCGT CTTCGCCACT GGATCTGGAA TTAGTCCAAT TCGATCGCTT 
                       AATTTTGGAA CCGTTCTCGT CTTCGCCACT GGATCTGGAA TTAGTCCAAT TCGGTCGCTT 
                       AAATTTGGAA CTGTCCTTGT CTTTGCTACT GGATCCGGAA TTAGTCCAAT TCGGTCACTC 
                       GATTATCATA CCGTTCTAAT TTTTGCCACC GGATCTGGAA TTAGTCCAAT CCGATCTCTC 

                       ATTGAGTCAG GGTTTAGTGC TGAGAAGAGA TCTGATGTCA GGCTCTATTA CGGGGCTAGA 
                       ATTGAGTCAG GATTTGATGC CGGGAAGAGG TCTGATGTGA GACTATATTA TGGGGCCAGG 
                       ATTGAGTCAG GATTTGATGC TGCGAAGAGG TCTGATGTGA GACTATATTA TGGGGCCAGG 
                       ATTGAGTCAG GATTTGATGC TGGCAAGAGG TCTGATGTGA GACTATTTTA TGGGGCCAGA 
                       ATTGAGTCTG GATTCAGTGC TGATAAGAGA TCTGATGTCA GGCTCTACTA TGGGGCTAGA 

                       AACCTTCAAA GAATGGCTTA TCAGGATAGA TTCAAAGATT GGGAATCTTC AGGTGTTAAG 
                       AACCTTCAGA GAATGGCTTA TCAGGATAGG TTTAAAGACT GGGAATCTTC CGGTGTGAAG 
                       AACCTTCAGA GAATGGCTTA TCAGGATAGG TTTAAAGATT GGGAATCTTC CGGTGTGAAG 
                       AACCTGAAGA GAATGGCTTA TCAGGAGAGA TTTGAAGACT GGGAATCTTC CGGTGTCAAG 
                       AACCTTCAGA GAATGGCTTA TCAGGATAGG TTTAAAGATT GGGAATCTAC CGGTGTTAAG 

                       ATAGTGCCTG TTTTATCTCA ACCAGATGAT AGTTGGACTG GGGAAAGTGG CTATGTTCAG 
                       ATTGTGCCTG TATTGTCTCA ACCAGATGAG AATTGGACAG GGGAAAGTGG CTATGTTCAG 
                       ATTGTGCCTG TATTGTCTCA ACCAGATGAG AGTTGGACTG GGGAAAGTGG CTATGTTCAG 
                       ATTGTACCTG TATTGTCTCA AGCAGATGAT AGTTGGACCG GAGAAAGTGG CTTTGTACAG 
                       ATTGTCCCAG TATTATCACA ACCAGATAAT AGTTGGACGG GTGAAACAGG CTATGTACAG 

                       GCTGCTTTTA CAAGAACCAA GCAAATTTCT AACCCTTTGT CTACTGGCGT TGTACTATGT 
                       GCCGCATTTT CAAGAGAGAA GCAAATATCT GACCCACTGA CAACTGGTGC TGTACTTTGT 
                       GCTGCATTTT CAAGAGAGAA GCAAATATCT GACCCACTGG CAACTGGTGC TGTACTTTGT 
                       GCTGCATATA CGAGAGCAAA GGAATTATCC AACCCTTCGT CAACTGGTGC TGTACTTTGT 
                       GCTGCCTTTG CTAGAGCCAA GAAAATTTAT AGCCCTCAGT CCACTGGTGC TGTGCTCTGT 

                       GGGCAGAAAC AGATGACTGA GGAAGTTACA TCCATCCTTG TCGCTGATGG AGTCTTAAGT 
                       GGGCAGAAAC AGATGACCGA GGAAGTGACA TCAATTCTTG TTGCTGATGG AGTATCCGCT 
                       GGACAGAAAC AGATGACCGA GGAAGTGACA TCAATTCTTG TTGCTGCTGG AGTATCCGCT 
                       GGTCAGAAAC AGATGACTGA GGAAATTACA TCTATTCTTG TTGCTGATGG AGTGTCAGCT 
                       GGGCAGGGAC AGATGACTGA GGAAGTTACC TCGATTCTTG TAACAGACGG AGTATCGAGT 

                       GAGAAGATAT TAAAAAACTT CTGA 
                       GATAAGATAT TGAAGAACTT CTGA 
                       GATAAGATAT TGAAGAACTT CTGA 
                       GAGAAGATAC TAAAGAACTT CTGA 
                       GAGAAGATAT TAAAGAACTT CTGA 
