# Supplementary material for: Polyploidy Did Not Predate the Evolution of Nodulation in All Legumes
Source: PLoS One. 2010 Jul 16;5(7):e11630. doi: 10.1371/journal.pone.0011630 (PMC2905438; doi:10.1371/journal.pone.0011630)
Supplement: File S2 — Alignments and trees. Trimmed alignments and trees for all 1249 trees described in the paper. (2.55 MB GZ) [file pone.0011630.s005.gz › alncln3/cl10302.phy]

 5 507
Cf1305d                ATGGAGAAGG GAAAAGCAGT GATGGGAGGC GTCGGACGAC GATGGGCCGT TGACTTCACT 
Glyma14g12050          ATGGAGAAGG GAAAGGGAGT GATGGGATCG GGAGGACGAA GATGGGGCGT TGACTTCTCC 
Glyma17g33800          ATGGAGAAGG GAAAGGGAGT GATGGGATCG GGAGGAAGAA GATGGGGCGT TGACTTCTCC 
MtAC202464_1           ATGGATAAAG GAAAGGGTGT GATGGGTTCT TCAGGACGAA GATGGGCCGT TGATTTCTCC 
VvGSVIVP00032801001    ATGGAGAAGG GAAAAGGTGT GATGGGAGGT A------GAA GATGGGCTGT TGATCTCACT 

                       GATAATTCTA CTTCTCACTC TTCTCGCGAC GTTCCTGATC CTCCCGGTTT CTCTCGTGCC 
                       GACAATTCCA C--------- TTCTCGCGAT ATTCCCGATC CTCCCGGTTT CTGTCGCACT 
                       GACAATTCCA C--------- TTCTCGCGAC ATTCCCGATC CTCCCGGTTT CTCTCGCGCT 
                       GATAACTCAA C--------- TTCTCGCGAT ATCATCGATC CTCCCGGTTT CTCACGCGCT 
                       GACTATTCGA CCACTCCTTC TTCTCGCGAC ATCCCCGATC CTCCTGGTTT CTCTCGTGCT 

                       TCCCTCGATC AGGACGATTC ATCCCTCAGT CGCCAAAAGA AGGATGCGGA ATCCAACTGG 
                       TCTCTCGATC AGGACGATTC AACGCTCAGT CGCCAGAAGA AGGACGCTGA ATCCAACTGG 
                       TCTCTCGATC AGGACGATTC AACGCTAAGT CGCCAGAAGA AGGACGCTGA ATCCAACTGG 
                       TCCCTCGATC AAGACGATTC TACCCTTAGT CGCCAAAAGA AAGATGCTGA ATCCAATTGG 
                       TCTCTCGATC AGGATGATTC AACACTGAGT CGACAAAAGA AGGATGCTGA AGCTAATTGG 

                       AAAGCTCAGA AAGCTTGGGA AGTTGCACAA GCCCCGTTTA AGAACCTGCT GATGATGGGC 
                       AAAGCCCAGA AAGCTTGGGA GGTAGCACAA GCCCCTATGA AGAATTTGCT AATGATGGGG 
                       AAAGCCCAGA AAGCTTGGGA GGTAGCACAA GCACCTATGA AGAATTTGCT GATGATGGGG 
                       AAATCTCAGA AAGCTTGGGA AGTTGCACAA GCACCATTTA AGAACTTGTT AATGATGGGG 
                       AAAGCTCAGA AAGCTTGGGA AGTGGCACAA GCCCCTTTCA AGAATTTGCT AATGATGGGC 

                       TTCATGATGT GGATGGCGGG TAGCACAGTT CACTTGTTTA GCATTGGTAT CACCTTTTCC 
                       TTCATGATGT GGATGGCTGG TAGCACAGTC CACTTGTTCA GCATTGGGAT CACTTTCTCA 
                       TTCATGATGT GGATGGCTGG TAGCACAGTC CACTTGTTTA GCATTGGAAT CACTTTCTCA 
                       TTTATGATGT GGATGGCTGG TAACACTGTT CACTTGTTTA GTATTGGTAT TACCTTCTCA 
                       TTCATGATGT GGATGGCTGG AAGTACGGTT CATCTGTTTA GCATTGGTAT CACATTTTCA 

                       GCTCTGTGGC AACCGATAAG CGCATTACAA GGGGTTGGAA AGATTTTTGA GCCTTACAAG 
                       GCCCTTTGGC AACCCATCAG TGCCCTACAG AGTGTCGGAA AGATGTTTGA GCCCTACAAA 
                       GCCCTTTGGC AACCCATCAG TGCCCTACAG AGCGTGGGAA AGATGTTTGA GCCCTACAAA 
                       GCTCTTTGGC AACCCATAAG TGCCTTACAG AGTGTTGGAA AAATGTTTGA ACCTTACAAA 
                       GCTCTATGGC AGCCCATAAG TGCTCTTCAA GGGGTTGGAA AAGTTTTTGA GCCTTACAAG 

                       GACAGTAAAG TAGAGCTTCT TGGACCTAAG TTGCTGTTCA TAGCCCTAAA TTTGGGAGGC 
                       GACAATAAGG TGGAGCTTCT TGGACCTAAG TTGTTATTCA TAGCCCTTAA TTTGGGCGGC 
                       GACAATAAGG TGGAGCTTCT TGGACCTAAG TTGTTATTCA TTGCCCTTAA TTTGGGCGGC 
                       GATGCTAAAG TGGAGCTTCT TGGGCCTAAG TTGGTATTCA TTGCCCTTAA TTTGGGAGGC 
                       GACAGTAAAG TGGATCTACT TGGGCCTAAG CTACTCTTCA TTGCCCTTAA TTTGGGAGGT 

                       TTGGCTCTAG GTGTTTGGAA GCTTAACACG CTGGGCCTTC TACCTACACA TGCATCAGAC 
                       CTGGCACTAG GTGTTTGGAA GCTCAATGCA TTGGGGCTTC TTCCTACACA CACATCAGAC 
                       TTGGCACTAG GTGTTTGGAA GCTCAATGCA TTGGGGCTTC TTCCTACACA CACATCAGAC 
                       ATGTTACTAG GTGTTTGGAA GCTCAATTCA TTGGGACTGC TTCCTACCCA CACATCAGAC 
                       CTAGCTCTTG GTGTGTGGAA GCTTAACACG TTGGGACTTC TTCCAACACA TGCATCAGAC 

                       TGGGTCTCAT CCTTACCACC TGCTCAG 
                       TGGGTCTCAT CCTTGGCACC TGCTCAG 
                       TGGGTCTCAT CCTTGGCACC TGCTCAG 
                       TGGGTGTCAT CCTTAGCACC TGCTCAG 
                       TGGGTTTCAT CTTTACCTCC TGCTCAG 
