# Supplementary material for: Polyploidy Did Not Predate the Evolution of Nodulation in All Legumes
Source: PLoS One. 2010 Jul 16;5(7):e11630. doi: 10.1371/journal.pone.0011630 (PMC2905438; doi:10.1371/journal.pone.0011630)
Supplement: File S2 — Alignments and trees. Trimmed alignments and trees for all 1249 trees described in the paper. (2.55 MB GZ) [file pone.0011630.s005.gz › alncln3/cl10309.cln]

>Cf1589d
ATGGTGCAAGAGGGTGGCCAGGGTAAGAGACCAAACATACTGGTGACTGGGACACCAGGGACAGGAAAGACAACGATGTCCTCTGCTCTAGCAGAAGCCACTCATCTCCGCCACATCAATATTGGAGAATTGGTCAAAGAGAAGAACTTGCATGATGGATGGGATGATGAGCTTGATTGCTATGTCATTAATGAAGACTTGGTCTGTGATGAGCTTGAAGACATTATGGAACAAGGGGGAAACATTGTGGATTACCATGGCTGTGATTTCTTTCCCGAGCGATGGTTTGATCGTGTGGTTGTCCTTCAAACTGATAACTCTGTCCTTTATGACCGTTTGAGTAAGAGAGGGTACAGCGATTCAAAGCTTTCCAACAATATTGAATGTGAAATCTTTCAAGTTTTGCTCGAGGAAGCTAAAGAAAGTTACCCGGAGGACAAAGTGATCGCACTGAAGAGTGATACTATTGATGACATTAGTAGAAATATTGCAACCCTATCAGATTGGGTGCGAAATTGGCATGCTCCTTCT
>Glyma02g08350
ATGGTGCAAGAAAATGGCAAGAGGAAGAAGCCAAACATTCTGGTGACTGGGACACCGGGGACAGGAAAGACAACCATGTGCACTGCTCTAGCAGAAGCAACCCAGCTCCGCCACATCAATGTTGGAGAACTAGTCAAAGAAAAGAATTTGCATGATGGATGGGATGATGAGCTTGATTGTCATGTTCTTAATGAAGACTTGGTCTGTGATGAACTTGAGGATGTTATGGAAGAGGGGGGAAACATTGTGGACTACCATGGCTGTGATTTCTTTCCCGAGCGTTGGTTTGATTGCGTGGTTGTACTTCAAACTGATAACACCGTTTTGTATGACCGTTTGAGTCGGAGGGGGTACAAAGATTCAAAGCTTTCGAACAATATTGAATGTGAAATCTTCCAAGTTCTGCTTGAGGAGGCTAAAGAAAGTTACTCAGAGGAGAAACTGATTGCAATGAAGAGTGATAATATAGAAGACATTAGTAGAAATGTGGCAACTCTGACAGATTGGGTCAGAAATTGGTCTTTGCCCTCA
>Glyma10g33100
---------------------------------------------------------------------------------------------------------------------------------------------------ATGATGGATGGATGGGATCTTGGGCTTCATTGTTATCTTCTTAATGAAGACTTGGTCTGTGATGAACTTGAGGATGTTATGGAAGCGGGGGGAAACATTGTGGACTACCATGGCTGCGTTTTCTTTCCTGAGCGATGGTTTAATTGTGTGGTTGTACTTCAAACTGATAACACCATTTTGTATGATCGTTTGAGTAGGAGAGGGTACAAAGATTCAAAGCTTTCAAACAATATTGAATGTGAAATCTTCCAAGTTCTGCTT---------AAAGAAAGTTACTCGGAGGAGAAAGTGATTGCAATGAAGAGTGATAATATTGAAGACATTAGTAGAAACGATGCAACTCTGACAGATTGGGTCAGAAATTGGTCCTTACCCTCA
>Glyma16g27430
ATGGTGCAAGAAAATGGCAAGAGGAAGAAACCAAACATTCTGGTGACTGGCACACCGGGGACAGGAAAGACAACTGTGTGCACTGCTCTAGCTGAAGCCACCCAGCTCTGTCACATCAATGTCGGAGAATTAGTCAAAGAAAAGAACTTGCATGATGGATGGGATGATGAGCTTGATTGTTACCTTCTTAATGAAGACTTGGTTTGTGATGAACTTGAGGATGTTATGGAAGAGGGGGGAAACATTGTGGACTACCATGGCTGTGATTTCTTTCCTGAGCGTTGGTTTGATTGCGTGGTTGTACTTCAAACTGATAACACCATTTTGTATGACCGTTTGAGTAGGAGGGGGTACAAAGATTCAAAGCTTTCGAACAATATTGAATGTGAAATCTTCCAAGTTCTGCTTGAGGAGGCTAAAGAAAGTTACTCGGAGGAGAAAGTGATTGCAATGAAGAGTGATAATATAGAAGACGTTAGTAGAAATGTGGCAACTCTGACAGATTGGGTCAGAAATTGGTCTTTACCCTCA
>Glyma20g34530
-----------------------------------------------------------------------------------------------------------------------------------------------------------------------------------------------------------------------------TGTTATGGAAGAGGGGG-AAACATTGTGGACTACCATGGCTGCGATTTCTTTCCTGAGCGATGGTTTGATAGCGTGGTTGTACTTCAAACTGATAACACCATTTTGTATGATCGTGTGAATGTGAGAGGGTACAAAGATTCAAAGCTTTCAAACAATATTGAATGTGAAATCTTCCAAGTTCTGCTTGAGGAGGCTAAAGAAAGTTACTCGGAGGAGAAAGTGATCGCAATGAAGAGTGATAATATTGAAGACATTAGTAGAAATGTTGCAACTCTGACAGATTGG------------------------
>MtAC131455_18
ATGGTGAAAGACAGTATCAAGAGAAGGAAGCCAAACATTTTAGTGACTGGTACACCAGGGACAGGAAAGACAACCACTTCAACTGCTCTGGCTGAAGCCACTCAGCTCAACCACATCAATATTGGAGATTTGGTCAAAGAGAAGAACTTGCATGATGGCTGGGATGATGAGCTTGATTCTTACATTCTTAATGAAGATTTGGTGTGTGATGAACTTGAGGATGTTATGGATGAGGGAGGGAATATTGTGGACTATCATGGCTGTGATTTCTTTCCTGAGCGATGGTTTGATTGTGTGGTTGTACTTCAAACTGATAACACCATTTTGTATGACCGTCTGAGCAGAAGAGGGTACAAAGAATCAAAGCTATCCAACAATGTCGAATGTGAAATCTTTCAAGTTTTGCTTGAGGAGGCTAAAGAAAGTTATGCGGAGGACAAAGTTGTTGCATTGAAAAGCGATACTATTGAAGACATTAGTAGAAATGTTGCAACTCTGACAGATTGGATCAGGAATTGGTCCATCCAAGTA
>VvGSVIVP00024485001
------ATGGCGCAGAATAGCAGGAAGAAGCCGAACATCTTGGTGACGGGAACGCCAGGCACAGGCAAGACAACGACGTCGTTTTCGCTGGCGGAGGCCACCCAGCTCCGTCACATTAACATCGGCGAACTCGTCAGAGAGAAGAACTTGCACGACGGATGGGACGACCAGTTCGACTGCCACATCATCAACGAGGACCTGGTGTGCGATGAGCTCGAGGATTTGATGGAAGAAGGGGGAAACATTGTGGACTACCATGGTTGTGATTTCTTCCCTGAGCGATGGTTTGATCGTGTGGTGGTGCTTCAAACCGACAACTCTGTGTTGTATGACCGCCTGAGTACAAGAGGATACACGGGGTCAAAGCTTTCAAACAATATCGAATGTGAAATATTTCAAGTATTGCTGGAGGAGGCGAAGGAGAGTTATCCAGAGGACGTCGTAGTGGCCCTAAAGAGTGACACAGTCGATGACATTACTCGAAACGTGGCTTCTTTGACAGATTGGGTGAGGAGTTGGCAACCCAAAGCA
