# Supplementary material for: Polyploidy Did Not Predate the Evolution of Nodulation in All Legumes
Source: PLoS One. 2010 Jul 16;5(7):e11630. doi: 10.1371/journal.pone.0011630 (PMC2905438; doi:10.1371/journal.pone.0011630)
Supplement: File S2 — Alignments and trees. Trimmed alignments and trees for all 1249 trees described in the paper. (2.55 MB GZ) [file pone.0011630.s005.gz › alncln3/cl10309.phy]

 7 531
Cf1589d                ATGGTGCAAG AGGGTGGCCA GGGTAAGAGA CCAAACATAC TGGTGACTGG GACACCAGGG 
Glyma02g08350          ATGGTGCAAG AAAATGGCAA GAGGAAGAAG CCAAACATTC TGGTGACTGG GACACCGGGG 
Glyma10g33100          ---------- ---------- ---------- ---------- ---------- ---------- 
Glyma16g27430          ATGGTGCAAG AAAATGGCAA GAGGAAGAAA CCAAACATTC TGGTGACTGG CACACCGGGG 
Glyma20g34530          ---------- ---------- ---------- ---------- ---------- ---------- 
MtAC131455_18          ATGGTGAAAG ACAGTATCAA GAGAAGGAAG CCAAACATTT TAGTGACTGG TACACCAGGG 
VvGSVIVP00024485001    ------ATGG CGCAGAATAG CAGGAAGAAG CCGAACATCT TGGTGACGGG AACGCCAGGC 

                       ACAGGAAAGA CAACGATGTC CTCTGCTCTA GCAGAAGCCA CTCATCTCCG CCACATCAAT 
                       ACAGGAAAGA CAACCATGTG CACTGCTCTA GCAGAAGCAA CCCAGCTCCG CCACATCAAT 
                       ---------- ---------- ---------- ---------- ---------- ---------- 
                       ACAGGAAAGA CAACTGTGTG CACTGCTCTA GCTGAAGCCA CCCAGCTCTG TCACATCAAT 
                       ---------- ---------- ---------- ---------- ---------- ---------- 
                       ACAGGAAAGA CAACCACTTC AACTGCTCTG GCTGAAGCCA CTCAGCTCAA CCACATCAAT 
                       ACAGGCAAGA CAACGACGTC GTTTTCGCTG GCGGAGGCCA CCCAGCTCCG TCACATTAAC 

                       ATTGGAGAAT TGGTCAAAGA GAAGAACTTG CATGATGGAT GGGATGATGA GCTTGATTGC 
                       GTTGGAGAAC TAGTCAAAGA AAAGAATTTG CATGATGGAT GGGATGATGA GCTTGATTGT 
                       ---------- ---------- -------ATG ATGGATGGAT GGGATCTTGG GCTTCATTGT 
                       GTCGGAGAAT TAGTCAAAGA AAAGAACTTG CATGATGGAT GGGATGATGA GCTTGATTGT 
                       ---------- ---------- ---------- ---------- ---------- ---------- 
                       ATTGGAGATT TGGTCAAAGA GAAGAACTTG CATGATGGCT GGGATGATGA GCTTGATTCT 
                       ATCGGCGAAC TCGTCAGAGA GAAGAACTTG CACGACGGAT GGGACGACCA GTTCGACTGC 

                       TATGTCATTA ATGAAGACTT GGTCTGTGAT GAGCTTGAAG ACATTATGGA ACAAGGGGGA 
                       CATGTTCTTA ATGAAGACTT GGTCTGTGAT GAACTTGAGG ATGTTATGGA AGAGGGGGGA 
                       TATCTTCTTA ATGAAGACTT GGTCTGTGAT GAACTTGAGG ATGTTATGGA AGCGGGGGGA 
                       TACCTTCTTA ATGAAGACTT GGTTTGTGAT GAACTTGAGG ATGTTATGGA AGAGGGGGGA 
                       ---------- ---------- ---------- ---------- -TGTTATGGA AGAGGGGG-A 
                       TACATTCTTA ATGAAGATTT GGTGTGTGAT GAACTTGAGG ATGTTATGGA TGAGGGAGGG 
                       CACATCATCA ACGAGGACCT GGTGTGCGAT GAGCTCGAGG ATTTGATGGA AGAAGGGGGA 

                       AACATTGTGG ATTACCATGG CTGTGATTTC TTTCCCGAGC GATGGTTTGA TCGTGTGGTT 
                       AACATTGTGG ACTACCATGG CTGTGATTTC TTTCCCGAGC GTTGGTTTGA TTGCGTGGTT 
                       AACATTGTGG ACTACCATGG CTGCGTTTTC TTTCCTGAGC GATGGTTTAA TTGTGTGGTT 
                       AACATTGTGG ACTACCATGG CTGTGATTTC TTTCCTGAGC GTTGGTTTGA TTGCGTGGTT 
                       AACATTGTGG ACTACCATGG CTGCGATTTC TTTCCTGAGC GATGGTTTGA TAGCGTGGTT 
                       AATATTGTGG ACTATCATGG CTGTGATTTC TTTCCTGAGC GATGGTTTGA TTGTGTGGTT 
                       AACATTGTGG ACTACCATGG TTGTGATTTC TTCCCTGAGC GATGGTTTGA TCGTGTGGTG 

                       GTCCTTCAAA CTGATAACTC TGTCCTTTAT GACCGTTTGA GTAAGAGAGG GTACAGCGAT 
                       GTACTTCAAA CTGATAACAC CGTTTTGTAT GACCGTTTGA GTCGGAGGGG GTACAAAGAT 
                       GTACTTCAAA CTGATAACAC CATTTTGTAT GATCGTTTGA GTAGGAGAGG GTACAAAGAT 
                       GTACTTCAAA CTGATAACAC CATTTTGTAT GACCGTTTGA GTAGGAGGGG GTACAAAGAT 
                       GTACTTCAAA CTGATAACAC CATTTTGTAT GATCGTGTGA ATGTGAGAGG GTACAAAGAT 
                       GTACTTCAAA CTGATAACAC CATTTTGTAT GACCGTCTGA GCAGAAGAGG GTACAAAGAA 
                       GTGCTTCAAA CCGACAACTC TGTGTTGTAT GACCGCCTGA GTACAAGAGG ATACACGGGG 

                       TCAAAGCTTT CCAACAATAT TGAATGTGAA ATCTTTCAAG TTTTGCTCGA GGAAGCTAAA 
                       TCAAAGCTTT CGAACAATAT TGAATGTGAA ATCTTCCAAG TTCTGCTTGA GGAGGCTAAA 
                       TCAAAGCTTT CAAACAATAT TGAATGTGAA ATCTTCCAAG TTCTGCTT-- -------AAA 
                       TCAAAGCTTT CGAACAATAT TGAATGTGAA ATCTTCCAAG TTCTGCTTGA GGAGGCTAAA 
                       TCAAAGCTTT CAAACAATAT TGAATGTGAA ATCTTCCAAG TTCTGCTTGA GGAGGCTAAA 
                       TCAAAGCTAT CCAACAATGT CGAATGTGAA ATCTTTCAAG TTTTGCTTGA GGAGGCTAAA 
                       TCAAAGCTTT CAAACAATAT CGAATGTGAA ATATTTCAAG TATTGCTGGA GGAGGCGAAG 

                       GAAAGTTACC CGGAGGACAA AGTGATCGCA CTGAAGAGTG ATACTATTGA TGACATTAGT 
                       GAAAGTTACT CAGAGGAGAA ACTGATTGCA ATGAAGAGTG ATAATATAGA AGACATTAGT 
                       GAAAGTTACT CGGAGGAGAA AGTGATTGCA ATGAAGAGTG ATAATATTGA AGACATTAGT 
                       GAAAGTTACT CGGAGGAGAA AGTGATTGCA ATGAAGAGTG ATAATATAGA AGACGTTAGT 
                       GAAAGTTACT CGGAGGAGAA AGTGATCGCA ATGAAGAGTG ATAATATTGA AGACATTAGT 
                       GAAAGTTATG CGGAGGACAA AGTTGTTGCA TTGAAAAGCG ATACTATTGA AGACATTAGT 
                       GAGAGTTATC CAGAGGACGT CGTAGTGGCC CTAAAGAGTG ACACAGTCGA TGACATTACT 

                       AGAAATATTG CAACCCTATC AGATTGGGTG CGAAATTGGC ATGCTCCTTC T 
                       AGAAATGTGG CAACTCTGAC AGATTGGGTC AGAAATTGGT CTTTGCCCTC A 
                       AGAAACGATG CAACTCTGAC AGATTGGGTC AGAAATTGGT CCTTACCCTC A 
                       AGAAATGTGG CAACTCTGAC AGATTGGGTC AGAAATTGGT CTTTACCCTC A 
                       AGAAATGTTG CAACTCTGAC AGATTGG--- ---------- ---------- - 
                       AGAAATGTTG CAACTCTGAC AGATTGGATC AGGAATTGGT CCATCCAAGT A 
                       CGAAACGTGG CTTCTTTGAC AGATTGGGTG AGGAGTTGGC AACCCAAAGC A 
