# Supplementary material for: Polyploidy Did Not Predate the Evolution of Nodulation in All Legumes
Source: PLoS One. 2010 Jul 16;5(7):e11630. doi: 10.1371/journal.pone.0011630 (PMC2905438; doi:10.1371/journal.pone.0011630)
Supplement: File S2 — Alignments and trees. Trimmed alignments and trees for all 1249 trees described in the paper. (2.55 MB GZ) [file pone.0011630.s005.gz › alncln3/cl10314.cln]

>Cf13340d
CAAGTAATCGCCAGCAACTTCGATGTTCTTGCTCTGCCTGTCGTCACTCTTGTATACCCTTTATACGCTTCGATTAAGGCTATAGAGACCAGGTCTATTACTGATGATCAACAATGGCTCACTTATTGGGTTCTCTATTCGTTAATCACACTCTTTGAGCTCACATTTCCAAGGTTCTTGAAGTAGCTTGCCATTTGGCCTTATGCCAAGTTGATTCTAAGTTGCTGGTTGGTGCTGCCACAATTCAATGGTGCAGCTCATGTTTATAGGCACTATATTAGGCCCTTCTATATGAACCCACAAATCGCTTCTCAAATG
>Cf17431d
AGGTTTATTCTTAGAAACTTTGATGTTCTTGCTGGCCCTGTGATCAGTCTCGTTTATCCTCTATATGCCTCAATTAAGGCGATTGAAACCAAGTCTCCTATTGATGACCAGCAATGGCTCACCTACTGGATTATCTATTCCATGATCACCCTATTTGTAACTTTATTTCTAAAGTCCTTGTAATGGATCCCTATCTGGCCATATGCAAAGCTGATCCTAACCTGCTGGTTGGTGCTTCCTAACTTCAATGGGGCTGCCTATGTTTATGAGCATTATGTGAGGCCTTTCTTTGTCAATCCTCAGACTATTGTCAACATC
>Glyma01g05370
CAAGTGGTCGCCAAGAACTTCGATGTTCTTGCTCTGCCCTTGGTCACCCTTGTTTACCCTTTATATGCTTCAATCAAGGCCATAGAGACCAGGTCTAGTACTGATGATCAGCAATGGCTGACTTATTGGGTTCTCTATTCATTGATCACACTCTTCGAGCTCACATTTCCAAAGTTCTTGAAGTG-CTTGCCATATGGCCCTATGCCAAGTTGATACTCAGTTGCTGGTTGGTTCTTCCAAACTTTAATGGGGCAGCACATGTTTATAGGCACTATGTTAGACCATTCTATATGAATCCACAAATGACTTCTCAAATG
>Glyma02g11770
CAAGTGGTCGCCAAGAACTTCGATGTTCTTGCTCTGCCTTTGGTCACCCTTGTTTACCCTTTATATGCTTCAATCAAGGCCATAGAGACTAGGTCTAGGACTGATGATCAGCAATGGCTCACTTATTGGGTTCTCTACTCTTTGATCACACTCTTTGAGCTCACATTTCCAAAGTTCTTGAAGTG-CTTGCCATATGGCCCTATGCCAAGTTGATACTAAGTTGCTGGCTGGTTCTTCCAAACTTTAATGGGGCAGCACATGTTTATAGGCATTATGTTAGACCATTCTACATGAATCCACAAATGGCTTCTCAAATG
>Glyma04g33880
AAGGTGGTTCTAAAAAATTTTGATGTTCTCGCTGGGCCTTTGCTTAGTCTTGCCTATCCTCTATATGCCTCGGTTAGGGCAATTGAGAGCAAGTCTCCTGTTGATGACCAGCAATGGCTCACTTATTGGGTTCTCTACTCCTTGATCACCCTCTTTGAACTTACTTTTCCAAAGTTATTG-AATGGATTCCCATCTGGCCATATGCAAAGCTGATCCTTACCAGCTGGTTGGTCATTCCTTACTTCAGCGGCGCGGCCTACGTTTATGAGCACTATGTGAGACCTTTCTTTGTCAATCCTCAGAACGTT---AACATC
>Glyma05g01160
AAGGTGCTTCTCAAAAACTTCGATGTGCTTGCTGGGCCTGTCATTAGTCTTGTTTATCCTCTATATGCTTCAATTAGGGCAATTGAGAGCAAGTCTCCTATTGATGATCAGCAGTGGCTCACTTACTGGGTTCTCTACTCCTTGATCACCCTCTTTGAACTTACTTTTCTAAAGTCCTTG-AGTGGATTCCAATATGGCCCTATGCAAAGCTGATTGCAACCTGCTGGTTGGTCCTTCCTTACTTTAGCGGTGCCGCTTATGTTTATGAGCATTATGTGAGACCTTTCTATGTCAATCCTCAGACCATT---AACATC
>Glyma06g20570
AAGGTGGTTCTAAAAAATTTTGATGTTCTTGCTGG---------------------------ATATGCCTCAGTTAGGGCAATTGAGAGCAAGTCTCCTGTTGATGACCAGCAATGGCTCACTTATTGGGTTCTCTATTCCTTGATCACCCTCTTTGAACTTACTTTTCCAAAGTTCTTG-AATGGATTCCTATATGGCCATATGCAAAGCTGATCCTCACCAGCTGGTTGGTCATTCCTTACTTCAGCGGTGCGGCCTATGTTTACGAGCACTATGTTAGACCTTTCTTTGTCAATTCTCAGAATGTT---AACATC
>Glyma08g41060
CAAGTTGTCTTCAATAACTTTGATGTTCTTGCTCTGCCCTTGGTTACGCTTGTTTACCCTTTATATGCTTCAATTAAGGCCATCGAGACCAAGTCTACTACTGATGATCAACAATGGCTCACGTATTGGATTCTGTATTCCATTCTCACAATCTTTGAGCTCACATTCCCAAAGTTCTTGAACTG-CTTCCCATTTGGCCTTTTGCCAAGTTGATATTCAGTTGCTGGTTGGTTCTGCCTCACTTCAATGGGGCTGCAGTTGTTTATAGGAATTACATCAGACCATTCTATATGAACCCGCAAATCGGCTCTCAAATC
>Glyma17g10730
AAGGTTCTTCTCAAAAACTTCGATGTCCTTGCTGGGCCTGTCATTAGTCTTGTTTATCCTCTATATGCTTCAATTAGGGCGATTGAGAGCAAGTCTCCCATTGATGATCAGCAGTGGCTCACTTACTGGGTTCTCTACTCCTTGATCACACTCTTTGAACTTACCTTTCTAGAGTCCTTG-AATGGATTCCAATATGGCCTTATGCAAAGCTGATTGCAACCTGCTGGTTGGTCCTTCCTTACTTTAGCGGTGCTGCTTATGTTTATGAGCATTATGTGAGACCTTTCTATGTCAATCCTCAGACCATT---AACATC
>Glyma18g15480
CAAGTTGTCTTCAATAACTTTGATGTTCTTGCACTGCCCTTGGTTACGCTTGTTTACCCTTTATATGCTTCAATTAAGGCCATCGAGACCAAGTCTACTACTGACGATCAACAATGGCTCACGTATTGGATTCTGTATTCCATTCTCACAATCTTTGAGCTCACATTTTCAAAGTTCTTGAACTG-CTTCCCATTTGGCTTTTTGCCAAGTTGATATTCAGTTGCTGGTTGGTTCTGCCTCACTTCAATGGGGCTGCGGTTGTTTATAGGAATTACATCAGACCATTTTATATGAACCCCCAAATCGGCTCTCAAATC
>MtAC146548_50
ATGGTTCTTCTCAGAAATTTTGATGTACTTGCTGG---------------------------ATATGCTTCAGTTAGGGCAATTGAGAGCAAGTCTCCTGTGGATGATCAACAGTGGCTAACCTATTGGGTTCTGTATTCATTGATCACTCTTTTCGAACTTACTTTTCCAAAATTCTTG-AATGGATTCCTATATGGCCATATGCAAAGCTGATTCTAACCTGCTGGTTGGTCCTTCCTTATTTTACTGGTGCTGCTTACGTTTATGAGCATTATGTAAGACCCTTCTTGGCCAATCCTCAGACCATT---AACATC
>VvGSVIVP00000126001
AAGGTGGTGCTCAAAAACATTGATGTTCTTGCCGGGCCTGTCGTTAGTCTTGCTTATCCTCTATATGCCTCAATTAGGGCAATTGAGACCAAGTCCCCTGTTGATGATCAGCAATGGCTCACATACTGGGTTTTGTATTCTATGATCACACTCTTCGAGCTCACCTTTCTAAAGTCATTG-AATGGCTCCCTTTTTGGCCATATGCAAAGCTGATTGCAACTTGCTGGTTGGTCATACCCTACTTCAGTGGTGCTGCATATGTTTATGAGCATTTTGTGAGACCTCTCTTTGTTAATCCACGAACTGTT---AACATC
>VvGSVIVP00036995001
ACCGTGGTGGCTAAGAACTTCGATGTTTTTGCAGGGCCTCTGGTTGCTCTTGTTTATCCTCTGTATGCTTCAATTAAGGCTATAGAGACCAAGTCTCGGGCGGATGATCAGCAATGGCTTACGTATTGGGTTCTGTATTCTTTGATCACACTCTTTGAGCTTACCTTTCCAAGCTCCTCGAATGG-TTCCCCATTTGGCCTTATGCTAAGCTGATTGCTACATGCTGGCTGGTACTACCCTCCTTCAATGGGGCAGCATATGTTTATAAGCATTTTATTAGGCCTTTCTACATGAGCCCGCAAA---CTTCTCAAATC
