# Supplementary material for: Polyploidy Did Not Predate the Evolution of Nodulation in All Legumes
Source: PLoS One. 2010 Jul 16;5(7):e11630. doi: 10.1371/journal.pone.0011630 (PMC2905438; doi:10.1371/journal.pone.0011630)
Supplement: File S2 — Alignments and trees. Trimmed alignments and trees for all 1249 trees described in the paper. (2.55 MB GZ) [file pone.0011630.s005.gz › alncln3/cl10314.phy]

 13 318
Cf13340d               CAAGTAATCG CCAGCAACTT CGATGTTCTT GCTCTGCCTG TCGTCACTCT TGTATACCCT 
Cf17431d               AGGTTTATTC TTAGAAACTT TGATGTTCTT GCTGGCCCTG TGATCAGTCT CGTTTATCCT 
Glyma01g05370          CAAGTGGTCG CCAAGAACTT CGATGTTCTT GCTCTGCCCT TGGTCACCCT TGTTTACCCT 
Glyma02g11770          CAAGTGGTCG CCAAGAACTT CGATGTTCTT GCTCTGCCTT TGGTCACCCT TGTTTACCCT 
Glyma04g33880          AAGGTGGTTC TAAAAAATTT TGATGTTCTC GCTGGGCCTT TGCTTAGTCT TGCCTATCCT 
Glyma05g01160          AAGGTGCTTC TCAAAAACTT CGATGTGCTT GCTGGGCCTG TCATTAGTCT TGTTTATCCT 
Glyma06g20570          AAGGTGGTTC TAAAAAATTT TGATGTTCTT GCTGG----- ---------- ---------- 
Glyma08g41060          CAAGTTGTCT TCAATAACTT TGATGTTCTT GCTCTGCCCT TGGTTACGCT TGTTTACCCT 
Glyma17g10730          AAGGTTCTTC TCAAAAACTT CGATGTCCTT GCTGGGCCTG TCATTAGTCT TGTTTATCCT 
Glyma18g15480          CAAGTTGTCT TCAATAACTT TGATGTTCTT GCACTGCCCT TGGTTACGCT TGTTTACCCT 
MtAC146548_50          ATGGTTCTTC TCAGAAATTT TGATGTACTT GCTGG----- ---------- ---------- 
VvGSVIVP00000126001    AAGGTGGTGC TCAAAAACAT TGATGTTCTT GCCGGGCCTG TCGTTAGTCT TGCTTATCCT 
VvGSVIVP00036995001    ACCGTGGTGG CTAAGAACTT CGATGTTTTT GCAGGGCCTC TGGTTGCTCT TGTTTATCCT 

                       TTATACGCTT CGATTAAGGC TATAGAGACC AGGTCTATTA CTGATGATCA ACAATGGCTC 
                       CTATATGCCT CAATTAAGGC GATTGAAACC AAGTCTCCTA TTGATGACCA GCAATGGCTC 
                       TTATATGCTT CAATCAAGGC CATAGAGACC AGGTCTAGTA CTGATGATCA GCAATGGCTG 
                       TTATATGCTT CAATCAAGGC CATAGAGACT AGGTCTAGGA CTGATGATCA GCAATGGCTC 
                       CTATATGCCT CGGTTAGGGC AATTGAGAGC AAGTCTCCTG TTGATGACCA GCAATGGCTC 
                       CTATATGCTT CAATTAGGGC AATTGAGAGC AAGTCTCCTA TTGATGATCA GCAGTGGCTC 
                       --ATATGCCT CAGTTAGGGC AATTGAGAGC AAGTCTCCTG TTGATGACCA GCAATGGCTC 
                       TTATATGCTT CAATTAAGGC CATCGAGACC AAGTCTACTA CTGATGATCA ACAATGGCTC 
                       CTATATGCTT CAATTAGGGC GATTGAGAGC AAGTCTCCCA TTGATGATCA GCAGTGGCTC 
                       TTATATGCTT CAATTAAGGC CATCGAGACC AAGTCTACTA CTGACGATCA ACAATGGCTC 
                       --ATATGCTT CAGTTAGGGC AATTGAGAGC AAGTCTCCTG TGGATGATCA ACAGTGGCTA 
                       CTATATGCCT CAATTAGGGC AATTGAGACC AAGTCCCCTG TTGATGATCA GCAATGGCTC 
                       CTGTATGCTT CAATTAAGGC TATAGAGACC AAGTCTCGGG CGGATGATCA GCAATGGCTT 

                       ACTTATTGGG TTCTCTATTC GTTAATCACA CTCTTTGAGC TCACATTTCC AAGGTTCTTG 
                       ACCTACTGGA TTATCTATTC CATGATCACC CTATTTGTAA CTTTATTTCT AAAGTCCTTG 
                       ACTTATTGGG TTCTCTATTC ATTGATCACA CTCTTCGAGC TCACATTTCC AAAGTTCTTG 
                       ACTTATTGGG TTCTCTACTC TTTGATCACA CTCTTTGAGC TCACATTTCC AAAGTTCTTG 
                       ACTTATTGGG TTCTCTACTC CTTGATCACC CTCTTTGAAC TTACTTTTCC AAAGTTATTG 
                       ACTTACTGGG TTCTCTACTC CTTGATCACC CTCTTTGAAC TTACTTTTCT AAAGTCCTTG 
                       ACTTATTGGG TTCTCTATTC CTTGATCACC CTCTTTGAAC TTACTTTTCC AAAGTTCTTG 
                       ACGTATTGGA TTCTGTATTC CATTCTCACA ATCTTTGAGC TCACATTCCC AAAGTTCTTG 
                       ACTTACTGGG TTCTCTACTC CTTGATCACA CTCTTTGAAC TTACCTTTCT AGAGTCCTTG 
                       ACGTATTGGA TTCTGTATTC CATTCTCACA ATCTTTGAGC TCACATTTTC AAAGTTCTTG 
                       ACCTATTGGG TTCTGTATTC ATTGATCACT CTTTTCGAAC TTACTTTTCC AAAATTCTTG 
                       ACATACTGGG TTTTGTATTC TATGATCACA CTCTTCGAGC TCACCTTTCT AAAGTCATTG 
                       ACGTATTGGG TTCTGTATTC TTTGATCACA CTCTTTGAGC TTACCTTTCC AAGCTCCTCG 

                       AAGTAGCTTG CCATTTGGCC TTATGCCAAG TTGATTCTAA GTTGCTGGTT GGTGCTGCCA 
                       TAATGGATCC CTATCTGGCC ATATGCAAAG CTGATCCTAA CCTGCTGGTT GGTGCTTCCT 
                       AAGTG-CTTG CCATATGGCC CTATGCCAAG TTGATACTCA GTTGCTGGTT GGTTCTTCCA 
                       AAGTG-CTTG CCATATGGCC CTATGCCAAG TTGATACTAA GTTGCTGGCT GGTTCTTCCA 
                       -AATGGATTC CCATCTGGCC ATATGCAAAG CTGATCCTTA CCAGCTGGTT GGTCATTCCT 
                       -AGTGGATTC CAATATGGCC CTATGCAAAG CTGATTGCAA CCTGCTGGTT GGTCCTTCCT 
                       -AATGGATTC CTATATGGCC ATATGCAAAG CTGATCCTCA CCAGCTGGTT GGTCATTCCT 
                       AACTG-CTTC CCATTTGGCC TTTTGCCAAG TTGATATTCA GTTGCTGGTT GGTTCTGCCT 
                       -AATGGATTC CAATATGGCC TTATGCAAAG CTGATTGCAA CCTGCTGGTT GGTCCTTCCT 
                       AACTG-CTTC CCATTTGGCT TTTTGCCAAG TTGATATTCA GTTGCTGGTT GGTTCTGCCT 
                       -AATGGATTC CTATATGGCC ATATGCAAAG CTGATTCTAA CCTGCTGGTT GGTCCTTCCT 
                       -AATGGCTCC CTTTTTGGCC ATATGCAAAG CTGATTGCAA CTTGCTGGTT GGTCATACCC 
                       AATGG-TTCC CCATTTGGCC TTATGCTAAG CTGATTGCTA CATGCTGGCT GGTACTACCC 

                       CAATTCAATG GTGCAGCTCA TGTTTATAGG CACTATATTA GGCCCTTCTA TATGAACCCA 
                       AACTTCAATG GGGCTGCCTA TGTTTATGAG CATTATGTGA GGCCTTTCTT TGTCAATCCT 
                       AACTTTAATG GGGCAGCACA TGTTTATAGG CACTATGTTA GACCATTCTA TATGAATCCA 
                       AACTTTAATG GGGCAGCACA TGTTTATAGG CATTATGTTA GACCATTCTA CATGAATCCA 
                       TACTTCAGCG GCGCGGCCTA CGTTTATGAG CACTATGTGA GACCTTTCTT TGTCAATCCT 
                       TACTTTAGCG GTGCCGCTTA TGTTTATGAG CATTATGTGA GACCTTTCTA TGTCAATCCT 
                       TACTTCAGCG GTGCGGCCTA TGTTTACGAG CACTATGTTA GACCTTTCTT TGTCAATTCT 
                       CACTTCAATG GGGCTGCAGT TGTTTATAGG AATTACATCA GACCATTCTA TATGAACCCG 
                       TACTTTAGCG GTGCTGCTTA TGTTTATGAG CATTATGTGA GACCTTTCTA TGTCAATCCT 
                       CACTTCAATG GGGCTGCGGT TGTTTATAGG AATTACATCA GACCATTTTA TATGAACCCC 
                       TATTTTACTG GTGCTGCTTA CGTTTATGAG CATTATGTAA GACCCTTCTT GGCCAATCCT 
                       TACTTCAGTG GTGCTGCATA TGTTTATGAG CATTTTGTGA GACCTCTCTT TGTTAATCCA 
                       TCCTTCAATG GGGCAGCATA TGTTTATAAG CATTTTATTA GGCCTTTCTA CATGAGCCCG 

                       CAAATCGCTT CTCAAATG 
                       CAGACTATTG TCAACATC 
                       CAAATGACTT CTCAAATG 
                       CAAATGGCTT CTCAAATG 
                       CAGAACGTT- --AACATC 
                       CAGACCATT- --AACATC 
                       CAGAATGTT- --AACATC 
                       CAAATCGGCT CTCAAATC 
                       CAGACCATT- --AACATC 
                       CAAATCGGCT CTCAAATC 
                       CAGACCATT- --AACATC 
                       CGAACTGTT- --AACATC 
                       CAAA---CTT CTCAAATC 
