# Supplementary material for: Polyploidy Did Not Predate the Evolution of Nodulation in All Legumes
Source: PLoS One. 2010 Jul 16;5(7):e11630. doi: 10.1371/journal.pone.0011630 (PMC2905438; doi:10.1371/journal.pone.0011630)
Supplement: File S2 — Alignments and trees. Trimmed alignments and trees for all 1249 trees described in the paper. (2.55 MB GZ) [file pone.0011630.s005.gz › alncln3/cl10324.cln]

>Cf2351d
TCAGCTGGGCTTGAAGAAAAAGCTGAAGAAGTTTTGAGAGAGATGGAAGGGGAAGACATGAAAGAAAATCGAAAGGTGTGCCGTGTTTTGCTTCCTCTCTATGCCGACCTGAAAAAGGATGATGATGTTGAGAGGATTTGGAAGGCCTGTGAATCAAATCCTAAATGTGATGAGTGTGTGGCTGCTATTGAAGCTTGGGGAAAATTGAAGAAAGTTGAAGAAGCAGAGAAAGTTTTTGAGATAGTGATGGATAAATGGAACAGAATTAATTCCAGGCACTATACATTACTCCTCAAGGTTTATGCAGATAACAAGATGGTAGTTAAGGGTAAGGATCTTATTAAGCGAATGGCGGATAGTGGGTGCCGGATCGGGCCATTGACATGGCATGCACTTGTGAAACTTTATGTGCAAGCAGGCGAAGTGGAGAAGGCAGAATCTGTTTTGCAGAAGGCAGCCCAACAGAACCAATTGAAGCCATTGTTTACTTCCTACATGGCTGTGTTAGATCAGTATGCACGAAAGGGTGACATCCATAATGCAGAAAAGATTGTCTACAGAATGAGACAAGCTGGTTATACCTCTCGGATAAGCCTTCACCAAGCTCTCGTTCAGGCTTATATAAATGCCAAGAAACCAGCATATGGAGTGAGGGAGAGGATGAAAGCTGATAACATGTTCCCAAATAAATTTATGGCAGCTCAGTTGACTCAAGTTGATGCGTTC
>Cf3695d
ACGGCGGGGTTTAAAGAGAAGGCTGAAGCTGTGTTGAAGGAGATTGAAGGTGAAAATTTGGAAAAAAACAGGTGGTTTTACCGATTTTTGCTTCCCATCTATGCAAACATCGGAAAGTCCGATAAGGTAGAGAGAATTTGGGCGGTGCTCAAGTCTGATCCTCGGGCAAACGAGTGTTTCGCCGCAATTGAAGCATGGGGAAAGTTAAACAAAATTGAAGAAGCAGAGGCAGTTTTTGAGATGCTTTTAAATAAATGGGAGAAGCTTTCATCTAAGCAGTATGCATCAATGCTGAGGGTTTATGCAAGTCAGAAGATGCTCACTAAGGGAAAGGATCTTGTAAGGCGAATGACAAATAGTGGGTGTGGTTTATGCCCTTTCTCATTGGATGCCATTGTTAAACTTTTTGTGAACTCAGGGGAAGCAAGGAAAGCAGAGTCTGTTATACACAAGGCAATCCAACAGTACCAGATGAAGCCAATGCCTAGCACTTACATGCTTATTTTGGATGAGTATGCAAGTAGGGGTGACGTTCATGGTGCAGAAAGAGTTTTCTATAATATGAGACCCCATGGTTATACTTTTCGCTCAAACACATTCCTAGCTCTAATACAGGCTTATATAAATGCAAAGCGTCCAGCATATGGGATTAGAGAAAGGATCAAATCTGAGAACTTTATTCCCAGTACACAGCTCTGGAACAAATTGGCTCAGGTTGATGCATTT
>Glyma02g00270
TCATCTGGGCTTAAAGAAAAAGCTGAAGCTATGTTGAAGGAGATGGAAGGTGAAAACTTGAAAGAGAATCAGTGGGTATGTGCAACTTTGCTCCGCCTTTATGCAAACCTGGGAAAGGCTGATGAAGTGGAGAGAATTTGGAAGGTCTGTGAATCAAAACCTCGAGTTGAGGACTGCCTGGCTGCAGTTGAAGCCTGGGGAAAGTTAAATAAAATTGAAGAAGCAGAGGCAGTTTTTGAGATGGTGTCAAAGAAATGGAA---ACTTAATTCCAAGAATTACTCAGTTCTTCTGAAGATTTATGCAAATAATAAGATGCTAACGAAGGGTAAGGAACTTGTCAAGCTAATGGCTGATAGTGGGGTGAGGATAGGCCCATTAACATGGGATGCACTTGTGAAACTGTATATCCAAGCTGGGGAAGTTGAGAAGGCAGACTCTATTTTGCATAAGGCAATCCAACAGAATCAGCTGCAGCCAATGTTTACCACCTATTTGGCTATTTTAGAGCAGTATGCAAAGAGGGGTGACGTCCATAACTCGGAGAAGATTTTCCTTAAAATGAGACAAGCAGGTTATACGTCCCGAATAAGTCAGTTCCAAGTTCTAATACAGGCATATGTAAACGCCAAGGTTCCAGCGTATGGAATCAGAGAGAGGATTAAAGCTGATAACCTATTTCCCAACAAAACGTTGGCTAACCAGTTGGCTCTAGTTGATGCATTT
>Glyma03g28270
TCAGCTGGGCTTCAAGATAAAGTTGAAACTTTGTTGAAGCAGATGGAAGGTGAAAACTTAAAACAGAATCGGTGGCTATGCCGAATTTTGCTTCCCCTCTATGCAAACCTAGGAAAGGTGGATGAAGTGGGAAGAATTTGGAAGGTCTGTGAGACAAACCCTCGGTATGATGAGTGTCTGGGGGCAATTGAAGCTTGGGGAAAGTTGAATAAAATTGATGAAGCAGAGAAAGTTTTTGAGATGATGGTAAAGAAATGG---AAGCTTTCTTCCAAGACCTGTTCCATACTGCTGAAGGTTTATGCAAATAATGAGATGCTAATGAAGGGTAAGGATCTTATGAAGCGAATCGGAGATGGTGGGTGCCGAATAGGCCCATTGACCTGGGACACAATAGTGAAACTTTATGTCCAAACTGGGGAAGTAGAGAAGGCAGATTCTGTTCTTCAGAAGGCAGCCCAGCAGAGCCAGATGAAGCCAATGTTTTCTACCTACCTAACTATTTTGGAGCAGTATGCTAAGAGGGGTGACATCCATAACTCGGAGAAGATTTTCCTTAGAATGAAACAAGCTGATTATACATCTAAAGCAAAGATGTACCAAGTTCTAATGAATGCCTATATAAATGCAAAGGTTCCAGCCTATGGGATTAGGGACAGGTTGAAAGCTGATAGCATATATCCCAATAGAAATTTGGTAAACCAATTGGTTCAAGTTGATGGATTT
>Glyma10g00280
TCAGCTGGGCTTAAAGAAAAAGCTGAAGCTATATTGAAGGAGATTGAAGGTGAAAACTTGGAAGAGAAACAGTGGGTGTGTGCAACTTTGCTCCGCCTTTATGCAAACCTGGGAAAGGCTGATGAAGTGGAGAGAATTTGGAAGGTCTGTGAATCAAAACCTCGAGTTGATGACTGCCTGGCTGCAGTTGAAGCTTGGGGAAAGTTAGAGAAAATTGAAGAAGCTGAGGCAGTTTTTGAGATGGCGTCAAAGAAATGGAA---ACTTAATTCCAAAAACTACTCAATTCTTCTGAAGATTTATGCAAATAATAAAATGCTAGCGAAGGGTAAGGATCTTATCAAGCGAATGGCAGATAGTGGGCTGAGGATAGGCCCATTGACATGGAATGCACTTGTGAAACTGTATATCCAAGCTGGGGAAGTTGAGAAGGCAGACTCTGTTTTGCAGAAGGCAATCCAACAGAGTCAGCTGCAGCCAATGTTTACCACCTATTTGGATATTTTAGAGCAGTATGCAAAGAGGGGTGACGTCCATAACTCGGAGAAGATTTTCCTTAAAATGAGACAAGCTGGTTATACGTCTCGAATAAGTCAGTTCAAAGTTCTAATGCAGGCATATGTAAACGCCAAGGTTCCAGCGTATGGGATCAGAGAGAGGATGAAAGCTGATAACCTATTTCCCAACAAAACATTGGCTAACCAGTTGTTTCTAGTTGATGCATTT
>Glyma19g31020
TCTTCTGGGCTTCAAGATAAAGCTGAAACTTTATTAAAGGAGATGGAAGGGGAAAACTTAAAACAGAATCGGTGGCTATGCCGAATTTTGCTTCCCCTCTATGCAAACCTAGGAAAGGTGGATGAAGTGGGAAGAATTTGGAAAGTCTGTGAGACAAACCCTCGGTATGATGAGTGTCTAGGAGCAATTGAAGCTTGGGGAAAGTTGAATAAAATTGATGAAGCAGAGAAAGTTTTTGAGATTATGGTAAAGAAATGGAA---GCTTTCTTCCAAGACCTGTTCCATACTGCTGAAGGTTTATGCAAATAATAAGATGCTAATGAAGGGTAAGGATCTTATTAAGCGAATGGGAGATGGTGGGTGCCGAATTGGCCCATTGACCTGGGATGCAATAGTGAAACTTTATGTCCAAGCTGGGGAAGTAGAGAAGGCGGATTCTGTTCTTCAGAAGGCAGCCCAGCAGAGCCAGATGAAGCCAATATTTTCTACCTACCTAACTATTTTGGAACAGTATGCTAATAGGGGTGACATCCATAACTCGGAGAAGATTTTTCTTAGAATGAAACAAGCTGATTATCCATCTAAAGCAAAGATGTACCAAGTTCTAATGAATGCCTATATAAATGCAAAGGTTCCAGCATATGGGATTAGGGACAGGTTGAGAGCTGATAGTATATATCCCAATAGAAATTTGGCAAACCAGTTGGTTCAAGTTGATGGATTT
>MtAC122169_23
TCAGGCGGGCATGATGATAAAGCTAAAATGTTGTTGAAGGAGATGGAAGGTGAAAACTTGAAGGAGAATCGGTGGGTCTGTCGACTTTTGCTTGCTCTCTATGCAAAGTTGGGAATGGCCGATGAAGTGGGAAGAGTTTGGAAGGTCTGTGAGACACGCCCTTCAGTTGAGGATTGTGTAGCTGCAATTGAAGCCTGGGGAAAGTTGAAGAAAATTGATGAAGCAGAGGCAGTTTTTGAGGTGATGGCAAGAAAATGGAA---GCTTACGTCCAAGAACTGCTCAGTACTACTGAATGTTTATGCAAACAACAAGATGCTAACGAAGGGCAAGGATCTTATTAAGCGAATGGCACATAAAGGATGTCGAATAGGCCCGCTGACCTGGAATGCATTAGTGAAACTTTATGTCCAAGCAGGGGAAGTGGAAAAGGCTGACAGTGTTCTGCAGAAGGCAATCCAGCAGAGTCCGGTGAGGCCAATATTTTCTTCCTATAATACTCTTCTTGAGGAGTATTCTAAGAGGGGTGACATCCATAATTCGGAAAAGATCTTCTACAGAATGAAACAGGCTGGTTATATATCTCGACTAAAGCAGTACCAAATTCTTATAGAGGCATATAGGAGGGCCAATGTTCCAGCTTATGGGATTAGGGACAGGTTGAAAGCAGATAATGTATTTCCCAACAAAACTTTGGCTAACTTGTTGGTTCAAGTTGATGGATTT
>MtAC202310_21
GCAGCTGGGCTTACCGAAAAAACTGAAGCTATATTGAAGGAGATTGAAGGTGAAAACTTAAAAGAGAATATGTGGGTATGCCCAACTTTGCTTCGCCTTTATGCAATTCTGGGTAGGGCTGATGAAGTGGAGAGAATTTGGAAGGTTTGTGAGTCAAAGCCACGGGTTGAGGACTGCCTTGCCGCAATTGAAGCTTGGGGAAGATTGAAGAAAATTGAAGAAGCAGAGGCAGTTTTTGAGATGATGTCAAATAAATGGAA---ACTTACTGCCAGGAATTACGAATCACTCCTGAAAATTTATATAAGGCATAAGATGCTAAACAAGGGTAAGGATCTTATTAAGACAATGGGAGATAGTGGATGCACAATAGGTCCAACAACCTGGGATGCACTTGTGTCTCTTTATGTTCAAGCAGGGGAAGTCGAAAAGGCAGACACTGTTTTGCAGAAGGCACTACAGCAAAATAAGATGAAGCCAATGTTTACTACTTTTATGACTATTATGGAGCAGTATGCAAAGAGGGGCGACGTCCATAATGCAGAGAAGATTTTCTATAGATTGAGACAAGCTAATTATATTTCTAGAATATCTCCGTTCCATGCTCTAGCACAGGCTTATAAAAACGCCAAACTACCGGCATATGGGATCAGGGAGAGGATGAAAGCTGATAACCTATTCCCCAACAAAGCTTTGGCTGACCAGTTGGTGCAAGTTGATCCGTTT
>VvGSVIVP00000637001
TTTGGTGGGCTCAAAGAAAAAGCTGAGGCAATTTTGAAGGAGATGGAAGGAGGCAACTTAAAAGAGAACCGTTGGGTTTGCCGGGTTTTGCTTCCTCCTTATGCAGCCCTTGGAAAGGCTGATGATGTGGAGAGGATATGGAAGGTCTGTGAGTCAAATCCCCGGCTTCCGGAGTTTGTTGCTGCCATTGAAGCTTATGGGAAGTTGAAGAAAGTCGAAGAAGCTGAGGCCATATTTAACAAGATGTCAAAAACATTTAAGAGGCTCTCCTCAAAACATTATTCTGCATTATTGAAAGTTTATGCGGACCACAAAATGCTTATCAAGGGGAAAGATCTTGTGAAGCAGATGTCTGATAGTGGGTGCCGGATTGGACCATTGACGTGGGATGCACTTGTGAAGCTTTATGTGGAAGCTGGGGAGGTGGAAAAGGCGGACAAAATTTTGCAGAAGGCAATGCAACAAAGCCCGATAAAGCCAATGTTTAGTACCTATATGGCTATTATGGATCAGTATGCAAAGAGGGGTGATATCCATAATTCTGAAAAAATGTTTCACCAGATGAGACAGTCTGGTTATGTGTCTCGGCTTCGGCAGTTCCAATGTCTAATCCAGGCTTACGTAAATGCCAAGGCTCCAGCTTATGGGATTAAGGAGAGGATGAAGGCAGATAATATATTCCCAAATAGAGTAGTGGCAGGACAGTTAGCTCAGGTAGATGCATTT
