# Supplementary material for: Polyploidy Did Not Predate the Evolution of Nodulation in All Legumes
Source: PLoS One. 2010 Jul 16;5(7):e11630. doi: 10.1371/journal.pone.0011630 (PMC2905438; doi:10.1371/journal.pone.0011630)
Supplement: File S2 — Alignments and trees. Trimmed alignments and trees for all 1249 trees described in the paper. (2.55 MB GZ) [file pone.0011630.s005.gz › alncln3/cl10324.phy]

 9 726
Cf2351d                TCAGCTGGGC TTGAAGAAAA AGCTGAAGAA GTTTTGAGAG AGATGGAAGG GGAAGACATG 
Cf3695d                ACGGCGGGGT TTAAAGAGAA GGCTGAAGCT GTGTTGAAGG AGATTGAAGG TGAAAATTTG 
Glyma02g00270          TCATCTGGGC TTAAAGAAAA AGCTGAAGCT ATGTTGAAGG AGATGGAAGG TGAAAACTTG 
Glyma03g28270          TCAGCTGGGC TTCAAGATAA AGTTGAAACT TTGTTGAAGC AGATGGAAGG TGAAAACTTA 
Glyma10g00280          TCAGCTGGGC TTAAAGAAAA AGCTGAAGCT ATATTGAAGG AGATTGAAGG TGAAAACTTG 
Glyma19g31020          TCTTCTGGGC TTCAAGATAA AGCTGAAACT TTATTAAAGG AGATGGAAGG GGAAAACTTA 
MtAC122169_23          TCAGGCGGGC ATGATGATAA AGCTAAAATG TTGTTGAAGG AGATGGAAGG TGAAAACTTG 
MtAC202310_21          GCAGCTGGGC TTACCGAAAA AACTGAAGCT ATATTGAAGG AGATTGAAGG TGAAAACTTA 
VvGSVIVP00000637001    TTTGGTGGGC TCAAAGAAAA AGCTGAGGCA ATTTTGAAGG AGATGGAAGG AGGCAACTTA 

                       AAAGAAAATC GAAAGGTGTG CCGTGTTTTG CTTCCTCTCT ATGCCGACCT GAAAAAGGAT 
                       GAAAAAAACA GGTGGTTTTA CCGATTTTTG CTTCCCATCT ATGCAAACAT CGGAAAGTCC 
                       AAAGAGAATC AGTGGGTATG TGCAACTTTG CTCCGCCTTT ATGCAAACCT GGGAAAGGCT 
                       AAACAGAATC GGTGGCTATG CCGAATTTTG CTTCCCCTCT ATGCAAACCT AGGAAAGGTG 
                       GAAGAGAAAC AGTGGGTGTG TGCAACTTTG CTCCGCCTTT ATGCAAACCT GGGAAAGGCT 
                       AAACAGAATC GGTGGCTATG CCGAATTTTG CTTCCCCTCT ATGCAAACCT AGGAAAGGTG 
                       AAGGAGAATC GGTGGGTCTG TCGACTTTTG CTTGCTCTCT ATGCAAAGTT GGGAATGGCC 
                       AAAGAGAATA TGTGGGTATG CCCAACTTTG CTTCGCCTTT ATGCAATTCT GGGTAGGGCT 
                       AAAGAGAACC GTTGGGTTTG CCGGGTTTTG CTTCCTCCTT ATGCAGCCCT TGGAAAGGCT 

                       GATGATGTTG AGAGGATTTG GAAGGCCTGT GAATCAAATC CTAAATGTGA TGAGTGTGTG 
                       GATAAGGTAG AGAGAATTTG GGCGGTGCTC AAGTCTGATC CTCGGGCAAA CGAGTGTTTC 
                       GATGAAGTGG AGAGAATTTG GAAGGTCTGT GAATCAAAAC CTCGAGTTGA GGACTGCCTG 
                       GATGAAGTGG GAAGAATTTG GAAGGTCTGT GAGACAAACC CTCGGTATGA TGAGTGTCTG 
                       GATGAAGTGG AGAGAATTTG GAAGGTCTGT GAATCAAAAC CTCGAGTTGA TGACTGCCTG 
                       GATGAAGTGG GAAGAATTTG GAAAGTCTGT GAGACAAACC CTCGGTATGA TGAGTGTCTA 
                       GATGAAGTGG GAAGAGTTTG GAAGGTCTGT GAGACACGCC CTTCAGTTGA GGATTGTGTA 
                       GATGAAGTGG AGAGAATTTG GAAGGTTTGT GAGTCAAAGC CACGGGTTGA GGACTGCCTT 
                       GATGATGTGG AGAGGATATG GAAGGTCTGT GAGTCAAATC CCCGGCTTCC GGAGTTTGTT 

                       GCTGCTATTG AAGCTTGGGG AAAATTGAAG AAAGTTGAAG AAGCAGAGAA AGTTTTTGAG 
                       GCCGCAATTG AAGCATGGGG AAAGTTAAAC AAAATTGAAG AAGCAGAGGC AGTTTTTGAG 
                       GCTGCAGTTG AAGCCTGGGG AAAGTTAAAT AAAATTGAAG AAGCAGAGGC AGTTTTTGAG 
                       GGGGCAATTG AAGCTTGGGG AAAGTTGAAT AAAATTGATG AAGCAGAGAA AGTTTTTGAG 
                       GCTGCAGTTG AAGCTTGGGG AAAGTTAGAG AAAATTGAAG AAGCTGAGGC AGTTTTTGAG 
                       GGAGCAATTG AAGCTTGGGG AAAGTTGAAT AAAATTGATG AAGCAGAGAA AGTTTTTGAG 
                       GCTGCAATTG AAGCCTGGGG AAAGTTGAAG AAAATTGATG AAGCAGAGGC AGTTTTTGAG 
                       GCCGCAATTG AAGCTTGGGG AAGATTGAAG AAAATTGAAG AAGCAGAGGC AGTTTTTGAG 
                       GCTGCCATTG AAGCTTATGG GAAGTTGAAG AAAGTCGAAG AAGCTGAGGC CATATTTAAC 

                       ATAGTGATGG ATAAATGGAA CAGAATTAAT TCCAGGCACT ATACATTACT CCTCAAGGTT 
                       ATGCTTTTAA ATAAATGGGA GAAGCTTTCA TCTAAGCAGT ATGCATCAAT GCTGAGGGTT 
                       ATGGTGTCAA AGAAATGGAA ---ACTTAAT TCCAAGAATT ACTCAGTTCT TCTGAAGATT 
                       ATGATGGTAA AGAAATGG-- -AAGCTTTCT TCCAAGACCT GTTCCATACT GCTGAAGGTT 
                       ATGGCGTCAA AGAAATGGAA ---ACTTAAT TCCAAAAACT ACTCAATTCT TCTGAAGATT 
                       ATTATGGTAA AGAAATGGAA ---GCTTTCT TCCAAGACCT GTTCCATACT GCTGAAGGTT 
                       GTGATGGCAA GAAAATGGAA ---GCTTACG TCCAAGAACT GCTCAGTACT ACTGAATGTT 
                       ATGATGTCAA ATAAATGGAA ---ACTTACT GCCAGGAATT ACGAATCACT CCTGAAAATT 
                       AAGATGTCAA AAACATTTAA GAGGCTCTCC TCAAAACATT ATTCTGCATT ATTGAAAGTT 

                       TATGCAGATA ACAAGATGGT AGTTAAGGGT AAGGATCTTA TTAAGCGAAT GGCGGATAGT 
                       TATGCAAGTC AGAAGATGCT CACTAAGGGA AAGGATCTTG TAAGGCGAAT GACAAATAGT 
                       TATGCAAATA ATAAGATGCT AACGAAGGGT AAGGAACTTG TCAAGCTAAT GGCTGATAGT 
                       TATGCAAATA ATGAGATGCT AATGAAGGGT AAGGATCTTA TGAAGCGAAT CGGAGATGGT 
                       TATGCAAATA ATAAAATGCT AGCGAAGGGT AAGGATCTTA TCAAGCGAAT GGCAGATAGT 
                       TATGCAAATA ATAAGATGCT AATGAAGGGT AAGGATCTTA TTAAGCGAAT GGGAGATGGT 
                       TATGCAAACA ACAAGATGCT AACGAAGGGC AAGGATCTTA TTAAGCGAAT GGCACATAAA 
                       TATATAAGGC ATAAGATGCT AAACAAGGGT AAGGATCTTA TTAAGACAAT GGGAGATAGT 
                       TATGCGGACC ACAAAATGCT TATCAAGGGG AAAGATCTTG TGAAGCAGAT GTCTGATAGT 

                       GGGTGCCGGA TCGGGCCATT GACATGGCAT GCACTTGTGA AACTTTATGT GCAAGCAGGC 
                       GGGTGTGGTT TATGCCCTTT CTCATTGGAT GCCATTGTTA AACTTTTTGT GAACTCAGGG 
                       GGGGTGAGGA TAGGCCCATT AACATGGGAT GCACTTGTGA AACTGTATAT CCAAGCTGGG 
                       GGGTGCCGAA TAGGCCCATT GACCTGGGAC ACAATAGTGA AACTTTATGT CCAAACTGGG 
                       GGGCTGAGGA TAGGCCCATT GACATGGAAT GCACTTGTGA AACTGTATAT CCAAGCTGGG 
                       GGGTGCCGAA TTGGCCCATT GACCTGGGAT GCAATAGTGA AACTTTATGT CCAAGCTGGG 
                       GGATGTCGAA TAGGCCCGCT GACCTGGAAT GCATTAGTGA AACTTTATGT CCAAGCAGGG 
                       GGATGCACAA TAGGTCCAAC AACCTGGGAT GCACTTGTGT CTCTTTATGT TCAAGCAGGG 
                       GGGTGCCGGA TTGGACCATT GACGTGGGAT GCACTTGTGA AGCTTTATGT GGAAGCTGGG 

                       GAAGTGGAGA AGGCAGAATC TGTTTTGCAG AAGGCAGCCC AACAGAACCA ATTGAAGCCA 
                       GAAGCAAGGA AAGCAGAGTC TGTTATACAC AAGGCAATCC AACAGTACCA GATGAAGCCA 
                       GAAGTTGAGA AGGCAGACTC TATTTTGCAT AAGGCAATCC AACAGAATCA GCTGCAGCCA 
                       GAAGTAGAGA AGGCAGATTC TGTTCTTCAG AAGGCAGCCC AGCAGAGCCA GATGAAGCCA 
                       GAAGTTGAGA AGGCAGACTC TGTTTTGCAG AAGGCAATCC AACAGAGTCA GCTGCAGCCA 
                       GAAGTAGAGA AGGCGGATTC TGTTCTTCAG AAGGCAGCCC AGCAGAGCCA GATGAAGCCA 
                       GAAGTGGAAA AGGCTGACAG TGTTCTGCAG AAGGCAATCC AGCAGAGTCC GGTGAGGCCA 
                       GAAGTCGAAA AGGCAGACAC TGTTTTGCAG AAGGCACTAC AGCAAAATAA GATGAAGCCA 
                       GAGGTGGAAA AGGCGGACAA AATTTTGCAG AAGGCAATGC AACAAAGCCC GATAAAGCCA 

                       TTGTTTACTT CCTACATGGC TGTGTTAGAT CAGTATGCAC GAAAGGGTGA CATCCATAAT 
                       ATGCCTAGCA CTTACATGCT TATTTTGGAT GAGTATGCAA GTAGGGGTGA CGTTCATGGT 
                       ATGTTTACCA CCTATTTGGC TATTTTAGAG CAGTATGCAA AGAGGGGTGA CGTCCATAAC 
                       ATGTTTTCTA CCTACCTAAC TATTTTGGAG CAGTATGCTA AGAGGGGTGA CATCCATAAC 
                       ATGTTTACCA CCTATTTGGA TATTTTAGAG CAGTATGCAA AGAGGGGTGA CGTCCATAAC 
                       ATATTTTCTA CCTACCTAAC TATTTTGGAA CAGTATGCTA ATAGGGGTGA CATCCATAAC 
                       ATATTTTCTT CCTATAATAC TCTTCTTGAG GAGTATTCTA AGAGGGGTGA CATCCATAAT 
                       ATGTTTACTA CTTTTATGAC TATTATGGAG CAGTATGCAA AGAGGGGCGA CGTCCATAAT 
                       ATGTTTAGTA CCTATATGGC TATTATGGAT CAGTATGCAA AGAGGGGTGA TATCCATAAT 

                       GCAGAAAAGA TTGTCTACAG AATGAGACAA GCTGGTTATA CCTCTCGGAT AAGCCTTCAC 
                       GCAGAAAGAG TTTTCTATAA TATGAGACCC CATGGTTATA CTTTTCGCTC AAACACATTC 
                       TCGGAGAAGA TTTTCCTTAA AATGAGACAA GCAGGTTATA CGTCCCGAAT AAGTCAGTTC 
                       TCGGAGAAGA TTTTCCTTAG AATGAAACAA GCTGATTATA CATCTAAAGC AAAGATGTAC 
                       TCGGAGAAGA TTTTCCTTAA AATGAGACAA GCTGGTTATA CGTCTCGAAT AAGTCAGTTC 
                       TCGGAGAAGA TTTTTCTTAG AATGAAACAA GCTGATTATC CATCTAAAGC AAAGATGTAC 
                       TCGGAAAAGA TCTTCTACAG AATGAAACAG GCTGGTTATA TATCTCGACT AAAGCAGTAC 
                       GCAGAGAAGA TTTTCTATAG ATTGAGACAA GCTAATTATA TTTCTAGAAT ATCTCCGTTC 
                       TCTGAAAAAA TGTTTCACCA GATGAGACAG TCTGGTTATG TGTCTCGGCT TCGGCAGTTC 

                       CAAGCTCTCG TTCAGGCTTA TATAAATGCC AAGAAACCAG CATATGGAGT GAGGGAGAGG 
                       CTAGCTCTAA TACAGGCTTA TATAAATGCA AAGCGTCCAG CATATGGGAT TAGAGAAAGG 
                       CAAGTTCTAA TACAGGCATA TGTAAACGCC AAGGTTCCAG CGTATGGAAT CAGAGAGAGG 
                       CAAGTTCTAA TGAATGCCTA TATAAATGCA AAGGTTCCAG CCTATGGGAT TAGGGACAGG 
                       AAAGTTCTAA TGCAGGCATA TGTAAACGCC AAGGTTCCAG CGTATGGGAT CAGAGAGAGG 
                       CAAGTTCTAA TGAATGCCTA TATAAATGCA AAGGTTCCAG CATATGGGAT TAGGGACAGG 
                       CAAATTCTTA TAGAGGCATA TAGGAGGGCC AATGTTCCAG CTTATGGGAT TAGGGACAGG 
                       CATGCTCTAG CACAGGCTTA TAAAAACGCC AAACTACCGG CATATGGGAT CAGGGAGAGG 
                       CAATGTCTAA TCCAGGCTTA CGTAAATGCC AAGGCTCCAG CTTATGGGAT TAAGGAGAGG 

                       ATGAAAGCTG ATAACATGTT CCCAAATAAA TTTATGGCAG CTCAGTTGAC TCAAGTTGAT 
                       ATCAAATCTG AGAACTTTAT TCCCAGTACA CAGCTCTGGA ACAAATTGGC TCAGGTTGAT 
                       ATTAAAGCTG ATAACCTATT TCCCAACAAA ACGTTGGCTA ACCAGTTGGC TCTAGTTGAT 
                       TTGAAAGCTG ATAGCATATA TCCCAATAGA AATTTGGTAA ACCAATTGGT TCAAGTTGAT 
                       ATGAAAGCTG ATAACCTATT TCCCAACAAA ACATTGGCTA ACCAGTTGTT TCTAGTTGAT 
                       TTGAGAGCTG ATAGTATATA TCCCAATAGA AATTTGGCAA ACCAGTTGGT TCAAGTTGAT 
                       TTGAAAGCAG ATAATGTATT TCCCAACAAA ACTTTGGCTA ACTTGTTGGT TCAAGTTGAT 
                       ATGAAAGCTG ATAACCTATT CCCCAACAAA GCTTTGGCTG ACCAGTTGGT GCAAGTTGAT 
                       ATGAAGGCAG ATAATATATT CCCAAATAGA GTAGTGGCAG GACAGTTAGC TCAGGTAGAT 

                       GCGTTC 
                       GCATTT 
                       GCATTT 
                       GGATTT 
                       GCATTT 
                       GGATTT 
                       GGATTT 
                       CCGTTT 
                       GCATTT 
