# Supplementary material for: Polyploidy Did Not Predate the Evolution of Nodulation in All Legumes
Source: PLoS One. 2010 Jul 16;5(7):e11630. doi: 10.1371/journal.pone.0011630 (PMC2905438; doi:10.1371/journal.pone.0011630)
Supplement: File S2 — Alignments and trees. Trimmed alignments and trees for all 1249 trees described in the paper. (2.55 MB GZ) [file pone.0011630.s005.gz › alncln3/cl10332.cln]

>Cf20609d
ATGGGTGGAGTGCCTCTAGAAAATGGTTCCCCTGCCATGGCATTGGCAGGGCCATACAAAAGTCAAGGACCAGCAATTACAAGAAGTGAGTCAGAGACAGAGACAAAGCCAAAGAAGAAGATTTGTTGTGCTTGTCCTGACACAAAAAGATTGAGAGATGAGTGCATAGTGGAGCATGGTGAAGCAGCTTGTACAAAGTGGATTGAGGCTCATCGTCAATGCCTTAGAGCCGAAGGATTCAATGTTTGA
>Glyma06g37250
ATGAGTGGTGCGCAACTGCAAAGTGCTTCCCCTGCCTTGACCATACAAGGGTCACAGAAAAATGTAGGTTCGGTGGCTGTGGCAACTGCT------GCAGAATCAAAGCCAAAGAAGAAAATCTGCTGTGCTTGCCCAGACACTAAAAGGTTGCGAGATGAATGCATAGTAGAGCATGGTGAATCAGCCTGTACAAAATGGATTGAGGCTCATCGACTGTGCCTCCGTGCTGAGGGATTCAATGTTTGA
>Glyma12g24860
ATGAGTGGTGCGCAACTGCAAAGTGCTTCCCCTGCCTTGATCATACAAGGGTCACAGAAAAATGAAGGTTCAGTGGCTGTGGCAACTGCT------GCAGAGTCAAAGCCAAAGAAGAAAATCTGCTGTGCTTGCCCGGACACTAAAAGGTTGCGAGATGAATGCATAGTAGAGCATGGTGAATCAGCCTGTACAAAGTGGATTGAGGCTCATCGACTGTGCCTCCGTGCTGAGGGATTCAATGTTTGA
>MtAC171778_4
TCGAACCAACCAACAGCACCAGCAGCATCAGCAACACCGGCAGCGCCAGTACGGCAGCAACAGCTGCAA-CATCAGCAACAGCATGTGAAGTGTCGAATGCACCGAAG---AAGAAGAAAATCTGTTGCGCTTGTCCTGACACGAAGAGGCTGCGAGATGAGTGCATAGTTGAACACGGGGAGGATGCTTGTGCCAAGTGGATTGA-------------------------------------------
>MtAC202589_19
TCGAACCAACCAACAGTAACAGCATCAACGGC------GGCAGCGCCAG------------------------CAACAGCAGCATGTGAAGTGTCGAATGCACCGAAG---AAGAAGAAAATCTGCTGCGCTTGTCCTGACACAAAGAGGCTGCGGGATGAGTGCATAGTGGAACACGGGGAGGATGCTTGTGCCAAGTGGATTGAAGCTCATCGAATTTGTCTTCGTGCTGAGGGATTCAATGTTTGA
>VvGSVIVP00027683001
ATGGGTGGTCTTCCTACTGAACAGCCCGCCTCTGCCTTAACTTTGGCAGGGTTGCAGCAAACGCGGGGATCTGAGCCTGT---------------------GTCGAAGCCCAAAAAGAAAATCTGCTGTGCCTGCCCTGATACTAAGAAGATCCGAGACGATTGCATTGTGGAGCATGGTGAAGCTGCTTGTGAAAAATGGATTGAAGCTCATCGTAGATGCCTTCGGGCTGAGGGGTTCAAAGTTTGA
