# Supplementary material for: Polyploidy Did Not Predate the Evolution of Nodulation in All Legumes
Source: PLoS One. 2010 Jul 16;5(7):e11630. doi: 10.1371/journal.pone.0011630 (PMC2905438; doi:10.1371/journal.pone.0011630)
Supplement: File S2 — Alignments and trees. Trimmed alignments and trees for all 1249 trees described in the paper. (2.55 MB GZ) [file pone.0011630.s005.gz › alncln3/cl10332.phy]

 6 249
Cf20609d               ATGGGTGGAG TGCCTCTAGA AAATGGTTCC CCTGCCATGG CATTGGCAGG GCCATACAAA 
Glyma06g37250          ATGAGTGGTG CGCAACTGCA AAGTGCTTCC CCTGCCTTGA CCATACAAGG GTCACAGAAA 
Glyma12g24860          ATGAGTGGTG CGCAACTGCA AAGTGCTTCC CCTGCCTTGA TCATACAAGG GTCACAGAAA 
MtAC171778_4           TCGAACCAAC CAACAGCACC AGCAGCATCA GCAACACCGG CAGCGCCAGT ACGGCAGCAA 
MtAC202589_19          TCGAACCAAC CAACAGTAAC AGCATCAACG GC------GG CAGCGCCAG- ---------- 
VvGSVIVP00027683001    ATGGGTGGTC TTCCTACTGA ACAGCCCGCC TCTGCCTTAA CTTTGGCAGG GTTGCAGCAA 

                       AGTCAAGGAC CAGCAATTAC AAGAAGTGAG TCAGAGACAG AGACAAAGCC AAAGAAGAAG 
                       AATGTAGGTT CGGTGGCTGT GGCAACTGCT ------GCAG AATCAAAGCC AAAGAAGAAA 
                       AATGAAGGTT CAGTGGCTGT GGCAACTGCT ------GCAG AGTCAAAGCC AAAGAAGAAA 
                       CAGCTGCAA- CATCAGCAAC AGCATGTGAA GTGTCGAATG CACCGAAG-- -AAGAAGAAA 
                       ---------- ---CAACAGC AGCATGTGAA GTGTCGAATG CACCGAAG-- -AAGAAGAAA 
                       ACGCGGGGAT CTGAGCCTGT ---------- ---------- -GTCGAAGCC CAAAAAGAAA 

                       ATTTGTTGTG CTTGTCCTGA CACAAAAAGA TTGAGAGATG AGTGCATAGT GGAGCATGGT 
                       ATCTGCTGTG CTTGCCCAGA CACTAAAAGG TTGCGAGATG AATGCATAGT AGAGCATGGT 
                       ATCTGCTGTG CTTGCCCGGA CACTAAAAGG TTGCGAGATG AATGCATAGT AGAGCATGGT 
                       ATCTGTTGCG CTTGTCCTGA CACGAAGAGG CTGCGAGATG AGTGCATAGT TGAACACGGG 
                       ATCTGCTGCG CTTGTCCTGA CACAAAGAGG CTGCGGGATG AGTGCATAGT GGAACACGGG 
                       ATCTGCTGTG CCTGCCCTGA TACTAAGAAG ATCCGAGACG ATTGCATTGT GGAGCATGGT 

                       GAAGCAGCTT GTACAAAGTG GATTGAGGCT CATCGTCAAT GCCTTAGAGC CGAAGGATTC 
                       GAATCAGCCT GTACAAAATG GATTGAGGCT CATCGACTGT GCCTCCGTGC TGAGGGATTC 
                       GAATCAGCCT GTACAAAGTG GATTGAGGCT CATCGACTGT GCCTCCGTGC TGAGGGATTC 
                       GAGGATGCTT GTGCCAAGTG GATTGA---- ---------- ---------- ---------- 
                       GAGGATGCTT GTGCCAAGTG GATTGAAGCT CATCGAATTT GTCTTCGTGC TGAGGGATTC 
                       GAAGCTGCTT GTGAAAAATG GATTGAAGCT CATCGTAGAT GCCTTCGGGC TGAGGGGTTC 

                       AATGTTTGA 
                       AATGTTTGA 
                       AATGTTTGA 
                       --------- 
                       AATGTTTGA 
                       AAAGTTTGA 
