# Supplementary material for: Polyploidy Did Not Predate the Evolution of Nodulation in All Legumes
Source: PLoS One. 2010 Jul 16;5(7):e11630. doi: 10.1371/journal.pone.0011630 (PMC2905438; doi:10.1371/journal.pone.0011630)
Supplement: File S2 — Alignments and trees. Trimmed alignments and trees for all 1249 trees described in the paper. (2.55 MB GZ) [file pone.0011630.s005.gz › alncln3/cl10390.cln]

>Cf11973d
CACAAGTGGCATATTTATGTTACTGGTCACAGTTTGGGTGGCGCATTGGCAACTCTGCTTGCTCTTGAGCTTTCTTCTAATCAACTAGCAAAGCAGGGAGTAATTTCTGTGACTATGTATAACTTCGGTTCTCCCAGGGTTGGCAACAAAAGATTTGCAGATGTTTACAATGAGAAAGTTAAAGATAGCTGGCGAGTTGTAAATCACAGAGATATTATACCTACAGTACCTCGGTTGATGGGTTATTGTCATGTGGCCCAACCTGTTTATCTTGCTGCAGGGGACTTAAGAAATGCTCTGGAAAATATGGAGATTTTGGGGGATGGTTACCAAGGTGATGTGATCGGGGAATCAACACCAGATGTTATAGTCAGTACATTCATGAAGGGTGAGAAAGAGCTTATTGAAAAATTATTACAAACTGAAATAAATATATTCCGTTCACTCAGAGATGGGAGTGGTCTTATGCAGCATATGGAGGATTTCTATTACATCACA
>Glyma10g26470
------ATGGCTTCTCTTCAATTCCGTTACGTTCTCTCTCTTCTTTCG---CCCTCGCTGATTCCGCTTCCCCAAGATTTTCTGGC--ACTTTCCCGCC------CCGTTTTCCGGGAAAATGCGCGCTTTCTCTCTCGCGCGGAGGAGGCGAGTTCTCTCAATCCGCTGCTGCTCCTCCAAAACCGGTTCGCAGCTTCAGCGAGTTCCTGTTCCCGAAGACATGACCGGC-ATCCGTTTGATATCAACCTCGCGGTGATTCTCGCGGGTTTCGCGTTCGAAGCGTACACTACTCCCCCT------------------------------------------------------------------------------------------------------------------------------------------------------------------------------------------------------
>Glyma10g26510
CACAAATGGCATGTTTATGTGACTGGTCATAGTTTGGGTGGTGCACTGGCAACCTTGCTTGCTCTTGAACTTTCATCTAATCAATTAGCAAAGCGGGGAGCAATTTCTATTACTATGTATAACTTCGGTTCTCCTAGGGTTGGTAACAAAAGATTTGCAGAAGTTTACAATGAGAGAGTTAAAGATAGCTGGCGAGTTGTGAATCACAGAGATATTATACCCACAGTTCCCCGATTAATGGGTTATTGTCATGTTGAGCGACCTGTATTTCTTGCTGCAGGGGTTTTAAGACATGCCCTAGAAAACAAAGATATTTTGGGAGATGGTTATGAAGGTGATGTTCTTGGGGAATCAACACCAGATGTTATAGTCAGTGAATTTTTGAAGGGTGAGAAGGAGCTTATTGAGAAGTTGTTACAAACTGAAATAAATATATTCCGCTCAATCAGAGATGGAAGTGCTCTGATGCAGCATATGGAGGATTTCTATTACATCACG
>Glyma10g26530
---ATTGTTCCGAATACTCATACTTTTGGGGAATTGATTAGTCGTGTGTGCAAGGTTGGGCAAATGGAGGTTTTGAAGATCTTGTTGAAGAGATGCAGAGTAAGGGGGTTGATTTGATAGTGTAATATTTAACATGATGATGGATG-----------------------------------------------------------------------------------------------------------------------------------CCAATAGGGTCTTAACTGTAATGGTAAAGAAAGGAGTGGCTCCAAATGTTATGACTTGCACTACGTTTATTGAATATATTGCAAAGAAGGAAACTTGCAGAAGTTGAGAGGTTCTTAA----------------------------------------------------------------------------AAA------------------------
>Glyma19g00920
GACATGCTTCTGAATCATCATCAAATCAATTTTTTTGGAGGAATTTTGCTAATGTTGTTAATTCTAGTATTCTCAAAAGCTAGGTCTATCTGTTCCTGAGAAATTTAAGTGGGATGGATTGAGTTT---TTAAACAAGATTGGTTCACAATCACAAAATATTGCAGAAAGCATTTATGTTCAATCTGGTCTTGCAATTCCCGGAGGCACAGATGATACAAATATAAAACAACAGCCAACCTGCTATTGCTGCATT--TCAGTCTTCAGTTCCAGAGGTCAAAAAAGCAACACA-GAATTTGATGAGGCAGA---CTGAGTCAATTTTAGGAGGTTTAATGCTTTTGACTGAACAGTTTCCAAAATAAAAGTGAAGGGCTTTGTTCAGAAGAGAGGATAATCAAAGAAGATTCTGCCAAAGCTAGAGGCAATGATATACAATATTCTACTAGTCAGATGTTTCCTAGCTCACAGAATGGATTAGTGTTGGATGATAAAA
>Glyma20g20890
CACAAATGGCATGTTTATGTGACTGGTCATAGTTTGGGTGGTGCATTGGCAACCTTGCTTGCTCTTGAACTTTCATCTAATCAATTAGCAAAGCGGGGAGCAATTTCTATTACTATGTATAACTTCGGTTCTCCCAGGGTTGGTAACAAAAGATTTGCAGAAGTTTACAATGAGAGAGTTAAAGATAGCTGGCGAGTTGTGAATCACAGAGATATTATACCTACGGTTCCCCGATTAATGGGTTATTGTCATGTTGAGCGACCTGTATTTCTTGCTGCAGG------------------GGAAAGCAAAGATATTTTGGGAGATGGTTATGAAGGTGATGTTCTCGGAGAATCAACACCGGATGTCATAGTCAGTGAATTTTTGAAGGGTGAGAAGGAGCTGATTGAGAAGTTGTTACAAACTGAAATAAATATATTCCGCTCAATCAGAGATGGAAGTGCTCTGATGCAGCATATGGAGGATTTCTATTACATCACG
>Glyma20g20910
TGCATTGTTCCGAATACTCA--CTTTTGGGGCATTGATTAGTGGTGTGTGCAAGGCTGGCCAAATGGAGGCTGCGGAGATCTTGTTGAAGAGATGCAGTGTAAGGGGGTTGATTTGAATGTGTAATATTTAACACGATGATGGATGGATATTGTAAAAGAGGGATGATGGATGAAGCTTTCAGGCTGCAAGATATCATGGAAAGGAAAGGGTTAGCGGATGTTTTACATACACATTCTTGCTAGTGGGCTGTGTAAATTGCACAG-GTATGAGGAAGCCAAGAGGGTGTTAAATGTGATGGTAGAGAAAGGAGTGGCTCCGAACGTTGTGACCTGCGCTACGTTTATTGAATATATTGCCAGGAAGGAAACTTGCAGAACCTGAGAGGTTCTTAAGGAATTAGAGAAAAGGGGAGTGGTGCCTAATATTGTTACGTATAACACTCTAATAGATGCGTATAGCAAGAATGAAAAA------------------------
>MtAC163324_30
TGTGAAACCAGTTTTTCCAGGTTTTACCA-GTTTTCATTGGTTTTCCAGTTCACTCCCCGTTTTTGTTGTAAACGGTTTTTATGGTAAACGGACCCGACATAGGTCCAGTTCCCGGTTCAACG-GCTGGTCCGTGAATACGGAGTCTGAGCTCGGTACCTCAATT---TGCTGTTCCTCGAAAACTGATTCTCAGATTGAAAAGAGTTCTAATGAGAAAAACATGAACGTC-CTCCGTTTGATATCAACCTTGCTGTTATTCTTGCTGGTTTCGCCTTTGAAGCTTACACTACTCCTCCTGAAAACTTGGGTAGGCGTGAAGTCGATGCTGCTGGTACCAAGACAATCTACTTTCTGAGGAATTTTTTCGGAAATTTATGATGGGCAAATCTTCATAAAGTTGAAAAAAGGATCCAGATTCCCCGCCATGGATCCATGGGGAACAAGTGATCCTTATGTGGTCGTACAGATGGGTTCTCAGACTGCTAAAAGCAATAT
>MtAC163324_33
------------------------------------------ATGGGAGCATCGATGCTGAATCCTGAAAGATAGGTGGAGATTTCAAGCAAGAGGTTCAAGTTCACAGTGGCTTTCTCGGGCATATGATTCAGTAAGGACAAGGATCATTTCTCTGATTCGACTTGCAATTGGTTATGTAGATGATCATTCTGAGTTC---ATC-CACAAATGGCATATTTATGTTACT--GGTCATAGTTTGGGTGGTGCATTGGCTACCTTG-----CTTGCTCTTGAACTTTCATCAAATCAATTAGCTAATGCT-ATATCATCCAAGATCCTATATAAGATAATGCTATTATATGTTCAGTAA--------------------------------------------------------------------------------------------------------------------------------------------
>MtAC163324_41
-----------------------ATGCCATATGATATATA-CATGGTAAAAACTGTATACAATATTGATTTATTGATTGATTTTTCGAACAGGCGGGGAGCGATTTCTTTTACTATGTATAATTTTGGTTCTCCTAGGGTTGGTAACAAAAGATTTGCAGAGGTTTACAATGAGAAAGTTAAAGATAGCTGGCGAATTGTGAATCACAGGGATATCATACCTACAATACCCCGGTTAATGGGTTATTGTCATGTCAATCAACCTTTATTTCTTGCTGCGGGAGTTTCAACAAATTCCTTAGAAAATAAAGATATTTTGGGAGATGGTTATGAAGGTGATGTTCTTGGGGAATCCACACCAGATGTCATAGTCAACGAATTTATGAAGGGTGAAATGGAACTTATTGAGAAGTTGTTACAGACTGAAATCAATATATTCCGCTCAATCAGAGATGGAAGTGCTTACATGCAGCATATGGAGGATTTCTATTACATCACG
>MtAC163324_55
GACATTGTTCCTAATGCGCATACGTATGGTGCCTTGATTGGTGGAGTGTGCAAGGCAGGTCAAATGGAAGCTGCTGAAATCTTGTTTTAGAGATGCAAAGTAAGGGAGTTGACCTAAATCTGTGATATTTAACACAACGATGGATGGTTACTGCAGACGAGGAAAGATGGATGAAGCTTTGAGGCTGCAAGCGATCATGGAAAAAAAAGGAATCGCAGATGTTTTACATACACATTCTTGCAAATGGGCTATGTAAATTGCACAG-GTATGATGAAGCAAAGTGTATTTTAAATTCAATGGTAGAGAAAGGTGTTAAACCAAATGTTGTGACTTTTACTATGTTTATCGAATATACTGCAAGGAAGGAAACTTGCTGAAGCTGAGAGGTTATTTAGGGATTGGAGAAAAAGGGAGAAGTGCCAAACATTATTACATATAACACTCTGATCGATGCGTATTGCAAGAAAGAAAAAGTGAAGCAAGCACATAAGATAAAA
>VvGSVIVP00020397001
CTCAAATGGCATGTGTATGTGACTGGTCATAGTTTAGGTGGTGCATTAGCCACCCTTCTTGCGCTTGAGCTTTCATCAAGTCAATTGGCAAAGCGTGGGGTAATTTCTGTGACTATGTATAACTTTGGATCTCCTAGAGTTGGAAACAAAAGATTTGCTGAAGTTTACAATGAGAAAGTTAAAGATAGTTGGAGAGTTGTAAATCATCGAGATATTATACCTACAGTTCCCCGCTTGATGGGTTACTGCCATGTTGCTCAACCTGTTTACCTAGCAGCTGGAGATATAAGAAATGCCTTGGAAAACATGGAGCTTTTGGGAGATGGTTACCAAGGTGATGTGATTGGAGAGTCAACACCTGATGTTCTTGTTAATGAATTTATGAAAGGTGAAAAGGAACTTATTGAAAGAATATTACACACCGAGATAAATATTTTCCGCTCAATCAGAGATGGAAGCGCGCTTATGCAGCATATGGAGGATTTCTATTACATTACA
