# Supplementary material for: Polyploidy Did Not Predate the Evolution of Nodulation in All Legumes
Source: PLoS One. 2010 Jul 16;5(7):e11630. doi: 10.1371/journal.pone.0011630 (PMC2905438; doi:10.1371/journal.pone.0011630)
Supplement: File S2 — Alignments and trees. Trimmed alignments and trees for all 1249 trees described in the paper. (2.55 MB GZ) [file pone.0011630.s005.gz › alncln3/cl10390.phy]

 12 498
Cf11973d               CACAAGTGGC ATATTTATGT TACTGGTCAC AGTTTGGGTG GCGCATTGGC AACTCTGCTT 
Glyma10g26470          ------ATGG CTTCTCTTCA ATTCCGTTAC GTTCTCTCTC TTCTTTCG-- -CCCTCGCTG 
Glyma10g26510          CACAAATGGC ATGTTTATGT GACTGGTCAT AGTTTGGGTG GTGCACTGGC AACCTTGCTT 
Glyma10g26530          ---ATTGTTC CGAATACTCA TACTTTTGGG GAATTGATTA GTCGTGTGTG CAAGGTTGGG 
Glyma19g00920          GACATGCTTC TGAATCATCA TCAAATCAAT TTTTTTGGAG GAATTTTGCT AATGTTGTTA 
Glyma20g20890          CACAAATGGC ATGTTTATGT GACTGGTCAT AGTTTGGGTG GTGCATTGGC AACCTTGCTT 
Glyma20g20910          TGCATTGTTC CGAATACTCA --CTTTTGGG GCATTGATTA GTGGTGTGTG CAAGGCTGGC 
MtAC163324_30          TGTGAAACCA GTTTTTCCAG GTTTTACCA- GTTTTCATTG GTTTTCCAGT TCACTCCCCG 
MtAC163324_33          ---------- ---------- ---------- ---------- --ATGGGAGC ATCGATGCTG 
MtAC163324_41          ---------- ---------- ---ATGCCAT ATGATATATA -CATGGTAAA AACTGTATAC 
MtAC163324_55          GACATTGTTC CTAATGCGCA TACGTATGGT GCCTTGATTG GTGGAGTGTG CAAGGCAGGT 
VvGSVIVP00020397001    CTCAAATGGC ATGTGTATGT GACTGGTCAT AGTTTAGGTG GTGCATTAGC CACCCTTCTT 

                       GCTCTTGAGC TTTCTTCTAA TCAACTAGCA AAGCAGGGAG TAATTTCTGT GACTATGTAT 
                       ATTCCGCTTC CCCAAGATTT TCTGGC--AC TTTCCCGCC- -----CCGTT TTCCGGGAAA 
                       GCTCTTGAAC TTTCATCTAA TCAATTAGCA AAGCGGGGAG CAATTTCTAT TACTATGTAT 
                       CAAATGGAGG TTTTGAAGAT CTTGTTGAAG AGATGCAGAG TAAGGGGGTT GATTTGATAG 
                       ATTCTAGTAT TCTCAAAAGC TAGGTCTATC TGTTCCTGAG AAATTTAAGT GGGATGGATT 
                       GCTCTTGAAC TTTCATCTAA TCAATTAGCA AAGCGGGGAG CAATTTCTAT TACTATGTAT 
                       CAAATGGAGG CTGCGGAGAT CTTGTTGAAG AGATGCAGTG TAAGGGGGTT GATTTGAATG 
                       TTTTTGTTGT AAACGGTTTT TATGGTAAAC GGACCCGACA TAGGTCCAGT TCCCGGTTCA 
                       AATCCTGAAA GATAGGTGGA GATTTCAAGC AAGAGGTTCA AGTTCACAGT GGCTTTCTCG 
                       AATATTGATT TATTGATTGA TTTTTCGAAC AGGCGGGGAG CGATTTCTTT TACTATGTAT 
                       CAAATGGAAG CTGCTGAAAT CTTGTTTTAG AGATGCAAAG TAAGGGAGTT GACCTAAATC 
                       GCGCTTGAGC TTTCATCAAG TCAATTGGCA AAGCGTGGGG TAATTTCTGT GACTATGTAT 

                       AACTTCGGTT CTCCCAGGGT TGGCAACAAA AGATTTGCAG ATGTTTACAA TGAGAAAGTT 
                       ATGCGCGCTT TCTCTCTCGC GCGGAGGAGG CGAGTTCTCT CAATCCGCTG CTGCTCCTCC 
                       AACTTCGGTT CTCCTAGGGT TGGTAACAAA AGATTTGCAG AAGTTTACAA TGAGAGAGTT 
                       TGTAATATTT AACATGATGA TGGATG---- ---------- ---------- ---------- 
                       GAGTTT---T TAAACAAGAT TGGTTCACAA TCACAAAATA TTGCAGAAAG CATTTATGTT 
                       AACTTCGGTT CTCCCAGGGT TGGTAACAAA AGATTTGCAG AAGTTTACAA TGAGAGAGTT 
                       TGTAATATTT AACACGATGA TGGATGGATA TTGTAAAAGA GGGATGATGG ATGAAGCTTT 
                       ACG-GCTGGT CCGTGAATAC GGAGTCTGAG CTCGGTACCT CAATT---TG CTGTTCCTCG 
                       GGCATATGAT TCAGTAAGGA CAAGGATCAT TTCTCTGATT CGACTTGCAA TTGGTTATGT 
                       AATTTTGGTT CTCCTAGGGT TGGTAACAAA AGATTTGCAG AGGTTTACAA TGAGAAAGTT 
                       TGTGATATTT AACACAACGA TGGATGGTTA CTGCAGACGA GGAAAGATGG ATGAAGCTTT 
                       AACTTTGGAT CTCCTAGAGT TGGAAACAAA AGATTTGCTG AAGTTTACAA TGAGAAAGTT 

                       AAAGATAGCT GGCGAGTTGT AAATCACAGA GATATTATAC CTACAGTACC TCGGTTGATG 
                       AAAACCGGTT CGCAGCTTCA GCGAGTTCCT GTTCCCGAAG ACATGACCGG C-ATCCGTTT 
                       AAAGATAGCT GGCGAGTTGT GAATCACAGA GATATTATAC CCACAGTTCC CCGATTAATG 
                       ---------- ---------- ---------- ---------- ---------- ---------- 
                       CAATCTGGTC TTGCAATTCC CGGAGGCACA GATGATACAA ATATAAAACA ACAGCCAACC 
                       AAAGATAGCT GGCGAGTTGT GAATCACAGA GATATTATAC CTACGGTTCC CCGATTAATG 
                       CAGGCTGCAA GATATCATGG AAAGGAAAGG GTTAGCGGAT GTTTTACATA CACATTCTTG 
                       AAAACTGATT CTCAGATTGA AAAGAGTTCT AATGAGAAAA ACATGAACGT C-CTCCGTTT 
                       AGATGATCAT TCTGAGTTC- --ATC-CACA AATGGCATAT TTATGTTACT --GGTCATAG 
                       AAAGATAGCT GGCGAATTGT GAATCACAGG GATATCATAC CTACAATACC CCGGTTAATG 
                       GAGGCTGCAA GCGATCATGG AAAAAAAAGG AATCGCAGAT GTTTTACATA CACATTCTTG 
                       AAAGATAGTT GGAGAGTTGT AAATCATCGA GATATTATAC CTACAGTTCC CCGCTTGATG 

                       GGTTATTGTC ATGTGGCCCA ACCTGTTTAT CTTGCTGCAG GGGACTTAAG AAATGCTCTG 
                       GATATCAACC TCGCGGTGAT TCTCGCGGGT TTCGCGTTCG AAGCGTACAC TACTCCCCCT 
                       GGTTATTGTC ATGTTGAGCG ACCTGTATTT CTTGCTGCAG GGGTTTTAAG ACATGCCCTA 
                       ---------- ---------- ---------- -------CCA ATAGGGTCTT AACTGTAATG 
                       TGCTATTGCT GCATT--TCA GTCTTCAGTT CCAGAGGTCA AAAAAGCAAC ACA-GAATTT 
                       GGTTATTGTC ATGTTGAGCG ACCTGTATTT CTTGCTGCAG G--------- ---------G 
                       CTAGTGGGCT GTGTAAATTG CACAG-GTAT GAGGAAGCCA AGAGGGTGTT AAATGTGATG 
                       GATATCAACC TTGCTGTTAT TCTTGCTGGT TTCGCCTTTG AAGCTTACAC TACTCCTCCT 
                       TTTGGGTGGT GCATTGGCTA CCTTG----- CTTGCTCTTG AACTTTCATC AAATCAATTA 
                       GGTTATTGTC ATGTCAATCA ACCTTTATTT CTTGCTGCGG GAGTTTCAAC AAATTCCTTA 
                       CAAATGGGCT ATGTAAATTG CACAG-GTAT GATGAAGCAA AGTGTATTTT AAATTCAATG 
                       GGTTACTGCC ATGTTGCTCA ACCTGTTTAC CTAGCAGCTG GAGATATAAG AAATGCCTTG 

                       GAAAATATGG AGATTTTGGG GGATGGTTAC CAAGGTGATG TGATCGGGGA ATCAACACCA 
                       ---------- ---------- ---------- ---------- ---------- ---------- 
                       GAAAACAAAG ATATTTTGGG AGATGGTTAT GAAGGTGATG TTCTTGGGGA ATCAACACCA 
                       GTAAAGAAAG GAGTGGCTCC AAATGTTATG ACTTGCACTA CGTTTATTGA ATATATTGCA 
                       GATGAGGCAG A---CTGAGT CAATTTTAGG AGGTTTAATG CTTTTGACTG AACAGTTTCC 
                       GAAAGCAAAG ATATTTTGGG AGATGGTTAT GAAGGTGATG TTCTCGGAGA ATCAACACCG 
                       GTAGAGAAAG GAGTGGCTCC GAACGTTGTG ACCTGCGCTA CGTTTATTGA ATATATTGCC 
                       GAAAACTTGG GTAGGCGTGA AGTCGATGCT GCTGGTACCA AGACAATCTA CTTTCTGAGG 
                       GCTAATGCT- ATATCATCCA AGATCCTATA TAAGATAATG CTATTATATG TTCAGTAA-- 
                       GAAAATAAAG ATATTTTGGG AGATGGTTAT GAAGGTGATG TTCTTGGGGA ATCCACACCA 
                       GTAGAGAAAG GTGTTAAACC AAATGTTGTG ACTTTTACTA TGTTTATCGA ATATACTGCA 
                       GAAAACATGG AGCTTTTGGG AGATGGTTAC CAAGGTGATG TGATTGGAGA GTCAACACCT 

                       GATGTTATAG TCAGTACATT CATGAAGGGT GAGAAAGAGC TTATTGAAAA ATTATTACAA 
                       ---------- ---------- ---------- ---------- ---------- ---------- 
                       GATGTTATAG TCAGTGAATT TTTGAAGGGT GAGAAGGAGC TTATTGAGAA GTTGTTACAA 
                       AAGAAGGAAA CTTGCAGAAG TTGAGAGGTT CTTAA----- ---------- ---------- 
                       AAAATAAAAG TGAAGGGCTT TGTTCAGAAG AGAGGATAAT CAAAGAAGAT TCTGCCAAAG 
                       GATGTCATAG TCAGTGAATT TTTGAAGGGT GAGAAGGAGC TGATTGAGAA GTTGTTACAA 
                       AGGAAGGAAA CTTGCAGAAC CTGAGAGGTT CTTAAGGAAT TAGAGAAAAG GGGAGTGGTG 
                       AATTTTTTCG GAAATTTATG ATGGGCAAAT CTTCATAAAG TTGAAAAAAG GATCCAGATT 
                       ---------- ---------- ---------- ---------- ---------- ---------- 
                       GATGTCATAG TCAACGAATT TATGAAGGGT GAAATGGAAC TTATTGAGAA GTTGTTACAG 
                       AGGAAGGAAA CTTGCTGAAG CTGAGAGGTT ATTTAGGGAT TGGAGAAAAA GGGAGAAGTG 
                       GATGTTCTTG TTAATGAATT TATGAAAGGT GAAAAGGAAC TTATTGAAAG AATATTACAC 

                       ACTGAAATAA ATATATTCCG TTCACTCAGA GATGGGAGTG GTCTTATGCA GCATATGGAG 
                       ---------- ---------- ---------- ---------- ---------- ---------- 
                       ACTGAAATAA ATATATTCCG CTCAATCAGA GATGGAAGTG CTCTGATGCA GCATATGGAG 
                       ---------- ---------- ---------- ---------- ---------- -AAA------ 
                       CTAGAGGCAA TGATATACAA TATTCTACTA GTCAGATGTT TCCTAGCTCA CAGAATGGAT 
                       ACTGAAATAA ATATATTCCG CTCAATCAGA GATGGAAGTG CTCTGATGCA GCATATGGAG 
                       CCTAATATTG TTACGTATAA CACTCTAATA GATGCGTATA GCAAGAATGA AAAA------ 
                       CCCCGCCATG GATCCATGGG GAACAAGTGA TCCTTATGTG GTCGTACAGA TGGGTTCTCA 
                       ---------- ---------- ---------- ---------- ---------- ---------- 
                       ACTGAAATCA ATATATTCCG CTCAATCAGA GATGGAAGTG CTTACATGCA GCATATGGAG 
                       CCAAACATTA TTACATATAA CACTCTGATC GATGCGTATT GCAAGAAAGA AAAAGTGAAG 
                       ACCGAGATAA ATATTTTCCG CTCAATCAGA GATGGAAGCG CGCTTATGCA GCATATGGAG 

                       GATTTCTATT ACATCACA 
                       ---------- -------- 
                       GATTTCTATT ACATCACG 
                       ---------- -------- 
                       TAGTGTTGGA TGATAAAA 
                       GATTTCTATT ACATCACG 
                       ---------- -------- 
                       GACTGCTAAA AGCAATAT 
                       ---------- -------- 
                       GATTTCTATT ACATCACG 
                       CAAGCACATA AGATAAAA 
                       GATTTCTATT ACATTACA 
