# Supplementary material for: Polyploidy Did Not Predate the Evolution of Nodulation in All Legumes
Source: PLoS One. 2010 Jul 16;5(7):e11630. doi: 10.1371/journal.pone.0011630 (PMC2905438; doi:10.1371/journal.pone.0011630)
Supplement: File S2 — Alignments and trees. Trimmed alignments and trees for all 1249 trees described in the paper. (2.55 MB GZ) [file pone.0011630.s005.gz › alncln3/cl10410.phy]

 5 963
Cf2939d                GTGGACAATG GGGGTGTGGT TGTGGATCTA TCACACTTTG GCCGGATAAG AGTCAGTGGA 
Glyma05g30270          GTGGACAATG GGGTTGTGGT TGTGGATCTT TCACACTTTG GTCGGATAAG AGTCAGTGGA 
Glyma08g13430          ---------- ---------- ---------- ---------- ---------- ---------- 
MtAC151674_1           GCAGACAATG GGGTTGTTGT TGTGGATCTT TCACACTTCG GCCGGATAAG AGTTAGTGGA 
VvGSVIVP00026481001    GTTGACAATG GGGTGGTGGT TGTGGACCTT TCTCATTTTG GTCGGATACG AGTCAGTGGA 

                       GAAGATCGAA TTCAGTTCCT TCACAACCAA AGTACAGCAA ACATTGAATG TCTACAGGCA 
                       GAAGATCGCA TTCAGTTCCT TCACAACCAG AGTACTGCAA ACTTCGAATC TCTACACGAA 
                       ---------- ---------- ---------- ---------- ---------- ---------- 
                       GATGATCGAG TTCAGTTCCT TCACAACCAG AGTACTGCAA ACTTTGAGGG TCTACAGGCA 
                       GACGACCGTA TTCAGTTCCT TCACAACCAA AGTACTGCAA ATTTCGAATG TCTTCAGGAA 

                       GGGCAAGGAT GTGACACTGT TTTTGTAACA CCAACAGCTC GAACAATAGA TATTGCACAT 
                       GGACAAGGAT GTGACACTGT TTTTGTAACA CCAACAGCTC GAACGATAGA TATCGCACAT 
                       ---------- ---------- ---------- ---------- ---------- ---------- 
                       GGGCAAGGAT GTGACACTGT TTTTGTAACA CCAACAGCTC GAACTATAGA TATTGCACAT 
                       GGACAGGGAT GTGATACTGT CTTTGTTACA CCAACAGCCA GAACAATAGA TGTTGCACAT 

                       GCATGGGTCA TGAAAAACGC AATCACGTTA GTTGTTTCAC CAGATACCTG TGGGACCATT 
                       GCATGGCTCA TGAAAAATGC GATAACATTA GTGGTTTCAC CAGAGACCTG TACAACCATT 
                       ---------- ---------- ---------- ---------- ---------- ---------- 
                       GCATGGATCA TGAAAAATGC AATAACGTTA GTGGTTTCAG CAGAGACTTC TAGGACCATT 
                       GCGTGGATTA TGAAAAATGC AGTCACATTG GTGGTCTCCC CAGTGACCTG TGGAAGCATA 

                       ACTGAAATGC TGAACAAGTA CATATTCTTT GCTGATAAGG TAGTGATCCA AGATATCACC 
                       ACTGAAATGC TGAACAAGTA CATATTTTTT GCTGATAAGG TAGAGATTCA AGACATAACT 
                       ---------- ---------- ---------- ---------- ---------- ---------- 
                       ACTGAAATGC TGAACAAGTA CATATTTTTT GCTGATAAGG TAGAGATTCA AGATATCACG 
                       ATTGAAATGC TTACAAAGTA CATATTTTTT GCCGACAAGG TAGAAATTCA AGACATCACC 

                       AAGCAAACTA GCTTTTTTGT TTTGGTGGGA CCTAAAAGTA ATCAAGTGAT GGAAAACTTG 
                       AAGCAAACCA GTTTTTTTGT TTTGGTGGGA CCCAAAAGTG GCCAAGTGAT GGAGAACTTG 
                       ---------- ---------- ---------- ---------- ---------- ---------- 
                       AAGCAAACCA GCTTATTTGT TTTGGCGGGA CCCAAAAGTG GCCAAGTGAT GGAAAGCTTG 
                       AAGAAAACAT CCTTCTTTGT TTTAGTGGGA CCAAAAAGCC ACCAAGTTAT GGAGGATTTA 

                       AACCTTGGGG ATCTTGTTGG AAAACCATAT GGCACACATA AACATTTCAA TGTTGATGGG 
                       AACCTTGGTG ATCTTGTTGG AAAACCATAT GGCACACATC TACATTTTAA TGTTGATAAG 
                       --TCCTCAC- CTTTCGACCT CTCTCCTCCT CCCATCGACC ATGATTTCCT GGTTGATAAG 
                       AACCTAGGTG ATCTTATTGG AAAACCATAT GGCACTCATC AACATTTTTA TGTTGATAAG 
                       AATCTTGGTG CTCTTGTTGG AAAGCCATAT GGCACCCATC AACATTTTAT GGTGAATGGG 

                       TTGCCTGTTA CTATAGGGGT TGGAAATATC ATTTCTGAAG AAGGCTTTTC CCTATTGATG 
                       CAGCCTATAA CTATAGGGGT TGGAAACATC ATTTCGGAAG ATGGTTTTTC ATTATTGATG 
                       CAGCCTGTAA CTTTAGGGGT TGGAAACATC ATTTCTGAAG ATGGTTTTTC ATTACTGATG 
                       CAGCCTATAA CTATAGGAGT TGGAAATATC ATTTCTGAAG GTGGTTTTTC ATTGATGATG 
                       ATGCCGATAA CTGTAGGAGT GGGAAATGCC ATCTCTGAAG ATGGATTTTC ATTTATGATG 

                       TCACCAGCTG CTGCTCCATC TGTCTGGAAA GCTATTCTTT CTCAAGGGGC TATCCCAATG 
                       TCTCCAGCCG CTGCTGCATC CATTTGGAAA GCTATTCTTA GTCAAGGAGC AATCCCAATG 
                       TCTCCAGGAG CTGCTCCATC CATTTGGAAA GCTATTCTTT CTCAAGGAGC AATCCCAATG 
                       TCTCCGGCAG CTGCTCCATC TGTCTGGAAA GCTATTCTTG CTCAAGGGGC TGTTGCAATG 
                       TCACCAGCTA TTGCCGGATC TGTCTGGAAA GCTCTTCTAA GTCAAGGTGC TATCCCCATG 

                       GGTTCTACGG CATGGGAAAA ATTACGGGTC ATTCGAGGAA GACCTTCTCC TGGAATGGAA 
                       GGTTCTAATG CATGGAATAA ATTACGGATT ATTCGAGGAA GGCCCACTCC CGGAATGGAG 
                       GGTTCTAATG CATGGAATAA ACTACGGTTT ATTCGAGGTA C-TGAATTGT TTAGATTATG 
                       GGTTCTAATG CTTGGAATAA GTTGCGGGTT ATCCAAGGAA GGCCTGCTCC TGGAATGGAG 
                       GGTTCTAATG CTTGGGAAAA ACTAAGGATT TTTCAAGGAA GACCAGCTCC TGGAAAAGAG 

                       CTAACTAAAG AATTCAATGT CCTAGAGGCC TATCTATGGA ACTCAATCTC TCTAAACAAG 
                       CTTACAAATG AATTCAATGT CCTGGAGGCC TGTCTATGGA ACTCGGTTTC TCTAAACAAG 
                       TGCAT----- ATTTCTATGT CTCTGAGTTA GTCTACTATA GCATACTAAC CTCTATGGAA 
                       CTCACAAACG AATTCAACGT CATGGAGGCC TGTCTATGGA ACTCAATTTC TCTAAACAAG 
                       CTTACCAATG AATTCAATGT CCTGGAGGCT GGTCTCTGGA ACTCAATTTC CCTTAACAAA 

                       GGTTGTTACA AGGGGCAGGA GACTATATCT AGGCTGATAA CTTATGACGG ACTCAAGCAG 
                       GGTTGTTACA AAGGTCAGGA GACTATATCT AGGCTCATAA CATATGATGG AATCAAGCAG 
                       CTCGGTTTCT CTAAATAAGG T----TTTTC AGGCTCATAA CAT--GATGG AATCAAGCAG 
                       GGTTGTTACA AAGGACAGGA GACTATAGCC AGGCTCATAA CATATGACGG AGTCAAACAA 
                       GGGTGTTACA AGGGACAAGA GACCATCTCT AGACTCATAA CATATGATGG TGTCAAGCAG 

                       AGATTATGGG GAATTCATCT TTCAGATGCT GCAGAACCTG GCAACATTAT TACAGTTGAT 
                       AGGTTATGGG GATTTCATCT TTCTGCTGCT GCAGAACCTG GCAGCATTAT TACAGTTGAT 
                       AGGTTATGGG GATCTCATCT TTCTGCTGCT GCAGAACCTG GCAGCATTAT TACAGTTGAT 
                       AGGTTATGGG GATTTCATCT TTCTGCAGCC GCAGAACCTG GTAGCATTAT TACTGTTGAT 
                       AGACTTTGGG GAATAAGCCT TTCAGGACCA GCAGAACCAG GCAGCCCTAT TACAGCCGAC 

                       GGGAAAAAGG TTGGAAAGTT GACAAGTTAT GCATCTGGAA GGAAGAAATC TGAGCATTTT 
                       GGGAAAAAGG T--GCTATAT AATTTCTTTT GA-------- ---------- ---------- 
                       GAGAAAAAGG TTGGAAAGTT AACCAGCTAC ACATCTGGAA GGAAGCAATC TGAACACTTT 
                       GGAAAAAAGG TTGGGAAATT GACTAGTTAC GCCTCTGGAA GGAAGCCATC GGAACACTTC 
                       GGGAAAAAGG TGGGGAAGCT AACTAGCTAT GCATGTGGAA GAACAGAATC TGAACATTTT 

                       GGATTGGGCT ACATTAAGCG GCAAGCTGCT TCAGAGGGAG ATACTGTAGT TGTTGGAGAC 
                       ---------- ---------- ---------- ---------- ---------- ---------- 
                       GGATTAGGTT ACATCAAGAG GCGAGCTGCT TCGGAAGGAG ACACTGTAAT TGTCCGTGAC 
                       GGATTAGGTT ACATCAAGAG GCAGACTGCT TCAGAAGGAG ACAGTGTAAT TGTTGGAGAC 
                       GGATTAGGCT ATATCAAGAG GCAAGCTGCT TCAAATGGCA ACACTGTGAT TGTTGGAGAT 

                       AACATAAATG GAATGGTGGT GGAAGTTCCT TTTCTCTCTA TGCAGCGACC ACCATCAGGA 
                       ---------- ---------- ---------- ---------- ---------- ---------- 
                       AACATCAAGG GAACAGTGGT GGAAGCACCT TTTCTTTCGC AGCTGCGCCC ACCATCTGCT 
                       AACATCATTG GAACAATAGT GGAAGCACCT TTTCTTTCTC AACAGCGTCC GCTATCTGGA 
                       AACATTGCTG GCACAGTGGT GGAAGTTCCT TTTCTTGCTT GGCAATCACC ACCATCAAAA 

                       AGC 
                       --- 
                       AGT 
                       AGT 
                       AGC 
