# Supplementary material for: Polyploidy Did Not Predate the Evolution of Nodulation in All Legumes
Source: PLoS One. 2010 Jul 16;5(7):e11630. doi: 10.1371/journal.pone.0011630 (PMC2905438; doi:10.1371/journal.pone.0011630)
Supplement: File S2 — Alignments and trees. Trimmed alignments and trees for all 1249 trees described in the paper. (2.55 MB GZ) [file pone.0011630.s005.gz › alncln3/cl10451.cln]

>Cf11123d
ATGTGTAACTCAGACGGTGAGTGCAGGCCATTAGGTTTCCTCTTAGGTCTTCCCTTCGCCTTCCTCTCTCTTCTCCTTTCCATCGTCGGTATCGTCATCTGGATCGTCGGATTGTTGTTGACATGTATTTGCCCTTGCTGTTTGTGCGTGACGGTGATAGTGGAGCTTGCTTTAGGGTTGGTCAAGGCTCCCTTACACGTCATGGAGTGGTTCACTTCTCAGATCCCTTGCTAA
>Glyma01g24890
------------------------------------------------------------------------------------ATGGATTTTGG--CCTGA----TTGAGCTGTTGTTGACATGCATGTGCCCTTGCTGCTTATGCATATCAGTAATAATGGAGTGTGCGTTGGAGTTGGTGAAGGCTCCACTATATGTTATGGAGTGGTAA---------------------
>Glyma06g04040
-------------------------------------------------------------------------ATGTTGTCATTTCCAATTTTGAAACATGGGT--TTTGGTTGTTGTTGACATACATATGCCCTTGCTGCTTGTGCATAACAGTAATAGTGGAGTGTGCGTTGGAGTTGAGGAAGGCTCCATTGCATGTTATGGAGTGGTAA---------------------
>Glyma12g14320
ATGTGCAACTCAGACGGAGATTGCAGGTCATTGGGTTTTCTGCTGGGTCTTCCCTTTGCCTTTCTCTCCCTCCTCCTCTCAATCGTTGGTCTAATTGTATGGATTGTTGGATTGTTGCTGACATGCATATGCCCCTGCTGCTTGTGCCTGACCGTAATAGTGGAGCTTGCGTTAGCATTGGTGAAGGCTCCACTGCATGTCATGGAGTGGTTCACTTCTCAGATCCCTTGCTGA
>Glyma12g33690
ATGTGCAACTCAGATGGTGATTGCAGACCCTTGGGCTTTCTCTTGGGTCTCCCCTTCGCTTTTCTCGCCCTCCTCGTCTCGGTCGTTGGCCTCGTCGTGTGGATCGTTGGGTTGTTGTTGACATGCATATGCCCCTGCTGCTTGTGCATAACTGTAATAGTGGAGTGTGCGTTGGAGTTGGTGAAGGCTCCACTGCATGTTATGGAGTGGTGCACCTCTCAGATCCCTTGTTAG
>Glyma13g36800
ATGTGCAACTCAGATGGTGATTGCAGGCCCTTGGGTTTTCTCTTGGGTCTTCCCTTCGCCTTTCTCGCCCTCCTCGTCTCAATCGTTGGCCTCGTCGTCTGGATAGTTGGGCTGTTGTTGACATGCATATGCCCTTGCTGCTTGTGCGTAACAGTAATAGTGGAGTGTGCGTTGGAGTTGGTGAAGGCTCCACTGCATGTTATGGAGTGGTGCACCTCTCAGATCCCTTGTTAG
>MtAC135231_3
ATGTGCAATTCAGAAGGTGAATGCAGACCATTGGGTTTTCTATTAGGTCTTCCTTTCGCCTTTCTCTGTCTCCTCATCTCAATCGTTGGTGTACTCATCTGGATTGTCGGATTGGCGCTTACTTGTATATGTCCTTGTTGTTTGTGTTTAACTATAATAGTGGAGCTTGCGCTTGAATTGGTCAAAGCTCCATTGCATGTCATGGAGTGGTTCACCTCTAAGATCCCCTGCTGA
>VvGSVIVP00018703001
GTGTGCGACGGAGATTGCA------GGCCCTTGGGGTTTCTATTAGGCCTTCCCTTCGCTTTCCTCTCTCTCCTCATCTCCATCATCGGCGTCGTCATCTGGATCGTCGGGTTGTTGTTGACGTGCATATGCCCCTGTTGCTTGTGCGTGACGGTACTAGTAGAGCTTGCGCTGGAGCTGATCAAGGCCCCCATTCATGTGATGGAGTGGTTCACATCTCAGATCCCTTGTTAG
>VvGSVIVP00035908001
GTGTGCGGTGACGATTGTGAATGCCGGCCTCTGGGCTTTCTCCTGGGTCTCCCCTTCGCCTTCCTCTCCCTCCTCCTTTCCATCATCGGAGTCATTATCTGGATCATTGGGTTGGCCTTGACTTGCATATGCCCGTGTTGCCTGTGCGTGACGATCATAGTGGAGCTGGCTCTGGGGTTGATCAAGGCTCCAATCCATGTGATGAAGTGGTTCACCACCAAGATCCCCTGTTAG
