# Supplementary material for: Polyploidy Did Not Predate the Evolution of Nodulation in All Legumes
Source: PLoS One. 2010 Jul 16;5(7):e11630. doi: 10.1371/journal.pone.0011630 (PMC2905438; doi:10.1371/journal.pone.0011630)
Supplement: File S2 — Alignments and trees. Trimmed alignments and trees for all 1249 trees described in the paper. (2.55 MB GZ) [file pone.0011630.s005.gz › alncln3/cl10451.phy]

 9 234
Cf11123d               ATGTGTAACT CAGACGGTGA GTGCAGGCCA TTAGGTTTCC TCTTAGGTCT TCCCTTCGCC 
Glyma01g24890          ---------- ---------- ---------- ---------- ---------- ---------- 
Glyma06g04040          ---------- ---------- ---------- ---------- ---------- ---------- 
Glyma12g14320          ATGTGCAACT CAGACGGAGA TTGCAGGTCA TTGGGTTTTC TGCTGGGTCT TCCCTTTGCC 
Glyma12g33690          ATGTGCAACT CAGATGGTGA TTGCAGACCC TTGGGCTTTC TCTTGGGTCT CCCCTTCGCT 
Glyma13g36800          ATGTGCAACT CAGATGGTGA TTGCAGGCCC TTGGGTTTTC TCTTGGGTCT TCCCTTCGCC 
MtAC135231_3           ATGTGCAATT CAGAAGGTGA ATGCAGACCA TTGGGTTTTC TATTAGGTCT TCCTTTCGCC 
VvGSVIVP00018703001    GTGTGCGACG GAGATTGCA- -----GGCCC TTGGGGTTTC TATTAGGCCT TCCCTTCGCT 
VvGSVIVP00035908001    GTGTGCGGTG ACGATTGTGA ATGCCGGCCT CTGGGCTTTC TCCTGGGTCT CCCCTTCGCC 

                       TTCCTCTCTC TTCTCCTTTC CATCGTCGGT ATCGTCATCT GGATCGTCGG ATTGTTGTTG 
                       ---------- ---------- ----ATGGAT TTTGG--CCT GA----TTGA GCTGTTGTTG 
                       ---------- ---ATGTTGT CATTTCCAAT TTTGAAACAT GGGT--TTTG GTTGTTGTTG 
                       TTTCTCTCCC TCCTCCTCTC AATCGTTGGT CTAATTGTAT GGATTGTTGG ATTGTTGCTG 
                       TTTCTCGCCC TCCTCGTCTC GGTCGTTGGC CTCGTCGTGT GGATCGTTGG GTTGTTGTTG 
                       TTTCTCGCCC TCCTCGTCTC AATCGTTGGC CTCGTCGTCT GGATAGTTGG GCTGTTGTTG 
                       TTTCTCTGTC TCCTCATCTC AATCGTTGGT GTACTCATCT GGATTGTCGG ATTGGCGCTT 
                       TTCCTCTCTC TCCTCATCTC CATCATCGGC GTCGTCATCT GGATCGTCGG GTTGTTGTTG 
                       TTCCTCTCCC TCCTCCTTTC CATCATCGGA GTCATTATCT GGATCATTGG GTTGGCCTTG 

                       ACATGTATTT GCCCTTGCTG TTTGTGCGTG ACGGTGATAG TGGAGCTTGC TTTAGGGTTG 
                       ACATGCATGT GCCCTTGCTG CTTATGCATA TCAGTAATAA TGGAGTGTGC GTTGGAGTTG 
                       ACATACATAT GCCCTTGCTG CTTGTGCATA ACAGTAATAG TGGAGTGTGC GTTGGAGTTG 
                       ACATGCATAT GCCCCTGCTG CTTGTGCCTG ACCGTAATAG TGGAGCTTGC GTTAGCATTG 
                       ACATGCATAT GCCCCTGCTG CTTGTGCATA ACTGTAATAG TGGAGTGTGC GTTGGAGTTG 
                       ACATGCATAT GCCCTTGCTG CTTGTGCGTA ACAGTAATAG TGGAGTGTGC GTTGGAGTTG 
                       ACTTGTATAT GTCCTTGTTG TTTGTGTTTA ACTATAATAG TGGAGCTTGC GCTTGAATTG 
                       ACGTGCATAT GCCCCTGTTG CTTGTGCGTG ACGGTACTAG TAGAGCTTGC GCTGGAGCTG 
                       ACTTGCATAT GCCCGTGTTG CCTGTGCGTG ACGATCATAG TGGAGCTGGC TCTGGGGTTG 

                       GTCAAGGCTC CCTTACACGT CATGGAGTGG TTCACTTCTC AGATCCCTTG CTAA 
                       GTGAAGGCTC CACTATATGT TATGGAGTGG TAA------- ---------- ---- 
                       AGGAAGGCTC CATTGCATGT TATGGAGTGG TAA------- ---------- ---- 
                       GTGAAGGCTC CACTGCATGT CATGGAGTGG TTCACTTCTC AGATCCCTTG CTGA 
                       GTGAAGGCTC CACTGCATGT TATGGAGTGG TGCACCTCTC AGATCCCTTG TTAG 
                       GTGAAGGCTC CACTGCATGT TATGGAGTGG TGCACCTCTC AGATCCCTTG TTAG 
                       GTCAAAGCTC CATTGCATGT CATGGAGTGG TTCACCTCTA AGATCCCCTG CTGA 
                       ATCAAGGCCC CCATTCATGT GATGGAGTGG TTCACATCTC AGATCCCTTG TTAG 
                       ATCAAGGCTC CAATCCATGT GATGAAGTGG TTCACCACCA AGATCCCCTG TTAG 
