# Supplementary material for: Polyploidy Did Not Predate the Evolution of Nodulation in All Legumes
Source: PLoS One. 2010 Jul 16;5(7):e11630. doi: 10.1371/journal.pone.0011630 (PMC2905438; doi:10.1371/journal.pone.0011630)
Supplement: File S2 — Alignments and trees. Trimmed alignments and trees for all 1249 trees described in the paper. (2.55 MB GZ) [file pone.0011630.s005.gz › alncln3/cl10454.cln]

>Cf2827d
GAGAATTCTGCGTTTGTGAACACGCGTGTGGATTGGAAGGAAACCCCAGAAGCTCACGTG
TTCAAGGCTGATCTTCCTGGGCTGAAGAAGGAGGAGGTGAAGGTCGAGCTTGAAGATGAC
CGAGTGCTTCAGATTAGCGGAGAGAGGAACGTCGAGAAAGAAGACAAGAACGACAAATGG
CATAGGGTTGAGAGAAGCAGTGGCAAATTCACGAGGAGATTCAGATTGCCGGAGAATGCC
AAGATGGATCAGGTCAAGGCTTCCATGGAGAATGGGGTTCTCACTGTCACTGTTCCTAAG
GAAGAGGTGAAGAAGCCTGAGGTTAAGGCCATTGAGATTTCTGGTTGA
>Glyma01g26570
GAGGTTTCCGCCTTCGTGAACGCACGTGTGGACTGGAAGGAAACCCCGGAGTCGCATGTG
TTCAAGGCGGACTTGCCGGGGCTGAAGAAGGAGGAGGTGAAGGTGGAGGTGGAGGAAGGG
CGCGTGTTGAACATCAGCGGAGAGAGGAGCGTCGAGAAAGAGGACAAGAATGAGAAGTGG
CACCGCGTCGAAAGGGGTCGTGGAAAGTTCCAGAGGAAGTTCTGGTTGCCTGAGGATGCC
AAAGTTGATGAAGTGAAGGCCTCTATGGAGAATGGAGTGCTCACTGTTATTGTTCCTAAG
GTGCCGGACAAGAAGCCTGAGGTAAAGACCATTGAGATCAGTGGTTGA
>Glyma02g42000
GAAAGTAGTGCCATAGCCAACACTCGCGTGGACTGGAAGGAGACACCGCAGGCTCACGTG
TTCAGCGTTGACCTTCCCGGGTTGAAGAAGGAGGATGTCAAGGTCGAAGTTGAAGACGGA
AGGGTGCTGCAGATTAGTGGTGAGAAAACCAAAGAACAAGAACAGAAAGATGATAGGTGG
CACCGCATTGAAAGAAGCACTGGGAAGTTCATGAGGAGGTTCAGGCTTCCCGAGAATGCT
AAAATGGATCAGGTCAAAGCTGCTATGGAGAATGGGGTGCTGACTGTTACTGTGCCCAAG
GAAGAACAGAAGAAGCCTCAAGTCAAGTCTATTCAAATCTCTGGTTAA
>Glyma04g38530
GAAAATTCTGCGTTCGTGAACACCCGATTGGATTGGAAGGAGACCCCAGAAGCCCACGTG
TTCAAGGTTGATATTCCGGGGCTGAAGAAGGAACAAGTGAAGGTGGAGATTGAAGATGAC
AAGGTTCTTCGGATAAGCGGAGAGAGGAG-------------------------------
-----CGTGGAGCGCAGTAGTGCTAAGTTCTTGAGGAAGTTCAGATTGCCAGAAAACACT
AAATTTGATCAAGTTAAGGCTTCTATGGAAAATGGGGTTCTCACTGTCACTCTTCCAAAG
GAAGAGGTCAAGAAGCCTGATGTTAAGGCTGTGCAAATTTCTGGTTGA
>Glyma05g14830
---AATTCATCATTTGAGAACACTACGATTGACTGGAAAGAGACCCCAGAAGCACACTTG
A-CAAGGCTGATATGGCAAGG---------------------------------------
----TCTTGTAGATA----------------TTGAGAAGGAAGACAAGAACGGCACATGG
CATCACGTGGAGCATAATAGTGGCAACTTCATGAGAAGATTCATGCTGCCAAAAAATGCT
AAGACGAATCAGATCAAGGCATAA------------------------------------
------------------------------------------------
>Glyma05g14850
GAGAATTCAGCATTTGTGAACACAAGTATTGACCGGAAAGAAACTCAAGAAGCTCACGTG
TTCAAGGCTGATGTGCCAAGGCTTAAGAAAGACGAATTGAAGGTGGAAGTTGAGGATCAC
AGGGTCCTCCAAATAAGTGGAAAAAGGAACCTTGAGAAAGAAGACAAGAATGACACGTGG
CATCATGTGGAGCGTAGCAGTGGCAAGTTCATGAGAAGATTAAGGTTACCAGAAAATGCT
AAGATGGATCAGATCGAGGCATCCATGGAAAATGGGGTTCTCACTGTTACTATTTCTAAG
GAAGAAATGAAGAAGCCAGAAACCAAAGCAGCTGAAATATCCGGTTAA
>Glyma06g16490
GAAGATTCAGCTTTCTTGAAAACACGAGTGGATTGGAAGGAGACCCCAGAAGCGCACGTG
TTCAAGGCTGATATTCCGGGGCTGAAGAAGGAGCAAGTGAAAGTGGAGATTGAAGATGAC
AAGGTTCTTCAGATAAGCGGAGAGAGGAGTGTTGAGAAAGAAGACAAGAACGATAAGTGG
CACCGCGTGGAGCGTAGCAGTGGTAAGTTCTTGAGGAAGTTCAGATTGCCAGAAAACGCT
AAAGTCGATCAAGTTAAGGCTTCTATTGAAAATGGGGTTCTCACTGTCACCGTTCCAAAG
GAAGAGGTCAAAAAACCTGATGTTAAGGCCGTGCAAATCTCTGGTTAA
>Glyma07g32030
GAAAATTTAGCATTTGTAAGCACTCGTGTGGATTGGAAGGAGACTCCAGAAGCGCACGTG
TTGAAGGCAGATATTCCAGGGCTGAAGAAGGAGGAAGTGAAGGTGCAGATTGAAGATGAT
AGGGTTCTTCAGATAAGCGGAGAGAGGAACCTTGAGAAGGAAGACAAGAACGACACGTGG
CATCGCGTGGAGCGTAGCAGCGGCAAGTTCATGAGGAGGTTCAGGTTGCCGGAGAATGTT
AAAGTGGAGCAAGTGAAGGCTTCTATGGAAAATGGTGTTCTCACTGTTACTGTTCCCAAG
AAAGAGGTTAAGAAGCCTGATGTTAAAGCCATAGAAATCTCTGCTTAA
>Glyma07g32050
GAAAATTCAGCATTTGTGAGCACCCGTGTGGACTGGAAGGAGACCCCAGAGGCGCACGTG
TTCAAGGCAGATATTCCAGGACTGAAGAAGGAGGAAGTGAAGGTGCAGATTGAAGACGAT
AAGGTTCTTCATATAAGCGGAGAGAGGAACGTTGAGAAGGAAGATAAGAACGACACGTGG
CATCGAGTGGAGCGTAGCAGTGGCAAGTTCATGAGAAGGTTCAGATTGCCGGAGAACGCT
AAAGTGGAGCAAGTGAAGGCTTCTATGGAAAATGGGGTTCTTACTGTCACTGTCCCCAAG
GAAGAGGTTAAGAAGCCTGATGTTAAGGCCATAGAAATCTCTGGTTAA
>Glyma07g32070
GAAAATTCTGCATCTGTGAACACTCGTGTGGATTGGAAAGAAACCCCAGAAGCACACGTG
TTCAAGGCTGATATTCCAGGGCTGAAGAAGGAGGAAGTGAAGGTGGAAATTGAAGATGAT
AGGGTTCTTCAGATAAGCGGAGAGAGGAACCTTGAGAAGGAAGATAAGAACGACACGTGG
CATCGCCTGGAGCGTAGCAGTGGCAAGTTCATGAGGAGGTTCAGGTTGCCGGAGAATGCT
AAAGTGGAGCAAGTGAAGGCTTCTATGGAAAATGGGGTTCTTACTGTCACTGTTCCCAAG
GAAGAGGTTAAGAAGCCTGATGTTAAGGCCATTGAAATCTCTGGTTAA
>Glyma07g32090
GAAAATTCTGCATTTGTGAACACTCGTGTGGATTGGAAAGAAACCCCAGAAGCACACGTG
TTCGAGGCTGATATTCCAGGGCTGAAGAAGGAGGAAGTGAAGGTGCAGATTGAAGATGAT
AGGGTTCTTCAGATAAGCGGAGAGAGGAACCTTGAGAAGGAAGACAAGAACGACACGTGG
CATCGCGTGGAGCGTAGCAGCGGCAACTTCATGAGGAGGTTCAGGTTGCCGGAGAATGCT
AAAGTGGAGCAAGTGAAGGCTTCTATGGAAAATGGTGTTCTCACAGTTACCGTTCCCAAA
GAAGAGGTTAAGAAGCCTGATGTTAAGGCCATTGAAATCTCTGGTTAA
>Glyma07g32110
GAAAATTCTGCATTTGTGAGCACTCGGGTGGATTGGAAGGAGACCCCAGAAGCACACGTG
CTCAAGGCAGATATTCCAGGGCTGAAGAAAGAGGAAGTGAAGGTGCAGATTGAAGATGAT
AGGGTTCTTCAGATAAGCGGAGAGAGGAACCTTGAGAAGGAAGATAAGAACGACACGTGG
CATCGAGTGGAGCGTAGCAGTGGCAAGTTCATGAGAAGGTTCAGATTGCCGGAGAATGCT
AAAGTGGAGCAAGTGAAGGCTTCTATGGAAAATGGGGTTCTCACTGTTACTGTTCCCAAG
GAAGAGATTAAGAAGCCTGATGTTAAAGCCATAGAAATCTCTGCTTAA
>Glyma08g07330
GAAAATTCAGCCTTTGTGAGCACACGAGTGGATTGGAAGGAGACACCAGAAGCACACGTG
TTCAAGGCTGATATTCCAGGGCTGAAGAAGGAGGAAGTGAAGCTGGAGATTCAAGATGAC
AGAGTTCTTCAGATAAGCGGAGAGAGGAATGTTGAAAAAGAAGACAAGAATGATACGTGG
CATCGCGTGGAGCGAAGCAGTGGTAAGTTCATGAGGAGGTTTAGATTGCCGGAGAATGCT
AAAGTGGATCAAGTTAAGGCTTCCATGGAAAATGGGGTTCTCACTGTAACTGTTCCTAAG
GAAGAGATTAAGAAGCCTGATGTTAAGGCCATTGACATCTCTGGTTAA
>Glyma08g07340
GAAAATTCAGCGTTTGTGAGCACACGAGTGGATTGGAAGGAGACACCAGAAGCACACGTG
TTCAAGGCTGATATTCCAGGGCTGAAGAAGGAGGAAGTGAAGCTGGAGATTCAAGATGAC
AGAATTCTTCAGATAAGTGGAGAGAGGAACGTTGAGAAGGAAGACAAGAACGACACGTGG
CACCGCGTGGAGCGAAGCAGTGGTAAGTTCATGAGGAGTTTCAGATTGCCAGATAATGCT
AAAGTGGATCAAGTTAAGGCTTCCATGGAAAATGGGGTTCTCACTGTAACTGTTCCAAAG
GAAGAGATTAAGAAGCCTGATGTTAAGGCCATAGAAATTTCTGGTTAA
>Glyma08g07350
GAAAATTCAGCGTTTGTGAGCACACGAGTGGATTGGAAGGAGACACCAGAAGCACACGTG
TTCAAGGCTGATATTCCAGGGCTGAAGAAGGAGGAAGTGAAGCTGGAGATTCAAGATGGC
AGAGTTCTTCAGATAAGCGGAGAGAGGAATGTTGAAAAAGAAGACAAGAATGATACGTGG
CATCGCGTGGAGCGAAGCAGTGGCAAGTTGGTGAGGAGGTTTAGATTGCCGGAGAATGCT
AAAGTGGACCAAGTGAAGGCTTCCATGGAAAATGGGGTTCTCACTGTAACTGTTCCTAAG
GAAGAGATTAAGAAGCCTGATGTTAAGGCCATAGACATCTCTGGTTAA
>Glyma13g24430
------------------------------------------------------------
------------------------------GAACATGTCAAGGTGGAAATTGAAGATGAT
AGGGTTCTTCAGATAAGCGGAGAGAGGAACGTTGAGAAGAAAGACAAGAACGACACGTGG
CATCACGTGGAGCGTAGCAGTGGTAAGTTCATGAGAAGATTCACATTACAGGAGAATGCA
AAAGTGAATGAAGTGAAGGCTTCTATGGAGAATGGGGTCCACACTGTCACT---------
------------------------------------------------
>Glyma13g24440
GAAAATTCTGCATTCGTGAGCACTCGTGTGGATTGGAAGGAAACCCCAGAGGCACACGTG
TTCAAGGCTGATATTCCAGGGCTGAAGAAAGAGGAAGTCAAGGTTCAGATTGAAGATGAT
AGGGTTCTTCAGATTAGCGGAGAGAGGAACGTTGAGAAGGAAGACAAGAACGACACGTGG
CATCGCGTGGAGCGTAGCAGTGGTAAGTTCGTGAGAAGGTTCAGATTGCCGGAGAATGCA
AAAGTGAATGAAGTGAAGGCTTCTATGGAAAATGGGGTTCTCACTGTCACTGTTCCTAAG
GAAGAGGTTAAGAAGCCTGATGTCAAGGCCATTGAAATCTCTGGTTGA
>Glyma13g24460
GAAAATTCTGCATTTGTGAACACACGTGTGGATTGGAAGGAGACCCAAGAGGCACACGTG
CTCAAGGCTGATATTCCAGGGCTGAAGAAAGAGGAAGTGAAGGTTCAGATTGAAGATGAT
AGGGTTCTTCAGATTAGCGGAGAGAGGAACGTTGAGAAGGAAGACAAGAACGACACGTGG
CATCGCGTGGAGCGTAGCAGTGGAAAGTTCATGAGAAGGTTCAGATTGCCAGAGAATGCA
AAAGTGGAGCAAGTAAAGGCTTGTATGGAAAATGGGGTTCTCACTGTTACTATTCCAAAG
GAAGAGGTTAAGAAGTCTGATGTTAAGCCTATAGAAATCTCTGGTTAA
>Glyma13g24480
GAAAATTCTGCATTCGTGAGCACTCGTGTGGATTGGAAGGAGACCCCAGAGGCACACGTG
TTCAAGGCTGATATTCCAGGGCTGAAGAAAGAGGAAGTCAAGGTTCAGATTGAAGATGAT
AGGGTTCTTCAGATTAGCGGAGAGAGGAACGTTGAAAAGGAAGACAAGAACGACACGTGG
CATCGCGTGGAGCGTAGCAGTGGTAAGTTCACGAGAAGGTTCAGATTGCCGGAGAATGCA
AAAGTGAATGAAGTGAAGGCTTCTATGGAAAATGGGGTTCTCACTGTCACTGTTCCTAAG
GAAGAGGTTAAGAAGCCTGATGTTAAGGCCATTGAAATCTCTGGTTGA
>Glyma13g24490
GAAAATTCTGCATTCGTGAGCACTCGTGTGGATTGGAAGGAGACCCCAGAAGCACACGTA
TTCAAGGCTGATATTCCAGGGCTGAAGAAGGAGGAAGTGAAGGTTCAGATTGAAGATGAT
AAGGTTCTTCAGATAAGCGGAGAGAGGAACGTTGAGAAGGAAGATAGGAATAACACGTGG
CATCGCGTGGAGCGTAGCAGCGGCAAGTTCATGAGGAGGTTCAGATTGCCGGAGAATGCA
AAAGTGGATAAAGTGAAGGCTTCTATGGAAAATGGGGTTCTCACTGTCACTGTTCCCAAG
GAAGAGGTTAAGAAGGCTGATGTGAAGAACATTCAAATCTCTGGTTAA
>Glyma13g24510
GAAAATTCTGCGTTTGTGAGCACTCGTGTGGATTGGAAGGAGACCCCAGAGGCGCACGTG
TTCAAGGCCGATATTCCCGGGCTGAAGAAGGAGGAAGTGAAGGTGCAGATTGAAGATGAT
AAGGTGCTTCAGATCAGCGGAGAGAGGAACGTTGAGAATGAAGATAAGAACGACACGTGG
CATCGCGTGGAGCGTAGCAGTGGAAAGTTCATGAGGAGGTTCAGATTGCCGGAGAATGCA
AAAGTGAATGAAGTGAAGGCTTCTATGGAAAATGGGGTTCTTACTGTTACTGTTCCTAAG
AAAGAGGTTAAGAATCATGATGTTAAGGCCATAGAAATCTCTGGTTAA
>Glyma14g06900
GAAAGCAGTGCCATAGCCAACACTCGCGTGGACTGGAAGGAGACTCCGGCGGCTCACGTG
TTCAACGTTGATCTTCCCGGGTTGAAGAAGGAGGAAGTGAAGGTTGAAGTTGAAGATGGG
AGGGTGCTGCAGATTAGTGGTGAGAGGACCAAAGAACAAGAACAGAAAGATGATAGGTGG
CACCGCGTTGAAAGAAGCACTGGGAAGTTCATGAGGAGGTTCAGGCTTCCCGAGAATGCC
AAAATGGATCAGGTCAAGGCTGCTATGGAGAATGGAGTGCTAACTGTTACTGTGCCCAAG
GAGGAAGACAAGAAACCTCAAGTCAAGTCAATTCAAATATCTGCCTAG
>Glyma14g06910
GAGACGGCGGCCTTCGCCAACACGCGTATCGACTGGAAGGAGACGGCGGAGGCGCACGTG
TTCAAGGCAGACCTGCCGGGGCTGAAGAAGGAAGAGGTGAAGGTGGAGATCGAGGAGGAG
GGGGTGCTGCAGATAAGCGGACAGAGAACAAAGGAGAAGGAGGACAAGAACGACACGTGG
CACCGCCTCGAACGCTCCAGCGGCAGCTTTCTCCGCCGCTTCCGCCTGCCGGAGAACGCG
AAACTCGATCAGGTGAAGGCCGGCATGGAGAACGGAGTGCTCACTGTCACTGTTCCCAAG
GTGGATGTCAAGAAGCCCGATGTCAAGCCCGTTCAGATCACTGAAGGC
>MtAC144564_55
GGAAGTTCTGCATTTGTGAGCACACATGTGGATTGGAAG-AGACTCCTGGAGCACACGTG
TTCAATGCTGATTTTCCAGGAATGAAGAAGGAGGAAGCGAAAGTAGAGATTGAAGATGAT
AGGGTTCTTCAGATAAGTGGAAAAAGAAGCGTTGAGAAAGAAGATAAGAACGATCAATGG
CATCCCGTGGAGCGTAGCAGTGGGAATTAA------------------------------
------------------------------------------------------------
------------------------------------------------
>MtAC147434_78
GAAACAACTGCACTAGCAAACACACGTGTGGACTGGAAAGAAACACAAGAAGCTCACGTG
TTCAGTGTAGATCTTCCTGGTTTGAAGAAAGAAGAAGTGAAAGTTGAAATAGAAGATGGA
AATGTGTTGCAGATAAGTGGTGAGAGAAACAAAGAGCAGGAAGAGAAGGATGATAAGTGG
CATCGTGTTGAGAGAAGTTAA---------------------------------------
------------------------------------------------------------
------------------------------------------------
>MtAC161403_41
GAGAATTCTGCTTTTGTGAGCACCAGGATTGATTGGAAGGAGACCCCAGAAGCACACGTG
TTTAAAGCTGATCTTCCTGGACTGAAGAAGGAAGAAGTGAAGGTTGAAATTGAAGATGAC
AGAGTTCTTCAGATTAGTGGAGAGAGGAACGTTGAGAAAGAAGACAAGAACAACCAATGG
CATCGCGTGGAGCGTAGCAGTGGAAAGTGA------------------------------
------------------------------------------------------------
------------------------------------------------
>MtAC202479_23
------------------------------------------------------------
---------------------------------ATGAAGAAGGTAGAGATTGAAGTTGAT
AGGGTTCTTCAGATCAGCGGAGAGAGAAGCGTTGAGAAAGAAGATAAGAACAATGAATGG
CATTGCGTGGAGCTTAGCAGTGGGAAATTCATGAGGAAGTTTAGATTGGCAGAGAATGCT
AAGATGGATCAGGTGAATGCAAACATGGAGAATGGTGTTCTCACTGTAACTATTCCTAA-
------------------------------------------------
>MtCU459035_13
-AAACATCATCGTTCGCTAATGCGCGCACTGACTGGAAGGAAACACCGGAAGCACACATC
TTCAAAGCCGATCTTCCCGGCGTGAAGAAGGAGGAAGTGAAGGTTGAGATTGAAGAGGAT
CGTGTTTTGAAGATAAGTGGAGAGAGGAAAATTGAGAAGGAAGACAAGAATGATACCTGG
CATCGCGTTGAACGAAGCCAGGGAAGTTTTCTCCGGCGGTTTAGGTTGCCGGAGAATGCT
AAGGTGGATGAGGTGAAAGCTGGGATGGAGAATGGTGTGCTTACTGTTAGTGTTCCTAAG
GTGGAGGTTAAGAAGCCTGATGTGAAGCCTGTTCAGATTAC---AGGC
>VvGSVIVP00001312001
GAAAGATCCGCCTTTTCTAGCACCAGTTGTGACTGGAAGGAAACTCCAGATGCTCACATC
TTCAAGGCTGATCTTCCTGGATTAAAGAAGGAAGAGGTGACGGTTGAGGTTGAAGAGGGC
CGGGTGCTTCAAATCAGTGGAGAAAGGAGCAAAGAGCAAGAAGACAAGAATGGAAAATGG
CATCAGATTGAAAGAAGCAGAGGAAAGTTCCTTCGCAGATTCAGACTTCCTGAAAATGCA
AAGATGGATGAGGTTAAAGCCAGCATGGAGAATGGTGTGCTTACTGTAACGGTTCCGAAA
GAGGAGGTGAAGAAGCCTAAGGTTAAGGCCATTGAGATCTCCGGCTAG
>VvGSVIVP00018308001
GAAACGTCGTCCTTTGTCCAGGCCAGGGTCGACTGGAAGGAAACCCCAAATTCTCACGTC
TTCAAGGCTGATGTGCCTGGGCTGAAGAAGGAGGAGCTGAAGGTGGAGGTTGAAGACGGG
CGGGTTCTTCAGATCAGTGGACAGAGAAACCGCGAACTGGAGGAGAAGACAGACACTTGG
CACCGTGTGGAGCGTAGCAGCGGCAGCTTCTTGAGGAGGTTCCGGCTGCCGGAGGACGCC
AAGGTGGATCAGGTGAAGGCGGCCATGGAGGATGGTGTGTTGACTGTGACTGTGCCAAAG
GAGGCGGCCAAGAAGCCCGATGTGAAGTCCATTCAAATCTCTGGCTGA
>VvGSVIVP00018313001
GTCGTCCTTCTCCTCCTACTCCTTACTCCTCTCTCCACTAATTTGAAGGAGTCTTCCCTC
TTCAACCTCTACTTTCACTTCCTCCTTTTTCACCCCTGGAAGATTCGCCCTAAAAACATG
AG-CTTCTGGCGTCTCTTTCCAATCAATTCAATTGTTGGTTTCGCCTACAATA-----GA
GGT-GCTAAATGGAAAGCCTTCGAAAAGATCCCAAAGGCCTAG-----------------
------------------------------------------------------------
------------------------------------------------
>VvGSVIVP00018315001
GTCGTTCTTCTCCTCCTGATCCTTACTCCTCTCTCCACTGATTTGAAATACTCTTCCCTC
TTCAACCTCTACTTTCACTTCCTCCTTCTTCACCCCTGGAAGATCCACCCTGAAAACATG
AG-CTTCTGGAGTCTCTTTCCAGTCAATTCGCGTGTTGGCGAAGGCCG-AGTGCTGGGAA
TGT-GCTAA---------------------------------------------------
------------------------------------------------------------
------------------------------------------------
>VvGSVIVP00018321001
GTCGTTCTTCTTCTCCTAATCCTTACTCCTCTCTCCACTGATTTGAAGGACTCTTCTCTC
TTCAACCTCTACTTTCACTTCCTCCTTCTTCACCCTTGGAAGATCCGCCCTGAAAACATG
AG-CTTCTGGCGTCTCTTTCCAGGCAATTCGCGTGTTGGCAAAG-CCG-AGTGCTGGGAA
TAT-GCTAAACGGAAAGCCTTCGAAAGGATCCCAGAGGTCTAG-----------------
------------------------------------------------------------
------------------------------------------------
>VvGSVIVP00018324001
GTCGTTCTTCTCCTCTTGCTCCTTACTCCTCTCTCCACTGATTTGAAGCACTCTTCCCTC
TTCAACCTCTACTTTCTCTTCCTCCTTCCTCAGCCCTGGAAGATTCGCCTTGAAAATGTG
AG-CTTCTGGCGTCTCTTTCCAGTCAATACGTGCCGAGGTTTCACCAACAATGCTGGGAA
TGTTGGAAAGAGGAAAGCCTTCGAAAGGATCCTAGATATCTAG-----------------
------------------------------------------------------------
------------------------------------------------
>VvGSVIVP00018328001
---------------------ATGCGTGTTGATTGGAAAGAGACACTAGTAGCTCATGTT
TTCAAGGCGGATCTTCCAGGGTTGAAGAAGGAGGAAGTGAAAGTTGAGGTTGAAGAGGGA
AGAGTCCTTCAAATCAACAGAGAGAGGAGTAAGGAGCAAGAGGAGAAGAATGACAAGTGG
CATCGCATGGAGAGGAGCAACGGGAAGTTCCTTTGTAGATTCAGGTTGCTAGAAGATGCA
AAAACGGATGAGGTCAAAGCTAGCATGGAGAATGGAATGCTGACTGTGACTGTTCCGAAA
GAAGAGGTGAAGAAGGCTGAGGTCAAGGCCATTGAAATCTTTGGCTAA
>VvGSVIVP00018349001
---------------------ATGCGTGTTGATTGGAAAGAGACACTAGTAGCTCATGTT
TTCAATGCGGATCTTCCAGGGTTGAAGAAGGAGGAAGTGAAAGTTGAGGTTGAAGAGGGA
AGAGTCCTTCAAATCAACAGAGAGAGGAGTAAGGAGCAAGAGGAGAAGAATGACAAGTGG
CATCTCATGGAGAGGAGCAGTGGGAAGTTCCTTCGTAGATTCAGGTTGCTAGAAGATGCA
AAAACGGATGAGGTCAAAGCTAACATGGAGAATGGAGTGATGTCTGTGACTGTTCCAAAA
GAGGAGGTGAAGAAGGCTGAGGTCAAGGCCATTGAAATCTTTGGCTAA
>VvGSVIVP00018355001
GAAACGGCGTCGTTTGCGAGCACTCGCATTGATTGGAAGGAGACCCCGGAAGCCCACGTC
TTCAAGGCCGATCTTCCAGGGGTAAAGAAAGAGGAAGTGAAGGTGGAGGTTGAGGAAGGG
AGGATTCTGCAGATCAGTGGAGATAGGAGTGTTGAGAAGGAGGAGAAGAATGACAAGTGG
CACCGAGTGGAGCGCAGCAGCGGCAAGTTCATGCGGCGGTTCAGATTGCCGGAGAATGTG
AAGGTGGATGAGGTGAAGGCTGCCATGGAGAATGGTGTTCTTACAGTTACTGTTCCCAAG
GCTGAGGTCCAGAAACCTGATGTCAAGGCCATCGATATTTCTGGTTGA
>VvGSVIVP00018357001
-AAACGGCGTCGTTCGCGAACACTCGCATTGATTGGAAGGAGACCCCGGAGGCCCACGTC
TTCAAGGCCGATCTTCCTGGGGTAAAGAAAGAGGAAGTGAAGGTAGAGGTTGAGGAAGGG
AGGATTTTGCAGATCAGTGGAGATAGGAGTGTTGAGAAGGAGGAGAAGAATGACAAGTGG
CACCGAGTGGAGCGCAGCAGCGGCCAGTTCATGAGGCGGTTCAGGTTGCCGGAGAATGTG
AAGGTGGAGGAGGTGAAGGCTGCCATGGAGAATGGTGTTCTTACTGTTACTGTTCCCAAG
GCAGAGGTCAAGAAACCCGATGTCAAGGCTATCGATATTTCTGGTTGA
>VvGSVIVP00018362001
GAAACGGCGTCGTTTGCGAGCACTCGCATTGATTGGAAGGAGACCCCGGAAGCCCACGTC
TTCAAGGCCGATCTTCCAGGGGTAAAGAAAGAGGAAGTGAAGGTGGAGGTTGAGGAAGGG
AGGATTCTGCAGATCAGTGGAGATAGGAGTGTTGAGAAGGAGGAGAAGAATGACAAGTGG
CACCGAGTGGAGCGCAGTAGCGGCAAGTTCATGCGGCGGTTCAGATTGCCGGAGAATGTG
AAGGTGGATGAGGTGAAGGCTGCCATGGAGAATGGTGTTCTTACAGTTACTGTTCCCAAG
GCTGAGGTCCAGAAACCTGATGTCAAGGCCATCGACATTTCTGGTTGA
>VvGSVIVP00018363001
GAAACGGCGTCGTTCGCGAACACTCGCATTGATTGGAAGGAGACACCGGAGGCCCACGTC
TTCAAGGCCGATCTTCCTGGGGTAAAGAAAGAGGAAGTAAAGGTGGAGGTTGAGGAAGGG
AGGATTTTGCAGATCAGTGGAGATAGGAGTGTTGAGAAGGAGGAGAAGAATGACAAGTGG
CACCGAGTGGAGCGCAGCAGCGGCCAGTTCATGAGGCGGTTCAGGTTGCCGGAGAATGTG
AAGGTGGAGGAGGTGAAGGCTGCCATGGAGAATGGTGTTCTTACTGTTACTGTTCCCAAG
GCAGAGGTCAAGAAACCCGATGTCAAGGCTATCGATATTTCTGGTTGA
>VvGSVIVP00018364001
-AAACGGCGTCGTTCGCGAACACTCGCATTGATTGGAAGGAGACCCCGGAGGCCCACGTC
TTCAAGGCCGATCTTCCTGGGGTAAAGAAAGAGGAAGTAAAGGTGGAGGTTGAGGAAGGG
AGGATTTTGCAGATCAGTGGAGATAGGAGTGTTGAGAAGGAGGAGAAGAATGACAAGTGG
CACCGAGTGGAGCGCAGCAGCGGCCAGTTCATGAGGCGGTTCAGGTTGCCGGAGAATGTG
AAGGTGGAGGAGGTGAAGGCTGCCATGGAGAATGGTGTTCTTACTGTTACTGTTCCCAAG
GCAGAGGTCAAGAAACCCGATGTCAAGGCTATCGATATTTCTGGTTGA
>VvGSVIVP00018365001
GAAACGGCGTCGTTTGCGAACACACGCATTGATTGGAAGGAGACCCCGGAGGCCCACGTC
TTCAAGGCCGATCTTCCTGGGGTAAAGAAAGAGGAAGTAAAGGTGGAGGTTGAGGAAGGG
AGGATACTGCAGATCAGTGGAGATAGGAGCATTGAAAAGGAGGAAAAGAATGACAAGTGG
CACCGAGTGGAGCGCAGCAGCGGCAAGTTCATGCGGTGGTTCAGGTTGCCGGAGAATGTG
AAGGTGGAGGAGGTGAAGGCTGGCATGGAGAATGGGGTTCTTACCGTTATTGTTCCCAAG
GCAGAGGTCAAGAAACCTGATGTCAAGGTCATAGACATTTCCGGTTGA
>VvGSVIVP00024197001
GAGGCATCATCCTTGGCCAATTTGCAGATTGATTGGAAGGAGACGCCTGAGGCTCATGTC
TTCAAGGCAGACCTTCCTGGGCTGAAGAAAGAGGAGGTGAAAGTGGAGGTTGAAGAAGGG
AGAGTGCTGAAGATAAGTGGGGAGAGAAGCATGGAGAAGGAGGACAAGAATGATAAGTGG
CACCGCGTAGAGCGGAGCCATGGCAAGTTCCTGAGGAGTTTCAGGTTGCCGGAAAATGCT
AAGGTGGATGCTGTGAAGGCTGCAATGGAGAATGGTGTTCTTACTGTTACTGTTCCTAAG
AAGGAAGTGAAAAAACATGAGGTCAAGTCCATTGAGATCAGCGGTTGA
