# Supplementary material for: Polyploidy Did Not Predate the Evolution of Nodulation in All Legumes
Source: PLoS One. 2010 Jul 16;5(7):e11630. doi: 10.1371/journal.pone.0011630 (PMC2905438; doi:10.1371/journal.pone.0011630)
Supplement: File S2 — Alignments and trees. Trimmed alignments and trees for all 1249 trees described in the paper. (2.55 MB GZ) [file pone.0011630.s005.gz › alncln3/cl10454.phy]

43 348
Cf2827d GAGAATTCTGCGTTTGTGAACACGCGTGTGGATTGGAAGGAAACCCCAGAAGCTCACGTGTTCAAGGCTGATCTTCCTGGGCTGAAGAAGGAGGAGGTGAAGGTCGAGCTTGAAGATGACCGAGTGCTTCAGATTAGCGGAGAGAGGAACGTCGAGAAAGAAGACAAGAACGACAAATGGCATAGGGTTGAGAGAAGCAGTGGCAAATTCACGAGGAGATTCAGATTGCCGGAGAATGCCAAGATGGATCAGGTCAAGGCTTCCATGGAGAATGGGGTTCTCACTGTCACTGTTCCTAAGGAAGAGGTGAAGAAGCCTGAGGTTAAGGCCATTGAGATTTCTGGTTGA
Glyma01g26570 GAGGTTTCCGCCTTCGTGAACGCACGTGTGGACTGGAAGGAAACCCCGGAGTCGCATGTGTTCAAGGCGGACTTGCCGGGGCTGAAGAAGGAGGAGGTGAAGGTGGAGGTGGAGGAAGGGCGCGTGTTGAACATCAGCGGAGAGAGGAGCGTCGAGAAAGAGGACAAGAATGAGAAGTGGCACCGCGTCGAAAGGGGTCGTGGAAAGTTCCAGAGGAAGTTCTGGTTGCCTGAGGATGCCAAAGTTGATGAAGTGAAGGCCTCTATGGAGAATGGAGTGCTCACTGTTATTGTTCCTAAGGTGCCGGACAAGAAGCCTGAGGTAAAGACCATTGAGATCAGTGGTTGA
Glyma02g42000 GAAAGTAGTGCCATAGCCAACACTCGCGTGGACTGGAAGGAGACACCGCAGGCTCACGTGTTCAGCGTTGACCTTCCCGGGTTGAAGAAGGAGGATGTCAAGGTCGAAGTTGAAGACGGAAGGGTGCTGCAGATTAGTGGTGAGAAAACCAAAGAACAAGAACAGAAAGATGATAGGTGGCACCGCATTGAAAGAAGCACTGGGAAGTTCATGAGGAGGTTCAGGCTTCCCGAGAATGCTAAAATGGATCAGGTCAAAGCTGCTATGGAGAATGGGGTGCTGACTGTTACTGTGCCCAAGGAAGAACAGAAGAAGCCTCAAGTCAAGTCTATTCAAATCTCTGGTTAA
Glyma04g38530 GAAAATTCTGCGTTCGTGAACACCCGATTGGATTGGAAGGAGACCCCAGAAGCCCACGTGTTCAAGGTTGATATTCCGGGGCTGAAGAAGGAACAAGTGAAGGTGGAGATTGAAGATGACAAGGTTCTTCGGATAAGCGGAGAGAGGAG------------------------------------CGTGGAGCGCAGTAGTGCTAAGTTCTTGAGGAAGTTCAGATTGCCAGAAAACACTAAATTTGATCAAGTTAAGGCTTCTATGGAAAATGGGGTTCTCACTGTCACTCTTCCAAAGGAAGAGGTCAAGAAGCCTGATGTTAAGGCTGTGCAAATTTCTGGTTGA
Glyma05g14830 ---AATTCATCATTTGAGAACACTACGATTGACTGGAAAGAGACCCCAGAAGCACACTTGA-CAAGGCTGATATGGCAAGG-------------------------------------------TCTTGTAGATA----------------TTGAGAAGGAAGACAAGAACGGCACATGGCATCACGTGGAGCATAATAGTGGCAACTTCATGAGAAGATTCATGCTGCCAAAAAATGCTAAGACGAATCAGATCAAGGCATAA------------------------------------------------------------------------------------
Glyma05g14850 GAGAATTCAGCATTTGTGAACACAAGTATTGACCGGAAAGAAACTCAAGAAGCTCACGTGTTCAAGGCTGATGTGCCAAGGCTTAAGAAAGACGAATTGAAGGTGGAAGTTGAGGATCACAGGGTCCTCCAAATAAGTGGAAAAAGGAACCTTGAGAAAGAAGACAAGAATGACACGTGGCATCATGTGGAGCGTAGCAGTGGCAAGTTCATGAGAAGATTAAGGTTACCAGAAAATGCTAAGATGGATCAGATCGAGGCATCCATGGAAAATGGGGTTCTCACTGTTACTATTTCTAAGGAAGAAATGAAGAAGCCAGAAACCAAAGCAGCTGAAATATCCGGTTAA
Glyma06g16490 GAAGATTCAGCTTTCTTGAAAACACGAGTGGATTGGAAGGAGACCCCAGAAGCGCACGTGTTCAAGGCTGATATTCCGGGGCTGAAGAAGGAGCAAGTGAAAGTGGAGATTGAAGATGACAAGGTTCTTCAGATAAGCGGAGAGAGGAGTGTTGAGAAAGAAGACAAGAACGATAAGTGGCACCGCGTGGAGCGTAGCAGTGGTAAGTTCTTGAGGAAGTTCAGATTGCCAGAAAACGCTAAAGTCGATCAAGTTAAGGCTTCTATTGAAAATGGGGTTCTCACTGTCACCGTTCCAAAGGAAGAGGTCAAAAAACCTGATGTTAAGGCCGTGCAAATCTCTGGTTAA
Glyma07g32030 GAAAATTTAGCATTTGTAAGCACTCGTGTGGATTGGAAGGAGACTCCAGAAGCGCACGTGTTGAAGGCAGATATTCCAGGGCTGAAGAAGGAGGAAGTGAAGGTGCAGATTGAAGATGATAGGGTTCTTCAGATAAGCGGAGAGAGGAACCTTGAGAAGGAAGACAAGAACGACACGTGGCATCGCGTGGAGCGTAGCAGCGGCAAGTTCATGAGGAGGTTCAGGTTGCCGGAGAATGTTAAAGTGGAGCAAGTGAAGGCTTCTATGGAAAATGGTGTTCTCACTGTTACTGTTCCCAAGAAAGAGGTTAAGAAGCCTGATGTTAAAGCCATAGAAATCTCTGCTTAA
Glyma07g32050 GAAAATTCAGCATTTGTGAGCACCCGTGTGGACTGGAAGGAGACCCCAGAGGCGCACGTGTTCAAGGCAGATATTCCAGGACTGAAGAAGGAGGAAGTGAAGGTGCAGATTGAAGACGATAAGGTTCTTCATATAAGCGGAGAGAGGAACGTTGAGAAGGAAGATAAGAACGACACGTGGCATCGAGTGGAGCGTAGCAGTGGCAAGTTCATGAGAAGGTTCAGATTGCCGGAGAACGCTAAAGTGGAGCAAGTGAAGGCTTCTATGGAAAATGGGGTTCTTACTGTCACTGTCCCCAAGGAAGAGGTTAAGAAGCCTGATGTTAAGGCCATAGAAATCTCTGGTTAA
Glyma07g32070 GAAAATTCTGCATCTGTGAACACTCGTGTGGATTGGAAAGAAACCCCAGAAGCACACGTGTTCAAGGCTGATATTCCAGGGCTGAAGAAGGAGGAAGTGAAGGTGGAAATTGAAGATGATAGGGTTCTTCAGATAAGCGGAGAGAGGAACCTTGAGAAGGAAGATAAGAACGACACGTGGCATCGCCTGGAGCGTAGCAGTGGCAAGTTCATGAGGAGGTTCAGGTTGCCGGAGAATGCTAAAGTGGAGCAAGTGAAGGCTTCTATGGAAAATGGGGTTCTTACTGTCACTGTTCCCAAGGAAGAGGTTAAGAAGCCTGATGTTAAGGCCATTGAAATCTCTGGTTAA
Glyma07g32090 GAAAATTCTGCATTTGTGAACACTCGTGTGGATTGGAAAGAAACCCCAGAAGCACACGTGTTCGAGGCTGATATTCCAGGGCTGAAGAAGGAGGAAGTGAAGGTGCAGATTGAAGATGATAGGGTTCTTCAGATAAGCGGAGAGAGGAACCTTGAGAAGGAAGACAAGAACGACACGTGGCATCGCGTGGAGCGTAGCAGCGGCAACTTCATGAGGAGGTTCAGGTTGCCGGAGAATGCTAAAGTGGAGCAAGTGAAGGCTTCTATGGAAAATGGTGTTCTCACAGTTACCGTTCCCAAAGAAGAGGTTAAGAAGCCTGATGTTAAGGCCATTGAAATCTCTGGTTAA
Glyma07g32110 GAAAATTCTGCATTTGTGAGCACTCGGGTGGATTGGAAGGAGACCCCAGAAGCACACGTGCTCAAGGCAGATATTCCAGGGCTGAAGAAAGAGGAAGTGAAGGTGCAGATTGAAGATGATAGGGTTCTTCAGATAAGCGGAGAGAGGAACCTTGAGAAGGAAGATAAGAACGACACGTGGCATCGAGTGGAGCGTAGCAGTGGCAAGTTCATGAGAAGGTTCAGATTGCCGGAGAATGCTAAAGTGGAGCAAGTGAAGGCTTCTATGGAAAATGGGGTTCTCACTGTTACTGTTCCCAAGGAAGAGATTAAGAAGCCTGATGTTAAAGCCATAGAAATCTCTGCTTAA
Glyma08g07330 GAAAATTCAGCCTTTGTGAGCACACGAGTGGATTGGAAGGAGACACCAGAAGCACACGTGTTCAAGGCTGATATTCCAGGGCTGAAGAAGGAGGAAGTGAAGCTGGAGATTCAAGATGACAGAGTTCTTCAGATAAGCGGAGAGAGGAATGTTGAAAAAGAAGACAAGAATGATACGTGGCATCGCGTGGAGCGAAGCAGTGGTAAGTTCATGAGGAGGTTTAGATTGCCGGAGAATGCTAAAGTGGATCAAGTTAAGGCTTCCATGGAAAATGGGGTTCTCACTGTAACTGTTCCTAAGGAAGAGATTAAGAAGCCTGATGTTAAGGCCATTGACATCTCTGGTTAA
Glyma08g07340 GAAAATTCAGCGTTTGTGAGCACACGAGTGGATTGGAAGGAGACACCAGAAGCACACGTGTTCAAGGCTGATATTCCAGGGCTGAAGAAGGAGGAAGTGAAGCTGGAGATTCAAGATGACAGAATTCTTCAGATAAGTGGAGAGAGGAACGTTGAGAAGGAAGACAAGAACGACACGTGGCACCGCGTGGAGCGAAGCAGTGGTAAGTTCATGAGGAGTTTCAGATTGCCAGATAATGCTAAAGTGGATCAAGTTAAGGCTTCCATGGAAAATGGGGTTCTCACTGTAACTGTTCCAAAGGAAGAGATTAAGAAGCCTGATGTTAAGGCCATAGAAATTTCTGGTTAA
Glyma08g07350 GAAAATTCAGCGTTTGTGAGCACACGAGTGGATTGGAAGGAGACACCAGAAGCACACGTGTTCAAGGCTGATATTCCAGGGCTGAAGAAGGAGGAAGTGAAGCTGGAGATTCAAGATGGCAGAGTTCTTCAGATAAGCGGAGAGAGGAATGTTGAAAAAGAAGACAAGAATGATACGTGGCATCGCGTGGAGCGAAGCAGTGGCAAGTTGGTGAGGAGGTTTAGATTGCCGGAGAATGCTAAAGTGGACCAAGTGAAGGCTTCCATGGAAAATGGGGTTCTCACTGTAACTGTTCCTAAGGAAGAGATTAAGAAGCCTGATGTTAAGGCCATAGACATCTCTGGTTAA
Glyma13g24430 ------------------------------------------------------------------------------------------GAACATGTCAAGGTGGAAATTGAAGATGATAGGGTTCTTCAGATAAGCGGAGAGAGGAACGTTGAGAAGAAAGACAAGAACGACACGTGGCATCACGTGGAGCGTAGCAGTGGTAAGTTCATGAGAAGATTCACATTACAGGAGAATGCAAAAGTGAATGAAGTGAAGGCTTCTATGGAGAATGGGGTCCACACTGTCACT---------------------------------------------------------
Glyma13g24440 GAAAATTCTGCATTCGTGAGCACTCGTGTGGATTGGAAGGAAACCCCAGAGGCACACGTGTTCAAGGCTGATATTCCAGGGCTGAAGAAAGAGGAAGTCAAGGTTCAGATTGAAGATGATAGGGTTCTTCAGATTAGCGGAGAGAGGAACGTTGAGAAGGAAGACAAGAACGACACGTGGCATCGCGTGGAGCGTAGCAGTGGTAAGTTCGTGAGAAGGTTCAGATTGCCGGAGAATGCAAAAGTGAATGAAGTGAAGGCTTCTATGGAAAATGGGGTTCTCACTGTCACTGTTCCTAAGGAAGAGGTTAAGAAGCCTGATGTCAAGGCCATTGAAATCTCTGGTTGA
Glyma13g24460 GAAAATTCTGCATTTGTGAACACACGTGTGGATTGGAAGGAGACCCAAGAGGCACACGTGCTCAAGGCTGATATTCCAGGGCTGAAGAAAGAGGAAGTGAAGGTTCAGATTGAAGATGATAGGGTTCTTCAGATTAGCGGAGAGAGGAACGTTGAGAAGGAAGACAAGAACGACACGTGGCATCGCGTGGAGCGTAGCAGTGGAAAGTTCATGAGAAGGTTCAGATTGCCAGAGAATGCAAAAGTGGAGCAAGTAAAGGCTTGTATGGAAAATGGGGTTCTCACTGTTACTATTCCAAAGGAAGAGGTTAAGAAGTCTGATGTTAAGCCTATAGAAATCTCTGGTTAA
Glyma13g24480 GAAAATTCTGCATTCGTGAGCACTCGTGTGGATTGGAAGGAGACCCCAGAGGCACACGTGTTCAAGGCTGATATTCCAGGGCTGAAGAAAGAGGAAGTCAAGGTTCAGATTGAAGATGATAGGGTTCTTCAGATTAGCGGAGAGAGGAACGTTGAAAAGGAAGACAAGAACGACACGTGGCATCGCGTGGAGCGTAGCAGTGGTAAGTTCACGAGAAGGTTCAGATTGCCGGAGAATGCAAAAGTGAATGAAGTGAAGGCTTCTATGGAAAATGGGGTTCTCACTGTCACTGTTCCTAAGGAAGAGGTTAAGAAGCCTGATGTTAAGGCCATTGAAATCTCTGGTTGA
Glyma13g24490 GAAAATTCTGCATTCGTGAGCACTCGTGTGGATTGGAAGGAGACCCCAGAAGCACACGTATTCAAGGCTGATATTCCAGGGCTGAAGAAGGAGGAAGTGAAGGTTCAGATTGAAGATGATAAGGTTCTTCAGATAAGCGGAGAGAGGAACGTTGAGAAGGAAGATAGGAATAACACGTGGCATCGCGTGGAGCGTAGCAGCGGCAAGTTCATGAGGAGGTTCAGATTGCCGGAGAATGCAAAAGTGGATAAAGTGAAGGCTTCTATGGAAAATGGGGTTCTCACTGTCACTGTTCCCAAGGAAGAGGTTAAGAAGGCTGATGTGAAGAACATTCAAATCTCTGGTTAA
Glyma13g24510 GAAAATTCTGCGTTTGTGAGCACTCGTGTGGATTGGAAGGAGACCCCAGAGGCGCACGTGTTCAAGGCCGATATTCCCGGGCTGAAGAAGGAGGAAGTGAAGGTGCAGATTGAAGATGATAAGGTGCTTCAGATCAGCGGAGAGAGGAACGTTGAGAATGAAGATAAGAACGACACGTGGCATCGCGTGGAGCGTAGCAGTGGAAAGTTCATGAGGAGGTTCAGATTGCCGGAGAATGCAAAAGTGAATGAAGTGAAGGCTTCTATGGAAAATGGGGTTCTTACTGTTACTGTTCCTAAGAAAGAGGTTAAGAATCATGATGTTAAGGCCATAGAAATCTCTGGTTAA
Glyma14g06900 GAAAGCAGTGCCATAGCCAACACTCGCGTGGACTGGAAGGAGACTCCGGCGGCTCACGTGTTCAACGTTGATCTTCCCGGGTTGAAGAAGGAGGAAGTGAAGGTTGAAGTTGAAGATGGGAGGGTGCTGCAGATTAGTGGTGAGAGGACCAAAGAACAAGAACAGAAAGATGATAGGTGGCACCGCGTTGAAAGAAGCACTGGGAAGTTCATGAGGAGGTTCAGGCTTCCCGAGAATGCCAAAATGGATCAGGTCAAGGCTGCTATGGAGAATGGAGTGCTAACTGTTACTGTGCCCAAGGAGGAAGACAAGAAACCTCAAGTCAAGTCAATTCAAATATCTGCCTAG
Glyma14g06910 GAGACGGCGGCCTTCGCCAACACGCGTATCGACTGGAAGGAGACGGCGGAGGCGCACGTGTTCAAGGCAGACCTGCCGGGGCTGAAGAAGGAAGAGGTGAAGGTGGAGATCGAGGAGGAGGGGGTGCTGCAGATAAGCGGACAGAGAACAAAGGAGAAGGAGGACAAGAACGACACGTGGCACCGCCTCGAACGCTCCAGCGGCAGCTTTCTCCGCCGCTTCCGCCTGCCGGAGAACGCGAAACTCGATCAGGTGAAGGCCGGCATGGAGAACGGAGTGCTCACTGTCACTGTTCCCAAGGTGGATGTCAAGAAGCCCGATGTCAAGCCCGTTCAGATCACTGAAGGC
MtAC144564_55 GGAAGTTCTGCATTTGTGAGCACACATGTGGATTGGAAG-AGACTCCTGGAGCACACGTGTTCAATGCTGATTTTCCAGGAATGAAGAAGGAGGAAGCGAAAGTAGAGATTGAAGATGATAGGGTTCTTCAGATAAGTGGAAAAAGAAGCGTTGAGAAAGAAGATAAGAACGATCAATGGCATCCCGTGGAGCGTAGCAGTGGGAATTAA------------------------------------------------------------------------------------------------------------------------------------------
MtAC147434_78 GAAACAACTGCACTAGCAAACACACGTGTGGACTGGAAAGAAACACAAGAAGCTCACGTGTTCAGTGTAGATCTTCCTGGTTTGAAGAAAGAAGAAGTGAAAGTTGAAATAGAAGATGGAAATGTGTTGCAGATAAGTGGTGAGAGAAACAAAGAGCAGGAAGAGAAGGATGATAAGTGGCATCGTGTTGAGAGAAGTTAA---------------------------------------------------------------------------------------------------------------------------------------------------
MtAC161403_41 GAGAATTCTGCTTTTGTGAGCACCAGGATTGATTGGAAGGAGACCCCAGAAGCACACGTGTTTAAAGCTGATCTTCCTGGACTGAAGAAGGAAGAAGTGAAGGTTGAAATTGAAGATGACAGAGTTCTTCAGATTAGTGGAGAGAGGAACGTTGAGAAAGAAGACAAGAACAACCAATGGCATCGCGTGGAGCGTAGCAGTGGAAAGTGA------------------------------------------------------------------------------------------------------------------------------------------
MtAC202479_23 ---------------------------------------------------------------------------------------------ATGAAGAAGGTAGAGATTGAAGTTGATAGGGTTCTTCAGATCAGCGGAGAGAGAAGCGTTGAGAAAGAAGATAAGAACAATGAATGGCATTGCGTGGAGCTTAGCAGTGGGAAATTCATGAGGAAGTTTAGATTGGCAGAGAATGCTAAGATGGATCAGGTGAATGCAAACATGGAGAATGGTGTTCTCACTGTAACTATTCCTAA-------------------------------------------------
MtCU459035_13 -AAACATCATCGTTCGCTAATGCGCGCACTGACTGGAAGGAAACACCGGAAGCACACATCTTCAAAGCCGATCTTCCCGGCGTGAAGAAGGAGGAAGTGAAGGTTGAGATTGAAGAGGATCGTGTTTTGAAGATAAGTGGAGAGAGGAAAATTGAGAAGGAAGACAAGAATGATACCTGGCATCGCGTTGAACGAAGCCAGGGAAGTTTTCTCCGGCGGTTTAGGTTGCCGGAGAATGCTAAGGTGGATGAGGTGAAAGCTGGGATGGAGAATGGTGTGCTTACTGTTAGTGTTCCTAAGGTGGAGGTTAAGAAGCCTGATGTGAAGCCTGTTCAGATTAC---AGGC
VvGSVIVP00001312001 GAAAGATCCGCCTTTTCTAGCACCAGTTGTGACTGGAAGGAAACTCCAGATGCTCACATCTTCAAGGCTGATCTTCCTGGATTAAAGAAGGAAGAGGTGACGGTTGAGGTTGAAGAGGGCCGGGTGCTTCAAATCAGTGGAGAAAGGAGCAAAGAGCAAGAAGACAAGAATGGAAAATGGCATCAGATTGAAAGAAGCAGAGGAAAGTTCCTTCGCAGATTCAGACTTCCTGAAAATGCAAAGATGGATGAGGTTAAAGCCAGCATGGAGAATGGTGTGCTTACTGTAACGGTTCCGAAAGAGGAGGTGAAGAAGCCTAAGGTTAAGGCCATTGAGATCTCCGGCTAG
VvGSVIVP00018308001 GAAACGTCGTCCTTTGTCCAGGCCAGGGTCGACTGGAAGGAAACCCCAAATTCTCACGTCTTCAAGGCTGATGTGCCTGGGCTGAAGAAGGAGGAGCTGAAGGTGGAGGTTGAAGACGGGCGGGTTCTTCAGATCAGTGGACAGAGAAACCGCGAACTGGAGGAGAAGACAGACACTTGGCACCGTGTGGAGCGTAGCAGCGGCAGCTTCTTGAGGAGGTTCCGGCTGCCGGAGGACGCCAAGGTGGATCAGGTGAAGGCGGCCATGGAGGATGGTGTGTTGACTGTGACTGTGCCAAAGGAGGCGGCCAAGAAGCCCGATGTGAAGTCCATTCAAATCTCTGGCTGA
VvGSVIVP00018313001 GTCGTCCTTCTCCTCCTACTCCTTACTCCTCTCTCCACTAATTTGAAGGAGTCTTCCCTCTTCAACCTCTACTTTCACTTCCTCCTTTTTCACCCCTGGAAGATTCGCCCTAAAAACATGAG-CTTCTGGCGTCTCTTTCCAATCAATTCAATTGTTGGTTTCGCCTACAATA-----GAGGT-GCTAAATGGAAAGCCTTCGAAAAGATCCCAAAGGCCTAG-----------------------------------------------------------------------------------------------------------------------------
VvGSVIVP00018315001 GTCGTTCTTCTCCTCCTGATCCTTACTCCTCTCTCCACTGATTTGAAATACTCTTCCCTCTTCAACCTCTACTTTCACTTCCTCCTTCTTCACCCCTGGAAGATCCACCCTGAAAACATGAG-CTTCTGGAGTCTCTTTCCAGTCAATTCGCGTGTTGGCGAAGGCCG-AGTGCTGGGAATGT-GCTAA---------------------------------------------------------------------------------------------------------------------------------------------------------------
VvGSVIVP00018321001 GTCGTTCTTCTTCTCCTAATCCTTACTCCTCTCTCCACTGATTTGAAGGACTCTTCTCTCTTCAACCTCTACTTTCACTTCCTCCTTCTTCACCCTTGGAAGATCCGCCCTGAAAACATGAG-CTTCTGGCGTCTCTTTCCAGGCAATTCGCGTGTTGGCAAAG-CCG-AGTGCTGGGAATAT-GCTAAACGGAAAGCCTTCGAAAGGATCCCAGAGGTCTAG-----------------------------------------------------------------------------------------------------------------------------
VvGSVIVP00018324001 GTCGTTCTTCTCCTCTTGCTCCTTACTCCTCTCTCCACTGATTTGAAGCACTCTTCCCTCTTCAACCTCTACTTTCTCTTCCTCCTTCCTCAGCCCTGGAAGATTCGCCTTGAAAATGTGAG-CTTCTGGCGTCTCTTTCCAGTCAATACGTGCCGAGGTTTCACCAACAATGCTGGGAATGTTGGAAAGAGGAAAGCCTTCGAAAGGATCCTAGATATCTAG-----------------------------------------------------------------------------------------------------------------------------
VvGSVIVP00018328001 ---------------------ATGCGTGTTGATTGGAAAGAGACACTAGTAGCTCATGTTTTCAAGGCGGATCTTCCAGGGTTGAAGAAGGAGGAAGTGAAAGTTGAGGTTGAAGAGGGAAGAGTCCTTCAAATCAACAGAGAGAGGAGTAAGGAGCAAGAGGAGAAGAATGACAAGTGGCATCGCATGGAGAGGAGCAACGGGAAGTTCCTTTGTAGATTCAGGTTGCTAGAAGATGCAAAAACGGATGAGGTCAAAGCTAGCATGGAGAATGGAATGCTGACTGTGACTGTTCCGAAAGAAGAGGTGAAGAAGGCTGAGGTCAAGGCCATTGAAATCTTTGGCTAA
VvGSVIVP00018349001 ---------------------ATGCGTGTTGATTGGAAAGAGACACTAGTAGCTCATGTTTTCAATGCGGATCTTCCAGGGTTGAAGAAGGAGGAAGTGAAAGTTGAGGTTGAAGAGGGAAGAGTCCTTCAAATCAACAGAGAGAGGAGTAAGGAGCAAGAGGAGAAGAATGACAAGTGGCATCTCATGGAGAGGAGCAGTGGGAAGTTCCTTCGTAGATTCAGGTTGCTAGAAGATGCAAAAACGGATGAGGTCAAAGCTAACATGGAGAATGGAGTGATGTCTGTGACTGTTCCAAAAGAGGAGGTGAAGAAGGCTGAGGTCAAGGCCATTGAAATCTTTGGCTAA
VvGSVIVP00018355001 GAAACGGCGTCGTTTGCGAGCACTCGCATTGATTGGAAGGAGACCCCGGAAGCCCACGTCTTCAAGGCCGATCTTCCAGGGGTAAAGAAAGAGGAAGTGAAGGTGGAGGTTGAGGAAGGGAGGATTCTGCAGATCAGTGGAGATAGGAGTGTTGAGAAGGAGGAGAAGAATGACAAGTGGCACCGAGTGGAGCGCAGCAGCGGCAAGTTCATGCGGCGGTTCAGATTGCCGGAGAATGTGAAGGTGGATGAGGTGAAGGCTGCCATGGAGAATGGTGTTCTTACAGTTACTGTTCCCAAGGCTGAGGTCCAGAAACCTGATGTCAAGGCCATCGATATTTCTGGTTGA
VvGSVIVP00018357001 -AAACGGCGTCGTTCGCGAACACTCGCATTGATTGGAAGGAGACCCCGGAGGCCCACGTCTTCAAGGCCGATCTTCCTGGGGTAAAGAAAGAGGAAGTGAAGGTAGAGGTTGAGGAAGGGAGGATTTTGCAGATCAGTGGAGATAGGAGTGTTGAGAAGGAGGAGAAGAATGACAAGTGGCACCGAGTGGAGCGCAGCAGCGGCCAGTTCATGAGGCGGTTCAGGTTGCCGGAGAATGTGAAGGTGGAGGAGGTGAAGGCTGCCATGGAGAATGGTGTTCTTACTGTTACTGTTCCCAAGGCAGAGGTCAAGAAACCCGATGTCAAGGCTATCGATATTTCTGGTTGA
VvGSVIVP00018362001 GAAACGGCGTCGTTTGCGAGCACTCGCATTGATTGGAAGGAGACCCCGGAAGCCCACGTCTTCAAGGCCGATCTTCCAGGGGTAAAGAAAGAGGAAGTGAAGGTGGAGGTTGAGGAAGGGAGGATTCTGCAGATCAGTGGAGATAGGAGTGTTGAGAAGGAGGAGAAGAATGACAAGTGGCACCGAGTGGAGCGCAGTAGCGGCAAGTTCATGCGGCGGTTCAGATTGCCGGAGAATGTGAAGGTGGATGAGGTGAAGGCTGCCATGGAGAATGGTGTTCTTACAGTTACTGTTCCCAAGGCTGAGGTCCAGAAACCTGATGTCAAGGCCATCGACATTTCTGGTTGA
VvGSVIVP00018363001 GAAACGGCGTCGTTCGCGAACACTCGCATTGATTGGAAGGAGACACCGGAGGCCCACGTCTTCAAGGCCGATCTTCCTGGGGTAAAGAAAGAGGAAGTAAAGGTGGAGGTTGAGGAAGGGAGGATTTTGCAGATCAGTGGAGATAGGAGTGTTGAGAAGGAGGAGAAGAATGACAAGTGGCACCGAGTGGAGCGCAGCAGCGGCCAGTTCATGAGGCGGTTCAGGTTGCCGGAGAATGTGAAGGTGGAGGAGGTGAAGGCTGCCATGGAGAATGGTGTTCTTACTGTTACTGTTCCCAAGGCAGAGGTCAAGAAACCCGATGTCAAGGCTATCGATATTTCTGGTTGA
VvGSVIVP00018364001 -AAACGGCGTCGTTCGCGAACACTCGCATTGATTGGAAGGAGACCCCGGAGGCCCACGTCTTCAAGGCCGATCTTCCTGGGGTAAAGAAAGAGGAAGTAAAGGTGGAGGTTGAGGAAGGGAGGATTTTGCAGATCAGTGGAGATAGGAGTGTTGAGAAGGAGGAGAAGAATGACAAGTGGCACCGAGTGGAGCGCAGCAGCGGCCAGTTCATGAGGCGGTTCAGGTTGCCGGAGAATGTGAAGGTGGAGGAGGTGAAGGCTGCCATGGAGAATGGTGTTCTTACTGTTACTGTTCCCAAGGCAGAGGTCAAGAAACCCGATGTCAAGGCTATCGATATTTCTGGTTGA
VvGSVIVP00018365001 GAAACGGCGTCGTTTGCGAACACACGCATTGATTGGAAGGAGACCCCGGAGGCCCACGTCTTCAAGGCCGATCTTCCTGGGGTAAAGAAAGAGGAAGTAAAGGTGGAGGTTGAGGAAGGGAGGATACTGCAGATCAGTGGAGATAGGAGCATTGAAAAGGAGGAAAAGAATGACAAGTGGCACCGAGTGGAGCGCAGCAGCGGCAAGTTCATGCGGTGGTTCAGGTTGCCGGAGAATGTGAAGGTGGAGGAGGTGAAGGCTGGCATGGAGAATGGGGTTCTTACCGTTATTGTTCCCAAGGCAGAGGTCAAGAAACCTGATGTCAAGGTCATAGACATTTCCGGTTGA
VvGSVIVP00024197001 GAGGCATCATCCTTGGCCAATTTGCAGATTGATTGGAAGGAGACGCCTGAGGCTCATGTCTTCAAGGCAGACCTTCCTGGGCTGAAGAAAGAGGAGGTGAAAGTGGAGGTTGAAGAAGGGAGAGTGCTGAAGATAAGTGGGGAGAGAAGCATGGAGAAGGAGGACAAGAATGATAAGTGGCACCGCGTAGAGCGGAGCCATGGCAAGTTCCTGAGGAGTTTCAGGTTGCCGGAAAATGCTAAGGTGGATGCTGTGAAGGCTGCAATGGAGAATGGTGTTCTTACTGTTACTGTTCCTAAGAAGGAAGTGAAAAAACATGAGGTCAAGTCCATTGAGATCAGCGGTTGA
