# Supplementary material for: Polyploidy Did Not Predate the Evolution of Nodulation in All Legumes
Source: PLoS One. 2010 Jul 16;5(7):e11630. doi: 10.1371/journal.pone.0011630 (PMC2905438; doi:10.1371/journal.pone.0011630)
Supplement: File S2 — Alignments and trees. Trimmed alignments and trees for all 1249 trees described in the paper. (2.55 MB GZ) [file pone.0011630.s005.gz › alncln3/cl10464.phy]

 6 324
Cf16060d               ATTGGTGGTC ATGTTTGGTA TCTTGGGGTG GCTAAGCCAT CCATTGTTAA CTCAAGTGAA 
Glyma10g35810          ATTGGTGGCC ATGTTTGGTA TCTTGGAGTG GCCAAGTCAT CCATTGTTGA TTCAAATGAA 
Glyma10g35820          ATCGGTGGTC ATGTTTGGTA TCTTGGAGTG GCCAAGTCAT CTGTTGTTGA TTCAAATGAG 
MtAC152818_23          ATTGGTGGTA ATGTTTGGTA TCTTGGAGTG GCTAAGCCAT CCATTGTTGA TTCAAATGAA 
MtAC152818_3           ATTGGTGGTA ACGTTTGGTA TCTTGGAGTA GCTAAGCCAT CAGTTGTTGA TCCAAATGAA 
VvGSVIVP00018265001    ATTGGTGGCC ATGTTTGGTA TCTTGGAGTT GCTAAGCCAT CCATCCTGGA GCCAGATGAA 

                       GTCAAGGACG ACAAAAGCAA GATGGTTGTG CAGTCACGCT CTGGTCATCT ATATGTGCCT 
                       ATCAAGGATG GCACAAGCAA GAAGATTGTG CAGTCACCTT CCGGTCATTC ATATGTGCCT 
                       ATCAAGGATG ACACAGGCAA GAAGATTGTG CAGTCACGTT CTGGTCATTC ATATGTGCCT 
                       ATCAAGGATG ACTTGGGTAA GACAGTCGTG AAGTCGCGCA GCGGTCATTT TTATGTGCCT 
                       ATCAAGGATG ACTCAGAAAA CACTGTCGCG AAGTCGTGCG GCGGTCATTT TTACGTTCCT 
                       ATTAACGGTG ATGCAGGCAT GAATATTGTG AAGTCACGCC GTGGTCACTT CTATGTGCCT 

                       CCTGCTATCG AGGACATCCA AGTTTTCAAG GTTTCTGGTT CCAAATTTCT GAAGCTTAAC 
                       CCAGCCATTG AGGATGTCCA AGTTTTCAAG GTTGCAGGTT CCAAATTTCT TAAGCTTAAC 
                       CCAGCCATTG AGGATGTCCA AGTTTTCAAG ATTTCAGGTT CCAAATTTCT TAAGCTTAAC 
                       CCTGCCATTG AGGATGTCCA GGTCTTCAAG GTTTCAGGGT CTAAATTTCT GAAGCTTAAT 
                       CCCCCCGTTG AGGACGTCCA AGTTTTCAAG ATTTCAGGTC CCAAATTCGT CAAGCTTCAC 
                       CCTGCTGTTG AGGATGTGCG CATTTTCAGA ATTTCAGGTC CTAAGTTTCT AAAACTGAAT 

                       AAAGGGACAT GGCATGCTGG CCCTCTATTT AAGGCAGATT CAATGGACTT CTACAATCTT 
                       CGGGGAACAT GGCATGCTGG CCCTCTATTT AAGGCAGCTG CAATCGACTT TTACAATCTA 
                       CGGGGAACAT GGCACGCCGG CCCTCTATTT AAGGCTGCTG CAATGGACTT TTACAATCTA 
                       CGTGGGACAT GGCATGCTGG TCCTCTATTT AAGTCTGATA CAATGGACTT TTACAATCTA 
                       CGTGGCACAT GGCATGCTGG TCCTCTATTT AAGTCTAGCA CGATGGACTT TTACAATCTA 
                       CATGGAACAT GGCATGCTGG TCCTTTGTTT AAGGCTGATA CAATGGACTT CTACAATCTA 

                       GAACTGAGTG ACACAAATGT GATTGATCAT ACAACGCACA ACTTCTTCAA AGACAATGGA 
                       GAACTGAGCA ACACAAATGA AGTTTTTCAC ATTCCCCTTT CCTTGGTCAT TAG------- 
                       GAACTGAGCA ACACAAATGA GACTGATCAT ACCACACACT ACTTTAAGAA GGACGATGGA 
                       GAACTGAGCA ATACAAATGT TGTTGATCAT ACCACACACA ACTTTAAGAA GGACAATGGA 
                       GAGCTGGCCA ATACAAATGA GAATGATATT ACCACACACA ACTTTAAGAA GGACAATGGA 
                       GAACTCAGCG ACACCAATGT GGTAGACCAC ACCACACACG ACTTCTTGAG AGCAAATGGA 

                       GTGATTTTTC AATTCAGTGA ATAA 
                       ---------- ---------- ---- 
                       GTGATGTTTG TAATTGACGA TTAA 
                       GTAACTTTTA CAATCAATGA GTAA 
                       GTAACTTTTA CAATTGATGA GTAA 
                       GTGCTCATAT TAATAGATGA GTAG 
