# Supplementary material for: Polyploidy Did Not Predate the Evolution of Nodulation in All Legumes
Source: PLoS One. 2010 Jul 16;5(7):e11630. doi: 10.1371/journal.pone.0011630 (PMC2905438; doi:10.1371/journal.pone.0011630)
Supplement: File S2 — Alignments and trees. Trimmed alignments and trees for all 1249 trees described in the paper. (2.55 MB GZ) [file pone.0011630.s005.gz › alncln3/cl10485.phy]

 6 915
Cf4149d                CCGAAGATTG CGTTCCTCTT CATAGCGCGA AATCGGCTTC CTTTGGAGAT GGTTTGGGAT 
Glyma05g08970          CCCAAGGTTG CGTTTCTCTT CATTGCACGG AACAGGCTCC CTTTGGAAAT GGTTTGGGAT 
Glyma19g00430          CCCAAGATTG CGTTTCTCTT CATTGCACGG AACAGGCTCC CTTTGGAAAT GGTTTGGGAT 
MtAC152349_33          CCTAAGATTG CTTTTCTTTT CATTGCAAGG AATAGGCTTC CTTTGGAATT GGTTTGGGAT 
MtAC171535_34          ---------- ---------- ---------- -------ATG GTTACAGAAA AAATTATAAT 
VvGSVIVP00020688001    CCGAAAATTG CATTTCTCTT TATAGCTCGG AATCGGCTTC CTCTGGACGT GGTCTGGGAT 

                       GCGTTTTTTC GGGGAGGTGA TAGTAGATTT TCAATTTTTG TTCACTCAAG GCCTGGGTTT 
                       GCTTTCTTTA GGGGAGGCGA TCGCAAATTC TCAATTTTTG TACACTGCAG GCCTGGGTTT 
                       GCATTCTTTA GGGGAGGTGA TAGCAAATTC TCAATTTTTG TACACTGCAG GCCTGGGTTT 
                       GCATTCTTTA GGGGAGGCGA TAACAATTTC TCGATTTTCG TTCATCCTAG ACCAGGGTTT 
                       GCATT--TTC AGGGAGGCGA TAACAATTTC TCGATTTTCG TTCATCCTAG ACCAGGGTTT 
                       GCATTTTTTC GGGATGAGGA GAATAAATTT TCAATTTTTG TTCACTCTAG GCCTGGGTTT 

                       CTGTTCAACA AAGCAACAAC AAAATCAGTC TATTTTTTGG ATCGTCAAGT TAATAATAGT 
                       CTTCTCAACA AGGCAACGAC TAGATCACCA TATTTTTTGA ATCGTCAAGT TAATGATAGC 
                       CTTTTAAACA AGGCAACAAC TAGATCACCA TATTTTTTGA ATCGTCAAGT TAATGATAGC 
                       GTGTTGAATG AGGCAACAAC TAGATCATCA TATTTTTTGA ATCGTCAAGT TAATGATAGC 
                       GTGTTGAATG AGGCAACAAC TAGATCATCA TATTTTTTGA ATCGTCAAGT TAATGATAGC 
                       CTACTCAACA AAGCTACAAC AAGATCAGTC TATTTTTTGA ATCGGCAACT TAATGATAGC 

                       ATACAGGTAG ATTGGGGAGA AGCAAGCATG ATAGAGGCTG AACGCATTTT GCTTCGACAT 
                       GTACAGGTTG AATGGGGAGA ATCAAGCATG ATAGAGGCTG AACGTGTTTT ACTTAGACAT 
                       GTACAGGTTG AATGGGGAGA AGCAAGCATG ATAGAGGCTG AGCGCGTTTT ACTTAGGCAT 
                       ATACAGATAG ATTGGGGTGA AGCAAGCATG ATAGAGGCCG AGCGCATTTT ACTTAGACAT 
                       ATACAGATAG ATTGGGGTGA AGCAAGCATG ATAGAGGCCG AGCGCATTTT ACTTAGACAT 
                       ATACAGGTAG ATTGGGGAGA AGCAAGCATG ATCCAGGCAG AACGTATTCT GCTTAGGAGT 

                       GCCCTGACCG ATCCCTTAAA TGACTTTGTT TTCCTATCAG ATAGCTGTAT ACCTTTGTTC 
                       GCACTTAGTG ATCCTTTAAA TGACTTTGTT TTTCTCTCAG ATAGCTGTAT ACCTTTATAC 
                       GCGCTTAGTG ATCCTTTAAA TGACTTTGTT TTCCTCTCAG ATAGCTGTAT ACCTTTATAC 
                       GCTCTTGATG ATCCTCTAAA TGACTTTGTT TTCCTCTCAG ATAGCTGTAT ACCTTTATAC 
                       GCTCTTGATG ATCCTCTAAA TGACTTTGTT TTCCTCTCAG ATAGCTGTAT ACCTTTATAC 
                       GCTCTTTTGG ATCCTTTAAA TGAATTCGTT TTCCTCTCTG ACAGCTGTAT ACCTCTGTAC 

                       AACTTCAGCT ACACATATGA CTATATCATG TCAACATCAA CTAGTTTTGT TGACAGCTTT 
                       AACTTCAGCT ATACATATGA CTACATCATG TCAACATCAA CAAGTTTTGT CGACAGCTTT 
                       AACTTCAGCT ATACATATGA CTACATCATG TCAACATCAA CTAGTTTTGT CGACAGCTTT 
                       AACTTCAGCT ACACATATGA CTACATCATG TCAACACCAA CTAGTTTTGT CGATAGCTTC 
                       AACTTCAGCT ACACATATGA CTACATCATG TCAACACCAA CTAGTTTTGT CGATAGCTTC 
                       AACTTTAGCT ACATCTATGA CTATATCATG TCAACATCAA CTAGCTTTGT AGACAGTTTT 

                       GCTGACACAA AAGAAGGTCG TTACAATCCA AAAATGGCTC CTGTTATTCC TGTTTATGAC 
                       GCTGACACGA AAGAAGGCCG TTACAATCCA AAAATGGATC CTGTTATTCC TGTCTATAAT 
                       GCTGACACGA AAGAAGGCCG TTACAATCCA AAAATGGATC CTGTTATTCC TGTCTATAAC 
                       GCTGACACAA AAGGAGGTCG TTACAATCCA AAAATGGATC CAGTTATTCC AGTCTATAAC 
                       GCTGACACAA AAGGAGGTCG TTACAATCCA AAAATGGATC CAGTTATTCC AGTCTATAAC 
                       GCAGATACAA AAGAGGGCCG CTACAATCCA AAAATGGATC CTGTTATTCC TGTTCACAAC 

                       TGGAGGAAAG GATCTCAGTG GGCTGTTCTT TCCAGAAAGC ATGCTGAGGT TGTAGTAAAT 
                       TGGAGGAAAG GATCTCAGTG GGCTGTTCTG ACCAGAAAGC ATGCCAAGGT TGTAGTGGAG 
                       TGGAGGAAAG GATCTCAGTG GGGTGTTCTC ACCAGAAAGC ATGCCAAGGT TGTAGTGGAG 
                       TGGAGAAAAG GATCTCAGTG GGCTGTTCTG ACCAGGAAGC ATGCCAAGGT TGTAGTGGAG 
                       TGGAGAAAAG GATCTCAGTG GGCTGTTCTG ACCAGGAAGC ATGCCAAGGT TGTAGTGGAG 
                       TGGAGGAAAG GATCTCAGTG GGTTGTTCTG ACCAGAAAGC ATGCACAGAT TGTAGTGGAA 

                       GATGAAACAG TATTTCCTAT GTTTCAACTG TATTGCAAGA AACCATTGCC TGAGTTTTGG 
                       GATGAAACTG TCTTTCCAAT GTTTCAAAGA TACTGCAAGA AACCACTACC AGAATTTTGG 
                       GATGAAACTG TCTTTCTAAT GTTTCAAAGA TACTGCAAGA AACCACTACC AGAATTTTGG 
                       GACGATACTG TCTTTCCAAT GTTTCAAAAA TTTTGCAAGA AACCGCTACC CGAATTTTGG 
                       GACGATACTG TCTTTCCAAT GTTTCAAAAA TTTTGCAAGA AACCGCTACC CGAATTTTGG 
                       GATGATACTG TCTTCCCTAT GTTTCAGCAG CATTGCAAGA GGTCACTACC TGAATTTTGG 

                       AGGGATCATC CCATTCCTGC TGATACATCT AAAGTGCATA ACTGTATACC AGACGAACAC 
                       AGGGCTCATT ACATTCCTGC TGACACATCT AAGGTGCATA ACTGTATACC AGATGAACAC 
                       AGGGCTCATT ACATTCCTGC TGACACATCT AAGGTGCATA ACTGTATACC AGATGAACAC 
                       AGGGATCAAG TCATTCCTGC TGACACGTCT AAGATCCACA ACTGTATACC AGATGAACAC 
                       AGGGATCAAG TCATTCCTGC TGACACGTCT AAGATCCACA ACTGTATACC AGATGAACAC 
                       CGGGATCATC CCCTCCCTGC CGATGCATCC AAGGAGCATA ATTGCATACC AGATGAACAT 

                       TATGTTCAGA CCTTATTGGC TCAAAAAGGC CTTGAAGCAG AACTCACACG GAGATCAGTG 
                       TATGTCCAGA CATTACTGGC TCAAAAGGGC CTTGAAGAAG AAATCACACG AAGATCGTTG 
                       TATGTCCAGA CATTACTGGC TCAAAAGGGC CTTGAAGAAG AGATCACACG AAGATCATTG 
                       TATGTTCAAA CATTGTTGGC TCAAAAAGAC CTCGAAAAAG AACTTACACG AAGATCAGTG 
                       TATGTTCAAA CATTGTTGGC TCAAAAAGAC CTCGAAAAAG AACTTACACG AAGATCAGTG 
                       TATGTTCAGA CATTACTTGC TCAAGAAGGC TTTGAGGAGG AAATCACTCG CAGATCACTG 

                       ACGCATACTT CCTGGGATCT TTCATCGTCC AAGGAGCATG ACCGCCGGGG CTGGCATCCT 
                       ACACATACTT CCTGGGATAT TTCCAACTCC AGGGAACATG AGCGCCGGGG ATGGCATCCA 
                       ACACATACTT CCTGGGATAT TTCCAACTCC AGGGAATATG ACCGCCGGGG ATGGCATCCA 
                       ACACATACTG CATGGGATAT TTCCAACTCC AGAGATCGTG AGCGCCGTGG ATGGCATCCA 
                       ACACATACTG CATGGGATAT TTCCAACTCC AGAGATCGTG AGCGCCGTGG ATGGCATCCA 
                       ACTCATTCTT CATGGGATCT TTCATCCTCC AAAGATCGTG AACGGAAAGG ATGGCATCCT 

                       GTGACTTACA AGTACTCAGA TGCTACACCA ATGCTTATCA AATATATAAA GGAAATAGAT 
                       GTGACTTACA AGTACTCAGA TGCTACACCT ATGCTTCTAA AATTTGTCAA GGAAATAGAT 
                       GTGACTTACA AGTACTCAGA CGCTACACCT ATGCTTCTAA ACTTTATCAA GGAAATAGAT 
                       GTGACTTATA AGTTCTCAGA TGCTACTCCG ATGCTTATTA AATTTATAAA GGAAATAGAT 
                       G--------- ---------- ---------- ---------- ---------- --AAATAGAT 
                       CTTACTTACA AGTTTTCAGA TGCTACTCCC ATGCTTATCC AGTCTATAAA GGACATTGAT 

                       AATATTTATT ACGAGACTGA ATACAGAAGA GAATGGTGCA CCAGCAAGGG TAAACCCTCC 
                       AATATTTATT ACGAAACGGA ATACCGAAGA GAATGGTGCA GCAGCAAGGG TAAACCATCG 
                       AATATTTATT TTGAAACCGA ATACCGAAGA GAATGGTGCA GCAGCAAGGG TAAACCATCC 
                       AATATTTATT ACGAGACTGA ATACCGAAGA GAATGGTGTA CAAGCAAGGG TAAACCGTCC 
                       AATATTTATT ACGAGACTGA ATACCGAAGA GAATGGTGTA CAAGCAAGGG TAAACCGTCC 
                       AATATCTATT ATGAAACTGA ATACCGAAGA GAATGGTGCA CTAGCAAAGG GAAACCGGCC 

                       GCATGCTTCC TTTTTGCAAG AAAATTTACT CGACCTGCTG CTCTGCGGCT TCTTAACATG 
                       ACTTGCTTCC TTTTTGCCAG AAAATTTACT CGGACTGCTG CTTTAAGGCT TCTTAATATG 
                       ACTTGCTTCC TTTTTGCAAG AAAATTCACT CGGACTGCTG CTTTAAGGCT TCTTAATATG 
                       ACTTGCTTCC TTTTTGCAAG AAAGTTTACT AGGACTGCTG CTTTGAGGCT TCTTAACATG 
                       ACTTGCTTCC TTTTTGCAAG AAAGTTTACT AGGACTGCTG CTTTGAGGCT TCTTAACATG 
                       CCCTGCTTCC TTTTTGCCAG GAAATTCACT AGGCCTGCTG CTCTCCGGCT TCTTAATATG 

                       TCTGTTCTTG GAGTT 
                       TCTGTTCTGG GAGTG 
                       TCTGTTCTGG GAGTG 
                       TCTGTTTTGG GAGAT 
                       TCTGTTTTGG GAGAT 
                       GTAAGTTTCA TCTTC 
