# Supplementary material for: Polyploidy Did Not Predate the Evolution of Nodulation in All Legumes
Source: PLoS One. 2010 Jul 16;5(7):e11630. doi: 10.1371/journal.pone.0011630 (PMC2905438; doi:10.1371/journal.pone.0011630)
Supplement: File S2 — Alignments and trees. Trimmed alignments and trees for all 1249 trees described in the paper. (2.55 MB GZ) [file pone.0011630.s005.gz › alncln3/cl10489.cln]

>Cf12677d
CCTCAGTCTCATTCTATGAATTCTGCGAATTTGGAAGCGAGGGAGACGTTGAATCTTGTCTCCGGCGAGAGTCAGGCTGGATCTGGGAGTTCACTCAGAAGGAGAAGAAATTTGCATGGAGTGCTGAATGCAGTGAGCTGGGGGATATTGATGCCAATTGGTGTGATAATATCAAGATACATGAAGGTGTTCAAATCTGCAGATCCAGCTTGGTTTTACCTTCATATCACATGCCAATCTGCTGCCTATGTTCTTGGTGTTGCTGGCTGGGGA
>Cf13186d
CCTCAGCAACACAATCTTGGCTCTGATAATATCGAGGCTAAGGAAACCTTGGACCTTGTTTCTGGTCAAACTCAGGCAGCTGCTAGGGATTCTGTCAAAAGAAAAAGAATTGTGCATGGGGTTCTAAATTGTGTGAGCTGGGGGGTATTGTTGCCAATAGGAGCCATAATAGCAAGATACATGAAAGTGTTTAAATCTGCAGACCCAGCTTGGTTTTATATTCATGTGACAACCCAAACCACTGCCTATGTGGTTGGCGTTGGTGGATGGGGG
>Glyma07g39630
CCTCAAGAGCATAGCCACGAGACTTCCCACCAAAACTCCAAAGAAATCTTGGACCTTCTCTCTGGTTCCTCCACTCAGGCAACCGG--ATTCACGCCAGAAAAGAAGAAACACCCATGGAGTGCTAAATGCGGTGAGCTGGGGCATATTGATGCCAACGGGTGCCATAATCGCAAGGTACTTGAAGGTGTTCAAATCTGCAGACCCTGCTTGGTTTTATCTTCACATCACCTGCCAAGCCTCTGCCTACATAGTTGGTGTTTCTGGATTCGGC
>Glyma09g01390
CCTGCAATGCATTCTATGACTTCTTCCAACACCCAATCCAAGGAAAGCTTGGATCTTCTTTCTGGCTCCAGTCAAGCAGGAAGTGG--ATTCACTTAGGAGAAGAAGAAATGTCCATGGAGTGCTGAATGCACTGAGCTGGGGGATTTTGATGCCCGTTGGTGCCATAATAGCAAGGTATTTGAAGGTGTTCAAATCTGCAGACCCTGCTTGGTTTTACCTTCATGTTACATGCCAAACCTCTGCCTACATAGTTGGTGTTGCTGGGTGGGGA
>Glyma15g12240
CCTGCAATGCATGCTATGACTTCTTCTAACACCCAATCCAAGGAAAGCTTGGATCTTCTTTCTGGCTCCAGTCAAGCAGGAAGTGG--ATTCACTTAGGAGAAGAAGAAATGTCCATGGAGTCCTGAATGCACTGAGCTGGGGGATTTTGATGCCCGTTGGTGCCATAATAGCAAGGTATTTGAAGGTGTTCAAATCTGCAGACCCTGCTTGGTTTTACCTTCATGTTACATGCCAAACCTCTGCCTACATAGTTGGTGTTGCTGGGTGGGGA
>Glyma15g12250
CTTCAATGACA-ACAAGGTGTTCGCCAAATGTCGTGATCTTCCTCAGTCATCCTCATATCTCTACTGGACCTATGATCAAG-CCACGAAGTTGGACATGACATTCACACATGC---TGGAATCACTGCACCAGAAAGGTGGGTCGCATGGGTATCAATCCCAACAACAACCTCAAAACAGCT-ATGGTTGGAGCACATGCAGGCTC----TGGTGGTGCTCCAAGGGCATATACTACTTCCACAACCAATTACTCAACTCATTTGGAAGAGGG
>Glyma17g01170
CCACGAGAGCATAGCCACGAGACTTCCCACCAAAACTCCAAGGAAATCTTGGATCTTCTCTCTGGTTCCTCCACTCAGCCAACCGG--ATTCACGCCAAAGAAGAAGAAACACCCATGGAGTGCTAAATGCTGTGAGCTGGGGCATATTGATGCCAACGGGTGCCATAATCGCAAGGTACTTGAAGGTGTTCAAGTCTGCAGACCCTACTTGGTTTTATCTCCACATCACCTGCCAAGCCTCTGCCTACATAGTTGGTGTTTCTGGATTAGGC
>MtAC147406_8
CCTCAAGAACATAGCCATGAATCTTCTCACCAAAACTCTAAGGAAGTCTTGGATCTTGTTTCTGGTACCTCCCAAGCTGCAAGTGGTGGTTCGCGTCAAAGAAGAAGAAATGCACATGGAGTACTAAATGCTATTAGTTGGGGAATCTTGATGCCAACGGGAGCAGTAATAGCAAGGTATTTGAAGGTGTTCAAATCTGCAGACCCTGCTTGGTTCTATCTTCACATAACTTGTCAAGTCTCTGCCTACATAGTTGGATTATCTGGTTTTGGT
>MtAC148482_9
CCTCAAATGCATGATATGACTAGTGCTAATACTCAATCTAAGGAGAGTTTGGATCTTCGTTCTGGTGCTTCTGAACAAGGATCAGGTGGTTCTCTTAGTAGAAGAAGAAATACTCATGGAGTGCTAAATGCAATAAGCTGGGGAATCTTGATGCCCTTGGGAGCTGTGATTGCAAGGTACTTGAAGGTTTTCAAGTCTGCAGACCCTGCTTGGTTTTACCTTCATGTTACCTGCCAATCTGCTGCCTATATAGTTGGTGTTGCTGGATGGGGT
>VvGSVIVP00012469001
CCTGGGGTTCATGCCTTCTCCGGACCAAATGTTCAATCCATGGGGACACTGGATCTTCTGTCAGGACGATCTGCCACAGCCCCAGTAAATTCAAGAACGAGAAATCGGAATATTCATGGAGTGTTGAATGCAGTGAGTTGGGGTATCCTGATGCCTATTGGTGCGATAATAGCAAGGTATATGAGGGTATTCAAATCCGCAGATCCTGCATGGTTTTACCTTCACGTAACATGTCAATCCTCGGCTTACATCATCGGTGTTGCTGGATGGGCA
>VvGSVIVP00029153001
CCTGGTACACATTCCACCACTGGCGAACATGTTCAGTCTATGGGCACTTTGGATCTTCTTTCAGGACAAACTAGCACAGGATCAGCATCTTCAAGAGTGAGGAGGAGAAATATTCATGGTGTGTTGAACGTTGTCAGTTGGGGCACCTTGATGCCTCTGGGTGCCATGATTGCAAGATACATGAAGGTTTTCCAGGCTGCAGACCCGGCATGGTTCTACCTACATGTTGCTTGCCAGTCCTCAGGATACATAGTTGGTGTGGCTGGATGGGCA
