# Supplementary material for: Polyploidy Did Not Predate the Evolution of Nodulation in All Legumes
Source: PLoS One. 2010 Jul 16;5(7):e11630. doi: 10.1371/journal.pone.0011630 (PMC2905438; doi:10.1371/journal.pone.0011630)
Supplement: File S2 — Alignments and trees. Trimmed alignments and trees for all 1249 trees described in the paper. (2.55 MB GZ) [file pone.0011630.s005.gz › alncln3/cl10489.phy]

 11 273
Cf12677d               CCTCAGTCTC ATTCTATGAA TTCTGCGAAT TTGGAAGCGA GGGAGACGTT GAATCTTGTC 
Cf13186d               CCTCAGCAAC ACAATCTTGG CTCTGATAAT ATCGAGGCTA AGGAAACCTT GGACCTTGTT 
Glyma07g39630          CCTCAAGAGC ATAGCCACGA GACTTCCCAC CAAAACTCCA AAGAAATCTT GGACCTTCTC 
Glyma09g01390          CCTGCAATGC ATTCTATGAC TTCTTCCAAC ACCCAATCCA AGGAAAGCTT GGATCTTCTT 
Glyma15g12240          CCTGCAATGC ATGCTATGAC TTCTTCTAAC ACCCAATCCA AGGAAAGCTT GGATCTTCTT 
Glyma15g12250          CTTCAATGAC A-ACAAGGTG TTCGCCAAAT GTCGTGATCT TCCTCAGTCA TCCTCATATC 
Glyma17g01170          CCACGAGAGC ATAGCCACGA GACTTCCCAC CAAAACTCCA AGGAAATCTT GGATCTTCTC 
MtAC147406_8           CCTCAAGAAC ATAGCCATGA ATCTTCTCAC CAAAACTCTA AGGAAGTCTT GGATCTTGTT 
MtAC148482_9           CCTCAAATGC ATGATATGAC TAGTGCTAAT ACTCAATCTA AGGAGAGTTT GGATCTTCGT 
VvGSVIVP00012469001    CCTGGGGTTC ATGCCTTCTC CGGACCAAAT GTTCAATCCA TGGGGACACT GGATCTTCTG 
VvGSVIVP00029153001    CCTGGTACAC ATTCCACCAC TGGCGAACAT GTTCAGTCTA TGGGCACTTT GGATCTTCTT 

                       TCCGGCGAGA GTCAGGCTGG ATCTGGGAGT TCACTCAGAA GGAGAAGAAA TTTGCATGGA 
                       TCTGGTCAAA CTCAGGCAGC TGCTAGGGAT TCTGTCAAAA GAAAAAGAAT TGTGCATGGG 
                       TCTGGTTCCT CCACTCAGGC AACCGG--AT TCACGCCAGA AAAGAAGAAA CACCCATGGA 
                       TCTGGCTCCA GTCAAGCAGG AAGTGG--AT TCACTTAGGA GAAGAAGAAA TGTCCATGGA 
                       TCTGGCTCCA GTCAAGCAGG AAGTGG--AT TCACTTAGGA GAAGAAGAAA TGTCCATGGA 
                       TCTACTGGAC CTATGATCAA G-CCACGAAG TTGGACATGA CATTCACACA TGC---TGGA 
                       TCTGGTTCCT CCACTCAGCC AACCGG--AT TCACGCCAAA GAAGAAGAAA CACCCATGGA 
                       TCTGGTACCT CCCAAGCTGC AAGTGGTGGT TCGCGTCAAA GAAGAAGAAA TGCACATGGA 
                       TCTGGTGCTT CTGAACAAGG ATCAGGTGGT TCTCTTAGTA GAAGAAGAAA TACTCATGGA 
                       TCAGGACGAT CTGCCACAGC CCCAGTAAAT TCAAGAACGA GAAATCGGAA TATTCATGGA 
                       TCAGGACAAA CTAGCACAGG ATCAGCATCT TCAAGAGTGA GGAGGAGAAA TATTCATGGT 

                       GTGCTGAATG CAGTGAGCTG GGGGATATTG ATGCCAATTG GTGTGATAAT ATCAAGATAC 
                       GTTCTAAATT GTGTGAGCTG GGGGGTATTG TTGCCAATAG GAGCCATAAT AGCAAGATAC 
                       GTGCTAAATG CGGTGAGCTG GGGCATATTG ATGCCAACGG GTGCCATAAT CGCAAGGTAC 
                       GTGCTGAATG CACTGAGCTG GGGGATTTTG ATGCCCGTTG GTGCCATAAT AGCAAGGTAT 
                       GTCCTGAATG CACTGAGCTG GGGGATTTTG ATGCCCGTTG GTGCCATAAT AGCAAGGTAT 
                       ATCACTGCAC CAGAAAGGTG GGTCGCATGG GTATCAATCC CAACAACAAC CTCAAAACAG 
                       GTGCTAAATG CTGTGAGCTG GGGCATATTG ATGCCAACGG GTGCCATAAT CGCAAGGTAC 
                       GTACTAAATG CTATTAGTTG GGGAATCTTG ATGCCAACGG GAGCAGTAAT AGCAAGGTAT 
                       GTGCTAAATG CAATAAGCTG GGGAATCTTG ATGCCCTTGG GAGCTGTGAT TGCAAGGTAC 
                       GTGTTGAATG CAGTGAGTTG GGGTATCCTG ATGCCTATTG GTGCGATAAT AGCAAGGTAT 
                       GTGTTGAACG TTGTCAGTTG GGGCACCTTG ATGCCTCTGG GTGCCATGAT TGCAAGATAC 

                       ATGAAGGTGT TCAAATCTGC AGATCCAGCT TGGTTTTACC TTCATATCAC ATGCCAATCT 
                       ATGAAAGTGT TTAAATCTGC AGACCCAGCT TGGTTTTATA TTCATGTGAC AACCCAAACC 
                       TTGAAGGTGT TCAAATCTGC AGACCCTGCT TGGTTTTATC TTCACATCAC CTGCCAAGCC 
                       TTGAAGGTGT TCAAATCTGC AGACCCTGCT TGGTTTTACC TTCATGTTAC ATGCCAAACC 
                       TTGAAGGTGT TCAAATCTGC AGACCCTGCT TGGTTTTACC TTCATGTTAC ATGCCAAACC 
                       CT-ATGGTTG GAGCACATGC AGGCTC---- TGGTGGTGCT CCAAGGGCAT ATACTACTTC 
                       TTGAAGGTGT TCAAGTCTGC AGACCCTACT TGGTTTTATC TCCACATCAC CTGCCAAGCC 
                       TTGAAGGTGT TCAAATCTGC AGACCCTGCT TGGTTCTATC TTCACATAAC TTGTCAAGTC 
                       TTGAAGGTTT TCAAGTCTGC AGACCCTGCT TGGTTTTACC TTCATGTTAC CTGCCAATCT 
                       ATGAGGGTAT TCAAATCCGC AGATCCTGCA TGGTTTTACC TTCACGTAAC ATGTCAATCC 
                       ATGAAGGTTT TCCAGGCTGC AGACCCGGCA TGGTTCTACC TACATGTTGC TTGCCAGTCC 

                       GCTGCCTATG TTCTTGGTGT TGCTGGCTGG GGA 
                       ACTGCCTATG TGGTTGGCGT TGGTGGATGG GGG 
                       TCTGCCTACA TAGTTGGTGT TTCTGGATTC GGC 
                       TCTGCCTACA TAGTTGGTGT TGCTGGGTGG GGA 
                       TCTGCCTACA TAGTTGGTGT TGCTGGGTGG GGA 
                       CACAACCAAT TACTCAACTC ATTTGGAAGA GGG 
                       TCTGCCTACA TAGTTGGTGT TTCTGGATTA GGC 
                       TCTGCCTACA TAGTTGGATT ATCTGGTTTT GGT 
                       GCTGCCTATA TAGTTGGTGT TGCTGGATGG GGT 
                       TCGGCTTACA TCATCGGTGT TGCTGGATGG GCA 
                       TCAGGATACA TAGTTGGTGT GGCTGGATGG GCA 
