# Supplementary material for: Polyploidy Did Not Predate the Evolution of Nodulation in All Legumes
Source: PLoS One. 2010 Jul 16;5(7):e11630. doi: 10.1371/journal.pone.0011630 (PMC2905438; doi:10.1371/journal.pone.0011630)
Supplement: File S2 — Alignments and trees. Trimmed alignments and trees for all 1249 trees described in the paper. (2.55 MB GZ) [file pone.0011630.s005.gz › alncln3/cl1050.phy]

 5 930
Cf19316d               AGGACATATC ATGAGGTGAC CAATTACCTC CAGGATATTG CCCCTGATCT ATGTGATCGA 
Glyma02g38840          AGGACATTTC ATGAGGTGAC CAATTACCTT CAAGAAATTG CCCCTGATCT TTGTGATCGA 
Glyma14g36910          AGGACATTTC ATGAGGTGAC CAATTACCTT CAAGAAATTG CCCCTGATCT TTGTGATCGA 
MtCR962137_28          ---------- ---------- ---------- ---------- ---------- ---------- 
VvGSVIVP00029064001    AGGACATATC ATGAGGTTAC TAACTACCTT CAGGAAATTG CTCCTGATCT TTGTGATCGA 

                       GTTGAGCTAT ATGATAAAAA GGTTCCTCTG TTTGATGAAT TTAACATTGA AGAAGAGATT 
                       GTTGAACTAT ATGATAAAAA AGTTCCCTTG TTCGATGAAT TCAACATTGA AGGAGAGATA 
                       GTTGAACTAT ATGATAAAAA AGTTCCCTTG TTCGATGAAT TCAACATTGA AGGAGAGATA 
                       ---------- ---------- ---------- ---------- ---------- ---------- 
                       GTTGAGTTAT ACAATAAAAG GGTTCCTCTC TTTGATGAAT TCAACATCGA AGAAGAGATC 

                       GACAATATTC TCAGCAAAAG GGTTCCACTT GTTAACGGAG GTTCTCTAAT CATTGAACAA 
                       GATAATATTC TCAGCAAAAG GGTTCCACTT GCTAATGGAG GTTCTCTAAT CATTGAACAA 
                       GACAATATCC TCAGCAAAAG GGTTCCACTT GCTAATGGAG GTTCTTTAAT CATTGAACAA 
                       ---------- ---------- ---------- ---------- ---------- ---------- 
                       AATAATATTC TAAGTAAAAG GGTCCCACTC CCTAATGGAG GTTCTTTAGT GATTGAACAA 

                       ACTGAAGCAT TAGTTTCTAT TGATGTAAAT GGTGGACATG GGATGTTAGG TCATGGAACC 
                       ACCGAGGCAT TAGTTTCCAT TGATGTAAAT GGAGGACACG GGATGCTTGG TCATGGAAAT 
                       ACTGAGGCAC TAGTTTCTAT TGATGTAAAT GGAGGGCACG GGATGCTTGG TCATGGAAAT 
                       ---------- ---------- ---------- ---------- ---------- ---------- 
                       ACTGAGGCAT TAGTCTCTAT TGATGTGAAT GGTGGGCACG GGATGCTTGG CAATGGCACT 

                       TCACAGCAAA AAGCTATACT AGATGTCAAT CTTGCAGCTG CTAAACAAAT TGCTAGGGAG 
                       TCACAACAGC AAGCTATTCT AGATGTCAAT CTTTCCGCTG CAAAACAAAT TGCAAGGGAG 
                       TCCCAACAGC AAGCTATTCT AGATGTCAAT CTTGCCGCTG CAAAACAAAT TGCAAGGGAG 
                       ---------- ---------- ---------- ---------- ---------- ---------- 
                       TCGCAAGAAA AAGCTATTCT TGATGTCAAC CTTGCTGCAG CAAAACAAAT TGCAAGGGAG 

                       TTGCGGTTAC GGGATATTGG TGGCATTATT GTGGTTGATT TCATTGACAT GACTGATGAA 
                       TTGCGACTAC GGGATATTGG AGGCATCATT GTGGTAGATT TCATTGATAT GACAGATGAG 
                       TTGCGACTAC GGGATATTGG AGGCATCATT GTGGTAGATT TCATTGATAT GACAGATGAG 
                       ---------- ---------- ---------- ---------- --------AT GACAGACGAA 
                       TTACGACTGA GAGATATTGG CGGCATCATC GTAGTAGATT TCATTGATAT GTTGGATGAC 

                       GCGAATAAAA GATTGGTCTA TGAAGAAGTC AAGAAAGCTG TTGAGAGAGA CAGATCCATG 
                       GCAAATAAAA GATTCGTCTA TGAAGAAGTC AAGAAAGCCA TTGAGAGAGA TAGATCAATG 
                       GCAAATAAAA GATTGGTCTA TGAAGAAGTC AAGAAAGCCA TTGAGAGAGA TAGATCAATG 
                       GCAAATAAAA GATTGGTCTA TGAAGAAGTC AAGAAAGCCA TTGAGAGAGA CAGATCTGTG 
                       TCAAATAAGA GATTGGTGTA TGAAGAAGTT AAGAAAGCTG TTGAGAGAGA CCGGTCAATG 

                       GTTAAAGTCT CTGAATTATC AAGGCATGGA GTCATGGAAA TAACACGAAA GAGGGTTCGG 
                       GTGAAGGTCT CTGAATTGTC TAGACATGGA CTTATGGAAA TAACTCGAAA GAGGGTTCGA 
                       GTGAAGGTCT CTGAATTGTC TAGACATGGA CTTATGGAAA TAACTCGAAA AAGGGTTCGA 
                       GTGAAGGTCT CTGAATTGTC AAGACATGGA CTCATGGAAA TAACACGAAA GAGGGTTCGA 
                       GTGAAAGTTT CTGAATTGTC TAGGCATGGG CTTATGGAAA TAACCAGAAA GAGGGTTCGA 

                       CCAAGCGTAA CTTTCATGGT CAGTGAACCG TGTTCCTGTT GCCATGGAAC TGGCAGGGTT 
                       CCAAGCGTGA CATTCATGGT TAGTGAACCA TGTGCCTGTT GCCATGCCAC AGGCCGGGTG 
                       CCAAGCGTGA CATTCATGAT TAGTGAACCA TGTGCTTGTT GCCATGCCAC AGGCAGGGTG 
                       CCAAGTGTGA CATTCATGGT TAGTGAACCA TGTGACTGTT GCCATGCCAC AGGCAGGGTT 
                       CCTAGTGTGA CGTTTATGAT TAGCGAACCT TGCAGTTGCT GTCACGGTAC TGGGAGAGTT 

                       GAAGCTCTAG AGACATCCTT CTCAAAAATT GAACAACAAA TCTGCCGGCT TCTTGCAACA 
                       GAAGCTTTAG AGACGTCCTT CTCAAAGATT GAACAGCAAA TCTGTCGGCT TCTTGCAACA 
                       GAAGCTTTAG AGACATCCTT CTCAAAGATT GAACAGCAAA TCTGTCGGCT TCTTGCAACA 
                       GAAGCTTTAG AGACTTCCTT CTTCAAAATT GAACAGCAAA TTTGTCGTAT TCTTGCAACA 
                       GAAGCTTTGG AAACCTCCTT CTCAAAAATT GAACAAGAAA TTTGCCGGTT GCTTGCAATG 

                       ACAGATAGGA AGCCAGACCC TGAAAATCCA AAGTCTTGGC CAAAATTTGT TCTGCGAGTT 
                       ATGGACCAAA AGGCAGACCC TGAAAAACCC AAGTCGTGGC CAAAATTTAT TCTGAGGGTT 
                       ATGGACCATA AGGCAGACCC TGAAAAACCC AAGTCGTGGC CAAAATTTAT TCTGAGGGTT 
                       ATGAACCATA AGGGAGAACC TCAAAAGCCT AAGTCCTGGC CAAAATTTAT TCTGAGGGTT 
                       ACAGAGGAGA AAGCTGACCC TGAAAATCCT AATTCCTGGC CAAGATTCAT CCTGATGGTT 

                       GATCATCATA TGTGTGAATA TTTGACTTCG GGGAAGAAGA CGAGACTTGC AATATTAAGC 
                       GACCATCGTA TGTGTGAGTA TCTGACTTCA GGGAAAAAGA CAAGACTTGC AACATTGAGC 
                       GACCATCGTA TGTGTGAGTA CCTGACTTCA GGGAAAAAGA CAAGACTTGC AACATTGAGC 
                       GACCATCATA TGTGCACGTA CTTGACTTCA GGGAAAAAGA CAAAACTTGG AATATTGAGC 
                       GACCGCTTCA TGTGTAACTA CTTGACTTCA GGGAAAAGGA CAAGACTGGC AATCTTGAGT 

                       AGTTCGCTCA AAGTGTGGAT TCTTTTAAAG GTTGCAAGAG GTTTCACTAG AGGAACGTTC 
                       AGTTCTCTCA AAGTCTGGAT TCTCTTGAAG GTTGCCAGAG GGTTCATTAG AGGATCGTTG 
                       AGTTCTCTCA AAGTTTGGAT TCTCTTGAAG GTTGCCAGAG GGTTCATTAG AGGATCGTTC 
                       AGTTCTCTCA AAGTCTGGAT TCTCTTAAAG GTTTCCAGAG GGTTCACCAG AGGAACTTTT 
                       AGTTCTCTCA AAGTCTGGAT TCTTCTAAAG GTTGCCAGAG GTTTCACTAG GGGTGCGTTT 

                       GAGGTGAAAC CATTTGCAGA TGAGAAAGTG GAAAAGAATC AGCATCAAGT GGCGATTTCA 
                       GAGGTCAAAC TATTTACAGA TGACAAGGTG GAAAAAAACC AGCATAAAGT TGCCATTTCA 
                       GAGGTCAAAC CATTTACAGA TGACAAGGTG GAAAAAAATC AGCATAAAGT TGCCATTTCA 
                       GAGATCAAAC CATATACTGA TGACAAAGTC GGTAGAAACC AGCATCAAGT TGCCGTTTCG 
                       GAGGTGAAAC CTTTTACAGA TGATAAAGTG AACATTAGTT CACATCAAGG TCCCATTTCG 

                       ATGTTGAGAT CTTCAGAGGC CAGTACCAAA AATCCTGGCC AGAACTTGAC CCTTGTTCCT 
                       ATGTTAAGAT CCTCAGAGAC CAGAACCAAA AAGCCTGGCC AAAACGTGAC TCTTGTTCAA 
                       ATGTTAAGAT CCTCAGAGGC CAGAACCAAA ACGCCTGGTC AAAATGTGAC TCTTGTTCAA 
                       A--------- ------AGGC CAAA--CCAA AATCT----- --------AC TTTTGTTCGA 
                       ATGTTGCGAC CAACAGAGGC TGGAACCTAC AATCCCAGAA GGAATGTAAC CCTCTTTCCA 

                       GTCAAAAAAT TGAAGGCTAG GAGGAAATAA 
                       GTTAAAAAAT CAAAGGCTAG GGGAAAATAA 
                       GTAAAAAAAT CAAAGGCTAG GGGAAAATAA 
                       GTGATAAAAT CAAAAGCTGG GTGA------ 
                       ATCAAAAAAT GGAAGACTGG TGGGAAATGA 
