# Supplementary material for: Polyploidy Did Not Predate the Evolution of Nodulation in All Legumes
Source: PLoS One. 2010 Jul 16;5(7):e11630. doi: 10.1371/journal.pone.0011630 (PMC2905438; doi:10.1371/journal.pone.0011630)
Supplement: File S2 — Alignments and trees. Trimmed alignments and trees for all 1249 trees described in the paper. (2.55 MB GZ) [file pone.0011630.s005.gz › alncln3/cl10500.cln]

>Cf10627d
AGTGGAAATGGAACAGACCAGATGCAGAGTCAGTGGTCTTCTGGAATCTGTGCTTGTTGC
GATGATATGCAGAGCTGTTGTATAGGCCTATTTTGTCCTTGCATTCTTTTTGGAAAAAAT
GCAGAATTTCTGGGTTCTGGAACTTTCCTAGGATCATGTGTCACCCATTTTATATTGTGG
ACTCTTGTTAATGCAACCTGCTGCTTATTGACTGATGGCTTGGTTTTGGGACTACCTGGA
TGCCTTGTTGCATCATATGCCTGCGGCTATCGCCGGTCC
>Glyma01g44060
AGTACCAATGGATCAAACCAAATGCAGGCTCAGTGGTCTTCTGGCATCTGTGCTTGTTGC
GATGATATGCAGAGTTGTTGTATTGGTTGTCTTTGTCCTTGCTTTCTCTTTGGGAAGAAT
GCAGAATTTCTGGGTTCTGGAACTTTCCTAGGATCATGTGTTACCCATTTTATATTATGG
AGTGTGGTTAATACAGCCTGCTGCTTATTAACTGATGGCTTGTTTTGGGGATTACCGGGA
TGCCTTGTTTCATGTTATGCTTGTGGCTACCGCAAGGCT
>Glyma11g01530
AGTACCAATGGATCAAACCAAATGCAGGCTCAGTGGTCTTCTGGAATCTGTGCTTGTTGC
GATGATATGCAGAGTTGTTGTATTGGTTGTCTTTGTCCTTGCTTTCTCTTTGGGAAGAAT
GCAGACTTTCTGGGTTCTGGAACTTTCCTGGGATCATGTGTGACCCATTTTATATTATGG
AGTGTGGTTAATACAGCCTGTTGCTTATTAACTGATGGCTTGTTTTGGGGATTACCTGGA
TGCCTTGTTTCATGTTATGCTTGTGGCTACCGCAAGGCT
>MtCU326394_24
CATGGTGGTAGTAGTAGCAATGTTTCAAATCAATGGTCTTCTGGAATCTGTGCTTGTTTC
GATGATATGCAGAGCTGTTGTATAGGTTGTCTTTGTCCTTGCTACCTCTTTGGGAAGAAT
GCAGAATTTCTAGGTTCTGGCACGTTCATGGGATCATGTGTTACCCATTTTATATTGTGG
AGTCTTGTTAATACAGCCTGCTGCTTGTTAACCGATGGCCTGTTTTTGGGATTACCTGGA
TGCCTTGTTTCATGTTATGCTTGTGGCTACCGCAATACC
>VvGSVIVP00010238001
CCTGATCATCGTACCAGTGATAGCCCATCTCAGTGGTCTTCTGGAATCTGTGCTTGTTGC
GATGATATGCAGAGCTGTTGTATTGGTTTCTTTTGCCCTTGCTTTCTGTTTGCGAAGAAT
GCAGAATTTTTGGGGTCTGGAACTTTGGCGGGATCATGCATGACTCATTTGATTTTTTGG
GCTCTTGTCAATACTGTCTGCTGCTTGTTGAGTGATGGAACTCTTTTGGGGTTACCTGGA
TGCTTTGTTGCATGTTATGCTTGCGGCTACCGGAGGGCA
