# Supplementary material for: Polyploidy Did Not Predate the Evolution of Nodulation in All Legumes
Source: PLoS One. 2010 Jul 16;5(7):e11630. doi: 10.1371/journal.pone.0011630 (PMC2905438; doi:10.1371/journal.pone.0011630)
Supplement: File S2 — Alignments and trees. Trimmed alignments and trees for all 1249 trees described in the paper. (2.55 MB GZ) [file pone.0011630.s005.gz › alncln3/cl10500.phy]

5 279
Cf10627d AGTGGAAATGGAACAGACCAGATGCAGAGTCAGTGGTCTTCTGGAATCTGTGCTTGTTGCGATGATATGCAGAGCTGTTGTATAGGCCTATTTTGTCCTTGCATTCTTTTTGGAAAAAATGCAGAATTTCTGGGTTCTGGAACTTTCCTAGGATCATGTGTCACCCATTTTATATTGTGGACTCTTGTTAATGCAACCTGCTGCTTATTGACTGATGGCTTGGTTTTGGGACTACCTGGATGCCTTGTTGCATCATATGCCTGCGGCTATCGCCGGTCC
Glyma01g44060 AGTACCAATGGATCAAACCAAATGCAGGCTCAGTGGTCTTCTGGCATCTGTGCTTGTTGCGATGATATGCAGAGTTGTTGTATTGGTTGTCTTTGTCCTTGCTTTCTCTTTGGGAAGAATGCAGAATTTCTGGGTTCTGGAACTTTCCTAGGATCATGTGTTACCCATTTTATATTATGGAGTGTGGTTAATACAGCCTGCTGCTTATTAACTGATGGCTTGTTTTGGGGATTACCGGGATGCCTTGTTTCATGTTATGCTTGTGGCTACCGCAAGGCT
Glyma11g01530 AGTACCAATGGATCAAACCAAATGCAGGCTCAGTGGTCTTCTGGAATCTGTGCTTGTTGCGATGATATGCAGAGTTGTTGTATTGGTTGTCTTTGTCCTTGCTTTCTCTTTGGGAAGAATGCAGACTTTCTGGGTTCTGGAACTTTCCTGGGATCATGTGTGACCCATTTTATATTATGGAGTGTGGTTAATACAGCCTGTTGCTTATTAACTGATGGCTTGTTTTGGGGATTACCTGGATGCCTTGTTTCATGTTATGCTTGTGGCTACCGCAAGGCT
MtCU326394_24 CATGGTGGTAGTAGTAGCAATGTTTCAAATCAATGGTCTTCTGGAATCTGTGCTTGTTTCGATGATATGCAGAGCTGTTGTATAGGTTGTCTTTGTCCTTGCTACCTCTTTGGGAAGAATGCAGAATTTCTAGGTTCTGGCACGTTCATGGGATCATGTGTTACCCATTTTATATTGTGGAGTCTTGTTAATACAGCCTGCTGCTTGTTAACCGATGGCCTGTTTTTGGGATTACCTGGATGCCTTGTTTCATGTTATGCTTGTGGCTACCGCAATACC
VvGSVIVP00010238001 CCTGATCATCGTACCAGTGATAGCCCATCTCAGTGGTCTTCTGGAATCTGTGCTTGTTGCGATGATATGCAGAGCTGTTGTATTGGTTTCTTTTGCCCTTGCTTTCTGTTTGCGAAGAATGCAGAATTTTTGGGGTCTGGAACTTTGGCGGGATCATGCATGACTCATTTGATTTTTTGGGCTCTTGTCAATACTGTCTGCTGCTTGTTGAGTGATGGAACTCTTTTGGGGTTACCTGGATGCTTTGTTGCATGTTATGCTTGCGGCTACCGGAGGGCA
