# Supplementary material for: Polyploidy Did Not Predate the Evolution of Nodulation in All Legumes
Source: PLoS One. 2010 Jul 16;5(7):e11630. doi: 10.1371/journal.pone.0011630 (PMC2905438; doi:10.1371/journal.pone.0011630)
Supplement: File S2 — Alignments and trees. Trimmed alignments and trees for all 1249 trees described in the paper. (2.55 MB GZ) [file pone.0011630.s005.gz › alncln3/cl10513.cln]

>Cf10967d
GTTTCATCTGCTGGAGAAGCAGTTACAGTGGCTCAAGAAGTCGTCCAGACCATGCTGGCGACGGGATATGTTCTCAGTAAGGATGCATTAGCTAAGGCTAAAGAATTTGATGAGTCTCACCAAGTTTCAGCTACTGTAACAGAGAAGGTTGCTGAACTGAGCCAGAGGATTGGCCTCGCTGATAAGATATCTGCAGGAGTTGAAGCTGTTAAATCTGTGGATCAGAAGTATCATGTCTCAGAGTCGGCCAAGTCAGCTGCGTCAGCAACTGGAAGATCCATTGCAGCAGCCGCAAACACTGTGGTAAATAGTAGCTATTTTTCAAATGGGTCCTTGTGGTTGTCGGGTGCTTTAACCCGGGCAGGACAAGCTGCAGCTGATTTAGGT
>Cf16016d
GTTTCTAACCCTGGAGAAGCAGTAAGCATGGCCCAGGAGGTTGTGAAAACAATGGTAGCCAAGGGGTATGTGTTAGGGAAAGATGCGTTGGTGAAGGCAAAAGCATTTGACGAGTCCTATAGTGTATCATCCAGGGCAGCAGCCAAGGTTGCAGAATTCAGCCACAAGATAGGGTTGAGTGATACAATAAATGAAGGCATTCAAACCTTCAAAAATGTAGATGAGAAGTACCATTTTACAGAGATCACAAAATCGGCCGCAACCGTGACAGGGAGAGCAGCTCTTGCAGCCGGTAGTGCTGTGGTTAACAGCACTTACTTTGCTAAAGGAGCTCTCTGGGCTTCTGATATGCTAGCTCGTGCAGCCAAAGCTGCAGCTGATTTAGGT
>Cf2721d
GTGTCATCTGCTGGAGAAGCAGTTACCGTGGCTCAAGAAGTCGTGAAGAGCATGCTAGCAAAGGGATATGTTCTTGGTAAAGACGCATTAGCCAATGCAAAAGCGTTTGATGACTCTCATGGAGTCTCAGCTACTGCAAAAGCGAAGGTTGCAGAGCTGAACCAGAAAATCGGCCTCACTGATAAATTATCCGCTGGTGTTGAAGCTGTTCGATCCGTCAATCAGAAAAATCATGTCTCTGAAACAGCCATGTCGGCCGCATCAGCAACGGGAAGATCAGTTGCAGCTGCTGCAAATAATGTGGTAAATAGTAGCTATTTT---AAGGGAGCCTTGTGGATGTCAGGGGTTTTGTCTCGGGCAGCGGAAGCCGCTGCCGATTTGGGT
>Cf6184d
------------------------------------------------------------------------------------------ATTAAGGCAAAAGAATTTGATGAGTCTTATCAAATATCATCAACAGCTGCAGCCAAAGTTGTGGAGCTCAGCAATGAAATTGGGTTGACTGATACAATTAATTCAGGCATGGAAACTTTCAAATCCATCGACGAGAAGTATCATGTCATCGATATCACCAAATCGGCTGCAACAGCTACAGGGAAGGCAGCCGTGGCTGCCGGTGATGCCGTAGTTAATAGCAGTTACTTTGCAAAGGGATCTCTTTGGGTTTCAAATGTGTTGACTAATGCAGCCAAAGCTGCTGCCGATTTGGGT
>Glyma02g02260
GTTTCCTCTGCTGGAGAAGCAGTTACCATGGCTCAAGAAGTTGTTAGGACCATGCTGTCAAAGGGATATGTTCTCAGCAAGGATGCACTAGCTAAGGCTAAAGACTTTGACGAGTCTCATCAGGTTTCCGCCACTGCAACAGCGAAGGTTTCTGAACTGAGCCAGAGAATTGGCCTATCAGATAAGATATCTGCAGGTATTGGAGCTGTTAAATCTGTGGATCAGAGATATAATGTCTCTGAAACAACCATGGCGGCTGCATCCACAGCAGGAAGATCGGTAGCAGCGGCTGCAAACTCTTTGGTAAATAGCAGCTATTTTTCAAAAGGAGCCTTGTGGGTGTCAGGTGCTCTAACCCGAGCAGCTCAGGTTGCTTCTGATATGGGT
>Glyma08g40990
GTTTTTGGAATCAGCCTTCCTATAGGCACAAG-GAGGATACTGCATCAAGTG-TATGCATAATGTATGATTTATCTGTCT-GTCATTTTTTTCTAAACTGCAAA--TGGTTAT-TAGCAGTCACTGGCTCAAGAAGTTGTCAAGACTATGCTAGAAAGGGGCCAAGTACTTTGACGACCTCATCAGGTTTCTGCTACTGCAACGGAAG----ATACGTGGATCAAAAGTATCACGTCTT-----------------CTGCATCATTGACAGGAAGATCAGTAGCAGCAGCTGCCAACACTATGGTGAATAGTAGCTATTTTTCAAAGGGTGCCATGTGGGTGTCAGGTGCTCTAAATCAGGTGGCCAAGGTTGCTGCTGATTTGGGC
>Glyma09g37380
GTTGCTTCCCCTGGAGAAGCACTAACTATGGCTCAGGTGGTTGTCAAAACAATGGTGGCTAAGGGATATGTATTGGGCAAAGATGCATTTGTCATGGCAAAAGCTTTCGATGAATCTCATAGTGTATCATCTACAGCAGCAACCAAGGTTGCTGAACTCAGCAATAAAATTGGGTTGACTGATACCATTAATTCAGGGATTGAAACTTTTAAGTCTGTGGATGAGAAATATCATGTCACAGATTTCACCAAATCAGCTGCAACAGTGACAGGAAAAGCTGCTGTGGCGGCTGGAACTGCTATAGCCAACAGTAGCTACTTTGCCAAAGGTGCTCTTTGGGTTTCGGATGTGTTGACACGTGCAGCGAAAGCGGCTGCCGATTTGGGT
>Glyma18g49310
GTTGGTTCCCCTGGAGAAGCACTAACTATGGCTCAGGTGGTTGTCAAAACAATGGTGGCTAAGGGATATGTGTTGGGCAAAGATGCATTTGTCATGGCAAAAGCTTTTGATGAATCTCACAGTGTATCATCTACAGCAGCATCCAAGGTTGCTGAACTCAGCAATAAAATTGGGTTGACTGATACCATTAATTCAGGCATTGAAACTTTTAAGTCTGTGGATGAGAAGTATCATGTCACAGACTTCACTAAATCAGCTGCAACAGTGACAGGGAAAGCCGCCGTGGCAGCTGGAACTGCTATAGCCAACAGTAGCTACTTTGCCAAAGGTGCTCTTTGGGTTTCAGATATGCTGACACGTGCAGCGAAAACGGCTGCTGATTTGGGC
>MtAC136974_53
GTTTCTTCCCCTGGAGAAGCACTGACTATGGCACAACAGGTTGTCAAAACAATGGTAGCGAAAGGATTTGTGCTGAGCAAAGATGCATTTGTGATGGCAAAAGCTTTTGACGAGTCGCGCAGTGTATCATCTACAGCAGCAAACAAGGTTGCTGAACTCAGCAACAAAATCGGGTTGACTGAAACCATAAATTCAGGCATTGAAACATTTAAATCTGTTGATGAGAAGTATCATGTTACAGATATAACCAAATCAGCTGCAACGGTAACTGGGAGAGCAGCTATGGCTGCTGGTAGTGCTATAGCCAATAGCAGCTACTTCGCGAAAGGAGCTCTTTGGTGA---------------------------------------------
>MtCT571261_38
GTTTCCTCTGCTGGAGAAGCAGTTGCTATGACTCAAGAAGTCGTTAAGACCATGCTAGCAAAGGGATATGTCCTTAGTAAGGATGCATTATCTAAGGCTAAAGACTTTGACGAGTCACATCGGGTTTCTGCCACTGCAACAGCCAAGGTTTCTGAATTGAGCCAGAAAATCGGCCTCACTGATAAGCTATCTGCTGGTTATGATGCTGTTAAGTCTGTCGATCAGAAGTATAATGTCTCTGGAACAACAATGGCAGCTGCATCCGCAACCGGAAGAACAGTAGCAGCAGCTGCAAACTCAGTGGTAAATAGTAGCTATTTTTCAAAGGGAGCCTTGTGGATGTCTGGTGCTCTAACAAGAGCCGCTCAAGCTGCATCTGATTTGGGT
>VvGSVIVP00020926001
GTCAGTGGAGCCA-CAATTGTAGATCAACGAGTGTGCATATCAGGCTGGGGAATATACGCAG-ATGAATCTGATCCTTGGAGTAATTCTTCCTGGAACTATGAAATTAACTCTATGGTATGCATTGCTTTTCTA--CCAAAAATTATATACCCCAGAAGCACAAGAGAATTGGACTAACTGATAAGATATATGCTGGCGTGGAAGCTGTTCGATCTGTGGATGAAAAGTACCATGTTTCAGAT-TCACCAAATCAGCTGCAGTGGTTACTGGGAAAACAACTGTTGCAGCTGCAAATGCCTTTGTTAACAGCAGCTACTTTGCCAAGGGAGCTCTTTGGGTTTCAGGCATTCTCACTCGTGCAGCAAACGCAGCAGCTGATTTGGGC
>VvGSVIVP00037012001
TATCCTGATGCTGGAGAAGCAGTAACTATGGCTCAGGAAGTTGTCAAAACCATGCTGGCCAAAGGATATATTTTGGGCAAGGATGCATTAAGCAAGGCCAAAACATTTGACGAGTCTCATCAATTTTCAGCAACTGCGGTGGCCACGGTTGCAGAGCTTAGCCAGAGAATTGGCCTCACTGATAAGTTTTGTGCAGGTGTTGAAGCTGCTAAATCAGTAGATCAAAGGTACCATATCTCAGAGATAACCAAATCAGCCGTATCAGCAACAGGGAGAACAGCAGCGGCAGCTGCAACCACTGTGGTAAACAGTAGCTACTTTTCTAAAGGAGCTCTTTGGGTGTCAGATGCTCTAAGTCGAGCAGCTAAAGCTGCAGGTGATTTGGGT
