# Supplementary material for: Polyploidy Did Not Predate the Evolution of Nodulation in All Legumes
Source: PLoS One. 2010 Jul 16;5(7):e11630. doi: 10.1371/journal.pone.0011630 (PMC2905438; doi:10.1371/journal.pone.0011630)
Supplement: File S2 — Alignments and trees. Trimmed alignments and trees for all 1249 trees described in the paper. (2.55 MB GZ) [file pone.0011630.s005.gz › alncln3/cl10513.phy]

 12 387
Cf10967d               GTTTCATCTG CTGGAGAAGC AGTTACAGTG GCTCAAGAAG TCGTCCAGAC CATGCTGGCG 
Cf16016d               GTTTCTAACC CTGGAGAAGC AGTAAGCATG GCCCAGGAGG TTGTGAAAAC AATGGTAGCC 
Cf2721d                GTGTCATCTG CTGGAGAAGC AGTTACCGTG GCTCAAGAAG TCGTGAAGAG CATGCTAGCA 
Cf6184d                ---------- ---------- ---------- ---------- ---------- ---------- 
Glyma02g02260          GTTTCCTCTG CTGGAGAAGC AGTTACCATG GCTCAAGAAG TTGTTAGGAC CATGCTGTCA 
Glyma08g40990          GTTTTTGGAA TCAGCCTTCC TATAGGCACA AG-GAGGATA CTGCATCAAG TG-TATGCAT 
Glyma09g37380          GTTGCTTCCC CTGGAGAAGC ACTAACTATG GCTCAGGTGG TTGTCAAAAC AATGGTGGCT 
Glyma18g49310          GTTGGTTCCC CTGGAGAAGC ACTAACTATG GCTCAGGTGG TTGTCAAAAC AATGGTGGCT 
MtAC136974_53          GTTTCTTCCC CTGGAGAAGC ACTGACTATG GCACAACAGG TTGTCAAAAC AATGGTAGCG 
MtCT571261_38          GTTTCCTCTG CTGGAGAAGC AGTTGCTATG ACTCAAGAAG TCGTTAAGAC CATGCTAGCA 
VvGSVIVP00020926001    GTCAGTGGAG CCA-CAATTG TAGATCAACG AGTGTGCATA TCAGGCTGGG GAATATACGC 
VvGSVIVP00037012001    TATCCTGATG CTGGAGAAGC AGTAACTATG GCTCAGGAAG TTGTCAAAAC CATGCTGGCC 

                       ACGGGATATG TTCTCAGTAA GGATGCATTA GCTAAGGCTA AAGAATTTGA TGAGTCTCAC 
                       AAGGGGTATG TGTTAGGGAA AGATGCGTTG GTGAAGGCAA AAGCATTTGA CGAGTCCTAT 
                       AAGGGATATG TTCTTGGTAA AGACGCATTA GCCAATGCAA AAGCGTTTGA TGACTCTCAT 
                       ---------- ---------- ---------- ATTAAGGCAA AAGAATTTGA TGAGTCTTAT 
                       AAGGGATATG TTCTCAGCAA GGATGCACTA GCTAAGGCTA AAGACTTTGA CGAGTCTCAT 
                       AATGTATGAT TTATCTGTCT -GTCATTTTT TTCTAAACTG CAAA--TGGT TAT-TAGCAG 
                       AAGGGATATG TATTGGGCAA AGATGCATTT GTCATGGCAA AAGCTTTCGA TGAATCTCAT 
                       AAGGGATATG TGTTGGGCAA AGATGCATTT GTCATGGCAA AAGCTTTTGA TGAATCTCAC 
                       AAAGGATTTG TGCTGAGCAA AGATGCATTT GTGATGGCAA AAGCTTTTGA CGAGTCGCGC 
                       AAGGGATATG TCCTTAGTAA GGATGCATTA TCTAAGGCTA AAGACTTTGA CGAGTCACAT 
                       AG-ATGAATC TGATCCTTGG AGTAATTCTT CCTGGAACTA TGAAATTAAC TCTATGGTAT 
                       AAAGGATATA TTTTGGGCAA GGATGCATTA AGCAAGGCCA AAACATTTGA CGAGTCTCAT 

                       CAAGTTTCAG CTACTGTAAC AGAGAAGGTT GCTGAACTGA GCCAGAGGAT TGGCCTCGCT 
                       AGTGTATCAT CCAGGGCAGC AGCCAAGGTT GCAGAATTCA GCCACAAGAT AGGGTTGAGT 
                       GGAGTCTCAG CTACTGCAAA AGCGAAGGTT GCAGAGCTGA ACCAGAAAAT CGGCCTCACT 
                       CAAATATCAT CAACAGCTGC AGCCAAAGTT GTGGAGCTCA GCAATGAAAT TGGGTTGACT 
                       CAGGTTTCCG CCACTGCAAC AGCGAAGGTT TCTGAACTGA GCCAGAGAAT TGGCCTATCA 
                       TCACTGGCTC AAGAAGTTGT CAAGACTATG CTAGAAAGGG GCCAAGTACT TTGACGACCT 
                       AGTGTATCAT CTACAGCAGC AACCAAGGTT GCTGAACTCA GCAATAAAAT TGGGTTGACT 
                       AGTGTATCAT CTACAGCAGC ATCCAAGGTT GCTGAACTCA GCAATAAAAT TGGGTTGACT 
                       AGTGTATCAT CTACAGCAGC AAACAAGGTT GCTGAACTCA GCAACAAAAT CGGGTTGACT 
                       CGGGTTTCTG CCACTGCAAC AGCCAAGGTT TCTGAATTGA GCCAGAAAAT CGGCCTCACT 
                       GCATTGCTTT TCTA--CCAA AAATTATATA CCCCAGAAGC ACAAGAGAAT TGGACTAACT 
                       CAATTTTCAG CAACTGCGGT GGCCACGGTT GCAGAGCTTA GCCAGAGAAT TGGCCTCACT 

                       GATAAGATAT CTGCAGGAGT TGAAGCTGTT AAATCTGTGG ATCAGAAGTA TCATGTCTCA 
                       GATACAATAA ATGAAGGCAT TCAAACCTTC AAAAATGTAG ATGAGAAGTA CCATTTTACA 
                       GATAAATTAT CCGCTGGTGT TGAAGCTGTT CGATCCGTCA ATCAGAAAAA TCATGTCTCT 
                       GATACAATTA ATTCAGGCAT GGAAACTTTC AAATCCATCG ACGAGAAGTA TCATGTCATC 
                       GATAAGATAT CTGCAGGTAT TGGAGCTGTT AAATCTGTGG ATCAGAGATA TAATGTCTCT 
                       CATCAGGTTT CTGCTACTGC AACGGAAG-- --ATACGTGG ATCAAAAGTA TCACGTCTT- 
                       GATACCATTA ATTCAGGGAT TGAAACTTTT AAGTCTGTGG ATGAGAAATA TCATGTCACA 
                       GATACCATTA ATTCAGGCAT TGAAACTTTT AAGTCTGTGG ATGAGAAGTA TCATGTCACA 
                       GAAACCATAA ATTCAGGCAT TGAAACATTT AAATCTGTTG ATGAGAAGTA TCATGTTACA 
                       GATAAGCTAT CTGCTGGTTA TGATGCTGTT AAGTCTGTCG ATCAGAAGTA TAATGTCTCT 
                       GATAAGATAT ATGCTGGCGT GGAAGCTGTT CGATCTGTGG ATGAAAAGTA CCATGTTTCA 
                       GATAAGTTTT GTGCAGGTGT TGAAGCTGCT AAATCAGTAG ATCAAAGGTA CCATATCTCA 

                       GAGTCGGCCA AGTCAGCTGC GTCAGCAACT GGAAGATCCA TTGCAGCAGC CGCAAACACT 
                       GAGATCACAA AATCGGCCGC AACCGTGACA GGGAGAGCAG CTCTTGCAGC CGGTAGTGCT 
                       GAAACAGCCA TGTCGGCCGC ATCAGCAACG GGAAGATCAG TTGCAGCTGC TGCAAATAAT 
                       GATATCACCA AATCGGCTGC AACAGCTACA GGGAAGGCAG CCGTGGCTGC CGGTGATGCC 
                       GAAACAACCA TGGCGGCTGC ATCCACAGCA GGAAGATCGG TAGCAGCGGC TGCAAACTCT 
                       ---------- ------CTGC ATCATTGACA GGAAGATCAG TAGCAGCAGC TGCCAACACT 
                       GATTTCACCA AATCAGCTGC AACAGTGACA GGAAAAGCTG CTGTGGCGGC TGGAACTGCT 
                       GACTTCACTA AATCAGCTGC AACAGTGACA GGGAAAGCCG CCGTGGCAGC TGGAACTGCT 
                       GATATAACCA AATCAGCTGC AACGGTAACT GGGAGAGCAG CTATGGCTGC TGGTAGTGCT 
                       GGAACAACAA TGGCAGCTGC ATCCGCAACC GGAAGAACAG TAGCAGCAGC TGCAAACTCA 
                       GAT-TCACCA AATCAGCTGC AGTGGTTACT GGGAAAACAA CTGTTGCAGC TGCAAATGCC 
                       GAGATAACCA AATCAGCCGT ATCAGCAACA GGGAGAACAG CAGCGGCAGC TGCAACCACT 

                       GTGGTAAATA GTAGCTATTT TTCAAATGGG TCCTTGTGGT TGTCGGGTGC TTTAACCCGG 
                       GTGGTTAACA GCACTTACTT TGCTAAAGGA GCTCTCTGGG CTTCTGATAT GCTAGCTCGT 
                       GTGGTAAATA GTAGCTATTT T---AAGGGA GCCTTGTGGA TGTCAGGGGT TTTGTCTCGG 
                       GTAGTTAATA GCAGTTACTT TGCAAAGGGA TCTCTTTGGG TTTCAAATGT GTTGACTAAT 
                       TTGGTAAATA GCAGCTATTT TTCAAAAGGA GCCTTGTGGG TGTCAGGTGC TCTAACCCGA 
                       ATGGTGAATA GTAGCTATTT TTCAAAGGGT GCCATGTGGG TGTCAGGTGC TCTAAATCAG 
                       ATAGCCAACA GTAGCTACTT TGCCAAAGGT GCTCTTTGGG TTTCGGATGT GTTGACACGT 
                       ATAGCCAACA GTAGCTACTT TGCCAAAGGT GCTCTTTGGG TTTCAGATAT GCTGACACGT 
                       ATAGCCAATA GCAGCTACTT CGCGAAAGGA GCTCTTTGGT GA-------- ---------- 
                       GTGGTAAATA GTAGCTATTT TTCAAAGGGA GCCTTGTGGA TGTCTGGTGC TCTAACAAGA 
                       TTTGTTAACA GCAGCTACTT TGCCAAGGGA GCTCTTTGGG TTTCAGGCAT TCTCACTCGT 
                       GTGGTAAACA GTAGCTACTT TTCTAAAGGA GCTCTTTGGG TGTCAGATGC TCTAAGTCGA 

                       GCAGGACAAG CTGCAGCTGA TTTAGGT 
                       GCAGCCAAAG CTGCAGCTGA TTTAGGT 
                       GCAGCGGAAG CCGCTGCCGA TTTGGGT 
                       GCAGCCAAAG CTGCTGCCGA TTTGGGT 
                       GCAGCTCAGG TTGCTTCTGA TATGGGT 
                       GTGGCCAAGG TTGCTGCTGA TTTGGGC 
                       GCAGCGAAAG CGGCTGCCGA TTTGGGT 
                       GCAGCGAAAA CGGCTGCTGA TTTGGGC 
                       ---------- ---------- ------- 
                       GCCGCTCAAG CTGCATCTGA TTTGGGT 
                       GCAGCAAACG CAGCAGCTGA TTTGGGC 
                       GCAGCTAAAG CTGCAGGTGA TTTGGGT 
