# Supplementary material for: Polyploidy Did Not Predate the Evolution of Nodulation in All Legumes
Source: PLoS One. 2010 Jul 16;5(7):e11630. doi: 10.1371/journal.pone.0011630 (PMC2905438; doi:10.1371/journal.pone.0011630)
Supplement: File S2 — Alignments and trees. Trimmed alignments and trees for all 1249 trees described in the paper. (2.55 MB GZ) [file pone.0011630.s005.gz › alncln3/cl10528.cln]

>Cf192d
TCTGACATCTCAAGGCTTTCGAGCCGAAAGAAGTTCAATGCTTTGTCATCGGCTTCTTTCTGGTTATCCCAGATCAAGGTCTCCGAATCTGCTGCCAAACACTCAATTTCACTTGGCTTTTTCAAACTAGCTTTGGAGGCAGGATGTGAGCCTCTCCAGCGAATGCAAGATGAGCTAAAATCTTACGTGCGTCGACATCAGCTAGCTGAACTTGGAGAAATTGTGAAAGAATTGTTTGAAAGCTATAATATTTCAGAGAACCCAGAGCAGTCGCAGATCTCTGAAACTATATCACAAGTGCCTGAAGAGGGAACTCGATCCTCTGATGATGATGTGCACAGTTCTTCTACC
>Glyma04g34160
TCAGACATTTCCAAGACATCTTCACGAACCAAGTTAAATCTCCTAACTTCGGCTTCGTATTGGTTAAACCAGATCAAGCTCTCTGAATCCGCGGCCAAGCACTCAATTTCACTTGGCTTCTTCAAACTAGCTTTGGAGGCAGGATGTGAGCCTCTCGGGCCAATGCAAGAAGGGCTAAAATCATATGTGGGCAGACATCAGCTTGATGGTCTTGAAGAAACTGTGAAAGCATTGTTTGAGAGCTATAACATCTCAGAAACAATGGAGCAGTGGCAGGTGTCTGAGACTATTTCACATGTGCCAGAAGAGGGAACTCGGTCTTCCGATGATGATGTGCGTAGCTCTTCTTCT
>Glyma05g01250
TCTGAAATTTCAAGAACATCAAGCCGAATGAAGTTCAATCTCTTATCTTCCTCTTCATATTGGCTAAACCAGATCAAGCTCTCTGAGTCTGCTGACAAGCACTCAGTTTCACTTGGATTCTTCAAACTTGCCTCGGAGGCAAGATGTGAGCCGTTTCAGAAGATGAAAGATGAGCTAAAGTCTTATGTGCAACGACATCAGCTTGCTGAACTTGGAGAA---GTGAAAGAACTGCTTCAAAGCTATGACATTGCAGAAAATATAGAGCAGCCACAAGTGTCTGAAAGCATTACACAGGTGCCAGAGGAAGGAACTGGATCCTCCGATGATGAAGTGCACAGTTCTTCGTCC
>Glyma06g20320
TCTGACATTTCCAAGACATCTACCCGAACCAAGTTAAATCTCCTAACTTCGGCTTCGTATTGGTTAAACCAGATCAAACTCTCTGAATCCGCCGCCAAGCACTCAATTTCGCTTGGTTTCTTCAAACTAGCTTTGGAGGCAGGATGTGAGCCTCTCGGGCCAATGCAAGAAGGGCTAAAATCATATGTGGGGAGATATCAGCTTGATGGCCTTGAAGAAACTGTGATAGCATTGTTTGAGAGCTATAACATCTCAGAAAGCATGGAGCAGTTGCAGGTGTCTGAGACAATTTCACATGTGCCAGAAGAGGGTACTCGCTCTTCTGATGATGATGTGCATAGCTCTTCTTCT
>Glyma17g10650
TCTGACATTTCCAGAACATCGAGCAGAATGAAGTTCAATCTCTTATCTTCCTCTTCATATTGGCTAAACCAGATCAAGCTCTCTGAGTCTGCTGATAAGCACACAGTTTCACTTGGATTCTTCAAACTTGCCTCGGAGGCAAGATGTGAGCCGTTCCAGAAGATGAAAGATGAGCTAAAGTCTTATGTGCAACGACATCAGCTTGCTGAACTTGGAGAA---GTGAAAGAGCTGCTTCAAACCTATGACATTGCTGAAAATATAGAGCAGCCACAAGTGTCTGAGAGCATTTCACAGGTGCCAGAAGAGGGAACTCGATCCTCTGATGATGAAGTTCACAGTTCTGCATCC
>MtAC122726_25
TCTGAGATTTTCAGATCATCTACTAAAATGAAGTTTAGTCTCTTGTCTTCAGCTTCATATTGGTTAAGCCAAATCAAGCTCTCTGAAAATGTTGAAAAGCACAACATTTCACTTGGATTCTTCAAACTAGCCTTGGAGGCAGGATGTGAGCCCTTCCAGAAATTACAAGACGAACTGAAGTCTTACTTGCGCCGACACCAACTTACTGAACTTGGAGAACAAGTGAAAGTACTGGTAGAAAGCTATAACATTGCAGAAATCATAGAGCAGTCTCAAGTTTCTGAGAGTATTTCACAGATGCCAGAAGAGGAAACTCGTTCGTCTGATGATGAAGGCAACAGCACTTCTTCT
>VvGSVIVP00000110001
TCTGATGTTTCCAAATCAGGGAACCGCAGGAACTCCAGCTATATATCCTCAGCAACATATTGGTTGTCACAGATTAAGCTATCTGAATCTGCTGCTATGCACTCAATTTCACTTGGTTTCTTCAAACTTGCCTTGGAGGCTGGATGTAAGCCTCTCCAGAGAATGCGTGAAGAGCTAA-----------------------------------------------------------------------------------------------------------------------------------------------------------------------------
