# Supplementary material for: Polyploidy Did Not Predate the Evolution of Nodulation in All Legumes
Source: PLoS One. 2010 Jul 16;5(7):e11630. doi: 10.1371/journal.pone.0011630 (PMC2905438; doi:10.1371/journal.pone.0011630)
Supplement: File S2 — Alignments and trees. Trimmed alignments and trees for all 1249 trees described in the paper. (2.55 MB GZ) [file pone.0011630.s005.gz › alncln3/cl10528.phy]

 7 351
Cf192d                 TCTGACATCT CAAGGCTTTC GAGCCGAAAG AAGTTCAATG CTTTGTCATC GGCTTCTTTC 
Glyma04g34160          TCAGACATTT CCAAGACATC TTCACGAACC AAGTTAAATC TCCTAACTTC GGCTTCGTAT 
Glyma05g01250          TCTGAAATTT CAAGAACATC AAGCCGAATG AAGTTCAATC TCTTATCTTC CTCTTCATAT 
Glyma06g20320          TCTGACATTT CCAAGACATC TACCCGAACC AAGTTAAATC TCCTAACTTC GGCTTCGTAT 
Glyma17g10650          TCTGACATTT CCAGAACATC GAGCAGAATG AAGTTCAATC TCTTATCTTC CTCTTCATAT 
MtAC122726_25          TCTGAGATTT TCAGATCATC TACTAAAATG AAGTTTAGTC TCTTGTCTTC AGCTTCATAT 
VvGSVIVP00000110001    TCTGATGTTT CCAAATCAGG GAACCGCAGG AACTCCAGCT ATATATCCTC AGCAACATAT 

                       TGGTTATCCC AGATCAAGGT CTCCGAATCT GCTGCCAAAC ACTCAATTTC ACTTGGCTTT 
                       TGGTTAAACC AGATCAAGCT CTCTGAATCC GCGGCCAAGC ACTCAATTTC ACTTGGCTTC 
                       TGGCTAAACC AGATCAAGCT CTCTGAGTCT GCTGACAAGC ACTCAGTTTC ACTTGGATTC 
                       TGGTTAAACC AGATCAAACT CTCTGAATCC GCCGCCAAGC ACTCAATTTC GCTTGGTTTC 
                       TGGCTAAACC AGATCAAGCT CTCTGAGTCT GCTGATAAGC ACACAGTTTC ACTTGGATTC 
                       TGGTTAAGCC AAATCAAGCT CTCTGAAAAT GTTGAAAAGC ACAACATTTC ACTTGGATTC 
                       TGGTTGTCAC AGATTAAGCT ATCTGAATCT GCTGCTATGC ACTCAATTTC ACTTGGTTTC 

                       TTCAAACTAG CTTTGGAGGC AGGATGTGAG CCTCTCCAGC GAATGCAAGA TGAGCTAAAA 
                       TTCAAACTAG CTTTGGAGGC AGGATGTGAG CCTCTCGGGC CAATGCAAGA AGGGCTAAAA 
                       TTCAAACTTG CCTCGGAGGC AAGATGTGAG CCGTTTCAGA AGATGAAAGA TGAGCTAAAG 
                       TTCAAACTAG CTTTGGAGGC AGGATGTGAG CCTCTCGGGC CAATGCAAGA AGGGCTAAAA 
                       TTCAAACTTG CCTCGGAGGC AAGATGTGAG CCGTTCCAGA AGATGAAAGA TGAGCTAAAG 
                       TTCAAACTAG CCTTGGAGGC AGGATGTGAG CCCTTCCAGA AATTACAAGA CGAACTGAAG 
                       TTCAAACTTG CCTTGGAGGC TGGATGTAAG CCTCTCCAGA GAATGCGTGA AGAGCTAA-- 

                       TCTTACGTGC GTCGACATCA GCTAGCTGAA CTTGGAGAAA TTGTGAAAGA ATTGTTTGAA 
                       TCATATGTGG GCAGACATCA GCTTGATGGT CTTGAAGAAA CTGTGAAAGC ATTGTTTGAG 
                       TCTTATGTGC AACGACATCA GCTTGCTGAA CTTGGAGAA- --GTGAAAGA ACTGCTTCAA 
                       TCATATGTGG GGAGATATCA GCTTGATGGC CTTGAAGAAA CTGTGATAGC ATTGTTTGAG 
                       TCTTATGTGC AACGACATCA GCTTGCTGAA CTTGGAGAA- --GTGAAAGA GCTGCTTCAA 
                       TCTTACTTGC GCCGACACCA ACTTACTGAA CTTGGAGAAC AAGTGAAAGT ACTGGTAGAA 
                       ---------- ---------- ---------- ---------- ---------- ---------- 

                       AGCTATAATA TTTCAGAGAA CCCAGAGCAG TCGCAGATCT CTGAAACTAT ATCACAAGTG 
                       AGCTATAACA TCTCAGAAAC AATGGAGCAG TGGCAGGTGT CTGAGACTAT TTCACATGTG 
                       AGCTATGACA TTGCAGAAAA TATAGAGCAG CCACAAGTGT CTGAAAGCAT TACACAGGTG 
                       AGCTATAACA TCTCAGAAAG CATGGAGCAG TTGCAGGTGT CTGAGACAAT TTCACATGTG 
                       ACCTATGACA TTGCTGAAAA TATAGAGCAG CCACAAGTGT CTGAGAGCAT TTCACAGGTG 
                       AGCTATAACA TTGCAGAAAT CATAGAGCAG TCTCAAGTTT CTGAGAGTAT TTCACAGATG 
                       ---------- ---------- ---------- ---------- ---------- ---------- 

                       CCTGAAGAGG GAACTCGATC CTCTGATGAT GATGTGCACA GTTCTTCTAC C 
                       CCAGAAGAGG GAACTCGGTC TTCCGATGAT GATGTGCGTA GCTCTTCTTC T 
                       CCAGAGGAAG GAACTGGATC CTCCGATGAT GAAGTGCACA GTTCTTCGTC C 
                       CCAGAAGAGG GTACTCGCTC TTCTGATGAT GATGTGCATA GCTCTTCTTC T 
                       CCAGAAGAGG GAACTCGATC CTCTGATGAT GAAGTTCACA GTTCTGCATC C 
                       CCAGAAGAGG AAACTCGTTC GTCTGATGAT GAAGGCAACA GCACTTCTTC T 
                       ---------- ---------- ---------- ---------- ---------- - 
