# Supplementary material for: Polyploidy Did Not Predate the Evolution of Nodulation in All Legumes
Source: PLoS One. 2010 Jul 16;5(7):e11630. doi: 10.1371/journal.pone.0011630 (PMC2905438; doi:10.1371/journal.pone.0011630)
Supplement: File S2 — Alignments and trees. Trimmed alignments and trees for all 1249 trees described in the paper. (2.55 MB GZ) [file pone.0011630.s005.gz › alncln3/cl10549.cln]

>Cf2762d
TTGTCTTCATTTGCAGGCTGTCCTGTGAATTTCGAGTTTCTTAACTACACCATAATCACAAGCAAATGCAAAGGACCCCGGTATACAGCCGGTGTATGTTGCTCGGCATTTAAAGAATTTGCTTGCCCTTATGCCAAGGTGTTAAATGACCTCACAAATGACTGTGCCACAACCATGTTTAGCTACATTAATCTCTATGGAAAATACCCGCCGGGTCTTTTCGCTACCGAGTGCCGGCAAGGAAAACAAGGTCTTGCCTGCCCTGCCGAAGCGCCATCAACGTCTTCTGATGACACAGCAAATCAGATTATGCATTATCCATCAATGCTGATGGTGCTCTCAGCATCCTTCTTAATCTTGTTATTC
>Glyma04g12480
CCTTCTTCAGGCAAGGGTTGTTCTGTGAATTTCGAGTTTTTAAACTACACAGTAATCACAAGCAAATGCAAAGGACCCCGGTACCCTCCCAAAGAATGTTGTGGGGCTTTTAAAGAATTTGCTTGCCCTTATGCCGATGTATTAAATGATTTAACGAATGAGTGTGCATCAACCATGTTTAGTTACATTAATCTCTATGGAAAATACCCTCCTGGCCTCTTTGCTAGTGAGTGTCGTGAAGGAAAGTTTGGTCTTGCTTGTCCTGCAGTGCCACCATCAGCATCAGCAGATGACACTGCAAATCAAGCTGTACACTGTCCGTCTCTATTGTTGATGCTCATAGCCTGCTTCTTAATCTTGTTATTC
>Glyma06g45840
------------------TGTGGAGTTGAATTTGAGAACAAGAACTACACTGTCCTCACAAGCCAATGCAAGGGACCCCAGTACCCACCCAAAGTGTGCTGTGAGGCTTTCAAGCAATTTGCTTGCCCTTTTTCAAATGAGGTCAATGACATGACAACTGATTGCGCCACAGTTATGTTTAGCTACATCAACATCTATGGCAAATACCCTCCTGGCCTATTTGCCAATCAGTGCAAAGAAGGGAACCAAGGTCTTGATTGCAG-------CCAAGTTACACCAACACTT---CT------TCCAACACCACTGCTCCTCCTCACTTTTTCTCAC-TTGCTACCATTTCTTTCC--TGGGATTCTTG
>Glyma06g48040
CCTTCTTCAGGCAAAAGTTGTTCTGTGAATTTCGAGTTTTTAAACTACACAGTAATCACAAGCAAATGCAAAGGACCCCATTACCCTCCCAAAGAATGTTGTGGGGCTTTTAAAGAATTTGCTTGCCCTTATGTCGATGTATTAAATGATTTAACGAACGAGTGCGCCTCAACCATGTTTAGTTACATTAATCTCTATGGAAAATACCCTCCTGGCCTCTTTGCTAGTGAGTGTCATGAAGGGAAACTTGGTCTCGCTTGTCCTGCATTGCCACCGTCTGCATCAGCAGATGACACAGCAAATCAAGTTGTACACTGTCCATCTCTATTGCTGATGCTCACAGCCTGCTTCTTAATCTTGTTATTT
>Glyma06g48050
CCTTCTTCAGGCAAAAGTTGTCCTGTGAATTTCGAGTTTTTAAACTACACAGTAATCACAAGCAAATGCAAAGGACCCCAGTACCCACCCAAGCAATGCTGTGCTGCATTTAAAGAGTTTGCTTGCCCTTATGCCAATGCTTTAAACGATTCAACGAATGATTGTGCTGCAATCATGTTTAGTTACATTAATCTCTATGGAAAGTACCCTTTCGGCTTCTTTGCTAGTGTGTGTCGCCAAGGGAAGAAAGGTATTACTATTAACTGTCCTGCTTCTGCTGCACCACCATCAGTATCAGAAGATGACACTGGAATGAAAACTCACCAGATACGTGTGTGA---------------------------
>Glyma12g12650
CCTCCTACAGGCAAAGCCTGTGGAGTTGACTTTGAGAACCAGAACTACACAGTCCTCACAAGCCAATGCAAGGGACCCCAGTACCCGCCAAAGGTGTGCTGTGAGGCTTTCAAGCAATTTGCTTGCCCTTTTGCAAATGAGATCAATGACATGACAACTGATTGCTCCTCAGTTATGTTTAGCTACATCAACATCTATGGCAAATACCCCCCTGGCCTGTTTGCCAATGAGTGCAAAGAAGGGAACCAAGGCCTTGATTGCAG-------CCAAGTCAAACCAACACTT---CTACCTCTTCCAACACCACTGCTCCTCCTCACTTTTTCTCAC-TCATGACCATTGCTTTCC--TGGGATTCTTG
>Glyma13g37330
----------------CTTTTGGAGTTGACTTTGAGAACCAGAACTACACAAGCCTCTCAAGCCGGTCCAAGGGACCACAATAACCTCCAAGGTTTTGCTGTGAGGCTTTCAAGCAATTTGGTTGCCCTTGTGCCAATGAGATTAATGACATGACAATTGATTGTGCTTCACTTATGTTTAGCAACGTAAATATCTATGGCACACCCCCTCTAGCCCTATTTGCTCTTCAGTGGAAAGAGGGGGAGGCGTATTATT-TTATGCCCACGTAACATA-CAAGACAGTAGGCAAAAATTGAAAGAATGGGTTATTATTTTTTGTGAAGGGGCATCGTACTGTTTCTATTATTTTCTAATTGGATTCAAA
>MtAC148602_14
CCTCCTACAAGCAAAGCTTGTAGAGTTAATTTTGAGAACTAGAACTACACAATCCTAACAGGTCAATGTAAAGGACCAAAATACGCTCCAAAGGTTTGCTGTGAGTCATTCAAACAATTTGCTTGTCCATTTGCTGAGGAGATCAGTGACTTGACAACTGATTGTGCTAATGTTATGTTTAGTTACATAAATCTTCATGGAAAATATCCAACTGGCTTATTTGCCAAACACTGCAAAGAAGGGAAAGAAGGTCTTGATTGTGG------ATATTATTAA---------------------------------------------------------------------------------------
>MtAC174340_37
CCTTCTACAAGCAAACCTTGTGGAATTAATTTTGAGACTCAGAACTACACAATCCTAACAAGTCAATGTAAAGGACCACAATACCCTCCAAAGGTTTGCTGTGATGCATTCAAACAATTTGCTTGTCCACATGTTGATGAGATCAGTGACTTGACAACTGATTGTTCTAATGTTATGTTTAGTTACATAAATCTTTATGGAAAATATCCACCTGGCTTATTTGCTAATCAATGCAAAGAAGGAAAAGAAGGTCTTGATTGTG-------AAAATGTTAAGATAATACTA---CTAACCCTTCTAGTAGTGCTGCTCCTC---ATTATATGTTGA-TAGTTTCAATTGTTTTCT--TTGGATTAATT
>MtAC174340_38
CCTCCTACAAGAAAAGCTTGTAAAGTTGATTTTGAGAACCAGAACTACACAATCATAACAAGCCAATGTAAAGCACCAAGATACCCTCCAAAGTCTTGTTGTGAGGCATTCAAACAATTTGCTTGTCCATTTGCTGATGAGCTCAATGACTTGACAACTGATTGTGCTGCAGTTATGTTTGGTTACATAAATGCTTATGGAAAATATCCACTTGGATTATTTGCTAGTGAGTGCAGAGAAGGGAAAAAAGGTCTTGATTGCAGCCTAGTAAAATATTTTAACAGTTCTAAGTCTAACACTACTAGTAGTGCTGCTCCTC---ACTCTATGATGT-TGATTTCAATTGTTTTCT--TTGGATTTATT
>MtCT967313_17
TCTTCTTCAAGCAAAGGCTGTTCTGTGAATTTTGAGTTTCTAAACTACACAATAATCACAAGCAAATGTAAAGGACCTAAGTACCCTCCCAAGGAATGTTGTGGATCATTTAAAGAGTTTGCTTGCCCTTATGCTGACGTGATAAATGATTTAACAAACGATTGTGCCTCAACCATGTTTAGCTACATTAATCTTTATGGAAGATACCCTCCTGGCCTCTTTGCGAGCGAGTGTCGTGAAGGGAAGGAAGGCCTAGCATGTGATGCATTGCCACCATCAGTGTCCGCCGATGATACTGCAAATCAAATCGTACATACTCCATCTCTAGTGCTGGTTCTCACAGCCTGCTTCCTAATCTTGTTATTC
>VvGSVIVP00018572001
CCTCCTCCAGACAAGAGTTGCCCTGTGAACTTTGAATTTTTGAATTACACAATCATCACAAGCCAGTGTAAAGGACCCCAGTACTCACCCAAGCTCTGTTGTGGTGCCTTTAAGGACTTTGCTTGCCCTTATGCTGATGAGTTGAATGATCTGACAAATGATTGCGCCTCAACCATGTTCAGCTACATAAACCTCTATGGAAAATACCCACCTGGCCTGTTTGCTAGTGAGTGTCAAGAAGGAAAGGAAGGTCTGGAGTGTCCTGCTCAGGCACCATCAACTTCAGCTAAAGATTCCGTTAATGCAAGCATAGTCTCTTCTTACTCAATGCTGACACTGTTGGCTGGCTTCCTAGTGTTATTATTC
