# Supplementary material for: Polyploidy Did Not Predate the Evolution of Nodulation in All Legumes
Source: PLoS One. 2010 Jul 16;5(7):e11630. doi: 10.1371/journal.pone.0011630 (PMC2905438; doi:10.1371/journal.pone.0011630)
Supplement: File S2 — Alignments and trees. Trimmed alignments and trees for all 1249 trees described in the paper. (2.55 MB GZ) [file pone.0011630.s005.gz › alncln3/cl10549.phy]

 12 366
Cf2762d                TTGTCTTCAT TTGCAGGCTG TCCTGTGAAT TTCGAGTTTC TTAACTACAC CATAATCACA 
Glyma04g12480          CCTTCTTCAG GCAAGGGTTG TTCTGTGAAT TTCGAGTTTT TAAACTACAC AGTAATCACA 
Glyma06g45840          ---------- --------TG TGGAGTTGAA TTTGAGAACA AGAACTACAC TGTCCTCACA 
Glyma06g48040          CCTTCTTCAG GCAAAAGTTG TTCTGTGAAT TTCGAGTTTT TAAACTACAC AGTAATCACA 
Glyma06g48050          CCTTCTTCAG GCAAAAGTTG TCCTGTGAAT TTCGAGTTTT TAAACTACAC AGTAATCACA 
Glyma12g12650          CCTCCTACAG GCAAAGCCTG TGGAGTTGAC TTTGAGAACC AGAACTACAC AGTCCTCACA 
Glyma13g37330          ---------- ------CTTT TGGAGTTGAC TTTGAGAACC AGAACTACAC AAGCCTCTCA 
MtAC148602_14          CCTCCTACAA GCAAAGCTTG TAGAGTTAAT TTTGAGAACT AGAACTACAC AATCCTAACA 
MtAC174340_37          CCTTCTACAA GCAAACCTTG TGGAATTAAT TTTGAGACTC AGAACTACAC AATCCTAACA 
MtAC174340_38          CCTCCTACAA GAAAAGCTTG TAAAGTTGAT TTTGAGAACC AGAACTACAC AATCATAACA 
MtCT967313_17          TCTTCTTCAA GCAAAGGCTG TTCTGTGAAT TTTGAGTTTC TAAACTACAC AATAATCACA 
VvGSVIVP00018572001    CCTCCTCCAG ACAAGAGTTG CCCTGTGAAC TTTGAATTTT TGAATTACAC AATCATCACA 

                       AGCAAATGCA AAGGACCCCG GTATACAGCC GGTGTATGTT GCTCGGCATT TAAAGAATTT 
                       AGCAAATGCA AAGGACCCCG GTACCCTCCC AAAGAATGTT GTGGGGCTTT TAAAGAATTT 
                       AGCCAATGCA AGGGACCCCA GTACCCACCC AAAGTGTGCT GTGAGGCTTT CAAGCAATTT 
                       AGCAAATGCA AAGGACCCCA TTACCCTCCC AAAGAATGTT GTGGGGCTTT TAAAGAATTT 
                       AGCAAATGCA AAGGACCCCA GTACCCACCC AAGCAATGCT GTGCTGCATT TAAAGAGTTT 
                       AGCCAATGCA AGGGACCCCA GTACCCGCCA AAGGTGTGCT GTGAGGCTTT CAAGCAATTT 
                       AGCCGGTCCA AGGGACCACA ATAACCTCCA AGGTTTTGCT GTGAGGCTTT CAAGCAATTT 
                       GGTCAATGTA AAGGACCAAA ATACGCTCCA AAGGTTTGCT GTGAGTCATT CAAACAATTT 
                       AGTCAATGTA AAGGACCACA ATACCCTCCA AAGGTTTGCT GTGATGCATT CAAACAATTT 
                       AGCCAATGTA AAGCACCAAG ATACCCTCCA AAGTCTTGTT GTGAGGCATT CAAACAATTT 
                       AGCAAATGTA AAGGACCTAA GTACCCTCCC AAGGAATGTT GTGGATCATT TAAAGAGTTT 
                       AGCCAGTGTA AAGGACCCCA GTACTCACCC AAGCTCTGTT GTGGTGCCTT TAAGGACTTT 

                       GCTTGCCCTT ATGCCAAGGT GTTAAATGAC CTCACAAATG ACTGTGCCAC AACCATGTTT 
                       GCTTGCCCTT ATGCCGATGT ATTAAATGAT TTAACGAATG AGTGTGCATC AACCATGTTT 
                       GCTTGCCCTT TTTCAAATGA GGTCAATGAC ATGACAACTG ATTGCGCCAC AGTTATGTTT 
                       GCTTGCCCTT ATGTCGATGT ATTAAATGAT TTAACGAACG AGTGCGCCTC AACCATGTTT 
                       GCTTGCCCTT ATGCCAATGC TTTAAACGAT TCAACGAATG ATTGTGCTGC AATCATGTTT 
                       GCTTGCCCTT TTGCAAATGA GATCAATGAC ATGACAACTG ATTGCTCCTC AGTTATGTTT 
                       GGTTGCCCTT GTGCCAATGA GATTAATGAC ATGACAATTG ATTGTGCTTC ACTTATGTTT 
                       GCTTGTCCAT TTGCTGAGGA GATCAGTGAC TTGACAACTG ATTGTGCTAA TGTTATGTTT 
                       GCTTGTCCAC ATGTTGATGA GATCAGTGAC TTGACAACTG ATTGTTCTAA TGTTATGTTT 
                       GCTTGTCCAT TTGCTGATGA GCTCAATGAC TTGACAACTG ATTGTGCTGC AGTTATGTTT 
                       GCTTGCCCTT ATGCTGACGT GATAAATGAT TTAACAAACG ATTGTGCCTC AACCATGTTT 
                       GCTTGCCCTT ATGCTGATGA GTTGAATGAT CTGACAAATG ATTGCGCCTC AACCATGTTC 

                       AGCTACATTA ATCTCTATGG AAAATACCCG CCGGGTCTTT TCGCTACCGA GTGCCGGCAA 
                       AGTTACATTA ATCTCTATGG AAAATACCCT CCTGGCCTCT TTGCTAGTGA GTGTCGTGAA 
                       AGCTACATCA ACATCTATGG CAAATACCCT CCTGGCCTAT TTGCCAATCA GTGCAAAGAA 
                       AGTTACATTA ATCTCTATGG AAAATACCCT CCTGGCCTCT TTGCTAGTGA GTGTCATGAA 
                       AGTTACATTA ATCTCTATGG AAAGTACCCT TTCGGCTTCT TTGCTAGTGT GTGTCGCCAA 
                       AGCTACATCA ACATCTATGG CAAATACCCC CCTGGCCTGT TTGCCAATGA GTGCAAAGAA 
                       AGCAACGTAA ATATCTATGG CACACCCCCT CTAGCCCTAT TTGCTCTTCA GTGGAAAGAG 
                       AGTTACATAA ATCTTCATGG AAAATATCCA ACTGGCTTAT TTGCCAAACA CTGCAAAGAA 
                       AGTTACATAA ATCTTTATGG AAAATATCCA CCTGGCTTAT TTGCTAATCA ATGCAAAGAA 
                       GGTTACATAA ATGCTTATGG AAAATATCCA CTTGGATTAT TTGCTAGTGA GTGCAGAGAA 
                       AGCTACATTA ATCTTTATGG AAGATACCCT CCTGGCCTCT TTGCGAGCGA GTGTCGTGAA 
                       AGCTACATAA ACCTCTATGG AAAATACCCA CCTGGCCTGT TTGCTAGTGA GTGTCAAGAA 

                       GGAAAACAAG GTCTTGCCTG CCCTGCCGAA GCGCCATCAA CGTCTTCTGA TGACACAGCA 
                       GGAAAGTTTG GTCTTGCTTG TCCTGCAGTG CCACCATCAG CATCAGCAGA TGACACTGCA 
                       GGGAACCAAG GTCTTGATTG CAG------- CCAAGTTACA CCAACACTT- --CT------ 
                       GGGAAACTTG GTCTCGCTTG TCCTGCATTG CCACCGTCTG CATCAGCAGA TGACACAGCA 
                       GGGAAGAAAG GTATTACTAT TAACTGTCCT GCTTCTGCTG CACCACCATC AGTATCAGAA 
                       GGGAACCAAG GCCTTGATTG CAG------- CCAAGTCAAA CCAACACTT- --CTACCTCT 
                       GGGGAGGCGT ATTATT-TTA TGCCCACGTA ACATA-CAAG ACAGTAGGCA AAAATTGAAA 
                       GGGAAAGAAG GTCTTGATTG TGG------A TATTATTAA- ---------- ---------- 
                       GGAAAAGAAG GTCTTGATTG TG-------A AAATGTTAAG ATAATACTA- --CTAACCCT 
                       GGGAAAAAAG GTCTTGATTG CAGCCTAGTA AAATATTTTA ACAGTTCTAA GTCTAACACT 
                       GGGAAGGAAG GCCTAGCATG TGATGCATTG CCACCATCAG TGTCCGCCGA TGATACTGCA 
                       GGAAAGGAAG GTCTGGAGTG TCCTGCTCAG GCACCATCAA CTTCAGCTAA AGATTCCGTT 

                       AATCAGATTA TGCATTATCC ATCAATGCTG ATGGTGCTCT CAGCATCCTT CTTAATCTTG 
                       AATCAAGCTG TACACTGTCC GTCTCTATTG TTGATGCTCA TAGCCTGCTT CTTAATCTTG 
                       TCCAACACCA CTGCTCCTCC TCACTTTTTC TCAC-TTGCT ACCATTTCTT TCC--TGGGA 
                       AATCAAGTTG TACACTGTCC ATCTCTATTG CTGATGCTCA CAGCCTGCTT CTTAATCTTG 
                       GATGACACTG GAATGAAAAC TCACCAGATA CGTGTGTGA- ---------- ---------- 
                       TCCAACACCA CTGCTCCTCC TCACTTTTTC TCAC-TCATG ACCATTGCTT TCC--TGGGA 
                       GAATGGGTTA TTATTTTTTG TGAAGGGGCA TCGTACTGTT TCTATTATTT TCTAATTGGA 
                       ---------- ---------- ---------- ---------- ---------- ---------- 
                       TCTAGTAGTG CTGCTCCTC- --ATTATATG TTGA-TAGTT TCAATTGTTT TCT--TTGGA 
                       ACTAGTAGTG CTGCTCCTC- --ACTCTATG ATGT-TGATT TCAATTGTTT TCT--TTGGA 
                       AATCAAATCG TACATACTCC ATCTCTAGTG CTGGTTCTCA CAGCCTGCTT CCTAATCTTG 
                       AATGCAAGCA TAGTCTCTTC TTACTCAATG CTGACACTGT TGGCTGGCTT CCTAGTGTTA 

                       TTATTC 
                       TTATTC 
                       TTCTTG 
                       TTATTT 
                       ------ 
                       TTCTTG 
                       TTCAAA 
                       ------ 
                       TTAATT 
                       TTTATT 
                       TTATTC 
                       TTATTC 
