# Supplementary material for: Polyploidy Did Not Predate the Evolution of Nodulation in All Legumes
Source: PLoS One. 2010 Jul 16;5(7):e11630. doi: 10.1371/journal.pone.0011630 (PMC2905438; doi:10.1371/journal.pone.0011630)
Supplement: File S2 — Alignments and trees. Trimmed alignments and trees for all 1249 trees described in the paper. (2.55 MB GZ) [file pone.0011630.s005.gz › alncln3/cl10570.cln]

>Cf15596d
TACCAGCTCAAAGACAAGCTTAAATTGTCACCTTCGGCGTCTCAATTTGTATTTTCTATAGCATTTTTCCCATGGAGCATTAAACCATTATATGGAATATTGTCTGATTGTATACCAATTAGAAGCAGAAAACGAATTCCCTACCTGGCGATTGCGACCGTGCTCTCTCTTGTGCCGTGGCTTATTTTAGGTTCAAATTCAACCTCCAGGGATTCAAAATGGAACCTGACGATGTTCTTAACTGTGCAAAACTTGGGCTCAGCCATGGCAGATGTTGTGGTTGATGCAATGATAGCTGAGGCAGCAAGAAATGATCGGGCTTCATTTGCAGGAGACCTTCAGTCATTATCTTGGATGGCGATGGCCTTGGGAGGGATATGTGGGAGTTTGTTAGGAGGATATGCATTATCCAATTTTCCTATAGATACAATTTTCCTATTTTCAGTACTACCAACCATTCAGTTAATATCATGCCAGTTTGTAGAGGAGACATCT
>Glyma08g42640
TACCAGCTTAAAGATAATCTTAAGTTGTCACCCTCAGCTTCCCAATTTGTGTTTTCAGTAGCATTTTTCCCATGGAGCATTAAACCATTATACGGAATACTTTCTGATTGTATTCCAATTAAAGGAAGAAAACGGATTCCCTACTTAGTGATTGCAACTGTGCTCTCCCTAGTGCCATGGTTTATTTTAGGCTTATCTTCAACTTTGAGGGATTCAACATGGCACCTCATGGTATTGTTGACTGCACAAAACTTGGGCTCAGCAATGGCAGATGTTGTTGTTGATGCAATGATAGCTGAGGCAGTAAGATATGAACGGGCATCATTTGCAGGAGATCTCCAGTCAATATCTTGGTCTTCTATGGCTTTGGGAGGAATATGTGGGAGTTTGTTAGGGGGATACGCATTATCCAATTTACAGATAGATACTATTTTTCTGTTTTGTGTACTACCATGCATACAGTTATTATCATGCTGTTTTGTGGAGGAGAACTCT
>Glyma18g11640
TACCAGCTTAAAGATAATCTTAAGTTGTCACCCTCAGCTTCCCAATTTGTGTTTTCTGTAGCATTTTTCCCATGGAGCATTAAACCATTATATGGAATACTTTCTGATTGTATTCCAATTAAAGGAAGAAAACGGATTCCCTACTTAGTGATTGCAACTGTTCTCTCCCTAGTGCCATGGCTTATTTTAGGCTTAATTTCAACCTTGAGGGATTCAACATGGCACCTTATGGTATTGTTGACTGCACAAAACTTGGGTTCAGCAATGGCAGATGTTGTTGTTGATGCAATGATAGCTGAGGCAGTAAGATATGAACGGGCATCATTTGCAGGAGATCTCCAGTCGATATCTTGGTCTTCTATGGCTTTGGGAGGAATATGTGGGAGTTTGTTAGGAGGATATGCATTATCCAATTTACGGATAGATACTATTTTTCTGTTTTGTGTACTACCATGCATACAGTTATTATCATGTTGTTTTGTGGAGGAAAAATCT
>MtCT868736_37
----------------------------------------------------------------ATGAAAAGAACAAAAATAAGGCATGAAAGAGAATACTTTCTGATTGTATCCCGATTAAAGGAAGTAAACGGATTTCGTACTTGGTCATTGCGACTGTGCTCTCCCTTGTACCATGGTTTATTTTAGGTTTAAGTTCAACCTTGAGGAATTCAACATGGCACCTGATGGTAATCTTGACTGTGCAAAACTTAGGATCAGCCATGGCAGATGTTGTTGTTGATGCGATGATAGCCGAGGCTGTAAGATATGACAAGGCCAAATTTGCAGGAGACCTTCAATCATTATCTTGGTCTTCAATGGCTGTGGGAGGAATATGCGGGAGTTTGTTAGGGGGAATTGCGTTATCAAGTTTACAGATAGATGCTATTTTTCTATTTTCTGTACTGCCTTGCATACAGTTATTATCATGCTTTTCTGTGAAGGAGAACTCT
>VvGSVIVP00027356001
TACCAGCTAAAAGACAGGCTTAAGTTGTCACCCTCAGCCTCTCAATTTGTGTATTCAATAGCAATCTTCCCATGGAGCATAAAACCATTATATGGAATTTTGTCCGACTGTATTCCAATTGGAGGAAGAAAAAGGATTCCATACTTGGTGGTTGCATCCATATTCTCTCTTTTTCCATGGCTCGTTTTAGGCCTAAATGCACCCCTAATGGATTCCAAAGTGCACCTCATGATCTCCTTAACAGTGCAGAACCTTGGCTCAGCCATGGCAGATGTTGTGGTTGATGCGATGATTGCAGAGGCAGTAAGATTTGAAAGGGCTGCATTTACTGGAGACCTCCAGTCACTATCTTGGTTGGCAATGGCTATTGGAGGAATATGTGGGAGTTTGTTGGGAGGATATGCATTAACTAACATAGAAATAGGTCAAATATTTCTATTCTCTTTACTTCCATCCATACAGCTATTATCATGTGGTTTGGTCAAGGAGAATCCT
