# Supplementary material for: Polyploidy Did Not Predate the Evolution of Nodulation in All Legumes
Source: PLoS One. 2010 Jul 16;5(7):e11630. doi: 10.1371/journal.pone.0011630 (PMC2905438; doi:10.1371/journal.pone.0011630)
Supplement: File S2 — Alignments and trees. Trimmed alignments and trees for all 1249 trees described in the paper. (2.55 MB GZ) [file pone.0011630.s005.gz › alncln3/cl10570.phy]

 5 495
Cf15596d               TACCAGCTCA AAGACAAGCT TAAATTGTCA CCTTCGGCGT CTCAATTTGT ATTTTCTATA 
Glyma08g42640          TACCAGCTTA AAGATAATCT TAAGTTGTCA CCCTCAGCTT CCCAATTTGT GTTTTCAGTA 
Glyma18g11640          TACCAGCTTA AAGATAATCT TAAGTTGTCA CCCTCAGCTT CCCAATTTGT GTTTTCTGTA 
MtCT868736_37          ---------- ---------- ---------- ---------- ---------- ---------- 
VvGSVIVP00027356001    TACCAGCTAA AAGACAGGCT TAAGTTGTCA CCCTCAGCCT CTCAATTTGT GTATTCAATA 

                       GCATTTTTCC CATGGAGCAT TAAACCATTA TATGGAATAT TGTCTGATTG TATACCAATT 
                       GCATTTTTCC CATGGAGCAT TAAACCATTA TACGGAATAC TTTCTGATTG TATTCCAATT 
                       GCATTTTTCC CATGGAGCAT TAAACCATTA TATGGAATAC TTTCTGATTG TATTCCAATT 
                       ----ATGAAA AGAACAAAAA TAAGGCATGA AAGAGAATAC TTTCTGATTG TATCCCGATT 
                       GCAATCTTCC CATGGAGCAT AAAACCATTA TATGGAATTT TGTCCGACTG TATTCCAATT 

                       AGAAGCAGAA AACGAATTCC CTACCTGGCG ATTGCGACCG TGCTCTCTCT TGTGCCGTGG 
                       AAAGGAAGAA AACGGATTCC CTACTTAGTG ATTGCAACTG TGCTCTCCCT AGTGCCATGG 
                       AAAGGAAGAA AACGGATTCC CTACTTAGTG ATTGCAACTG TTCTCTCCCT AGTGCCATGG 
                       AAAGGAAGTA AACGGATTTC GTACTTGGTC ATTGCGACTG TGCTCTCCCT TGTACCATGG 
                       GGAGGAAGAA AAAGGATTCC ATACTTGGTG GTTGCATCCA TATTCTCTCT TTTTCCATGG 

                       CTTATTTTAG GTTCAAATTC AACCTCCAGG GATTCAAAAT GGAACCTGAC GATGTTCTTA 
                       TTTATTTTAG GCTTATCTTC AACTTTGAGG GATTCAACAT GGCACCTCAT GGTATTGTTG 
                       CTTATTTTAG GCTTAATTTC AACCTTGAGG GATTCAACAT GGCACCTTAT GGTATTGTTG 
                       TTTATTTTAG GTTTAAGTTC AACCTTGAGG AATTCAACAT GGCACCTGAT GGTAATCTTG 
                       CTCGTTTTAG GCCTAAATGC ACCCCTAATG GATTCCAAAG TGCACCTCAT GATCTCCTTA 

                       ACTGTGCAAA ACTTGGGCTC AGCCATGGCA GATGTTGTGG TTGATGCAAT GATAGCTGAG 
                       ACTGCACAAA ACTTGGGCTC AGCAATGGCA GATGTTGTTG TTGATGCAAT GATAGCTGAG 
                       ACTGCACAAA ACTTGGGTTC AGCAATGGCA GATGTTGTTG TTGATGCAAT GATAGCTGAG 
                       ACTGTGCAAA ACTTAGGATC AGCCATGGCA GATGTTGTTG TTGATGCGAT GATAGCCGAG 
                       ACAGTGCAGA ACCTTGGCTC AGCCATGGCA GATGTTGTGG TTGATGCGAT GATTGCAGAG 

                       GCAGCAAGAA ATGATCGGGC TTCATTTGCA GGAGACCTTC AGTCATTATC TTGGATGGCG 
                       GCAGTAAGAT ATGAACGGGC ATCATTTGCA GGAGATCTCC AGTCAATATC TTGGTCTTCT 
                       GCAGTAAGAT ATGAACGGGC ATCATTTGCA GGAGATCTCC AGTCGATATC TTGGTCTTCT 
                       GCTGTAAGAT ATGACAAGGC CAAATTTGCA GGAGACCTTC AATCATTATC TTGGTCTTCA 
                       GCAGTAAGAT TTGAAAGGGC TGCATTTACT GGAGACCTCC AGTCACTATC TTGGTTGGCA 

                       ATGGCCTTGG GAGGGATATG TGGGAGTTTG TTAGGAGGAT ATGCATTATC CAATTTTCCT 
                       ATGGCTTTGG GAGGAATATG TGGGAGTTTG TTAGGGGGAT ACGCATTATC CAATTTACAG 
                       ATGGCTTTGG GAGGAATATG TGGGAGTTTG TTAGGAGGAT ATGCATTATC CAATTTACGG 
                       ATGGCTGTGG GAGGAATATG CGGGAGTTTG TTAGGGGGAA TTGCGTTATC AAGTTTACAG 
                       ATGGCTATTG GAGGAATATG TGGGAGTTTG TTGGGAGGAT ATGCATTAAC TAACATAGAA 

                       ATAGATACAA TTTTCCTATT TTCAGTACTA CCAACCATTC AGTTAATATC ATGCCAGTTT 
                       ATAGATACTA TTTTTCTGTT TTGTGTACTA CCATGCATAC AGTTATTATC ATGCTGTTTT 
                       ATAGATACTA TTTTTCTGTT TTGTGTACTA CCATGCATAC AGTTATTATC ATGTTGTTTT 
                       ATAGATGCTA TTTTTCTATT TTCTGTACTG CCTTGCATAC AGTTATTATC ATGCTTTTCT 
                       ATAGGTCAAA TATTTCTATT CTCTTTACTT CCATCCATAC AGCTATTATC ATGTGGTTTG 

                       GTAGAGGAGA CATCT 
                       GTGGAGGAGA ACTCT 
                       GTGGAGGAAA AATCT 
                       GTGAAGGAGA ACTCT 
                       GTCAAGGAGA ATCCT 
