# Supplementary material for: Polyploidy Did Not Predate the Evolution of Nodulation in All Legumes
Source: PLoS One. 2010 Jul 16;5(7):e11630. doi: 10.1371/journal.pone.0011630 (PMC2905438; doi:10.1371/journal.pone.0011630)
Supplement: File S2 — Alignments and trees. Trimmed alignments and trees for all 1249 trees described in the paper. (2.55 MB GZ) [file pone.0011630.s005.gz › alncln3/cl10578.phy]

 5 930
Cf6615d                GGGCACTACC CTGAGTGGGA TGAGGACCAC CCTATTCATT TTGTTGGTCA CTCAGCTGGA 
Glyma01g03360          GCA--TTACC CTGAATGGGA CGAGGATCAC CCTATTCATT TTGTTGGGCA CTCAGCAGGA 
Glyma02g04250          GCA--TTACC CTGAATGGGA CGAGGATCAC CCTATTCATT TTGTTGGGCA CTCAGCAGGA 
MtCR931810_12          ACA--TTATC CTGAATGGGA TGAGGATCAT CCTATTCATT TTGTTGGGCA TTCAGCTGGA 
VvGSVIVP00013574001    GAA--TTACC CTGAGTGGGA CGAGGATCAC CCCATTCACT TTGTTGGGCA CTCAGCTGGA 

                       GCACAGGTTG TTCGTGTCCT TCAGCAAATG CTTGCTGATA AGGCATTCAA GGGGTATGAA 
                       GCACAAGTTA TTCGTGTCTT GCAACAAATG CTTGCGGATA AGGCATTCAA GGGGTATGAA 
                       GCACAAGTTA TTCGTGTCTT GCAACAAATG CTTGCTGATA AGGCATTCAA TGGGTATGAA 
                       GCACAGGTTG TTCGTGTCTT GCAACAAATG CTTGCTGATA AGGCATTCAA GGGATATGAA 
                       GCACAGGTTG TCCGTGTGTT GCAGCAAATG CTTGCTGATA AGGCATTCAA GGGGTATGAG 

                       AACACTTCAG AGAATTGGGT GTTAAGCATA ACGGCCTTAT CAGGGGCATT CAATGGCACT 
                       AACACCTCAG AGAACTGGGT ATTAAGCGTC ACATCCTTAT CGGGAGCATT TAATGGGACT 
                       AACACCTCAG AGAACTGGGT ATTAAGCGTC ACTTCCTTAT CGGGAGCGTT TAATGGGACT 
                       AACACTTCAG AAAACTGGGT GTTAAGTCTC ACAGCCTTAT CAGGAGCATT TAATGGGACA 
                       AACTCTTCTG AGAACTGGGT GTTAAGTATA ACATCCTTAT CAGGGGCCTT CAATGGGACT 

                       ACAAGGGCCT ACTTAGATGG CATGCAGCCA GAAGATGGAA GAACATTGAA ACCCATTTGC 
                       ACAAGAACCT ACGCAGATGG CATGCTGCCA GAAGATGGGA GAACATTGAA ACCTATTTGC 
                       ACCAGAGCAT ACGCAGATGG CATGCTGCCA GAAGATGGGA GAACATTGAA ACCTATTTGC 
                       ACAAGAACAT ACTTTGATGG CATGCAGCCA GGAGACGGGA AAACATTGAA ACCTATTTGC 
                       ACAAGAACCT ATTTAGATGG AATGCAGCCA GAAGATGGGA GATGCTTGAA GCCTATATGT 

                       CTGCTACTAC TTTGCCGGAT CGGAGTGATA ATCTATGATT GGTTAGACAT TTCCTGGCTG 
                       CTGCTACAGC TATGCCGCAT TGGGGTGATA ATATATGATT GGTTCGACAT TTCCTGGCTG 
                       CTGCTACAGC TGTGCCGCAT TGGGGTGATA ATATATGATT GGTTCGACAT TAGCTGGCTG 
                       CTGCTACAAC TTTGCCGAAT TGGAGTGATA CTTTATGATT GGTTAGACAT TTCCTGGCTG 
                       CTGCTTCAGC TTTGTCGCTT GGGAGTAATA GTATATGATT GGTTTGACAT TCCATGGCTA 

                       AAGGCCTATT ATAATTTCGG GTTCGATCAC TTCAACATTT CGTGGAGAAA GATTGGCATT 
                       AAGAACTACT ACAATTTTGG GTTTGATCAC TACAACATGT CTTGGAGAAA AATGGGCATA 
                       AAGAACTACT ACAATTTCGG GTTTGATCAC TACAACATGT CTTGGAGAAA AATGGGCATA 
                       AAAAACTACT ACAATTTCGG GTTTGATCAC TTCAACATGT CATGGAGAAA GATGGGCATA 
                       AAGGCCTATT ACAATTTTGG GTTTGATCAC TTCAACCTGT CCTGGAAAAA AATTGGTGTT 

                       TGGGGTCTTG TTGATTGCCT TCTCGGAAAT GCAGGTCCAT TTGCTTCAGG GGATTGGATC 
                       TGGGGTCTTG TTGACTGCCT ATTGGGGAAT GCAGGTCCAT TTGCTTCAGG AGATTGGATC 
                       TGGGGTCTTG TTGACTGCCT ATTGGGGAAT GCAGGTCCAT TTGCTTCGGG AGATTGGATC 
                       TGGGGTCTTG TTGATTGTCT ATTGGGGAAT GCAGGTCCAT TTGCATCAGA GGATTGGATC 
                       TGGGGTCTTG TTGACTGCCT CTTGGGGAAT ACCGGTCCAT TTGTCTCAGG AGATTGGATC 

                       CTCCCTGATC TTACAATTCA AGGATCTATA AAACTCAATT ATCATCTTCA TACATTTCCA 
                       CTCCCTGATC TCACAATTCA AGGCTCTATA AGACTCAACT ACCATATACG TACATTTCCA 
                       CTCCCTGATC TCACAATTCA AGGCTCTATA AGACTCAACT ACCATATACG TACATTTCCA 
                       CTCCCTGATC TTACAATTCA AGGGTCCATA AAAATCAACT ATCATCTGCG TACGTTCCCA 
                       CTCCCAGATC TTACAATACA GGGGTCCATA CGACTCAACT ACCATCTGAA TACCTTCCCT 

                       AATACATACT ACTTCAGCTA TGCTACCAAA CGAACTCGAA AAATCATGGG TGTCACACTT 
                       AACACATACT ACTTCAGCTA CGCCACCAAG CGCACAACAA AGATCATGGG TGTTAAAGTT 
                       AACACATACT ACTTCAGCTA TGCTACCAAG CGCACAACGA AGATCATGGG CGTTACAGTT 
                       AACACATACT ACTTCAGCTA CGCGACCAAG CAAACAAGGA AGATCATGGG CGTCACGGCT 
                       AATACATTCT ATTTCAGCTA TGCTACCAAG CGAACTCGGA AGATCATGGG TGTGACAGTT 

                       CCTTCCAGCA TAACTGGAAT TCACCCTTTG CTTTTTATAA GAGTTATGCA GATGACCCAA 
                       CCTTCAAGCA TACTTGGAAT TCACCCATTG CTTTTCATTA GAGTTTTGCA GATGTGCCAG 
                       CCTTCAAGCA TACTTGGAAT TCACCCGTTG CTTTTCATTA GGGTTTTGCA GATGTGCCAG 
                       CCTTCAAGCA TATTTGGAGT TCATCCCCTG CTTTTCATAA GAGTGTTGCA AATGAGCCAG 
                       CCTTCTAGCA TACTTGGAAT CCACCCTATG CTTTTTATCA GAGTCTTGCA GATGAGCCAA 

                       TGGAGACATC CTTCAGATGT TTCTCCTCCT TACAAAGGCT ACAAGGATGA AGACTGGCAG 
                       TGGCGTTTTC CTCCAGATGT TCCTCCCCCT TATAAGGGAT ACAGGGATGA GGACTGGCAA 
                       TGGCGTTTTC CTCCAGATGT TCCTCCCCCT TACAAGGGAT ACAGGGATGA GGACTGGCAA 
                       TGGACTCATC CTTCAGATGT TCCTCCCCCT TATAAAGGAT ACAGGGATGA GGACTGGCAA 
                       TGGCGTCATC CTCCAGATGT CCCACCTCCT TACAAAGGCT ACAGGGATGA GGATTGGCAG 

                       GACAACGATG GAGCGCTAAA CACGATATCC ATGACTCATC CTTGCTTCCC AATCGAACAC 
                       GACAATGATG GAGCACTAAA TACAATATCC ATGACTCATC CTCGCCTCCC AATTGAACAC 
                       GACAATGATG GAGCACTAAA CACAAAATTC ATGACTCATC CTCGTCTACC AATTGAACAC 
                       GACAATGATG GAGCACTAAA CACAATATCT ATGACTCATC CTCGATTACC GATCGAACAC 
                       GACAATGACG GAGCACTGAA CACCATCTCC ATGACACATC CCCGCATCCC AATTGAACAC 

                       CCGAGCCATT TTGTTGAAAA GGATTCAGAT TGCCAACCAT TGCAACCAGG CATATGGTAC 
                       CCCAACTGCT TGGTTGAAAA GGAATCAGAC TGCCAACCAT TACAACCTGG CATCTGGTAC 
                       CCCAACTGCT TGGTTGAAAA GGAATCAGAT TGCCAACCCT TACAACCTGG CATCTGGTAC 
                       CCCAACCATT GCGTGGAAAA GGAATCAGAT TGCCATCCAA TGCAACCGGG CATCTGGTAC 
                       CCAAGCCATT TTGTCGTAAA TGATTCAGAG TGCCAACCCT TGCAACCAGG CATCTGGTAC 

                       TACAAGTTTG TGGAGGGTGA TCACATACTA TTCGTTGTGA ATCGTGAGAG AGCAGGAGTG 
                       TACAAATATG TGGAGGGTGA TCACATACTA TTCATTATTA ATCGTGAGAG AGCAGGAGTG 
                       TACAAATATG TGGAGGGTGA TCACATACTA TTCATTATTA ATCGTGAGAG AGCAGGAGTG 
                       TACAAATATG TGGAGGGTGA TCATGTCTTG TTCATTATTA ACCGCGAGAG AGCAGGAGTA 
                       TACAAGATTG TGGAAGCTGA TCACGTACTT TTCATTGTGA ATAGGGAGCG GGCAGGAGTT 

                       CAATTTGATT TGATATATGA TAGCATTTTT GAACGTTGCA GAAAGCACGT TTTTAGGAAG 
                       CAGTTTGACG TAATCTATGA CAGTATTTTC CAACGCTGTA GGAAGCACGT TTTTAGGAAG 
                       CAGTTTGACT TAATCTATGA CAGTATTTTC CAACGCTGTA GGAAGCACGT TTTTAGGAAG 
                       CAGTTTGACT TGATCTATGA CAGTATTTTC GAACGCTGCA GGAAACACGT ATTTAGAAAG 
                       CAATTTGACT TGATATATGA CAGTATTTTC GAGCGCTGTA GAAAGCATGT ATTTAGGAAG 

                       AAACTTCCAA CATTACCCAA TGAAATTCAT 
                       AAGCTTCCAA CAATGCCTAA TGAAATCAAT 
                       AAGCCTCCAA CAATGCCTAA TGAAATCAAT 
                       AAGCTTCCAA CAATGCCTAA TGAAATTCAT 
                       ACTCCCCCAA CTCTACCTGA CCAATCAGTT 
