# Supplementary material for: Polyploidy Did Not Predate the Evolution of Nodulation in All Legumes
Source: PLoS One. 2010 Jul 16;5(7):e11630. doi: 10.1371/journal.pone.0011630 (PMC2905438; doi:10.1371/journal.pone.0011630)
Supplement: File S2 — Alignments and trees. Trimmed alignments and trees for all 1249 trees described in the paper. (2.55 MB GZ) [file pone.0011630.s005.gz › alncln3/cl10594.cln]

>Cf834d
CCTAAATCTCCCCTTTCTCTCAGACAAACCCCTTTGATACGCTCAGCTGGCAACATGCTATCTTGTTCAACTAACCCGACTTACGTGCTACCAAGGGCAACAACATCCGATGAATCAGCTGGTGGGGCAAGTCAATTTTTTGATGAGAAACTTGATGGTGCAATAATCGTGGAGGATGTTAAAACAGCTGATGATAAAGCATTGAATGTTTTTGTTGCAACTGAAGAAACAAAGGAAGAATCGCCTGTGGATGAGCTTGTGCAGCCGTTTGATTTTGCTGAAAAACTTGATAATATAAAGTTTAACACAGATGACACGGGTTCTATTCTCTTGTATGGCGGAGGTGCCATTGTTGCCTTGTGGTTGGCGTCAGCTGTTGTTGGTGCTATTGATTCTATCCCGTTGGTTCCCAAGTTGCTGGAAGTTGTGGGGCTTTCATATTCTTTATGGTTCACTTGGCGCTATCTTCTCTTCAAGAAAAATAGGGATGAGCTGGGTACAAAGATAGAGGAGTTCAAGAAACAAGTTCTGGGATCAGAAGATGATTAA
>Glyma01g03020
CCTAAACCCTCTCTTCCTCACCCACAAACCCCTCTCACTCACTCCGCAGTACTTTT---ATCTCGGTCAATTTGCTTGAGGAATCTGTTGCCAAAGGCAACGTCTTCTGAAGAGCGATCCACTGGAGGAAGTCAATTTTTCAATGAGAAACGCGATGGTGTCATAATCCTGGAGAATGTTAAAGAGGATAATAA---GAATGAGTTCGATAAAACGGTGATTGAAGACACAAAAGAAGAAGAGTTTGATGATGGACAGGGTCTGTCATTTGATTTGATGGATAAGCTCAAT---------TTTGATACAGATGACACTGGTTCTATTGTCTTGTATGGGGGTGGTGCCTTGGTGGCTCTGTGGCTAACATCAGCTGTTATTGGTGCAATTGATTCTATCCCATTGATTCCGAAGTTGTTGGAAGTTGTTGGGCTTGCATATACAGTATGGTTCACTTCCCGTTATCTGCTTTTCAAGCAAAATAGAGATGAATTGGGTGCTAAAATAGAAGAGCTCAAGGGACAAATTTTCGGTTCAGAAGATAATTGA
>Glyma02g04600
CTGAAGCTACATATTTGTGATTTCTTGTTTTGTTTTGTTGGGTTCTATGT---CAT---GGCAGGGTCAGTTTGCTTAAGGAATCTGTCGCCAAAGGCAACATCTTCTGAAGAAGAATCCAGTGGGGGAAGTCAATTTTTCAATGAGAAGCGCGATGGTGTAATAATCCTGGAGGATGTTAAAGAGGATAATAATAAGAATGAGTTCGATAAAACGGTGATTGAAGATACAAAGCAAGACTTGTTTGATGATGGACAGGGTCTATCATTTGATTTGCTGGATAAGCTCAAT---------TTTGATACTGATGACACTGGTTCCATTGTCGTGTATGGGGGTGGTGCCTTGGTGGCTCTGTGGCTAACATCAGCGGTTATTGGCGCAATTGATTCTATCCCATTGTTTCCCAAGCTGTTGGAAGTTGTGGGGCTTGCATATACAGTGTGGTTCACTTCCCGTTACCTGCTTTTCAAGCAAAATAGAGATGAATTGGGTGCTAAAATAGAAGAGCTCAAGGGACAAATTTTTGGTTCAGAGGATAATTGA
>MtAC135848_2
CCCAATTCCTTCGCTTTTCACCATAAACCCTCTTTTCCTCCGAAACATGCACTCTT---ATCTCGCTCAGCTTTCCTTAGAAATGT------AAGGGCAACAGCGTCTGAGGAGAATCCAAGTGGTGCTGGTAAATTGTTCAATGAAAAACGTGATGGTGTGATAACCTTGGAGGCTGATAAAAATGGATACAA------------TGAAACAGTGGAAAATGAAGACCCAAAGGAAGTGTTGCC---TGATGGAGAAGGCCTGCCGTTGGAATTGCTTGATAAGCTTAAT---------TTTGACATAAATGACACCACTTCTCTTGCGGTTTACGGTGGTGGTGCTATAGTGGCCCTGTGGCTAACTTCAGCCATCGTTGGTGCTGTTGATTCTATCCCAGTGATTCCCAAACTGTTCGAAGTTGTAGGGCTTGGATACTCATTATGGTTCACTTACCGTTATTTGCTTTTCAAGAGAAACAGAGAGGAGCTGGCCAATAAAATAGAGGAACTCAAGGAACAAGTTCTTGGCCAATAA---------
>VvGSVIVP00011469001
CGCAAATCGTCTCCGATGGAAAACAATATCTATCCCCTTCAAACATCTCCAATCTCTCGAACCAGTCCAGTTTATTTCAATAATCCATTGTTGAGGGCATCAATATCCGAAGGATCATCAAGTGGAGCAGATCAGTATATCGGAGAAGAGCGTGACAGTGTGCTAGTCATGGAAGATATTCCAGCAACTGAAGAAAACGTATACAATGAAGTTATTCCAACAGAAGCACCCATTGAAGATTCACA-GTGGAAGAGCAGACAGTGGCTTTTGAGTTTCTGGATAATCTCAATA---TAAAGTTTGACTCAGAAGATCCATATTCTATTTTCCTATATGGTACCGGTGCCTTGACTGCCTTGTGGTTTGCATCAGCCATCGTTGGCGCCATCGATTCTATTCCAATATTTCCCAAGTTGATGGAAATCGTGGGTCTGGGCTACACATTATGGTTCAGTGCCCGCTATCTAATCTTCAAGCAAAATAGGGATGAGTTGGCTGCTAAAATTGAAGAGCTCAAGCAGCAGGTTCTAGGTTCAGAAGATGAGTAA
