# Supplementary material for: Polyploidy Did Not Predate the Evolution of Nodulation in All Legumes
Source: PLoS One. 2010 Jul 16;5(7):e11630. doi: 10.1371/journal.pone.0011630 (PMC2905438; doi:10.1371/journal.pone.0011630)
Supplement: File S2 — Alignments and trees. Trimmed alignments and trees for all 1249 trees described in the paper. (2.55 MB GZ) [file pone.0011630.s005.gz › alncln3/cl10594.phy]

 5 549
Cf834d                 CCTAAATCTC CCCTTTCTCT CAGACAAACC CCTTTGATAC GCTCAGCTGG CAACATGCTA 
Glyma01g03020          CCTAAACCCT CTCTTCCTCA CCCACAAACC CCTCTCACTC ACTCCGCAGT ACTTTT---A 
Glyma02g04600          CTGAAGCTAC ATATTTGTGA TTTCTTGTTT TGTTTTGTTG GGTTCTATGT ---CAT---G 
MtAC135848_2           CCCAATTCCT TCGCTTTTCA CCATAAACCC TCTTTTCCTC CGAAACATGC ACTCTT---A 
VvGSVIVP00011469001    CGCAAATCGT CTCCGATGGA AAACAATATC TATCCCCTTC AAACATCTCC AATCTCTCGA 

                       TCTTGTTCAA CTAACCCGAC TTACGTGCTA CCAAGGGCAA CAACATCCGA TGAATCAGCT 
                       TCTCGGTCAA TTTGCTTGAG GAATCTGTTG CCAAAGGCAA CGTCTTCTGA AGAGCGATCC 
                       GCAGGGTCAG TTTGCTTAAG GAATCTGTCG CCAAAGGCAA CATCTTCTGA AGAAGAATCC 
                       TCTCGCTCAG CTTTCCTTAG AAATGT---- --AAGGGCAA CAGCGTCTGA GGAGAATCCA 
                       ACCAGTCCAG TTTATTTCAA TAATCCATTG TTGAGGGCAT CAATATCCGA AGGATCATCA 

                       GGTGGGGCAA GTCAATTTTT TGATGAGAAA CTTGATGGTG CAATAATCGT GGAGGATGTT 
                       ACTGGAGGAA GTCAATTTTT CAATGAGAAA CGCGATGGTG TCATAATCCT GGAGAATGTT 
                       AGTGGGGGAA GTCAATTTTT CAATGAGAAG CGCGATGGTG TAATAATCCT GGAGGATGTT 
                       AGTGGTGCTG GTAAATTGTT CAATGAAAAA CGTGATGGTG TGATAACCTT GGAGGCTGAT 
                       AGTGGAGCAG ATCAGTATAT CGGAGAAGAG CGTGACAGTG TGCTAGTCAT GGAAGATATT 

                       AAAACAGCTG ATGATAAAGC ATTGAATGTT TTTGTTGCAA CTGAAGAAAC AAAGGAAGAA 
                       AAAGAGGATA ATAA---GAA TGAGTTCGAT AAAACGGTGA TTGAAGACAC AAAAGAAGAA 
                       AAAGAGGATA ATAATAAGAA TGAGTTCGAT AAAACGGTGA TTGAAGATAC AAAGCAAGAC 
                       AAAAATGGAT ACAA------ ------TGAA ACAGTGGAAA ATGAAGACCC AAAGGAAGTG 
                       CCAGCAACTG AAGAAAACGT ATACAATGAA GTTATTCCAA CAGAAGCACC CATTGAAGAT 

                       TCGCCTGTGG ATGAGCTTGT GCAGCCGTTT GATTTTGCTG AAAAACTTGA TAATATAAAG 
                       GAGTTTGATG ATGGACAGGG TCTGTCATTT GATTTGATGG ATAAGCTCAA T--------- 
                       TTGTTTGATG ATGGACAGGG TCTATCATTT GATTTGCTGG ATAAGCTCAA T--------- 
                       TTGCC---TG ATGGAGAAGG CCTGCCGTTG GAATTGCTTG ATAAGCTTAA T--------- 
                       TCACA-GTGG AAGAGCAGAC AGTGGCTTTT GAGTTTCTGG ATAATCTCAA TA---TAAAG 

                       TTTAACACAG ATGACACGGG TTCTATTCTC TTGTATGGCG GAGGTGCCAT TGTTGCCTTG 
                       TTTGATACAG ATGACACTGG TTCTATTGTC TTGTATGGGG GTGGTGCCTT GGTGGCTCTG 
                       TTTGATACTG ATGACACTGG TTCCATTGTC GTGTATGGGG GTGGTGCCTT GGTGGCTCTG 
                       TTTGACATAA ATGACACCAC TTCTCTTGCG GTTTACGGTG GTGGTGCTAT AGTGGCCCTG 
                       TTTGACTCAG AAGATCCATA TTCTATTTTC CTATATGGTA CCGGTGCCTT GACTGCCTTG 

                       TGGTTGGCGT CAGCTGTTGT TGGTGCTATT GATTCTATCC CGTTGGTTCC CAAGTTGCTG 
                       TGGCTAACAT CAGCTGTTAT TGGTGCAATT GATTCTATCC CATTGATTCC GAAGTTGTTG 
                       TGGCTAACAT CAGCGGTTAT TGGCGCAATT GATTCTATCC CATTGTTTCC CAAGCTGTTG 
                       TGGCTAACTT CAGCCATCGT TGGTGCTGTT GATTCTATCC CAGTGATTCC CAAACTGTTC 
                       TGGTTTGCAT CAGCCATCGT TGGCGCCATC GATTCTATTC CAATATTTCC CAAGTTGATG 

                       GAAGTTGTGG GGCTTTCATA TTCTTTATGG TTCACTTGGC GCTATCTTCT CTTCAAGAAA 
                       GAAGTTGTTG GGCTTGCATA TACAGTATGG TTCACTTCCC GTTATCTGCT TTTCAAGCAA 
                       GAAGTTGTGG GGCTTGCATA TACAGTGTGG TTCACTTCCC GTTACCTGCT TTTCAAGCAA 
                       GAAGTTGTAG GGCTTGGATA CTCATTATGG TTCACTTACC GTTATTTGCT TTTCAAGAGA 
                       GAAATCGTGG GTCTGGGCTA CACATTATGG TTCAGTGCCC GCTATCTAAT CTTCAAGCAA 

                       AATAGGGATG AGCTGGGTAC AAAGATAGAG GAGTTCAAGA AACAAGTTCT GGGATCAGAA 
                       AATAGAGATG AATTGGGTGC TAAAATAGAA GAGCTCAAGG GACAAATTTT CGGTTCAGAA 
                       AATAGAGATG AATTGGGTGC TAAAATAGAA GAGCTCAAGG GACAAATTTT TGGTTCAGAG 
                       AACAGAGAGG AGCTGGCCAA TAAAATAGAG GAACTCAAGG AACAAGTTCT TGGCCAATAA 
                       AATAGGGATG AGTTGGCTGC TAAAATTGAA GAGCTCAAGC AGCAGGTTCT AGGTTCAGAA 

                       GATGATTAA 
                       GATAATTGA 
                       GATAATTGA 
                       --------- 
                       GATGAGTAA 
