# Supplementary material for: Polyploidy Did Not Predate the Evolution of Nodulation in All Legumes
Source: PLoS One. 2010 Jul 16;5(7):e11630. doi: 10.1371/journal.pone.0011630 (PMC2905438; doi:10.1371/journal.pone.0011630)
Supplement: File S2 — Alignments and trees. Trimmed alignments and trees for all 1249 trees described in the paper. (2.55 MB GZ) [file pone.0011630.s005.gz › alncln3/cl10602.cln]

>Cf9424d
GCTGGGGTTAGCTTCAACGAGGGCCATTGGTATTTGGTTTATGAGTATGCTGCAAATGGACCCTTGAGTGAATGGATCTACTTCAACAACAACGACCATAATGGAAAGTTTCTGACTTGGATTCAGAGAATACAGATTGCATTGGATGTGGCCACTGCACTTGACTATCTCCATAGTTTCACTTCTCCCCCCCATATCCACAAGGATCTCAAAAGTGACAACATTCTTCTGGATAGTGATTTCAGAGCCAAGATTGCAAATTTAGGCCTTGCAAGGTCTGTGGAAGCAGAGGATGATGATCAATTCCCCACGACGAGACATATTGTAGGGACAAGAGGTTACATGTCTCCTGAGTTATTTGAAAATGGCATAGTCTCCACAAAGCTGGATGTGTATGCGTTCGGGATTCTGATGCTTGAAATACTAACTGGAAAAGAGATTGCTGCTATTTATGCAGAAAATAAG
>Glyma01g38550
TCCGGGGTTAGCTTCCACGAGGGGGGTTGGTACCTTGTTTATGAGTATGCCGCTAATGGGGACTTGAGTGAATGGATCTACTTCCACAACGTGA------ATGGGAAATTTCTGAGTTGGACGCAGAGAATGCAGATTGCATTGGATGTGGCCACAGGACTTGACTATCTTCACAGTTTCACTTCTCCTCCTCATATCCACAAGGATATAAACAGCAGTAACATTCTTCTGGATGGTGATTTCAGGGGAAAGGTCACGAATTTAAGCCTTGCTAGGTGTTTGGAAGGAGGGGA---CGATCAACTTCCCGCGACGAGGCACATTGTTGGGACAAGAGGCTACATGGCTCCAGAGTATTTGGAAAATGGTCTTGTGTCTACAAAGCTTGATGTGTATGCATTTGGGGTACTTATGCTGGAAATGGTCACTGGAAAAGAGGTTGCTGCTATTTTAACTGAAGATGAG
>Glyma02g06700
TCTGGGGTTTGTTTTAACGGGGGCTATTGGTATCTTGTTTATGAGTATGCTGCTAACGGATACTTGAGTGATTGGATCAACATCAAG---------------GGAAAGTTTCTGAGTTGGACACAAAGAATTCAAATTGCATTGGATGTTGCTACAGGACTTGACTATCTTCATAGTTTCACTTCTCCTCCTCATGTACACAAGGATCTGAAGAGTGGTAACATTCTTCTGGATAGTGATTTCAGGGCAAAGATTTCAAACTTTAGGCTTGCAAGGTCAGTGGAAAGAGAGGGTAGTGATCAATATGTGATGACAAGGCATATTGTTGGGACAAGAGGATACATGGCTCCAGAGTATTTGGAAAATGGTCTTGTGTCTACAAAGCTTGATGTCTACGCATTTGGGGTTTTAATGTTGGAAATGCTCACTGGAAAAGATGTTGCTGTTATG-CAGAAGGAAATATT
>Glyma11g06750
TCTGGAGTTAGCTTCCATGAGGGTCGTTGGTACCTTGTTTATGTGTATGCTACTAATGGGGACTTGAGTGAATGGATCTACTTCAACAACGTGG------ACGGGAAGTTTTTGAGTTGGACTCAAAGAATGCAAATTGCATTGGATGTGGCAACAGGACTTGACTATCTTCACAGTTTCACTTCTCCTCCTCACATCCACAAGGATATTAACAGCAGTAACATTCTTCTGGATGGTGATTTCAGGGGAAAGGTCGCGAATTTAAGCCTTGCTAGGTGTTTGGAAGGAGGGGA---TGATCAATTTCCCACGACGAGGCACATTGTTGGGACAAGAGGCTACATGGCTCCAGAGTATTTGGAAAATGGTCTTGTGTCCACAAAGCTTGACGTATATGCATTTGGGGTACTGATGCTGGAAATGGTCACTGGAAAAGAGGTCGCTGCTATTTTAACTGAAGATGAG
>Glyma16g25730
TCTGGGGTTTGCTTCAACGAGGGCTATTGGTATCTTTATTATGAGTATGCTGCTAATGGAAACTTGA-------------------------------------------------TTGGACACAAAGAATTCAGATTGCATTGGATGTGGCCACAGGACTTGACTATCTTCATAGTTTCACTTCTCCACCCCATG--------------------------------------------------GCAAAGATTGCAAACTTTGGGCTTGCAAGGTCAGTGGAAAGAGAGGGTAGTGAGCAATAT-----------------------------AGGGTACATGGCTCCAGA-------------------------------CTTGATGTTTATGCATTTGGGGTTCTGATGTTGGAAATGCTCAATGGAAAAGATGTTGCTGTTATG-CAGAAGGGAATATT
>MtAC126779_2
TCCGGTGTTAGCTTCAATCAAGGACATTGGTACCTTGTTTATGAGTATGCTGCTAATGGAGCATTAAGTGATTGGTTATTTTCTAACAAAAAAATGGATGATGGAAATATTCTGAGTTGGATTCGGAGAATAAAGATTGCATTAGATGTGGCAATAGGAGTTGAATATCTTCATAGTTTCACTTCTCCTCCACATATTCATAAGGATCTAAAGTGTAGTAACATACTTCTTGATAGTGATTTTAAAGCAAAGGTTGCAAATTTAAGGCATGTAAGGTGTGTGGAAGAAGTTGAAAATGAAGAATTTGTTGCTACAAGACATATTGTTGGGACAAGAGGTTACATGGCTCCTGAGTATTTGGAAAATGGTCTTGTTTCTACAAAGCTTGATGTGTATGCATTTGGTATTTTGATGTTGGAAATTATTACAGGAAAAGAGGTTGGT-TTATGATATCAAAAGATAAT
>VvGSVIVP00025016001
TCTGGCATTTGTTTTAATGATGGGCATTGGTACCTCGTCCATGAGTATGCTGTTAATGGACCCTTGACTGATTGGATCTATAACAACAATGATG------ACAGCAGGTTTTTAGTTTGGATGCAGAGAATTCAAATTGCTTTGGATGTGGCCACAGGGCTTAACTATCTCCATAGCTATACCAGCCCTCCCTATGTCCACAAGGACATAAAAAGCGGTAATGTGCTTCTTGATAGTGACTTCAGGGCTAAGATTGCTAACTTCGGTTTAGCAAGGTCAGCAGAGGGGCAGGA---GGGTCAGTTTGCCTTAACCAGGCATATCATTGGGACAAGAGGTTACATGGCACCAGAGTATCTGGAGAATGGTTTGGTCTCCACAAAGCTTGATGTTTATGCATTTGGGGTTCTCATGCTGGAGATGCTTACAGGGAAAGAAGTTGCTGCATTATATGAAGGTGAGAAC
>VvGSVIVP00025017001
TCTGGCATTTGTTTTAATGATGGGCATTGGTATCTAGTTCATGAGTATGCTGTTAATGGATCCTTGAGTGATTGGATCTATTACAACAACAATG------ATAGGAGATTCTTGGTTTGGACGCAGAGAATTCAGATTGCTTTGGATGTGGCCACAGGGCTTAACTATCTCCATATACATGTCAGCCCTTCTTATATCCACAAGGATATGAAAAGTAATAATGTGCTTCTCGATGGGGATTTCAGGGCTAAGATTGCTAACTTTGATCAGGCAAGGTCAGCAGAGGGGCAGGA---AGGTCAGTTTGCCTTGACGAGGCACATCGTTGGGACAAAGGGTTACATGGCTCCAGAGTATCTGGAGAATGGTTTGATCTCCACAAAGCTCGATGTCTATGCGTTTGGGGTTCTCATGCTGGAGATATTTACTGGGAAAGAAGTTGCCGCTCTATATGGAGGGGAAAGC
