# Supplementary material for: Polyploidy Did Not Predate the Evolution of Nodulation in All Legumes
Source: PLoS One. 2010 Jul 16;5(7):e11630. doi: 10.1371/journal.pone.0011630 (PMC2905438; doi:10.1371/journal.pone.0011630)
Supplement: File S2 — Alignments and trees. Trimmed alignments and trees for all 1249 trees described in the paper. (2.55 MB GZ) [file pone.0011630.s005.gz › alncln3/cl10602.phy]

 8 465
Cf9424d                GCTGGGGTTA GCTTCAACGA GGGCCATTGG TATTTGGTTT ATGAGTATGC TGCAAATGGA 
Glyma01g38550          TCCGGGGTTA GCTTCCACGA GGGGGGTTGG TACCTTGTTT ATGAGTATGC CGCTAATGGG 
Glyma02g06700          TCTGGGGTTT GTTTTAACGG GGGCTATTGG TATCTTGTTT ATGAGTATGC TGCTAACGGA 
Glyma11g06750          TCTGGAGTTA GCTTCCATGA GGGTCGTTGG TACCTTGTTT ATGTGTATGC TACTAATGGG 
Glyma16g25730          TCTGGGGTTT GCTTCAACGA GGGCTATTGG TATCTTTATT ATGAGTATGC TGCTAATGGA 
MtAC126779_2           TCCGGTGTTA GCTTCAATCA AGGACATTGG TACCTTGTTT ATGAGTATGC TGCTAATGGA 
VvGSVIVP00025016001    TCTGGCATTT GTTTTAATGA TGGGCATTGG TACCTCGTCC ATGAGTATGC TGTTAATGGA 
VvGSVIVP00025017001    TCTGGCATTT GTTTTAATGA TGGGCATTGG TATCTAGTTC ATGAGTATGC TGTTAATGGA 

                       CCCTTGAGTG AATGGATCTA CTTCAACAAC AACGACCATA ATGGAAAGTT TCTGACTTGG 
                       GACTTGAGTG AATGGATCTA CTTCCACAAC GTGA------ ATGGGAAATT TCTGAGTTGG 
                       TACTTGAGTG ATTGGATCAA CATCAAG--- ---------- --GGAAAGTT TCTGAGTTGG 
                       GACTTGAGTG AATGGATCTA CTTCAACAAC GTGG------ ACGGGAAGTT TTTGAGTTGG 
                       AACTTGA--- ---------- ---------- ---------- ---------- ------TTGG 
                       GCATTAAGTG ATTGGTTATT TTCTAACAAA AAAATGGATG ATGGAAATAT TCTGAGTTGG 
                       CCCTTGACTG ATTGGATCTA TAACAACAAT GATG------ ACAGCAGGTT TTTAGTTTGG 
                       TCCTTGAGTG ATTGGATCTA TTACAACAAC AATG------ ATAGGAGATT CTTGGTTTGG 

                       ATTCAGAGAA TACAGATTGC ATTGGATGTG GCCACTGCAC TTGACTATCT CCATAGTTTC 
                       ACGCAGAGAA TGCAGATTGC ATTGGATGTG GCCACAGGAC TTGACTATCT TCACAGTTTC 
                       ACACAAAGAA TTCAAATTGC ATTGGATGTT GCTACAGGAC TTGACTATCT TCATAGTTTC 
                       ACTCAAAGAA TGCAAATTGC ATTGGATGTG GCAACAGGAC TTGACTATCT TCACAGTTTC 
                       ACACAAAGAA TTCAGATTGC ATTGGATGTG GCCACAGGAC TTGACTATCT TCATAGTTTC 
                       ATTCGGAGAA TAAAGATTGC ATTAGATGTG GCAATAGGAG TTGAATATCT TCATAGTTTC 
                       ATGCAGAGAA TTCAAATTGC TTTGGATGTG GCCACAGGGC TTAACTATCT CCATAGCTAT 
                       ACGCAGAGAA TTCAGATTGC TTTGGATGTG GCCACAGGGC TTAACTATCT CCATATACAT 

                       ACTTCTCCCC CCCATATCCA CAAGGATCTC AAAAGTGACA ACATTCTTCT GGATAGTGAT 
                       ACTTCTCCTC CTCATATCCA CAAGGATATA AACAGCAGTA ACATTCTTCT GGATGGTGAT 
                       ACTTCTCCTC CTCATGTACA CAAGGATCTG AAGAGTGGTA ACATTCTTCT GGATAGTGAT 
                       ACTTCTCCTC CTCACATCCA CAAGGATATT AACAGCAGTA ACATTCTTCT GGATGGTGAT 
                       ACTTCTCCAC CCCATG---- ---------- ---------- ---------- ---------- 
                       ACTTCTCCTC CACATATTCA TAAGGATCTA AAGTGTAGTA ACATACTTCT TGATAGTGAT 
                       ACCAGCCCTC CCTATGTCCA CAAGGACATA AAAAGCGGTA ATGTGCTTCT TGATAGTGAC 
                       GTCAGCCCTT CTTATATCCA CAAGGATATG AAAAGTAATA ATGTGCTTCT CGATGGGGAT 

                       TTCAGAGCCA AGATTGCAAA TTTAGGCCTT GCAAGGTCTG TGGAAGCAGA GGATGATGAT 
                       TTCAGGGGAA AGGTCACGAA TTTAAGCCTT GCTAGGTGTT TGGAAGGAGG GGA---CGAT 
                       TTCAGGGCAA AGATTTCAAA CTTTAGGCTT GCAAGGTCAG TGGAAAGAGA GGGTAGTGAT 
                       TTCAGGGGAA AGGTCGCGAA TTTAAGCCTT GCTAGGTGTT TGGAAGGAGG GGA---TGAT 
                       ------GCAA AGATTGCAAA CTTTGGGCTT GCAAGGTCAG TGGAAAGAGA GGGTAGTGAG 
                       TTTAAAGCAA AGGTTGCAAA TTTAAGGCAT GTAAGGTGTG TGGAAGAAGT TGAAAATGAA 
                       TTCAGGGCTA AGATTGCTAA CTTCGGTTTA GCAAGGTCAG CAGAGGGGCA GGA---GGGT 
                       TTCAGGGCTA AGATTGCTAA CTTTGATCAG GCAAGGTCAG CAGAGGGGCA GGA---AGGT 

                       CAATTCCCCA CGACGAGACA TATTGTAGGG ACAAGAGGTT ACATGTCTCC TGAGTTATTT 
                       CAACTTCCCG CGACGAGGCA CATTGTTGGG ACAAGAGGCT ACATGGCTCC AGAGTATTTG 
                       CAATATGTGA TGACAAGGCA TATTGTTGGG ACAAGAGGAT ACATGGCTCC AGAGTATTTG 
                       CAATTTCCCA CGACGAGGCA CATTGTTGGG ACAAGAGGCT ACATGGCTCC AGAGTATTTG 
                       CAATAT---- ---------- ---------- -----AGGGT ACATGGCTCC AGA------- 
                       GAATTTGTTG CTACAAGACA TATTGTTGGG ACAAGAGGTT ACATGGCTCC TGAGTATTTG 
                       CAGTTTGCCT TAACCAGGCA TATCATTGGG ACAAGAGGTT ACATGGCACC AGAGTATCTG 
                       CAGTTTGCCT TGACGAGGCA CATCGTTGGG ACAAAGGGTT ACATGGCTCC AGAGTATCTG 

                       GAAAATGGCA TAGTCTCCAC AAAGCTGGAT GTGTATGCGT TCGGGATTCT GATGCTTGAA 
                       GAAAATGGTC TTGTGTCTAC AAAGCTTGAT GTGTATGCAT TTGGGGTACT TATGCTGGAA 
                       GAAAATGGTC TTGTGTCTAC AAAGCTTGAT GTCTACGCAT TTGGGGTTTT AATGTTGGAA 
                       GAAAATGGTC TTGTGTCCAC AAAGCTTGAC GTATATGCAT TTGGGGTACT GATGCTGGAA 
                       ---------- ---------- ----CTTGAT GTTTATGCAT TTGGGGTTCT GATGTTGGAA 
                       GAAAATGGTC TTGTTTCTAC AAAGCTTGAT GTGTATGCAT TTGGTATTTT GATGTTGGAA 
                       GAGAATGGTT TGGTCTCCAC AAAGCTTGAT GTTTATGCAT TTGGGGTTCT CATGCTGGAG 
                       GAGAATGGTT TGATCTCCAC AAAGCTCGAT GTCTATGCGT TTGGGGTTCT CATGCTGGAG 

                       ATACTAACTG GAAAAGAGAT TGCTGCTATT TATGCAGAAA ATAAG 
                       ATGGTCACTG GAAAAGAGGT TGCTGCTATT TTAACTGAAG ATGAG 
                       ATGCTCACTG GAAAAGATGT TGCTGTTATG -CAGAAGGAA ATATT 
                       ATGGTCACTG GAAAAGAGGT CGCTGCTATT TTAACTGAAG ATGAG 
                       ATGCTCAATG GAAAAGATGT TGCTGTTATG -CAGAAGGGA ATATT 
                       ATTATTACAG GAAAAGAGGT TGGT-TTATG ATATCAAAAG ATAAT 
                       ATGCTTACAG GGAAAGAAGT TGCTGCATTA TATGAAGGTG AGAAC 
                       ATATTTACTG GGAAAGAAGT TGCCGCTCTA TATGGAGGGG AAAGC 
