# Supplementary material for: Polyploidy Did Not Predate the Evolution of Nodulation in All Legumes
Source: PLoS One. 2010 Jul 16;5(7):e11630. doi: 10.1371/journal.pone.0011630 (PMC2905438; doi:10.1371/journal.pone.0011630)
Supplement: File S2 — Alignments and trees. Trimmed alignments and trees for all 1249 trees described in the paper. (2.55 MB GZ) [file pone.0011630.s005.gz › alncln3/cl10609.cln]

>Cf21174d
ATGGGAAGCAAAGATTTTCAAGTATATCATGAAAGGCAAAGGCTACAGTATTGCCTACTACATTGCCTGAACAATTTATTTCAGCAAAAGGATGCCTTTACCCGAGCAGGATTGAATGCAATTGCTGAAAAACTCAGACTTGATGAGGCAGAAAGATCAGAGTGGACGCCATTTTCTGTTGTTTTTAAGCCCCATCACAATGTCTTAACTGGAAACTATGACATAAATGTTCTGATTGCAGCCTTAGAAGAGAAGGGAAAGAATGTAGTGTGGCATGATCGTCGTAATGGAGCATCCTCTATTGATCTTGATGCACCTAGTGAAACTTTA
>Glyma02g39060
ATGGCAACAGAGAATTCTCAAGTTTATCACGAAAGGCAAAGGTTACAGTTCTGTCTCGTGCATGCTCTCAACTCCCTCTTTCAGCAAAAGGACGCTTTCACTCGAGCAAAATTGAATGCAATTTCCGAAAGACTCACACTTGAAGACTCCAACAGTGAAACGTGGACCCCACTATCTGTTCTTTTCAAGCCCCATCACAATGTGTTGACCGGAAACTATGATATAAATGTTCTAATTGCTGCTTTGGAAGAGAAGGGAAAGACTGTGGTGTGGCATGATCGTAGAAAGGGGGCATCTTCCATTGATGTTGATGCACCTGAGGATGTTTTG
>Glyma11g26480
----------------------------------------ATGAGTCACATAGGCTGTTTCTTTGAGAAAACAAACTTGCCCAGGAAAAAGAACACTA---G---------------------------GAGCTGCAAGTTCAGGCTTCC--TTGGCAGTCTGAGTTTTCCCCCATTGAGTTTCTGAAGGATGTTGCAGATAAAGTGAC-AAAAGCTATATGCTTGAGGTCTGCAAGAAAATCTTCAAACCGA----GGCCCGTCTTGCATGGGAAGATCAAAACCAATTGGGGT-ATCTGTTGAT--TATTATAGGACAG---CAGCAG
>Glyma14g37110
ATGGCAACAGAGAATTCTCAAGTTTACCACGAAAGGCAAAGGTTACAGTTCTGTCTCGTGCACTCTCTCAACTCCCTCTTTCAGCAAAAGGACGCTTTCACTCGAGCAAAATTGAATGCAATTTCTGAAAGGCTCGCACTTGAAGACTCCAACAGTGAAACGTGGACCCCACTATCTGTTCTTTTCAAGCCCCATCACAATGTGTTGACTGGGAACTATGATATAAATGTTCTAATTGCGGCTTTGGAAGAGAAGGGAAAGAGTGTACTGTGGCATGATCATAGAAAGGGGGCATCTTCCATTGATGTTGATGCACCTGAGGATGTTTTG
>Glyma18g07300
----------------------------------------ATGAGTAACACAGGCTGTTTCTTTGAGAAAACAAGCTTGCCCTGGAAAAAGAACACCA---GAAGATCATCCAGGAACAAGCTTGGGAGGAGCTGCAAGTTCAGGCTTCC--TTGGTGGTCTGAATTGTCCCCCATTGAGTTTCTGAAGGATATCGCAGATAAAGTGAC-AAAAGCTATATGCTTGAGGTCTGCGAGAAAATCTTCAAACCGA----GGTTCGTCTTCCATGGGAAGATCAAAACCAATTGGGTTCATCCACTCCTCCTTTTCTAGATCAAATTCTGTAA
>MtCT033766_31
ATGTCAACTGAGAAATCCCATGTTTATCACGAAAGACAAAGATTACAGTTCTGTCTCATACACACTCTCAACTCTCTCTTTCAGCAAAAAGATGCTTTTACTCGAGCAAATTTGAATGCAATTTCTGAAAAACTAGCACTTGATGAATCCAATGAATCATCATGGACGCCATTATCTATCTTTTTCAAGCCTCATCATAACGCATTGACCGGAAACTATGACATAAATGTTCTAACAGCTGCTTTGGAAGAGAAAGGAAAGAGTGTAGTTTGGCACGATCGACGAAAGGGAGGATCTTCAGTTGATCTTGATGCATCAGAAGATGTTTTG
>MtCT033766_59
----------------------------ATGCAAACAATAGTAAGCAACAAAATGAGTCACAATGAGAAAACAAGCTTTTCATGGAGACAAAATTCTAATAGAAAATCGGCTAGAAATCGACATGTTAGGAGCTGTACGTTCAGGATTCC--TTGGCAATCGGAATTCTCTCCCATTGAACTTGTCAAGGATCTTGCAGAAAGAGTGAC-AAATGCTTTACGCTTGGTCTCTCGGAGGAGATCTTTAAACCGA----GACTCGTCTTCCTTAGGAAGATCAGCATCAGCAGGGTC-ATCTGCTGCT--TCTCATAGGACGG---CTGCTG
>VvGSVIVP00024149001
GCGGCAGAGGACACGACGCAGATCTATCACGAAAGGCAAAGATTACAGTACTGCCTCTTGCATGCTCTCAATAACCTGTTTCAGGAGAAGGACATATTCACTAGAGCAAAGCTGAATGCCATAGCCGAAAAGCTCAGTCTTGATGACCCAAATAAGGAAACATGGACACCATTATCTGTGTTATTCAAGCCTCATCACAATATGATCACTGGAAACTACGACATAAACGTTCTAACTGCAGCCTTGGAAGGGAAAGGGAAAAGTGCGATTTGGCATGATCGCCGTAATGGTGCTTCTTCGATTGATCTTGATGGTGCTGAAGATACTTTA
