# Supplementary material for: Polyploidy Did Not Predate the Evolution of Nodulation in All Legumes
Source: PLoS One. 2010 Jul 16;5(7):e11630. doi: 10.1371/journal.pone.0011630 (PMC2905438; doi:10.1371/journal.pone.0011630)
Supplement: File S2 — Alignments and trees. Trimmed alignments and trees for all 1249 trees described in the paper. (2.55 MB GZ) [file pone.0011630.s005.gz › alncln3/cl10609.phy]

 8 330
Cf21174d               ATGGGAAGCA AAGATTTTCA AGTATATCAT GAAAGGCAAA GGCTACAGTA TTGCCTACTA 
Glyma02g39060          ATGGCAACAG AGAATTCTCA AGTTTATCAC GAAAGGCAAA GGTTACAGTT CTGTCTCGTG 
Glyma11g26480          ---------- ---------- ---------- ---------- ATGAGTCACA TAGGCTGTTT 
Glyma14g37110          ATGGCAACAG AGAATTCTCA AGTTTACCAC GAAAGGCAAA GGTTACAGTT CTGTCTCGTG 
Glyma18g07300          ---------- ---------- ---------- ---------- ATGAGTAACA CAGGCTGTTT 
MtCT033766_31          ATGTCAACTG AGAAATCCCA TGTTTATCAC GAAAGACAAA GATTACAGTT CTGTCTCATA 
MtCT033766_59          ---------- ---------- --------AT GCAAACAATA GTAAGCAACA AAATGAGTCA 
VvGSVIVP00024149001    GCGGCAGAGG ACACGACGCA GATCTATCAC GAAAGGCAAA GATTACAGTA CTGCCTCTTG 

                       CATTGCCTGA ACAATTTATT TCAGCAAAAG GATGCCTTTA CCCGAGCAGG ATTGAATGCA 
                       CATGCTCTCA ACTCCCTCTT TCAGCAAAAG GACGCTTTCA CTCGAGCAAA ATTGAATGCA 
                       CTTTGAGAAA ACAAACTTGC CCAGGAAAAA GAACACTA-- -G-------- ---------- 
                       CACTCTCTCA ACTCCCTCTT TCAGCAAAAG GACGCTTTCA CTCGAGCAAA ATTGAATGCA 
                       CTTTGAGAAA ACAAGCTTGC CCTGGAAAAA GAACACCA-- -GAAGATCAT CCAGGAACAA 
                       CACACTCTCA ACTCTCTCTT TCAGCAAAAA GATGCTTTTA CTCGAGCAAA TTTGAATGCA 
                       CAATGAGAAA ACAAGCTTTT CATGGAGACA AAATTCTAAT AGAAAATCGG CTAGAAATCG 
                       CATGCTCTCA ATAACCTGTT TCAGGAGAAG GACATATTCA CTAGAGCAAA GCTGAATGCC 

                       ATTGCTGAAA AACTCAGACT TGATGAGGCA GAAAGATCAG AGTGGACGCC ATTTTCTGTT 
                       ATTTCCGAAA GACTCACACT TGAAGACTCC AACAGTGAAA CGTGGACCCC ACTATCTGTT 
                       ---------G AGCTGCAAGT TCAGGCTTCC --TTGGCAGT CTGAGTTTTC CCCCATTGAG 
                       ATTTCTGAAA GGCTCGCACT TGAAGACTCC AACAGTGAAA CGTGGACCCC ACTATCTGTT 
                       GCTTGGGAGG AGCTGCAAGT TCAGGCTTCC --TTGGTGGT CTGAATTGTC CCCCATTGAG 
                       ATTTCTGAAA AACTAGCACT TGATGAATCC AATGAATCAT CATGGACGCC ATTATCTATC 
                       ACATGTTAGG AGCTGTACGT TCAGGATTCC --TTGGCAAT CGGAATTCTC TCCCATTGAA 
                       ATAGCCGAAA AGCTCAGTCT TGATGACCCA AATAAGGAAA CATGGACACC ATTATCTGTG 

                       GTTTTTAAGC CCCATCACAA TGTCTTAACT GGAAACTATG ACATAAATGT TCTGATTGCA 
                       CTTTTCAAGC CCCATCACAA TGTGTTGACC GGAAACTATG ATATAAATGT TCTAATTGCT 
                       TTTCTGAAGG ATGTTGCAGA TAAAGTGAC- AAAAGCTATA TGCTTGAGGT CTGCAAGAAA 
                       CTTTTCAAGC CCCATCACAA TGTGTTGACT GGGAACTATG ATATAAATGT TCTAATTGCG 
                       TTTCTGAAGG ATATCGCAGA TAAAGTGAC- AAAAGCTATA TGCTTGAGGT CTGCGAGAAA 
                       TTTTTCAAGC CTCATCATAA CGCATTGACC GGAAACTATG ACATAAATGT TCTAACAGCT 
                       CTTGTCAAGG ATCTTGCAGA AAGAGTGAC- AAATGCTTTA CGCTTGGTCT CTCGGAGGAG 
                       TTATTCAAGC CTCATCACAA TATGATCACT GGAAACTACG ACATAAACGT TCTAACTGCA 

                       GCCTTAGAAG AGAAGGGAAA GAATGTAGTG TGGCATGATC GTCGTAATGG AGCATCCTCT 
                       GCTTTGGAAG AGAAGGGAAA GACTGTGGTG TGGCATGATC GTAGAAAGGG GGCATCTTCC 
                       ATCTTCAAAC CGA----GGC CCGTCTTGCA TGGGAAGATC AAAACCAATT GGGGT-ATCT 
                       GCTTTGGAAG AGAAGGGAAA GAGTGTACTG TGGCATGATC ATAGAAAGGG GGCATCTTCC 
                       ATCTTCAAAC CGA----GGT TCGTCTTCCA TGGGAAGATC AAAACCAATT GGGTTCATCC 
                       GCTTTGGAAG AGAAAGGAAA GAGTGTAGTT TGGCACGATC GACGAAAGGG AGGATCTTCA 
                       ATCTTTAAAC CGA----GAC TCGTCTTCCT TAGGAAGATC AGCATCAGCA GGGTC-ATCT 
                       GCCTTGGAAG GGAAAGGGAA AAGTGCGATT TGGCATGATC GCCGTAATGG TGCTTCTTCG 

                       ATTGATCTTG ATGCACCTAG TGAAACTTTA 
                       ATTGATGTTG ATGCACCTGA GGATGTTTTG 
                       GTTGAT--TA TTATAGGACA G---CAGCAG 
                       ATTGATGTTG ATGCACCTGA GGATGTTTTG 
                       ACTCCTCCTT TTCTAGATCA AATTCTGTAA 
                       GTTGATCTTG ATGCATCAGA AGATGTTTTG 
                       GCTGCT--TC TCATAGGACG G---CTGCTG 
                       ATTGATCTTG ATGGTGCTGA AGATACTTTA 
