# Supplementary material for: Polyploidy Did Not Predate the Evolution of Nodulation in All Legumes
Source: PLoS One. 2010 Jul 16;5(7):e11630. doi: 10.1371/journal.pone.0011630 (PMC2905438; doi:10.1371/journal.pone.0011630)
Supplement: File S2 — Alignments and trees. Trimmed alignments and trees for all 1249 trees described in the paper. (2.55 MB GZ) [file pone.0011630.s005.gz › alncln3/cl10636.cln]

>Cf21648d
CCATTCACTTATCTTGAAGGTTTTCCGAGACCTGACCCCAAATACGCCGAGACGATTCTTGCGATACCTCGCTCCGCTTCTGGCAGCATCATTTCTGCCAAAGAGCGTAAGGCTGGCCGCGTTCCCGGCATCGTCTTCGAACAAGAGGATGGCCAGTCCGGTGGCAATAAGCGCCTCATCTCCGTTCGTACCACTCAGATCCGAAAGCTTGTCAAGCATCTCGGTCGATCCTTCTTCTTGTCCCGATTGTTTGATCTCGAGGTTCGGGCGGAGTTCGAGTCCGAAGACATCGTCGAGAAGATTCGGGTTTTGCCCAGGCTGCTTCATCTACATGCAGCCTCGGATGCACCATTAAACATCACGTTCATAAGGGCTCCATCACATGCTTTGCTGAAAGTTGACGTTCCTCTTGTATACATAGGAGAAGACGTATCCCCTGGACTGAAGAAAGGTGCTTCTTTGAATACCATCAAAAGGACTGTCAAATACTTATGCCCCGCAGACATTATCCCTCCATATATCGATGTTGACTTGAGTGAGTTGGATGTAGGACAGAAGATTGTTATGGGAGATCTCAAGGTTCATCCCGCATTAAAACTTATTCAGTCCAAAGATGAACCAGTTTGTAAAATTATGGGTCAAAGGGTTTCTGAGCAAAGGAAATCTAAGTAA
>Glyma16g04090
CCCCTCACCTACCTCGACGGCTTCCCTCGCCCCGATCCCAAGCACGACGAGACCATCCTCGCCGTCCCCCGCGCCGACTCCGGCAAGAACATCTCCGCGAAGGAGCGCCGCGCAGGGCGCCTGCCGAGCATCGTGTTCGAGCAGGAAGACGGCCAGCACGGCGGCAACAAGCGCCTAATCTCCGTTCGCACCGACCAGATCAGAAAACTCGTCAACCACCTCGGCCGCTCCTTCTTCCTCTCCCGCCTCTTCCTCCTCGAAGTTCGCTCCGGCTTCGACTCCGACGACGTCGTCGAGACCGTTCGCGTCTTACCCCGCGCGATTCATTTGAAAGCTGGGACGGATGCGCCGTTGAATGTGACTTTTATTAGGGCTCCGTCGGATGCTTTGTTGAAAGTTGATGTTCCTCTTGTCTTCAGAGGAGAAGATGTATCGCCTGGACTCAAGAAAGGTGCTTCTTTGAATACCATCAAAAGGACTGTCAAGTACTTATGCCCTGCTGACATTATTCCTCCATATATTGACGTTGATCTAAGTGAGTTGGATGTGGGCCAGAAGTTGGTCATGGGAGATCTCAAAGTTCATCCTGCTTTAAAACTTCTTCAGCCAAGAGATGAAGCCGTTGTTAAAATTATGGGCCAAAGAGTTTCTGAACTACAAAAGAAAAAGTAA
>Glyma19g29410
CCCCTCACCTACCTGGACGGCTTCCCCCGCCCCGATCCCAAGCACGACGAGACGATCCTCGCCATCCCCCGCGCCGACTCCGGCAAGAACATCTCCGCCAAGGAACGCCGCGCCGGGCGGCTTCCGAGCATCGTGTTCGAGCAAGAAGACGGCCAGCACGGCGGCAACAAGCGCCTCATCTCCGTCCGCACTGACCAGATCAGAAAACTCGTCAACCACCTCGGCCGCTCCTTCTTCCTCTCCCGCCTCTTCCACCTCCAAGTCCGCGCCCACTTCGACTCCGATGACTTCGTCGAGACC---------------------ATTCATTTGAAAGCTGGGACGGATGCGCCGTTGAATGTGACTTTTATTAGGGCTCCGTCGAACGCTCTGTTGAAGGTTGACGTTCCTCTTGTGTTCAGAGGAGAAGATGTATCGCCTGGACTCAAGAAAGGTGCTTCTTTGAATACCATCAAAAGGACTGTCAAGTACTTATGCCCTGCTGACATTATTCCCCCATACATTGACGTTGATCTAAGTGAGTTGGATGTGGGCCAGAAGTTGGTCATGGGAGATCTCAAAGTTCATCCTGCTTTAAAACTTCTTCAGTCAAGAGATGAAGCTGTTGTTAAAATTATGGGCCAAAGAGTTTCTGAACTACAAAAGAAAAAGTAA
>MtAC148965_15
CCCCTAACCTACCTCGACGGCTTTCCAAAACCTAACCCAAAGTACGACGAAACCATCCTCGCCATTCCCCGCAAAGATTCCGGCAAAAATATCTCCGCCAAGGAACGTAAAGTCGGCCGCGTTCCGAGCATCGTCTTCGAACAGGAAGACGGTCACCTCGGTGGTAACAAACGCCTCATTTCCGTTCGCTCCGATCAGATCAGGAAACTCGTTAACCATCTCGGCCGTTCCTTCTTCCTCTCTCGCCTCTTCCATCTTCAAGTTCTTCACCAATTCGATTCTGAAGATATCATCGAAAACGTTCGCGTTTTACCTCGCAGTATTCATTTGAAAGCTGGAACAGATGCACCTTTGAATGTTACATTTATAAGGGCTCCTTCAGATGCTTGGTTGAAAGTTGACGTTCCTATTGTATTCAGAGGAGATGATATATCTCCTGGACTCAAGAAAGGTGCTTCTTTGAATACTATCAAAAGGACTGTTAAGTATCTATGCCCTGCAGACATTATTCCCCCGTATATTGACGTGGATTTAAGTGAGTTGGATGTGGGCCAGAAGGTGCTCATGGGTGATCTCAATGTTCATCCTGCATTAAAACTTCTTCACCCAAAAGATGAAGCTGTTTGTAAAATTATGGGCCAAAGGGTTTCTGAACCAAAGAAAACCAAGTAA
>VvGSVIVP00002517001
CCGCTTACGTACCTGGAAGGCTTCCCTAGACCCGATCCCAAATTCGCGGAAATCATACGCGCCATCCCTCGTACCATCTCCGGCAAGAACATCTCTGCCAAGGAGCGGAAAGTCGGCCGCGTCCCCAGCATTGTGTTCGAGCAAGAAGACGGTCAACACGGCGGCAACAAGCGACTCATTTCTGTGAAGACCAACCAGATTCGAAAGCTCGTCAACCACCTGGGCCGGTCTTTCTTTTTGTCGCGTTTGTTTGATCTCGAAGTCGGACCCCATTTTGAGTCCAA-GAGGTCATCGAGAAAGTTCGGGTTTTGCCTCGAAAGCTTCATCTGCATGCAGGCACGGATGCAGTGCTTAATGTGACCTTTATAAGGGCCCCTTCTCACGCATTATTGAAGGTTGATGTTCCTCTTGTTTTTAGGGGAGAAGATGTGTCTCCTGGATTGAAAAAAGGGGCATATTTGAATACCATAAAAAGGACTGTTAAGTACCTTTGTCCAGCAGATATCATCCCTCCATATATTGATGTAGATCTAAGCGAGTTGGATGCGGGGCAGAAGATAGTTATGGGGGACCTCAAAGTTCATCCAGCTTTGAAGCTTCTTCGGTCAAAAGATGAACCAGTTTGTAAGATTATGGGAACAAGGGTTTCTGACCAAAGGAAATCTAAATAA
>VvGSVIVP00025037001
CCGCTTACGTACCTGGAAGGCTTCCCTAGACCCGATCCCAAATTCGCAGAAATCATACGCGCCATCCCTCGCACCATCTCCGGCAAGAACATCTCTGCCAAGGAGCGGAAAGTCGGCCGCGTCCCCAGCATTGTGTTCGAGCAAGAAGACGGTCAACACGGCGGCAACAAGCGACTCATTTCTGTGAAGACCAACCAGATTCGAAAGCTCGTCAACCACCTGGGCCGGTCTTTCTTTTTG------------------------------------------------------------------------------------------------------------------------------------------------------------------------------------GGAGAAGATGTGTCTCCTGGATTGAAAAAAGGGGCATATTTGAATACCATAAAAAGGACTGTTAAGTACCTTTGTCCAGCAGATATCATCCCTCCATATATTGATGTAGATCTAAGCGAGTTGGATGCGGGGCAGAAGATAGTCATGGGGGACCTCAAAGTTCATCCAGCTTTGAAGCTTCTTCGGTCAAAAGATGAACCAGTTTGTAAGATTATGGGAACAAGGGTTTCTGACCAAAGGAAATCTAAATAA
