# Supplementary material for: Polyploidy Did Not Predate the Evolution of Nodulation in All Legumes
Source: PLoS One. 2010 Jul 16;5(7):e11630. doi: 10.1371/journal.pone.0011630 (PMC2905438; doi:10.1371/journal.pone.0011630)
Supplement: File S2 — Alignments and trees. Trimmed alignments and trees for all 1249 trees described in the paper. (2.55 MB GZ) [file pone.0011630.s005.gz › alncln3/cl10636.phy]

 6 672
Cf21648d               CCATTCACTT ATCTTGAAGG TTTTCCGAGA CCTGACCCCA AATACGCCGA GACGATTCTT 
Glyma16g04090          CCCCTCACCT ACCTCGACGG CTTCCCTCGC CCCGATCCCA AGCACGACGA GACCATCCTC 
Glyma19g29410          CCCCTCACCT ACCTGGACGG CTTCCCCCGC CCCGATCCCA AGCACGACGA GACGATCCTC 
MtAC148965_15          CCCCTAACCT ACCTCGACGG CTTTCCAAAA CCTAACCCAA AGTACGACGA AACCATCCTC 
VvGSVIVP00002517001    CCGCTTACGT ACCTGGAAGG CTTCCCTAGA CCCGATCCCA AATTCGCGGA AATCATACGC 
VvGSVIVP00025037001    CCGCTTACGT ACCTGGAAGG CTTCCCTAGA CCCGATCCCA AATTCGCAGA AATCATACGC 

                       GCGATACCTC GCTCCGCTTC TGGCAGCATC ATTTCTGCCA AAGAGCGTAA GGCTGGCCGC 
                       GCCGTCCCCC GCGCCGACTC CGGCAAGAAC ATCTCCGCGA AGGAGCGCCG CGCAGGGCGC 
                       GCCATCCCCC GCGCCGACTC CGGCAAGAAC ATCTCCGCCA AGGAACGCCG CGCCGGGCGG 
                       GCCATTCCCC GCAAAGATTC CGGCAAAAAT ATCTCCGCCA AGGAACGTAA AGTCGGCCGC 
                       GCCATCCCTC GTACCATCTC CGGCAAGAAC ATCTCTGCCA AGGAGCGGAA AGTCGGCCGC 
                       GCCATCCCTC GCACCATCTC CGGCAAGAAC ATCTCTGCCA AGGAGCGGAA AGTCGGCCGC 

                       GTTCCCGGCA TCGTCTTCGA ACAAGAGGAT GGCCAGTCCG GTGGCAATAA GCGCCTCATC 
                       CTGCCGAGCA TCGTGTTCGA GCAGGAAGAC GGCCAGCACG GCGGCAACAA GCGCCTAATC 
                       CTTCCGAGCA TCGTGTTCGA GCAAGAAGAC GGCCAGCACG GCGGCAACAA GCGCCTCATC 
                       GTTCCGAGCA TCGTCTTCGA ACAGGAAGAC GGTCACCTCG GTGGTAACAA ACGCCTCATT 
                       GTCCCCAGCA TTGTGTTCGA GCAAGAAGAC GGTCAACACG GCGGCAACAA GCGACTCATT 
                       GTCCCCAGCA TTGTGTTCGA GCAAGAAGAC GGTCAACACG GCGGCAACAA GCGACTCATT 

                       TCCGTTCGTA CCACTCAGAT CCGAAAGCTT GTCAAGCATC TCGGTCGATC CTTCTTCTTG 
                       TCCGTTCGCA CCGACCAGAT CAGAAAACTC GTCAACCACC TCGGCCGCTC CTTCTTCCTC 
                       TCCGTCCGCA CTGACCAGAT CAGAAAACTC GTCAACCACC TCGGCCGCTC CTTCTTCCTC 
                       TCCGTTCGCT CCGATCAGAT CAGGAAACTC GTTAACCATC TCGGCCGTTC CTTCTTCCTC 
                       TCTGTGAAGA CCAACCAGAT TCGAAAGCTC GTCAACCACC TGGGCCGGTC TTTCTTTTTG 
                       TCTGTGAAGA CCAACCAGAT TCGAAAGCTC GTCAACCACC TGGGCCGGTC TTTCTTTTTG 

                       TCCCGATTGT TTGATCTCGA GGTTCGGGCG GAGTTCGAGT CCGAAGACAT CGTCGAGAAG 
                       TCCCGCCTCT TCCTCCTCGA AGTTCGCTCC GGCTTCGACT CCGACGACGT CGTCGAGACC 
                       TCCCGCCTCT TCCACCTCCA AGTCCGCGCC CACTTCGACT CCGATGACTT CGTCGAGACC 
                       TCTCGCCTCT TCCATCTTCA AGTTCTTCAC CAATTCGATT CTGAAGATAT CATCGAAAAC 
                       TCGCGTTTGT TTGATCTCGA AGTCGGACCC CATTTTGAGT CCAA-GAGGT CATCGAGAAA 
                       ---------- ---------- ---------- ---------- ---------- ---------- 

                       ATTCGGGTTT TGCCCAGGCT GCTTCATCTA CATGCAGCCT CGGATGCACC ATTAAACATC 
                       GTTCGCGTCT TACCCCGCGC GATTCATTTG AAAGCTGGGA CGGATGCGCC GTTGAATGTG 
                       ---------- ---------- -ATTCATTTG AAAGCTGGGA CGGATGCGCC GTTGAATGTG 
                       GTTCGCGTTT TACCTCGCAG TATTCATTTG AAAGCTGGAA CAGATGCACC TTTGAATGTT 
                       GTTCGGGTTT TGCCTCGAAA GCTTCATCTG CATGCAGGCA CGGATGCAGT GCTTAATGTG 
                       ---------- ---------- ---------- ---------- ---------- ---------- 

                       ACGTTCATAA GGGCTCCATC ACATGCTTTG CTGAAAGTTG ACGTTCCTCT TGTATACATA 
                       ACTTTTATTA GGGCTCCGTC GGATGCTTTG TTGAAAGTTG ATGTTCCTCT TGTCTTCAGA 
                       ACTTTTATTA GGGCTCCGTC GAACGCTCTG TTGAAGGTTG ACGTTCCTCT TGTGTTCAGA 
                       ACATTTATAA GGGCTCCTTC AGATGCTTGG TTGAAAGTTG ACGTTCCTAT TGTATTCAGA 
                       ACCTTTATAA GGGCCCCTTC TCACGCATTA TTGAAGGTTG ATGTTCCTCT TGTTTTTAGG 
                       ---------- ---------- ---------- ---------- ---------- ---------- 

                       GGAGAAGACG TATCCCCTGG ACTGAAGAAA GGTGCTTCTT TGAATACCAT CAAAAGGACT 
                       GGAGAAGATG TATCGCCTGG ACTCAAGAAA GGTGCTTCTT TGAATACCAT CAAAAGGACT 
                       GGAGAAGATG TATCGCCTGG ACTCAAGAAA GGTGCTTCTT TGAATACCAT CAAAAGGACT 
                       GGAGATGATA TATCTCCTGG ACTCAAGAAA GGTGCTTCTT TGAATACTAT CAAAAGGACT 
                       GGAGAAGATG TGTCTCCTGG ATTGAAAAAA GGGGCATATT TGAATACCAT AAAAAGGACT 
                       GGAGAAGATG TGTCTCCTGG ATTGAAAAAA GGGGCATATT TGAATACCAT AAAAAGGACT 

                       GTCAAATACT TATGCCCCGC AGACATTATC CCTCCATATA TCGATGTTGA CTTGAGTGAG 
                       GTCAAGTACT TATGCCCTGC TGACATTATT CCTCCATATA TTGACGTTGA TCTAAGTGAG 
                       GTCAAGTACT TATGCCCTGC TGACATTATT CCCCCATACA TTGACGTTGA TCTAAGTGAG 
                       GTTAAGTATC TATGCCCTGC AGACATTATT CCCCCGTATA TTGACGTGGA TTTAAGTGAG 
                       GTTAAGTACC TTTGTCCAGC AGATATCATC CCTCCATATA TTGATGTAGA TCTAAGCGAG 
                       GTTAAGTACC TTTGTCCAGC AGATATCATC CCTCCATATA TTGATGTAGA TCTAAGCGAG 

                       TTGGATGTAG GACAGAAGAT TGTTATGGGA GATCTCAAGG TTCATCCCGC ATTAAAACTT 
                       TTGGATGTGG GCCAGAAGTT GGTCATGGGA GATCTCAAAG TTCATCCTGC TTTAAAACTT 
                       TTGGATGTGG GCCAGAAGTT GGTCATGGGA GATCTCAAAG TTCATCCTGC TTTAAAACTT 
                       TTGGATGTGG GCCAGAAGGT GCTCATGGGT GATCTCAATG TTCATCCTGC ATTAAAACTT 
                       TTGGATGCGG GGCAGAAGAT AGTTATGGGG GACCTCAAAG TTCATCCAGC TTTGAAGCTT 
                       TTGGATGCGG GGCAGAAGAT AGTCATGGGG GACCTCAAAG TTCATCCAGC TTTGAAGCTT 

                       ATTCAGTCCA AAGATGAACC AGTTTGTAAA ATTATGGGTC AAAGGGTTTC TGAGCAAAGG 
                       CTTCAGCCAA GAGATGAAGC CGTTGTTAAA ATTATGGGCC AAAGAGTTTC TGAACTACAA 
                       CTTCAGTCAA GAGATGAAGC TGTTGTTAAA ATTATGGGCC AAAGAGTTTC TGAACTACAA 
                       CTTCACCCAA AAGATGAAGC TGTTTGTAAA ATTATGGGCC AAAGGGTTTC TGAACCAAAG 
                       CTTCGGTCAA AAGATGAACC AGTTTGTAAG ATTATGGGAA CAAGGGTTTC TGACCAAAGG 
                       CTTCGGTCAA AAGATGAACC AGTTTGTAAG ATTATGGGAA CAAGGGTTTC TGACCAAAGG 

                       AAATCTAAGT AA 
                       AAGAAAAAGT AA 
                       AAGAAAAAGT AA 
                       AAAACCAAGT AA 
                       AAATCTAAAT AA 
                       AAATCTAAAT AA 
