# Supplementary material for: Polyploidy Did Not Predate the Evolution of Nodulation in All Legumes
Source: PLoS One. 2010 Jul 16;5(7):e11630. doi: 10.1371/journal.pone.0011630 (PMC2905438; doi:10.1371/journal.pone.0011630)
Supplement: File S2 — Alignments and trees. Trimmed alignments and trees for all 1249 trees described in the paper. (2.55 MB GZ) [file pone.0011630.s005.gz › alncln3/cl10637.phy]

 6 645
Cf128d                 ATGGAGTGTG TGGTGCAGGG CATCATAGAG ACACAACATG TTGAGGCCCT TGCAATCCTT 
Glyma09g06000          ATGGAATGCG TGGTTCAGGG AATTATAGAG ACACAGCATG TTGAGGCCTT GGAGATTCTT 
Glyma15g17250          ATGGAATGTG TGGTTCAGGG AATTATAGAG ACTCAGCATG TTGAGGCCTT GGAGATTCTT 
Glyma18g18520          ATGGAATGCG TGGTTCAGGG AATTATAGAG ACACAGCATG TTGAGGCCTT GGAGATTCTT 
MtCT963115_23          ACAACTTGGA CGGTTGATAT TTTTTTTCTT TTGCAGCACG TCGAGGCTCT TGAGATTCTC 
VvGSVIVP00014703001    ATGGAGTGCG TTGTTCAGGG AATCATAGAG ACCCAGCATG TTGAGGCCCT TGAGATCCTT 

                       CTTCAAGGTC TATGTGGTGT TCAAAAAGAG CGATTAAGGA TCCATGAAAT ATGCCTCAAG 
                       CTTCAAGGAC TATGTGGCGT TCAGAGAGAA CGATTGAGGA TCCATGAAAT ATGCCTCAAG 
                       CTTCAAGGAC TATGTGGTGT TCAGAGAGAA CGATTGAGGA TCCATGAAAT ATGCCTCAAG 
                       CTTCAAGGAC TATGTGGTGT TCAGAGAGAA CGATTGAGGA TCCATGAAAT ATGCCTCAAG 
                       CTTCAAGGGC TATGTGGTGT TCAGAGAGAA CGATTAAGAA TCCATGAATT ATGCCTCAAA 
                       CTCCAAGGTC TTTGTGGTGT TCATAGAGAA CGATTAAGGA TCCATGAATT GTGCCTCAAA 

                       AGTGGTCCTC ACCTTGGCAC TGTATCTTCA GAGGTTCGTC TTTTGTGTGC TCTTGAACCG 
                       AGTGGTCAAC ATCT------ ---AGCCTCA GAGGTTCGAC TGTTGTGTGA CCTAGAGCAA 
                       AGTGGTCCAC ATCTGGGCAC TGTAGCCTCA GAGGTTCGAC TCTTGTGTGA CCTAGAGCAA 
                       AGTGGTCCAC ATCTGGGTAC TGTAGCCTCA GAGGTTCGAC TGTTGTGTGA CCTAGAGCAA 
                       AATGGTCCAC ATTTGGGCCC AGTATCCTCA GAGGTTCGAC TTTTATGTGA TCTAGAGCAA 
                       AGTGGCCCAA ACCTCGGGCT TGTAGCTTCA GAGGTTCGAG TATTATGTGA TCTTGAGCAG 

                       GCTGAACCAT CCTGGACTCT CAGACATATA GGGGGAGCCA TGAGGGGTGC TGGTGCTGAC 
                       GCTGAACCTT CGTGGACTGT TAAACATGTA GGTGGTGCAA TGAGGGGAGC AGGCGCAGAG 
                       GCTGAACCTT CCTGGACTGT TAAACATGTA GGTGGTGCAA TGAGGGGAGC AGGTGCAGAG 
                       GCTGAACCTT CGTGGACTGT TATACATGCA GGTGGTGCAA TGAGGGGAGC AGGCGCAGAG 
                       ACTGAACCCT CATGGGCTGT TAGACATGTA GGTGGTGCAA TGAGGGGTGC TGGTGCTGAC 
                       CCAGAACCTA CTTGGATAGT TCGGCATATT GGGGGTGCCA TGAGAGGTTC TGGTGCTGAA 

                       CAAATTTCGG TGCTGGTTAG GACAATGGTG GAAAGCAAAG TAAGCAAGAA TGTGCTTCGG 
                       CAAATTTCTG TTCTGGTTAG GTCAATGGTG GAAAGCAAAA CAAGCAAGAA TGCACTGCGC 
                       CAAATTTCTG TTCTCGTTAG GTCAATGGTG GAAAGCAAAA CAAGCAAGAA TGCACTTCGC 
                       CAAATTTCTG TTCTGGTTAG GTCAATGGTG GAAAGCAAAA CAAGCAAGAA TGCACTGCGC 
                       CAAATTTCAG TTCTGGTTAG GACAATGGTG GAAAGCAAAG TGAGCAAGAA TGTGCTTCGT 
                       CAAATTTCAG TTCTGGTGAG GACTATGGTG GAAAGCAAAG TAAGCAAGAA TGTATTGCGC 

                       TTGTTTTATG CGCTAGGGTA CAAATTAGAC CATGAACTGC TCAGAGTGGG CTTTGCCTTC 
                       ATGTTTTATA CACTGGGGTA CAAGTTAGAC CATGAGCTGT TGAGGGTGGG ATTTTCCTTC 
                       ATGTTTTATA CACTGGGGTA CAAGTTAGAC CATGAGCTGC TGAGGGTGGG ATTTTCCTTC 
                       ATGTTTTATA CACTGGGGTA CAAGTTAGAC CATGAGCTGC TGAGGGTGGG ATTTTCCTTC 
                       ATGTTCTATA CACTAGGGTA CAAGTTAGAC CATGAGCTGT TGAGGGTGGG GTTTTCCTTC 
                       TTATTTTATG CACTTGGCTA CAGATTGGAT CATGAATTGC TGAGAGTAGG ATTCGCCTTC 

                       CATTTCAATA GGGGTGCCCA AATCGTAGTA ACTGTGTCAT CCATAAATAA AATACTGAAG 
                       AATTTCCACA GGGGTGCACA AATCACTGTA ACGGTTTCAT CAATCAATAA AATGCTGAAG 
                       AATTTCCACA GGGGTGCACA AATCACTGTA ACAGTTTCAT CAATCAATAA AATGCTGAAG 
                       AATTTCCACA GGGGTGCACA AATCACTGTA ACGGTTTCAT CAATCAATAA AATGCTGAAG 
                       AAGTTCAAAA GGGGGGCACA AATCACTGTG AGGGTTTCAT CAGTCAATAA AATGCTGAAG 
                       CATTTTCAAA GGGGTGCTTC AATTACAGTT ACTGTGTCGT CAGTCAATAA GATGCTTAAA 

                       CTGCATGCAA CTGATGATGC AGTGCCGTTA ACGCCTGGTA TACAGTTAGT CGAAGTAACT 
                       CTGCATGCAA CTGACGAGGC CGTGCCAGTA ACACCTGGTA TACAAATGGT TGAAGTAACA 
                       CTGCATGCAA CTGATGAGGC CGTGCCAGTA ACACCTGGTA TACAAATGGT TGAAGTAACA 
                       CTCCATGCAA CTGACGAGGC CATGCCAGTA ACACCTGGTA TACAAATGGT TGAAGTAACA 
                       CTGCACGCGA CTGACGAGGC CGTGCCAGTA ACACCTGGCA TACAGATGGT TGAAGTAACA 
                       TTACATGCAA CTGATGAGGC TGTGCCAGTG ACACCTGGTA TACAGCTGGT TGAAGTGACA 

                       GCTCCTGCCT CCTCTGAAAA CTATGCTGAA GTTGTGTCTG CTGTGTCGTC CTTCTGTGAA 
                       GCACCTGCAA CTGCTGAAAC CTACACTGAA GTTGCGGCTG CTGTGTCATC CTTTTGTGAA 
                       GCACCTGCAA CTGCTGAAAC CTACGCTGAA GTTGCTTCTG CTGTGTCATC CTTTTGTGAA 
                       GCACCTGCAA CTGCTGAAAC CTATGCTGAA GTTGCGTCTG CTGTGTCATC CTTTTGTGAA 
                       GCGCCTGCTT CTGATGAAAA CTATGCTGAA GTTGCTGCTG CCGTGCAATC CTTTTGTGAA 
                       GCCCCTGCAT CTTCCGAAAA CTATAGTGAA GTTGCTGCTG CTGTGTCATC CTTCTGTGAA 

                       TACCTTGCAC CGCTTCTCCA TCTATCAAAA CCAGTCATTT CAACTGGAGT TGTTCCTACT 
                       TACCTTGCAC CGCTTCTCCA CCTGTCGAAA CCAGGCATTT CAACCGGTGT TGTTCCTACA 
                       TACCTTGCAC CGCTTCTCCA CCTGTCCAAA CCAGGCATTT CAACCGGTGT TGTTCCTACT 
                       TACCTTGCAC CGCTTCTCCA CCTGTCGAAA CCAGGCATTT CAACTGGTGT TGTTCCT--- 
                       TACCTTGCTC CGCTTCTCCA TCTGTCCAAA CCAGGCGTTT CAACTGGTGT GGTTCCTACT 
                       TATCTTGCAC CGCTTCTGCA TTTATCAAAA CCTGGTACCT CAACAGGAGT TGTCCCTACT 

                       GCTGCTGCAG CAGCTGCATC TCTAATGTCT GATGGTGGGG GTACC 
                       GCTGCTGCAG CTGCTGCATC TCTGATGTCT GACGGTGGGA GTACA 
                       GCTGCTGCAG CTGCTGCATC TCTAATGTCT GATGGTGGGG GTACA 
                       ------GCAG CTGCTGCATC TCTGATGTCT GATGGTGGGG GTACA 
                       GCTGCAGCTG CTGCTGCATC TCTAATGTCT GATGGCGGCG GTACA 
                       GCTGCTGCAG CTGCAGCATC TCTCATGTCA GATGCTGGGG TTACA 
