# Supplementary material for: Polyploidy Did Not Predate the Evolution of Nodulation in All Legumes
Source: PLoS One. 2010 Jul 16;5(7):e11630. doi: 10.1371/journal.pone.0011630 (PMC2905438; doi:10.1371/journal.pone.0011630)
Supplement: File S2 — Alignments and trees. Trimmed alignments and trees for all 1249 trees described in the paper. (2.55 MB GZ) [file pone.0011630.s005.gz › alncln3/cl10638.phy]

 5 249
Cf4921d                GGCTCCCGCA ATAGGATTAA TGGCGAGGTG ACTCTGCATC TTACAGATTC TAATCTACCA 
Glyma14g09910          TAATAATGCA AGAGGATCAG TGGTGAGGTA ACACTTCATC TTAGTGACTC AATTGTTCCA 
Glyma17g35260          ACCTACTGCA GGAGGATCAG TGGTGAGGTG ACACTGAATC TCAGTGACTC AGTTATTCCA 
MtAC125482_15          TCATCATGCA AGAGGATTAG TGGTGAGGTA ACATTGCAAC TTTCTGATTC TAATATACCA 
VvGSVIVP00014967001    CTGTGGAGCA ACAGGATCAG TGGGGAGGTG ATGCTTCATC TTTCTGATTC CAAGGTGCCT 

                       GTTTCATCAA ATAGGTTTTC GTGCTGGGTT AAAATAGAAT GGAAAACTGA CAAAAACAAC 
                       ACTTCATCAA ACGGTTTCTC TTGCTGGGTG AGGATAGAGT GGCAGAGTGA CAACAATAAG 
                       ACTTCATCAA ACGGTTTCTC TTGCTGGGTG AGGATAGAGT GGCTGAGTGA CAACAATAAG 
                       ATTTCTTCAA ATGGTTTCTC TTGTTGGGTG AGGATTGAAT GGGAAAATAA TGGACAGAAG 
                       GTTGCTTCCA ATGGGTTTTC ATGCTGGGCG AGCATAGAGT GGGGAAGCGC TGGAAACAAG 

                       AACAGCTCCT CCGTCAATGC TTTCTGTGAC GTTATCAGAT TGTCATGTGA ATCAAAGGAC 
                       AAGAA---CT GTGTCAATGC TTTCTGTGAT GTTATGAAGT TGGCCTGTGA ATCCAGGGAC 
                       AAGAAGAACT GTATCAACGC ATTCTGTGAT GTGATGAAGT TGGCTTGTGA ATCCAGGGAT 
                       AAAAATTG-- -TGTGAATGC TTTTTGTGAT GTTGTCAAGT TGTGTTGTGA ATCAAGGGAC 
                       AGC------T CTGTCAATGC CTTCTGCGAT GCAACCAGAT TGGCCTGCGA ATCCAAGGAC 

                       TATCTCTTCA CATGGAGGTT TCACACTCGT CAAGGACCAC CTTCTGAATC CTTCAGTCCT 
                       TATCTCTTCA CATGGAGGTT CCACACTCGT ACTAGGGAAG CTTCTCAATC ---AAGTTGC 
                       TATCTTTTCA CATGGAGGTT CCACACTCGT ACTAGGGAAG CTTCTCAATC ---AAGTTGC 
                       TATGTTTTCA CTTGGAGGTT TCATACTCGT TCTAGGGAAG CTTCTCAATC ---CAGTTGC 
                       TATCTCTTCA CATGGAGGTT CCACACCAAC ACAG---AGG CTTCTAAGCC ---------C 

                       AATGTTTAA 
                       AACGCTTGA 
                       AACGCTTGA 
                       AATGCTTGA 
                       AACGTTTGA 
