# Supplementary material for: Polyploidy Did Not Predate the Evolution of Nodulation in All Legumes
Source: PLoS One. 2010 Jul 16;5(7):e11630. doi: 10.1371/journal.pone.0011630 (PMC2905438; doi:10.1371/journal.pone.0011630)
Supplement: File S2 — Alignments and trees. Trimmed alignments and trees for all 1249 trees described in the paper. (2.55 MB GZ) [file pone.0011630.s005.gz › alncln3/cl10642.cln]

>Cf1927d
CTTCAAGTAGATATTGCCAAGAACCACCAAGTGAGAAAGAAGTATACGATCCAGCTCGGCGAGAACGAGCTTGTCCTAAAGGAGCTGGATTTGTTGAATGAAGATGCAAATGTTTACAAGCTTATAGGCCCAGTACTTGTTAAGCAGGACCTTGCTGAGGCTAATGCAAATGTGCGCAAGAGAATTGAATACATCTCGGCTGAATTGAAGCGGCTTGATGCTAGTGTTCAAGATCTTGAAAAGAAGCAAAGTAGCAAGAGAGATGCGATTCTCAAATTGCAACAGAAGGTTCAAGCTCTTCAAGCTGGGAAAGGGAAGGCATAA
>Glyma08g05140
AAGCTTCAAGAAATTGCGAAGAATCACCAAATGAGAAAGAAATACACGGTCCAGCTTGGCGAGAACGAGCTCGTCCTTAAGGAACTGGATTTATTGAAAGACGACGCAAATGTTTATAAGTTGATTGGGCCAGTACTTGTTAAGCAAGATTTGGCCGAGGCCAATGCAAATGTCCGCAAGAGAATCGAATACATCTCAGCTGAATTC----GTCTGGATGCCACTGTTCAAGATTTGGAAGAGAAGCAAAATAGCAAGAAAGATACGATACTAA--------------------------------------------------
>Glyma09g36410
------------------------------ATGAGAAAGAAGTGCACGGTCCAGCATGGCCAGAATGGGCTCGTCCTTAAGGAACTGGATTTATTGAAAGACGATGCAAATGT------------------------------------------------CAATGCCAATGTCCGCAAGAGGATCGAATACATCTCAACTGAATT-------------------------------GAAGAGAAGCAAAATAGCAAGAAAGATGCGATACTAA--------------------------------------------------
>Glyma12g00920
AAGCTTCAAGAAATTGCAAAGAATCACCAAATGAGAAAGAAGTACACACTCCAGCTTGGCGAGAACGAGCTCGTCCTTAAGGAACTGGATTTATTGAAAGATGACACAAATGTTTATAAGTTGATTGGGCCAGTACTTGTTAAGCAAGATTTGGCCGAGGCCAATGCAAATGTCCGCAAGAGGATCGAATACATCTCAGCTGAATTGAAGCGTCTTGATGCCACTGTTCAAGATTTGGAAGAGAAGCAAAATAGCAAGAAAGATGCAATACTAAAATTGCAACAAAGGATTCAATCACTTCAGGCTGGGAAAGGCAAGGCATAG
>MtCT963114_39
AAGCTTCAAGATATAGCGAAGAATCATCAAGTGAGAAAGAAGTACACTATCCAACTTGGCGAAAATGAGCTCGTTCTTAAGGAGTTGGATTTATTGAACGAAGACGCAAATGTTTACAAGTTGATTGGACCTGTACTTGTTAAGCAAGATTTGGCTGAGGCCAATGCAAATGTCCGCAAAAGAATTGAATACATTTCAGCTGAACTGAAGCGTCTTGATGCCACGGTTCAAGATTTGGAAGAGAAGCAGAATAGCAAGAAAGAAACGATAATGAAATTGCAACAAAAGATGCAATCTCTTCAGGCTGGGAAAGGGAAGGCATAG
>VvGSVIVP00008670001
CTACAATCCAACATTTCAAAGAATCACCAAGTCAGAAAGAAGTACACTATTCAACTTGGCGAGAACGAGCTCGTCCTCAAGGAGTTGGATCTGTTGAGGGAAGATGCCAACGTGTTCAAATTGATTGGTCCAGTTCTTGTGAAGCAGGATTTGGCCGAGGCAAACGCAAATGTGCGCAAGAGAATTGATTATATCTCTGCTGAATTGAAGCGTCTTGATGCTACCCTTCAAGATCTAGAAGAGAAGCAAAATAGCAAGAAAGAGGCGGTTTTTAAATTACAACAAAAGATTCAAGCTCTACAGCCTGGAAAAGCCAAAGCATAA
