# Supplementary material for: Polyploidy Did Not Predate the Evolution of Nodulation in All Legumes
Source: PLoS One. 2010 Jul 16;5(7):e11630. doi: 10.1371/journal.pone.0011630 (PMC2905438; doi:10.1371/journal.pone.0011630)
Supplement: File S2 — Alignments and trees. Trimmed alignments and trees for all 1249 trees described in the paper. (2.55 MB GZ) [file pone.0011630.s005.gz › alncln3/cl10642.phy]

 6 324
Cf1927d                CTTCAAGTAG ATATTGCCAA GAACCACCAA GTGAGAAAGA AGTATACGAT CCAGCTCGGC 
Glyma08g05140          AAGCTTCAAG AAATTGCGAA GAATCACCAA ATGAGAAAGA AATACACGGT CCAGCTTGGC 
Glyma09g36410          ---------- ---------- ---------- ATGAGAAAGA AGTGCACGGT CCAGCATGGC 
Glyma12g00920          AAGCTTCAAG AAATTGCAAA GAATCACCAA ATGAGAAAGA AGTACACACT CCAGCTTGGC 
MtCT963114_39          AAGCTTCAAG ATATAGCGAA GAATCATCAA GTGAGAAAGA AGTACACTAT CCAACTTGGC 
VvGSVIVP00008670001    CTACAATCCA ACATTTCAAA GAATCACCAA GTCAGAAAGA AGTACACTAT TCAACTTGGC 

                       GAGAACGAGC TTGTCCTAAA GGAGCTGGAT TTGTTGAATG AAGATGCAAA TGTTTACAAG 
                       GAGAACGAGC TCGTCCTTAA GGAACTGGAT TTATTGAAAG ACGACGCAAA TGTTTATAAG 
                       CAGAATGGGC TCGTCCTTAA GGAACTGGAT TTATTGAAAG ACGATGCAAA TGT------- 
                       GAGAACGAGC TCGTCCTTAA GGAACTGGAT TTATTGAAAG ATGACACAAA TGTTTATAAG 
                       GAAAATGAGC TCGTTCTTAA GGAGTTGGAT TTATTGAACG AAGACGCAAA TGTTTACAAG 
                       GAGAACGAGC TCGTCCTCAA GGAGTTGGAT CTGTTGAGGG AAGATGCCAA CGTGTTCAAA 

                       CTTATAGGCC CAGTACTTGT TAAGCAGGAC CTTGCTGAGG CTAATGCAAA TGTGCGCAAG 
                       TTGATTGGGC CAGTACTTGT TAAGCAAGAT TTGGCCGAGG CCAATGCAAA TGTCCGCAAG 
                       ---------- ---------- ---------- ---------- -CAATGCCAA TGTCCGCAAG 
                       TTGATTGGGC CAGTACTTGT TAAGCAAGAT TTGGCCGAGG CCAATGCAAA TGTCCGCAAG 
                       TTGATTGGAC CTGTACTTGT TAAGCAAGAT TTGGCTGAGG CCAATGCAAA TGTCCGCAAA 
                       TTGATTGGTC CAGTTCTTGT GAAGCAGGAT TTGGCCGAGG CAAACGCAAA TGTGCGCAAG 

                       AGAATTGAAT ACATCTCGGC TGAATTGAAG CGGCTTGATG CTAGTGTTCA AGATCTTGAA 
                       AGAATCGAAT ACATCTCAGC TGAATTC--- -GTCTGGATG CCACTGTTCA AGATTTGGAA 
                       AGGATCGAAT ACATCTCAAC TGAATT---- ---------- ---------- -------GAA 
                       AGGATCGAAT ACATCTCAGC TGAATTGAAG CGTCTTGATG CCACTGTTCA AGATTTGGAA 
                       AGAATTGAAT ACATTTCAGC TGAACTGAAG CGTCTTGATG CCACGGTTCA AGATTTGGAA 
                       AGAATTGATT ATATCTCTGC TGAATTGAAG CGTCTTGATG CTACCCTTCA AGATCTAGAA 

                       AAGAAGCAAA GTAGCAAGAG AGATGCGATT CTCAAATTGC AACAGAAGGT TCAAGCTCTT 
                       GAGAAGCAAA ATAGCAAGAA AGATACGATA CTAA------ ---------- ---------- 
                       GAGAAGCAAA ATAGCAAGAA AGATGCGATA CTAA------ ---------- ---------- 
                       GAGAAGCAAA ATAGCAAGAA AGATGCAATA CTAAAATTGC AACAAAGGAT TCAATCACTT 
                       GAGAAGCAGA ATAGCAAGAA AGAAACGATA ATGAAATTGC AACAAAAGAT GCAATCTCTT 
                       GAGAAGCAAA ATAGCAAGAA AGAGGCGGTT TTTAAATTAC AACAAAAGAT TCAAGCTCTA 

                       CAAGCTGGGA AAGGGAAGGC ATAA 
                       ---------- ---------- ---- 
                       ---------- ---------- ---- 
                       CAGGCTGGGA AAGGCAAGGC ATAG 
                       CAGGCTGGGA AAGGGAAGGC ATAG 
                       CAGCCTGGAA AAGCCAAAGC ATAA 
