# Supplementary material for: Polyploidy Did Not Predate the Evolution of Nodulation in All Legumes
Source: PLoS One. 2010 Jul 16;5(7):e11630. doi: 10.1371/journal.pone.0011630 (PMC2905438; doi:10.1371/journal.pone.0011630)
Supplement: File S2 — Alignments and trees. Trimmed alignments and trees for all 1249 trees described in the paper. (2.55 MB GZ) [file pone.0011630.s005.gz › alncln3/cl10645.cln]

>Cf2919d
GAAGTGATTGATAGGGATGCTAAGGAGAAAGATCACAAGGAGGATGATAAAGAAGAAGGGAAGGGTGGATTCATTGAGAAGGTGAAGGATTTCATTCATGATATCGGTGAGAAGATCGAGGAAGCAATTGGGTTCGGTAAGCCTACAGCAGATGTTAAAGCGGTACACATTCCTTCAATTAATCTTGAGAAGGCTGAACTTGTTGTTGATGTGCTCATAAAGAACCCAAATCCTGTACCAATTCCTCTAATTGACATAAACTACTTGATTGAGAGTGATGGGAGGAAACTAGTTTCAGGATTGATACCAGATGCAGGTACAATCCATGCACATGGAGAGGAGACTGTCAAAATTCCTCTTACTTTGGTTTATCAGGAAATAAAGGACACTTATGATGACATAAAACCTGGAAGCATCATACCTTATAAGATTAAGGTTGATCTTATTGTGGATGTTCCTGTCTTTGGAAGGCTTACTCTGCCTGTGGAAAAAACTGGAGAGGTCCCCATACCTTATAAGCCTGATGTTGATCTTGAGAAAATTCATTTTGAGAGGTTCTCTTTTGAAGAAACCGTTGCAGTTCTTCATTTGAAATTGGAAAACAAGAATGACTTTGATCTGGGCCTCAATGCATTAGATTATGAGATCTGGCTTGCTGGCGTTAGCATTGGAGGTGCTGAACTCGCCAAATCTGCAAAAATTGAGAAGAGTGGTATTAGCTACATCAATATACCGTTTACCTTTAGGCCCAAAGACTTTGGTTCTGCACTGTGGGACATGATTAGAGGAAAGGGTACAGGTTACACCATCAAAGGAAATATTAATGTTGACACTCCTTTTGGAGCGATGAAACTGCCCATTAGCAAGGAAGGTGGCACAACCCGTCTCAAGAAGAATAAAGAAGATGGTGGTGATGATGATGACGCCGATGAA
>Glyma02g44540
GAAGAGGTGGAAAGGGGTAGCAAGGATGAAAAGCACAAGGAAGATGATCAAGAGGAGGGGAAGGGTGGATTCATTGAGAAGGTGAAGGATTTCATTCATGACATTGGTGAGAAGATTGAGGAAGCTATTGGGTTTGGGAAGCCGAGTGCCGATGTTACTGCGATACACATTCCATCAATTAATCTTCACAAGGCAGATCTTGTTGTTGATGTGCTCATCAAGAACCCGAATCCGGTGCCGATCCCTCTGATTGACATAGATTACTTGGTTGACAGTGATGGAAGGAAGCTAGTTTCCGGATTGATACCTGATGCGGGTACCATCCATGCACATGGAGAGCAAACTGTCAAAATTCCTGTCACTTTGATTTATGATGACATCAAGCAAACATATGCTGATATTAAACCTGGAAGCATCATTCCTTATAGGGTGAAGGTTAGTCTCATTTTTGATGTTCCCATCTTGGGAAGGCTAACTCTACCTTTGGAGAAAACTGGAGAAATTCCCATACCATACAAGCCTGATATTGATCTTGAGAAGATTCATTTTGAAAGGTTCTCTTTTGAAGAGACAATTGCAACTCTTCACTTGAAGTTGGAAAACAAGAATGATTTTGACCTCGGCCTCAACGCGCTCGATTATGAGGTCTGGCTTGGTGATGTTAGCATTGGTGGTGCAGAACTCACCAAGTCTGCTAAAATTGAAAAAAGTGGAATTAGTTATATTGATATTCCAATTACCTTCAGGCCTAAGGATTTTGGCTCTGCACTATGGGACATGATTAGAGGAAGAGGAACTGCTTACACCATAAAAGGACATATTGATGTTGACACTCCCTTTGGAGCAATGAAGTTGCCCATCAGCAAAGAAGGTGGTACTACCCGTCTTAAGAAAAAGAAGGAAGATCGTGATTATGATGATGATGACGATGAT
>Glyma14g04180
GAAGTGGTGGAAAGGGGTAGCAAGGATGAAAAACACAAGGAAGATGATCAAGAGGAGGGGAAGGGTGGATTCATTGAGAAGGTGAAGGATTTCATTCATGACATTGGTGAGAAGATTGAGGAAGCTATTGGGTTTGGGAAGCCAACTGCTGACGTTACTGCGATTCACATTCCATCGATTAATCTTCACAAGGCAGATCTTGTTGTTGATGTGCTCATCAAGAACCCGAATCCGGTGCCAATCCCTCTGATTGACATAGATTACTTGGTTGACAGTGATGAAAGGAAGCTAGTTTCTGGATTGATACCAGATGCGGGTACCATCGGTGCACATGGAGAGCAGACTGTCAAAATTCCTGTCACTTTGATTTATGATGACATCAAGCAAACATATGCTGATATTAAACCTGGAAGCATCATTCCTTATAGGGTGAAGGTTAGTCTCATTTTTGATGTTCCCATCTTGGGAAGGCTAACTCTACCTTTGGAGAAAACTGGAGAAATCCCCATACCATACAAGCCTGATATTGATCTTGAGAAGATTCATTTTGAAAGGTTCTCTTTTGAAGAGACAATTGCAACGCTTCATTTGAAGTTGGAAAACAAGAATGATTTCGACCTTGGCCTCAATGCGCTCGATTATGAGGTCTGGCTTGGTGATGTTAGCATTGGTGGTGCAGAACTCACCAAGTCTGCTAAAATTGAGAAAAGTGGAATTAGTTATATTGATATTCCAATTACCTTCAGGCCCAAGGATTTTGGCTCTGCACTCTGGGACATGATTAGAGGAAGGGGAACAGGTTACACCATGAAAGGACATATTGATGTTGACACTCCCTTTGGAGCAATGAAGTTGCCCATCAGCAAAGAAGGTGGTACTACCCGTCTTAAGAAAAAGAAGGAAGATCGTGATTATGATGACGATGACGATGAT
>Glyma20g08680
GAAGTGGTGGAAAGGGGTAAGGATGATGAAAAGCCAAAGGAAGAACATGAG---------AAGGGTGGATTTCTTGATACAGTGAAGGATTTCATTCAAGACATTGGTGAGAAGATTGAGGGAGCAGTTGGGTTTGGGAAGCCAACTGCAGATGTCACTGGGATACACATTCCATCAATTAATCTTGAGAAGGCAGAGCTAGTTGTTGATGTTCTTATAAAGAACCCGAATCCGGTGCCAATTCCCCTAATTGACATAAACTACTTGGTCGAGAGTGATGGGAGGAAACTAGTTTCGGGATTGATACCAGATTCGGGCACAATCCATGCACATGGAGAGGAGACAGTCAAGATTCCTCTTACTTTGATTTTTGATGACATAAGGAATACCTATGATGATATTAAACCAGGAAGCATCATTCCTTATAGGGTGAAGGTTGATCTCATTGTGGATGTTCCTGTCTTTGGAAGGCTCACTCTACCTTTGGAGAAAACTGGAGAAATCCCCATTCCATACAAGCCTGATATTGATCTCGATAAAATTCAGTTTGAGAGGTTTTCTTTTGAAGAGACAGTTGCTATTCTTCATTTGAAGTTGGACAACAAGAATGACTTTGACCTTGGCCTCAATGCTCTTGATTATGAGGTCTGGCTTGGTGATGTTAGCATTGGAGGAGCAGAACTTGCCAAATCTGCAAAGCTCGTGAAAAGTGGGATTAGTGACATTGATGTTCCAATTACCTTCAGGCCTAAGGATTTTGGCTCTGCTCTTTGGGACATGATTAGAGGAAGGGGGACAGGCTACACTTTTAAAGGACATATTGATGTTGACACTCCCTTTGGAGCAATGAAACTGCCCATCACGAAAGAAGGTGGTACTACCCGTCTCAAGAAGAATGAAGACAGTGGAGATGACGAGGAGTGA---------
>MtCR954185_43
GAAGTGGTGGAAAGGGGTTTTAAAGATGATAAGCACAAGGAAGAAGATAAAGAAGAAGAGAAGGGTGGATTTATTGAAAAGGTGAAGGATTTCATTCATGACATTGGTGAGAAGATTGAGGAAGTTATTGGATTTGGGAAACCAACTGCTGATGTTAAAGCGATACACGTTCCGAAAATTAACCTTCATAAGATAGATCTTGTTGTTGATATTCTCATCAAGAATCCCAATCCGGTGCCAATTCCTTTGATTGACATCAATTATTTGATTGACAGTGATGACAGGAAACTCATTTCCGGTTTGATACCGGATGCAGGTACTATCCATGCTCATGGAGAGGAAACTGTCAAAATTCCTCTTACTTTGATTTATGATGATATTAAGGAAACCTATGCTGATATTAAACCTGGAACTATAATTCCTTATAGAGTTAAGGTTGATCTTATTTTTGATGTTCCTGTCTTGGGAAGGTTTACGCTACCTTTAGAGAAAAAAGGAGAAATTCCAATTCCTTATAAGCCTGATGTTGATATTGACAAGATTCAATTCAAAAAGTTCTCTTTTGAAGAGACGGTTGCGAATCTTCATTTGAAATTGGAAAACATGAATGATTTTGACCTAGGTCTCAATGCACTTGAGTATGAGGTTTGGCTTGGTGATGTTAACATTGGAGGTGCACAGCTCAGTAAATCTGCTAAACTTGAGAAAGGTGGAATTAGTTACATTGATGTTCCAATTACTTTTAGGCCTAAGGATTTTGGTTCTGCATTATGGGATATGATTAGAGGAAAGGGAACTGGTTATACCATGAAAGGTAACATTGATGTTGACACTCCTTTTGGAGCAATGAAATTGCCTATCAGCAAAGAAGGCGGTACTACCCGTCTTAAGAAAAATAGGGAAGATGGAGG---TGATGACGATGACGATGAC
>VvGSVIVP00034774001
GAAGAAGTAGTTGAAAGTGCTAAGGAGAAAGATGACAAGAACGAAGA------------AAAGGGTGGATTTATTGAAAAGGTAAAGGACTTTATTCATGACATTGGTGAGAAGATTGAAGAAGCCATTGGATTTGGGAAACCCACTGCAGATGTTACAGGGATTCACATTCCTAAAATTAATCTTGAAAGAGCGGATATTGTTATTGATGTGCTTGTTACCAACCCAAATCCCATTCCAATCCCTCTGGTTGACATAGATTACTTGATTGAGAGTGATGGAAGAAAACTGGTTTCTGGTTTGATCCCGGATGCCGGAACAATCAATGCACATGGTTCAGAGACTGTCAAGATTCCAGTTAGTCTCATTTATGATGACATTAAGAACACATACAGTGATATCAAGCCTGGGAGCATTATTCCTTACAAGATCAAGGTCAACCTTATTGTAGATGTGCCTGTCTTTGGAAGGTTAACTCTACCGCTTGAGAAAACAGGAGAGATACCCATACCTTACAAGCCTGATATTGATCTTGAGAAAGTACAGTTTCAGAGTTTCTCTTTTGAGGAAACTGTTGCAGTTCTTCATTTGAAATTGGACAATAAGAATGACTTTGACTTGGGCCTCAATGGGCTGGACTATGAGGTTTGGCTAGCTGATGTAAGCATTGGAGGTGCAGAACTCTCCAAATCTGCTAAAATTGAAAAAAATGGAATCAGTTGCATTGAACTTCCCATCACCTTCAGGCCGAGGGAATTTGGCTCAGCACTTTGGGATATGATTAGAGGAAAAGGTACTGGGTACACCATGAAAGGAAATATTGATGTGGATACACCATTTGGAGCAATGAAGTTACCCATCAGCAAGGAGGGTGGGTCCACACGCCTCAAGAAGGACAAAGGTGTTGGTGAAGATGACGATGACGATGAGGTA
