# Supplementary material for: Polyploidy Did Not Predate the Evolution of Nodulation in All Legumes
Source: PLoS One. 2010 Jul 16;5(7):e11630. doi: 10.1371/journal.pone.0011630 (PMC2905438; doi:10.1371/journal.pone.0011630)
Supplement: File S2 — Alignments and trees. Trimmed alignments and trees for all 1249 trees described in the paper. (2.55 MB GZ) [file pone.0011630.s005.gz › alncln3/cl10645.phy]

 6 933
Cf2919d                GAAGTGATTG ATAGGGATGC TAAGGAGAAA GATCACAAGG AGGATGATAA AGAAGAAGGG 
Glyma02g44540          GAAGAGGTGG AAAGGGGTAG CAAGGATGAA AAGCACAAGG AAGATGATCA AGAGGAGGGG 
Glyma14g04180          GAAGTGGTGG AAAGGGGTAG CAAGGATGAA AAACACAAGG AAGATGATCA AGAGGAGGGG 
Glyma20g08680          GAAGTGGTGG AAAGGGGTAA GGATGATGAA AAGCCAAAGG AAGAACATGA G--------- 
MtCR954185_43          GAAGTGGTGG AAAGGGGTTT TAAAGATGAT AAGCACAAGG AAGAAGATAA AGAAGAAGAG 
VvGSVIVP00034774001    GAAGAAGTAG TTGAAAGTGC TAAGGAGAAA GATGACAAGA ACGAAGA--- ---------A 

                       AAGGGTGGAT TCATTGAGAA GGTGAAGGAT TTCATTCATG ATATCGGTGA GAAGATCGAG 
                       AAGGGTGGAT TCATTGAGAA GGTGAAGGAT TTCATTCATG ACATTGGTGA GAAGATTGAG 
                       AAGGGTGGAT TCATTGAGAA GGTGAAGGAT TTCATTCATG ACATTGGTGA GAAGATTGAG 
                       AAGGGTGGAT TTCTTGATAC AGTGAAGGAT TTCATTCAAG ACATTGGTGA GAAGATTGAG 
                       AAGGGTGGAT TTATTGAAAA GGTGAAGGAT TTCATTCATG ACATTGGTGA GAAGATTGAG 
                       AAGGGTGGAT TTATTGAAAA GGTAAAGGAC TTTATTCATG ACATTGGTGA GAAGATTGAA 

                       GAAGCAATTG GGTTCGGTAA GCCTACAGCA GATGTTAAAG CGGTACACAT TCCTTCAATT 
                       GAAGCTATTG GGTTTGGGAA GCCGAGTGCC GATGTTACTG CGATACACAT TCCATCAATT 
                       GAAGCTATTG GGTTTGGGAA GCCAACTGCT GACGTTACTG CGATTCACAT TCCATCGATT 
                       GGAGCAGTTG GGTTTGGGAA GCCAACTGCA GATGTCACTG GGATACACAT TCCATCAATT 
                       GAAGTTATTG GATTTGGGAA ACCAACTGCT GATGTTAAAG CGATACACGT TCCGAAAATT 
                       GAAGCCATTG GATTTGGGAA ACCCACTGCA GATGTTACAG GGATTCACAT TCCTAAAATT 

                       AATCTTGAGA AGGCTGAACT TGTTGTTGAT GTGCTCATAA AGAACCCAAA TCCTGTACCA 
                       AATCTTCACA AGGCAGATCT TGTTGTTGAT GTGCTCATCA AGAACCCGAA TCCGGTGCCG 
                       AATCTTCACA AGGCAGATCT TGTTGTTGAT GTGCTCATCA AGAACCCGAA TCCGGTGCCA 
                       AATCTTGAGA AGGCAGAGCT AGTTGTTGAT GTTCTTATAA AGAACCCGAA TCCGGTGCCA 
                       AACCTTCATA AGATAGATCT TGTTGTTGAT ATTCTCATCA AGAATCCCAA TCCGGTGCCA 
                       AATCTTGAAA GAGCGGATAT TGTTATTGAT GTGCTTGTTA CCAACCCAAA TCCCATTCCA 

                       ATTCCTCTAA TTGACATAAA CTACTTGATT GAGAGTGATG GGAGGAAACT AGTTTCAGGA 
                       ATCCCTCTGA TTGACATAGA TTACTTGGTT GACAGTGATG GAAGGAAGCT AGTTTCCGGA 
                       ATCCCTCTGA TTGACATAGA TTACTTGGTT GACAGTGATG AAAGGAAGCT AGTTTCTGGA 
                       ATTCCCCTAA TTGACATAAA CTACTTGGTC GAGAGTGATG GGAGGAAACT AGTTTCGGGA 
                       ATTCCTTTGA TTGACATCAA TTATTTGATT GACAGTGATG ACAGGAAACT CATTTCCGGT 
                       ATCCCTCTGG TTGACATAGA TTACTTGATT GAGAGTGATG GAAGAAAACT GGTTTCTGGT 

                       TTGATACCAG ATGCAGGTAC AATCCATGCA CATGGAGAGG AGACTGTCAA AATTCCTCTT 
                       TTGATACCTG ATGCGGGTAC CATCCATGCA CATGGAGAGC AAACTGTCAA AATTCCTGTC 
                       TTGATACCAG ATGCGGGTAC CATCGGTGCA CATGGAGAGC AGACTGTCAA AATTCCTGTC 
                       TTGATACCAG ATTCGGGCAC AATCCATGCA CATGGAGAGG AGACAGTCAA GATTCCTCTT 
                       TTGATACCGG ATGCAGGTAC TATCCATGCT CATGGAGAGG AAACTGTCAA AATTCCTCTT 
                       TTGATCCCGG ATGCCGGAAC AATCAATGCA CATGGTTCAG AGACTGTCAA GATTCCAGTT 

                       ACTTTGGTTT ATCAGGAAAT AAAGGACACT TATGATGACA TAAAACCTGG AAGCATCATA 
                       ACTTTGATTT ATGATGACAT CAAGCAAACA TATGCTGATA TTAAACCTGG AAGCATCATT 
                       ACTTTGATTT ATGATGACAT CAAGCAAACA TATGCTGATA TTAAACCTGG AAGCATCATT 
                       ACTTTGATTT TTGATGACAT AAGGAATACC TATGATGATA TTAAACCAGG AAGCATCATT 
                       ACTTTGATTT ATGATGATAT TAAGGAAACC TATGCTGATA TTAAACCTGG AACTATAATT 
                       AGTCTCATTT ATGATGACAT TAAGAACACA TACAGTGATA TCAAGCCTGG GAGCATTATT 

                       CCTTATAAGA TTAAGGTTGA TCTTATTGTG GATGTTCCTG TCTTTGGAAG GCTTACTCTG 
                       CCTTATAGGG TGAAGGTTAG TCTCATTTTT GATGTTCCCA TCTTGGGAAG GCTAACTCTA 
                       CCTTATAGGG TGAAGGTTAG TCTCATTTTT GATGTTCCCA TCTTGGGAAG GCTAACTCTA 
                       CCTTATAGGG TGAAGGTTGA TCTCATTGTG GATGTTCCTG TCTTTGGAAG GCTCACTCTA 
                       CCTTATAGAG TTAAGGTTGA TCTTATTTTT GATGTTCCTG TCTTGGGAAG GTTTACGCTA 
                       CCTTACAAGA TCAAGGTCAA CCTTATTGTA GATGTGCCTG TCTTTGGAAG GTTAACTCTA 

                       CCTGTGGAAA AAACTGGAGA GGTCCCCATA CCTTATAAGC CTGATGTTGA TCTTGAGAAA 
                       CCTTTGGAGA AAACTGGAGA AATTCCCATA CCATACAAGC CTGATATTGA TCTTGAGAAG 
                       CCTTTGGAGA AAACTGGAGA AATCCCCATA CCATACAAGC CTGATATTGA TCTTGAGAAG 
                       CCTTTGGAGA AAACTGGAGA AATCCCCATT CCATACAAGC CTGATATTGA TCTCGATAAA 
                       CCTTTAGAGA AAAAAGGAGA AATTCCAATT CCTTATAAGC CTGATGTTGA TATTGACAAG 
                       CCGCTTGAGA AAACAGGAGA GATACCCATA CCTTACAAGC CTGATATTGA TCTTGAGAAA 

                       ATTCATTTTG AGAGGTTCTC TTTTGAAGAA ACCGTTGCAG TTCTTCATTT GAAATTGGAA 
                       ATTCATTTTG AAAGGTTCTC TTTTGAAGAG ACAATTGCAA CTCTTCACTT GAAGTTGGAA 
                       ATTCATTTTG AAAGGTTCTC TTTTGAAGAG ACAATTGCAA CGCTTCATTT GAAGTTGGAA 
                       ATTCAGTTTG AGAGGTTTTC TTTTGAAGAG ACAGTTGCTA TTCTTCATTT GAAGTTGGAC 
                       ATTCAATTCA AAAAGTTCTC TTTTGAAGAG ACGGTTGCGA ATCTTCATTT GAAATTGGAA 
                       GTACAGTTTC AGAGTTTCTC TTTTGAGGAA ACTGTTGCAG TTCTTCATTT GAAATTGGAC 

                       AACAAGAATG ACTTTGATCT GGGCCTCAAT GCATTAGATT ATGAGATCTG GCTTGCTGGC 
                       AACAAGAATG ATTTTGACCT CGGCCTCAAC GCGCTCGATT ATGAGGTCTG GCTTGGTGAT 
                       AACAAGAATG ATTTCGACCT TGGCCTCAAT GCGCTCGATT ATGAGGTCTG GCTTGGTGAT 
                       AACAAGAATG ACTTTGACCT TGGCCTCAAT GCTCTTGATT ATGAGGTCTG GCTTGGTGAT 
                       AACATGAATG ATTTTGACCT AGGTCTCAAT GCACTTGAGT ATGAGGTTTG GCTTGGTGAT 
                       AATAAGAATG ACTTTGACTT GGGCCTCAAT GGGCTGGACT ATGAGGTTTG GCTAGCTGAT 

                       GTTAGCATTG GAGGTGCTGA ACTCGCCAAA TCTGCAAAAA TTGAGAAGAG TGGTATTAGC 
                       GTTAGCATTG GTGGTGCAGA ACTCACCAAG TCTGCTAAAA TTGAAAAAAG TGGAATTAGT 
                       GTTAGCATTG GTGGTGCAGA ACTCACCAAG TCTGCTAAAA TTGAGAAAAG TGGAATTAGT 
                       GTTAGCATTG GAGGAGCAGA ACTTGCCAAA TCTGCAAAGC TCGTGAAAAG TGGGATTAGT 
                       GTTAACATTG GAGGTGCACA GCTCAGTAAA TCTGCTAAAC TTGAGAAAGG TGGAATTAGT 
                       GTAAGCATTG GAGGTGCAGA ACTCTCCAAA TCTGCTAAAA TTGAAAAAAA TGGAATCAGT 

                       TACATCAATA TACCGTTTAC CTTTAGGCCC AAAGACTTTG GTTCTGCACT GTGGGACATG 
                       TATATTGATA TTCCAATTAC CTTCAGGCCT AAGGATTTTG GCTCTGCACT ATGGGACATG 
                       TATATTGATA TTCCAATTAC CTTCAGGCCC AAGGATTTTG GCTCTGCACT CTGGGACATG 
                       GACATTGATG TTCCAATTAC CTTCAGGCCT AAGGATTTTG GCTCTGCTCT TTGGGACATG 
                       TACATTGATG TTCCAATTAC TTTTAGGCCT AAGGATTTTG GTTCTGCATT ATGGGATATG 
                       TGCATTGAAC TTCCCATCAC CTTCAGGCCG AGGGAATTTG GCTCAGCACT TTGGGATATG 

                       ATTAGAGGAA AGGGTACAGG TTACACCATC AAAGGAAATA TTAATGTTGA CACTCCTTTT 
                       ATTAGAGGAA GAGGAACTGC TTACACCATA AAAGGACATA TTGATGTTGA CACTCCCTTT 
                       ATTAGAGGAA GGGGAACAGG TTACACCATG AAAGGACATA TTGATGTTGA CACTCCCTTT 
                       ATTAGAGGAA GGGGGACAGG CTACACTTTT AAAGGACATA TTGATGTTGA CACTCCCTTT 
                       ATTAGAGGAA AGGGAACTGG TTATACCATG AAAGGTAACA TTGATGTTGA CACTCCTTTT 
                       ATTAGAGGAA AAGGTACTGG GTACACCATG AAAGGAAATA TTGATGTGGA TACACCATTT 

                       GGAGCGATGA AACTGCCCAT TAGCAAGGAA GGTGGCACAA CCCGTCTCAA GAAGAATAAA 
                       GGAGCAATGA AGTTGCCCAT CAGCAAAGAA GGTGGTACTA CCCGTCTTAA GAAAAAGAAG 
                       GGAGCAATGA AGTTGCCCAT CAGCAAAGAA GGTGGTACTA CCCGTCTTAA GAAAAAGAAG 
                       GGAGCAATGA AACTGCCCAT CACGAAAGAA GGTGGTACTA CCCGTCTCAA GAAGAATGAA 
                       GGAGCAATGA AATTGCCTAT CAGCAAAGAA GGCGGTACTA CCCGTCTTAA GAAAAATAGG 
                       GGAGCAATGA AGTTACCCAT CAGCAAGGAG GGTGGGTCCA CACGCCTCAA GAAGGACAAA 

                       GAAGATGGTG GTGATGATGA TGACGCCGAT GAA 
                       GAAGATCGTG ATTATGATGA TGATGACGAT GAT 
                       GAAGATCGTG ATTATGATGA CGATGACGAT GAT 
                       GACAGTGGAG ATGACGAGGA GTGA------ --- 
                       GAAGATGGAG G---TGATGA CGATGACGAT GAC 
                       GGTGTTGGTG AAGATGACGA TGACGATGAG GTA 
