# Supplementary material for: Polyploidy Did Not Predate the Evolution of Nodulation in All Legumes
Source: PLoS One. 2010 Jul 16;5(7):e11630. doi: 10.1371/journal.pone.0011630 (PMC2905438; doi:10.1371/journal.pone.0011630)
Supplement: File S2 — Alignments and trees. Trimmed alignments and trees for all 1249 trees described in the paper. (2.55 MB GZ) [file pone.0011630.s005.gz › alncln3/cl10652.cln]

>Cf1799d
ATGGCCTCGATTCCTCATGGTAATGCAAATTGCCGCGTCTTATTAGGAAAGGTGCAATTCCCTTTGTGGTATTCTGCTTTGCCTTTCTTGAAACCGGGAGCAACAGCTTATAGAGGAGGATTCAGGAAGGGAACTATAATTTCTCAATGCTTATATGGAAGGAACAGCAATGCTTTATCAGAAAAGAGATTTTGTGGCAATTTTTCAAAGAATGTGGGCTTCTTTGTCCCAAGAAGTAGTGGTTCTTCAAACACTGGTGGCAGTGAGGATGTCCCACCTGATCAGACAGAGAAGACACCCTTCGGATATACGAGAAAGGATGTTCTATTAATTGGACTAGGAGTTACTGTCCTTGGAATTGGCTTAAAAAGTGGTTTAGAGTTTGCAGGAGTGGATCCACTACAAGCAGGGAATGTGGTTCAGTTAGTATTGGTTCTGGGACTCACAATTGGATGGATCTCTACATATATCTTCAGAGTCTCAAACAAGGAGATGACATATGCTCAACAATTACGAGACTACGAAAAACAAGTGATGGAGAAGCGGCTAGAGGGCCTAACGGAAGCCGAGCTGCAAGCACTGCTTGAACAAGTTGAGGAAGAAAAGCGACGC
>Glyma05g33750
----------------------------------------------------------------------------------------------------------------------------------------------------------ATGGAAAGAGGAGCTTTGCTTTATCAGAAAAGGGATTTAATTGCAAGTTTTCAAAGAGAGAGAGATTCTCTATCCCTAGAAGTAGTAGTTCTTCTAACTCTAGTGGAA-----------------------------AAGACACCATTTGGATATACAAGGAAAGATGTCCTATTAATTGGACTTGGAGTTACTTTACTTGGCATTGGCTTAAAAAGTGGACTAGAGTTTGTTGGAGTTGATTCACTACAAGCAGGAAATGTGGTTCAGCTAGTGCTGGTTTTGGGCCTCACAGTTGGGTGGATCTCAACATATATCTTCAGAGTTTCAAACAAGGAAATGACATATGCACAACAACTACGTGACTATGAAAGCAAAGTGATGGAGAAGCGGTTAGAATCCCTAACAGAAGCAGAGCTACAAGCACTGCTTGAAGAAGTTGAGGAAGAGAAGAGTCGC
>Glyma08g05970
ATGGCTTATGTTCCACATGGAAATGCAAATTTCAACTCTTTATTCCAAAATTTGCAATTTCTCATGTGGGTTTCTTCTTTGCCCTTCTTGCACCCGGGACTGAAATCTTGTACAGTC---TTCAACAGAGGAACACTCATTCGCCAGTGTTTAAATGGAAAGCGGAATTTTTCTCTATCAGAAAAGCGATTTAATTGCAAGTTTTCAAAGAAAGACAGATTCTTTATCCCTAGAAGTAGTAGTTCTTCTAACTCTAGTGGAAGTACGGATGAACCCTCTAATGAGACAGAGAAGACACCATTTGGATATACAAGGAAAGATGTCCTATTAATTGGACTTGGAGTTACTTTACTTGGCATTGGCTTAAAAAGTGGACTGGAGTTTGTTGGAGTTGACTCACTGCAAGCAGGAAATGTAGTTCAGCTAGTGCTGGTTTTGGGCCTTACAGTTGGGTGGATCTCAACATATATCTTCAGAGTTTCAAACAAGGAAATGACATATGCACAGCAACTACGTGATTATGAAAGCAAAGTGATGGAGAAGCGGTTAGAGTCCTTAACAGAAGCAGAGCTACAAGCACTGCTTGAAGAAGTTGAGGAAGAGAAGAGTCGC
>MtAC161034_41
-----------------------------------------------ATGATGATGATGGCTTATGCTAACTTTTACAATTTCTGCTTTACAACGACCTCCTTCTTCACCTTTCATTGTTATTAACACAGCCACAGAAAGACTTT--CAGTGGCACCAAGCTTTCAACGAATCATCATCATCGCA--GATTCTCTATCTCTTCTTCAAACTCATCCGGCTCCAATGATTTGGATCGGGACACCTCCTCTAATAATAATCAGACTAAGG------CATGATACTAACCA---AAGACACCATTTGGATATTCAAGGAAAGATGTCATATTAATCGGACTTGGAGTTACTTTCCTTGGCATTGCATTAAAATCCGGACTTGAGTTTGCTGGATTTGATCCACTACAAGCTGGAAATGTTGTTCAACTTGTGCTGGTTTTGGGCCTCACAGTTGGATGGATCTCAACATATATCTTCAGAGTCTCAAACAAGGAAATGACATATGCACAGCAGCTACGTGACTACGAAAGTAAAGTCATGGAGAAGCGGTTAGAGTCCCTAACAGAAGCAGAGCTACAAGTACTGCTTCAAGAAGTCGAGGAAGAGAAGAGTCGT
>VvGSVIVP00017862001
----------------------------------------------------------------------------------------------------------------------------------------------------------------------------------------------------------------------------------------------------------------ATGGCAGTAAAGATGACTCCACCAACCAGACAAGGCATGTACCTTTTGGATACAATAGGAAAGATGTTCTACTGATAGGAGTTGGAGTCACTGTTCTTGGCATTGGATTGAAAAGTGGACTGGAGTTTGTGGGTGTTGATCCTCTACAAGCTGGAAATGTTGTTCAGTTAGTGCTGGTTTTGGGCCTCACAATTGGATGGATTTCTACGTACATCTTTAGAGTCTCAAACAAGGAAATGACATATGCACAGCAATTACGTGACTATGAAAATAAAGTCATGCAGAAGCGGTTGGAGGGCTTAACAGAAGCAGAGCTAGAAGTATTGCTTGAGCAAGTTGAAGAAGAGAAGAGACGC
