# Supplementary material for: Polyploidy Did Not Predate the Evolution of Nodulation in All Legumes
Source: PLoS One. 2010 Jul 16;5(7):e11630. doi: 10.1371/journal.pone.0011630 (PMC2905438; doi:10.1371/journal.pone.0011630)
Supplement: File S2 — Alignments and trees. Trimmed alignments and trees for all 1249 trees described in the paper. (2.55 MB GZ) [file pone.0011630.s005.gz › alncln3/cl10652.phy]

 5 612
Cf1799d                ATGGCCTCGA TTCCTCATGG TAATGCAAAT TGCCGCGTCT TATTAGGAAA GGTGCAATTC 
Glyma05g33750          ---------- ---------- ---------- ---------- ---------- ---------- 
Glyma08g05970          ATGGCTTATG TTCCACATGG AAATGCAAAT TTCAACTCTT TATTCCAAAA TTTGCAATTT 
MtAC161034_41          ---------- ---------- ---------- ---------- -------ATG ATGATGATGG 
VvGSVIVP00017862001    ---------- ---------- ---------- ---------- ---------- ---------- 

                       CCTTTGTGGT ATTCTGCTTT GCCTTTCTTG AAACCGGGAG CAACAGCTTA TAGAGGAGGA 
                       ---------- ---------- ---------- ---------- ---------- ---------- 
                       CTCATGTGGG TTTCTTCTTT GCCCTTCTTG CACCCGGGAC TGAAATCTTG TACAGTC--- 
                       CTTATGCTAA CTTTTACAAT TTCTGCTTTA CAACGACCTC CTTCTTCACC TTTCATTGTT 
                       ---------- ---------- ---------- ---------- ---------- ---------- 

                       TTCAGGAAGG GAACTATAAT TTCTCAATGC TTATATGGAA GGAACAGCAA TGCTTTATCA 
                       ---------- ---------- ---------- ----ATGGAA AGAGGAGCTT TGCTTTATCA 
                       TTCAACAGAG GAACACTCAT TCGCCAGTGT TTAAATGGAA AGCGGAATTT TTCTCTATCA 
                       ATTAACACAG CCACAGAAAG ACTTT--CAG TGGCACCAAG CTTTCAACGA ATCATCATCA 
                       ---------- ---------- ---------- ---------- ---------- ---------- 

                       GAAAAGAGAT TTTGTGGCAA TTTTTCAAAG AATGTGGGCT TCTTTGTCCC AAGAAGTAGT 
                       GAAAAGGGAT TTAATTGCAA GTTTTCAAAG AGAGAGAGAT TCTCTATCCC TAGAAGTAGT 
                       GAAAAGCGAT TTAATTGCAA GTTTTCAAAG AAAGACAGAT TCTTTATCCC TAGAAGTAGT 
                       TCGCA--GAT TCTCTATCTC TTCTTCAAAC TCATCCGGCT CCAATGATTT GGATCGGGAC 
                       ---------- ---------- ---------- ---------- ---------- ---------- 

                       GGTTCTTCAA ACACTGGTGG CAGTGAGGAT GTCCCACCTG ATCAGACAGA GAAGACACCC 
                       AGTTCTTCTA ACTCTAGTGG AA-------- ---------- ---------- -AAGACACCA 
                       AGTTCTTCTA ACTCTAGTGG AAGTACGGAT GAACCCTCTA ATGAGACAGA GAAGACACCA 
                       ACCTCCTCTA ATAATAATCA GACTAAGG-- ----CATGAT ACTAACCA-- -AAGACACCA 
                       ---------- ------ATGG CAGTAAAGAT GACTCCACCA ACCAGACAAG GCATGTACCT 

                       TTCGGATATA CGAGAAAGGA TGTTCTATTA ATTGGACTAG GAGTTACTGT CCTTGGAATT 
                       TTTGGATATA CAAGGAAAGA TGTCCTATTA ATTGGACTTG GAGTTACTTT ACTTGGCATT 
                       TTTGGATATA CAAGGAAAGA TGTCCTATTA ATTGGACTTG GAGTTACTTT ACTTGGCATT 
                       TTTGGATATT CAAGGAAAGA TGTCATATTA ATCGGACTTG GAGTTACTTT CCTTGGCATT 
                       TTTGGATACA ATAGGAAAGA TGTTCTACTG ATAGGAGTTG GAGTCACTGT TCTTGGCATT 

                       GGCTTAAAAA GTGGTTTAGA GTTTGCAGGA GTGGATCCAC TACAAGCAGG GAATGTGGTT 
                       GGCTTAAAAA GTGGACTAGA GTTTGTTGGA GTTGATTCAC TACAAGCAGG AAATGTGGTT 
                       GGCTTAAAAA GTGGACTGGA GTTTGTTGGA GTTGACTCAC TGCAAGCAGG AAATGTAGTT 
                       GCATTAAAAT CCGGACTTGA GTTTGCTGGA TTTGATCCAC TACAAGCTGG AAATGTTGTT 
                       GGATTGAAAA GTGGACTGGA GTTTGTGGGT GTTGATCCTC TACAAGCTGG AAATGTTGTT 

                       CAGTTAGTAT TGGTTCTGGG ACTCACAATT GGATGGATCT CTACATATAT CTTCAGAGTC 
                       CAGCTAGTGC TGGTTTTGGG CCTCACAGTT GGGTGGATCT CAACATATAT CTTCAGAGTT 
                       CAGCTAGTGC TGGTTTTGGG CCTTACAGTT GGGTGGATCT CAACATATAT CTTCAGAGTT 
                       CAACTTGTGC TGGTTTTGGG CCTCACAGTT GGATGGATCT CAACATATAT CTTCAGAGTC 
                       CAGTTAGTGC TGGTTTTGGG CCTCACAATT GGATGGATTT CTACGTACAT CTTTAGAGTC 

                       TCAAACAAGG AGATGACATA TGCTCAACAA TTACGAGACT ACGAAAAACA AGTGATGGAG 
                       TCAAACAAGG AAATGACATA TGCACAACAA CTACGTGACT ATGAAAGCAA AGTGATGGAG 
                       TCAAACAAGG AAATGACATA TGCACAGCAA CTACGTGATT ATGAAAGCAA AGTGATGGAG 
                       TCAAACAAGG AAATGACATA TGCACAGCAG CTACGTGACT ACGAAAGTAA AGTCATGGAG 
                       TCAAACAAGG AAATGACATA TGCACAGCAA TTACGTGACT ATGAAAATAA AGTCATGCAG 

                       AAGCGGCTAG AGGGCCTAAC GGAAGCCGAG CTGCAAGCAC TGCTTGAACA AGTTGAGGAA 
                       AAGCGGTTAG AATCCCTAAC AGAAGCAGAG CTACAAGCAC TGCTTGAAGA AGTTGAGGAA 
                       AAGCGGTTAG AGTCCTTAAC AGAAGCAGAG CTACAAGCAC TGCTTGAAGA AGTTGAGGAA 
                       AAGCGGTTAG AGTCCCTAAC AGAAGCAGAG CTACAAGTAC TGCTTCAAGA AGTCGAGGAA 
                       AAGCGGTTGG AGGGCTTAAC AGAAGCAGAG CTAGAAGTAT TGCTTGAGCA AGTTGAAGAA 

                       GAAAAGCGAC GC 
                       GAGAAGAGTC GC 
                       GAGAAGAGTC GC 
                       GAGAAGAGTC GT 
                       GAGAAGAGAC GC 
