# Supplementary material for: Polyploidy Did Not Predate the Evolution of Nodulation in All Legumes
Source: PLoS One. 2010 Jul 16;5(7):e11630. doi: 10.1371/journal.pone.0011630 (PMC2905438; doi:10.1371/journal.pone.0011630)
Supplement: File S2 — Alignments and trees. Trimmed alignments and trees for all 1249 trees described in the paper. (2.55 MB GZ) [file pone.0011630.s005.gz › alncln3/cl10658.cln]

>Cf7203d
AATGGGTTAGGAGCCATGGAGTTGGCCATGGGAGCCTGGGCTGACTGGGTATCTTCTAAAGTTGATCCACTCAAGAAGCATGTCTTCTTCGTGACTATGTCCCCAACACATCTCTGGAGCAGAGAGTGGAAACCCAAAAGTGAGGGAAACTGTTATGGCGAAAAGCAACCCATCGATGTTGAGGGATATTGGGGAAGCGGTTCTGATTTGCCGACGATGCGCATGGTAGAGAATATCCTAAGCAGGTTGAGTTCCAAAGTTTCTGTCCTCAATATAACCCAGCTATCAGAGTACCGAAAGGATGGCCATCCATCTTATTATTACAAGTTTTGGGAGCCCCTGCGGCCTGAACAATTGTCGAATCCTCCATCTTACTCTGATTGCATACATTGGTGCTTGCCGGGGGTACCCGATGTTTGGAACGAATTGTTATTCCACTTTTTGTAA
>Glyma01g31370
GATGGGCATGGAGCCATGGAGTTAGCCATGGGAGCCTGGGCAGATTGGGTATCTTCAAAAGTTGACCCACTCATGAAGCGTGTCTTTTTTGTGACAATGTCGCCAACTCATCTCTGGAGCCGAGAGTGGAAACCAGGAAGCAAGGGTAACTGTTATGGGGAGAAGGATCCCATTGACCTTGAGGGCTACTGGGGAAGTGGTTCAGATTTGCCTACAATGAGCACCGTGGAGAAGATCCTAAGACATTTGAACTCAAAAGTTTCTGTCATCAACATTACTCAACTATCAGAGTATAGAAAGGATGGTCATCCTTCCATTTTTCGCAAATTTTGGGAGCCCCTTCGGCCGGAACAATTGTCAAATCCCCCGTCTTACTCTGATTGCATTCATTGGTGCTTGCCTGGGGTACCTGATGTGTGGAATGAGTTACTCTTCCATTTTTTGTAG
>Glyma03g06340
GATGGGCATGGAGCCATGGAGTTAGCCATGGGAGCCTGGGCAGATTGGGTATCTTCTAAAGTCGATCCCCTTAAGAAGCGTGTCTTTTTTGTGACCATGTCACCTACTCATCTCTGGAGTCGAGAGTGGAAACCAGGAAGCGAGGGAAACTGTTATGGGGAGAAGGACCCCATTGACAATGAGGGCTACTGGGGAAGTGGCTCAGATTTGCCCACAATGAGCACTGTGGAGAAGATCCTAAGCAATTTGAGCTCAAAAGTTTCTGTCATCAACATTACTCAACTATCAGAGTATAGAAAGGATGGCCATCCTTCCATTTTTCGCAAATTTTGGGAGCCCCTTCGCCCGGAACAATTGTCAAATCCCCCATCTTACTCTGATTGCATACATTGGTGCTTGCCTGGGGTACCTGATGTGTGGAATGAGTTACTATTCCATTTTTTGTAG
>MtAC143338_33
-----------------------------------ATGGTTCGACTCTAAACCTCCTGC--TTAAAACTCCTTTGACGTCCATTGGTTTTCCAACTGAGCTTTCTAC------TTCGAGCCGAGAGTGGAATCCAGAAAGTGAAGGAAATTGTTACGGCGAGAAGAAACCTATTGATGTCGAGAGCTATTGGGGAAGTGGTTCTGATTTGCCAACAATGAGCTCTGTGGAGAACATCCTAAGCAGTTTAAATTCAAAAGTTTCTGTCCTGAATGTTACTCAACTTTCTGAGTATCGAAAAGATGGTCATCCTTCAATTTTTCGCAAATTTTGGGAGCCTCTTCGCCCTGAACAATTGTCAAATCCTTCATCTTACTCTGATTGCATACATTGGTGCTTGCCGGGGGTACCTGATACCTGGAATGAGTTACTGTTCCACTTTTTATGA
>MtAC143338_36
ACTGAATAGAGGGCAATGGA--TATCTATGGTATGCTTGTTACAGTCAGAAATTCCTGCTGATAAGAGATCAATGTCACCAAATGCTCATCTCACCATTTTCAGAGCAGAGGAGTACAATCAACAGTTGAATCCTCTGGGCTCCACTTCTTGCTGAATCTAATGACGATCCAGTGAATCACAGAATGAACGGATAATTCGTCCTGATTCAGTAAGCATGCATCTCTCTGGGAGCATGCTGATATACTTGTTTTCAAACATACTTGTGGTGGAGACAACCCAGTTAAGCTATTATGGAAAGAAAATGGAGCTTGTGAAGAATTAGATGGGCGGGGAGCTATTTAGCCATGAGCATGGGCCGATTGTTTCTTCTAAAGTCGATCCGCTCAAGAAACGTGTCTTTTTTGTGACC-ATGTCTCCGACACATCTCTGTTCTTCATTAAACTG
>VvGSVIVP00037394001
GATGGGCTGGGAGCCATGGAGCTGGCCATGGAAGCCTGGGCAAACTGGGTGGCTACTAAGGCCGATCCCCTCAAGAAG---ATCTTTTTTGTGACCATGTCTCCAACACATCTGTGGAGCCGAGAATGGAAGCCAGGAAGTGAAGGAAATTGCTATGACGAGAAAACACCTATTGATGATGAGAGCTACTGGGGAAGCGGTTCAGATTTGCCCACAATGCGCATGGTAGAAAAGGTGGTAGGCAGGTTGGGTTCAAAGGTTACAGTTCTCAATATCACCCAACTCTCAGAGTATCGAAAAGATGGTCATCCTTCCATTTATCGCAAGTTCTGGGAGGCACTGGGGCCGAAACAATTGTCAAACCCCGCAAGTTACTCCGATTGTATACATTGGTGCTTGCCAGGTGTGCCTGATGTATGGAATGAGTTGCTATTCCATTTTTTGTAA
