# Supplementary material for: Polyploidy Did Not Predate the Evolution of Nodulation in All Legumes
Source: PLoS One. 2010 Jul 16;5(7):e11630. doi: 10.1371/journal.pone.0011630 (PMC2905438; doi:10.1371/journal.pone.0011630)
Supplement: File S2 — Alignments and trees. Trimmed alignments and trees for all 1249 trees described in the paper. (2.55 MB GZ) [file pone.0011630.s005.gz › alncln3/cl10658.phy]

 6 447
Cf7203d                AATGGGTTAG GAGCCATGGA GTTGGCCATG GGAGCCTGGG CTGACTGGGT ATCTTCTAAA 
Glyma01g31370          GATGGGCATG GAGCCATGGA GTTAGCCATG GGAGCCTGGG CAGATTGGGT ATCTTCAAAA 
Glyma03g06340          GATGGGCATG GAGCCATGGA GTTAGCCATG GGAGCCTGGG CAGATTGGGT ATCTTCTAAA 
MtAC143338_33          ---------- ---------- ---------- -----ATGGT TCGACTCTAA ACCTCCTGC- 
MtAC143338_36          ACTGAATAGA GGGCAATGGA --TATCTATG GTATGCTTGT TACAGTCAGA AATTCCTGCT 
VvGSVIVP00037394001    GATGGGCTGG GAGCCATGGA GCTGGCCATG GAAGCCTGGG CAAACTGGGT GGCTACTAAG 

                       GTTGATCCAC TCAAGAAGCA TGTCTTCTTC GTGACTATGT CCCCAACACA TCTCTGGAGC 
                       GTTGACCCAC TCATGAAGCG TGTCTTTTTT GTGACAATGT CGCCAACTCA TCTCTGGAGC 
                       GTCGATCCCC TTAAGAAGCG TGTCTTTTTT GTGACCATGT CACCTACTCA TCTCTGGAGT 
                       -TTAAAACTC CTTTGACGTC CATTGGTTTT CCAACTGAGC TTTCTAC--- ---TTCGAGC 
                       GATAAGAGAT CAATGTCACC AAATGCTCAT CTCACCATTT TCAGAGCAGA GGAGTACAAT 
                       GCCGATCCCC TCAAGAAG-- -ATCTTTTTT GTGACCATGT CTCCAACACA TCTGTGGAGC 

                       AGAGAGTGGA AACCCAAAAG TGAGGGAAAC TGTTATGGCG AAAAGCAACC CATCGATGTT 
                       CGAGAGTGGA AACCAGGAAG CAAGGGTAAC TGTTATGGGG AGAAGGATCC CATTGACCTT 
                       CGAGAGTGGA AACCAGGAAG CGAGGGAAAC TGTTATGGGG AGAAGGACCC CATTGACAAT 
                       CGAGAGTGGA ATCCAGAAAG TGAAGGAAAT TGTTACGGCG AGAAGAAACC TATTGATGTC 
                       CAACAGTTGA ATCCTCTGGG CTCCACTTCT TGCTGAATCT AATGACGATC CAGTGAATCA 
                       CGAGAATGGA AGCCAGGAAG TGAAGGAAAT TGCTATGACG AGAAAACACC TATTGATGAT 

                       GAGGGATATT GGGGAAGCGG TTCTGATTTG CCGACGATGC GCATGGTAGA GAATATCCTA 
                       GAGGGCTACT GGGGAAGTGG TTCAGATTTG CCTACAATGA GCACCGTGGA GAAGATCCTA 
                       GAGGGCTACT GGGGAAGTGG CTCAGATTTG CCCACAATGA GCACTGTGGA GAAGATCCTA 
                       GAGAGCTATT GGGGAAGTGG TTCTGATTTG CCAACAATGA GCTCTGTGGA GAACATCCTA 
                       CAGAATGAAC GGATAATTCG TCCTGATTCA GTAAGCATGC ATCTCTCTGG GAGCATGCTG 
                       GAGAGCTACT GGGGAAGCGG TTCAGATTTG CCCACAATGC GCATGGTAGA AAAGGTGGTA 

                       AGCAGGTTGA GTTCCAAAGT TTCTGTCCTC AATATAACCC AGCTATCAGA GTACCGAAAG 
                       AGACATTTGA ACTCAAAAGT TTCTGTCATC AACATTACTC AACTATCAGA GTATAGAAAG 
                       AGCAATTTGA GCTCAAAAGT TTCTGTCATC AACATTACTC AACTATCAGA GTATAGAAAG 
                       AGCAGTTTAA ATTCAAAAGT TTCTGTCCTG AATGTTACTC AACTTTCTGA GTATCGAAAA 
                       ATATACTTGT TTTCAAACAT ACTTGTGGTG GAGACAACCC AGTTAAGCTA TTATGGAAAG 
                       GGCAGGTTGG GTTCAAAGGT TACAGTTCTC AATATCACCC AACTCTCAGA GTATCGAAAA 

                       GATGGCCATC CATCTTATTA TTACAAGTTT TGGGAGCCCC TGCGGCCTGA ACAATTGTCG 
                       GATGGTCATC CTTCCATTTT TCGCAAATTT TGGGAGCCCC TTCGGCCGGA ACAATTGTCA 
                       GATGGCCATC CTTCCATTTT TCGCAAATTT TGGGAGCCCC TTCGCCCGGA ACAATTGTCA 
                       GATGGTCATC CTTCAATTTT TCGCAAATTT TGGGAGCCTC TTCGCCCTGA ACAATTGTCA 
                       AAAATGGAGC TTGTGAAGAA TTAGATGGGC GGGGAGCTAT TTAGCCATGA GCATGGGCCG 
                       GATGGTCATC CTTCCATTTA TCGCAAGTTC TGGGAGGCAC TGGGGCCGAA ACAATTGTCA 

                       AATCCTCCAT CTTACTCTGA TTGCATACAT TGGTGCTTGC CGGGGGTACC CGATGTTTGG 
                       AATCCCCCGT CTTACTCTGA TTGCATTCAT TGGTGCTTGC CTGGGGTACC TGATGTGTGG 
                       AATCCCCCAT CTTACTCTGA TTGCATACAT TGGTGCTTGC CTGGGGTACC TGATGTGTGG 
                       AATCCTTCAT CTTACTCTGA TTGCATACAT TGGTGCTTGC CGGGGGTACC TGATACCTGG 
                       ATTGTTTCTT CTAAAGTCGA TCCGCTCAAG AAACGTGTCT TTTTTGTGAC C-ATGTCTCC 
                       AACCCCGCAA GTTACTCCGA TTGTATACAT TGGTGCTTGC CAGGTGTGCC TGATGTATGG 

                       AACGAATTGT TATTCCACTT TTTGTAA 
                       AATGAGTTAC TCTTCCATTT TTTGTAG 
                       AATGAGTTAC TATTCCATTT TTTGTAG 
                       AATGAGTTAC TGTTCCACTT TTTATGA 
                       GACACATCTC TGTTCTTCAT TAAACTG 
                       AATGAGTTGC TATTCCATTT TTTGTAA 
