# Supplementary material for: Polyploidy Did Not Predate the Evolution of Nodulation in All Legumes
Source: PLoS One. 2010 Jul 16;5(7):e11630. doi: 10.1371/journal.pone.0011630 (PMC2905438; doi:10.1371/journal.pone.0011630)
Supplement: File S2 — Alignments and trees. Trimmed alignments and trees for all 1249 trees described in the paper. (2.55 MB GZ) [file pone.0011630.s005.gz › alncln3/cl10665.cln]

>Cf18945d
TTGGCTAGTCCAGGTGATGGTGATGTTCTATCACTCTATGCGGATCTGATCTGGAAAACAGAGAAGAATGCTGATCGAGCAGAAGAATATTTTGATCAAGCTGTTAAAAGTGCCCCAAATGACTGCCATGTCCTGGCTTCATATGCTAAATTCCTTTGGGATGCTGAGGAAGATGAAGAAGAT
>Cf21300d
TTGGCCAATCCGAATGATGGAAACGTGCTTTCCATGTACGCAGACTTGATATGGGAAGGTCATAAGGATGCTTCTCGTGCTGAGACATACTTTGATCAAGCAGTTAAAGCAGCCCCAGATGACTGTTATGTTCTGGCATCATATGCTCATTTCCTTTGGGATGCTGAAGAAGAAGATGATGAT
>Glyma04g20350
TTGGCGAATCCAAATGATGGAGGTGTGTTGTCCATGTACGCAGATTTAATATGGCAAACACAAAAAGATACTTGTGGAGCTGAGGGGTACTTTGATCAAGCAGTTAAAGCCTCCCTTGATGACTGTTATGTTATAGCATCTTGCGCGCATTTCCTTTGGGAGGCCGAGAAGGAGGAGGAAGAA
>Glyma07g03430
TTGGCTAATCCTGATGATGGTCATATTCTGTCCCTCTATGCGGAGTTAATATGGCAAACAGAGAAGGATGCTGATCAAGCTGAAGGATATTTTGATCAGGCCATTAAAAGTGCCCCAGATGATAGCTATGTCCTAGCTTCATATGCTAATTTCCTTTGGGATGTCGAAGAAGACGACGAAGAT
>Glyma08g22660
TTGGCTAATCCTGATGATGGTCATATTCTGTCCCTCTATGCGGAGTTAATATGGCAATTAGAGAAGGATGCTAATCGAGCTGAAGGATATTTTGATCAAGCCATTAAAAGTGCCCCATATGATAGCTATGTCCTAGCTTCATATGCTAATTTCCTTTGGGATGCCGAAGAAGACGAGGAAGAT
>Glyma13g23470
TTGGCGAATCCGAATGATGGGAAGGTGCTATCGATGTATGCAGATTTGATATGGGAGAGCCAGAAGGATGCTTCGCGTGCTGAGACTTATTTTGATCAAGCGGTTAAAGCAGCTCCCGATGACTGTTATGTTCTGGCATCCTACGCTCATTTTCTTTGGGACGCGGAGGGAGAGGAAGATGTT
>Glyma13g44210
TTGGCTGATCCTGGCGATGCTAATGTTTTGTCCCTCTACGCGGATTTAATATGGCAAACAGAGAAGAATGCTGATCGAGCTGAGGGCTATTTTGATCAAGCTATTAAAAGTGCCCCGGATGATTGCTATGTGATGGCTTCTTATGCAAGATTCCTCTGGGATGTTGAAG---AAGATGAAGAT
>Glyma15g01060
TTGGCTAATCCTGGCGATGCTAATGTTTTGTCCCTCTACGCGGATTTAATATGGCAAACAGAGAAGAATGCTGATCGAGCTGAGGGTTATTTTGATCAAGCTGTTAAAACTGCACCGGATGATTGCTATGTCTTGGCTTCTTATGCAAAATTCCTCTGGGATGTTGAAG---AAGATGAAGAT
>Glyma17g12240
TTGGCGAATCCGAATGATGGGAAGGTGCTATCGATGTATGCAGATTTGATATGGGAGAGCCAAAAGGATGCTTCGCGTGCTGAGACTTATTTTGATCAAGCGGTTAAAGCAGCTCCTGATGACTGGTAA------------------------------------------------------
>MtAC126011_47
TTAGTTGGGTAAAGTG--GGAAACGGTGTGTCAACATAAGAGAAATGGGGGGTTGGGAGTGAAGGATATTCGGGTAATGAATGTGAGCCTCTTGGCGAAGTGGCGGTGGAGGTTGTTAGATGGAGAGAGG-----ACGTTGTGGAAGGAAGTATTAGCGGAGAAGTATGGGCCTTGTGTGGGT
>MtAC137839_48
TTAGTTGGGTAAAGTG--GAAGGTGGTGTGCCAACAAAAGAGGAAAGGGGGTTCAGGGGTAAAAGACGTTCGGGTTGTGAATGTGAGCTTATTGACAAAATGGAGATGGAGGTTGTTAGATGGAAAGAAAAAAAAGCGTTGTGGAAAGAAGTTCTAGAGGAAAAATACGGCCAGGGAGTTGA-
>MtAC149641_29
TTGGCTAATCCTGGTGATGGTCATGTTATGTCCATCTATGCAGATTTAATATGGGAAACAAAGAAGAATGCTGCTCGAGCTCAACAATATTTTGATCAAGCTATACAAAGTGACCCTAATGATTGTTATGTCCTAGCTTCATATGCCAAATTCCTTTGGGATGCTGAAA---ATGAAGAAGAT
>MtAC157978_38
TTTCTTGGGTGAAGTG--GAGATCGGTGTGCCAACCAAAGGATAGGGGTGGTCTTGGGGTGAGAGATATAAGGGTTGTTAATGTTAGTTTGTTGGCTAAATGGAGGTGGAGGTTATTGATTGGAGAAGAT-----ACACTTTGGAATGAGGTTCTCATGGAGAAATATGGTAATAACATCGGT
>MtAC159141_37
TTAGTTGGGTGAAGTG--GAGATCAGTTTGTCAACCAAAGGGGAACGGTGGTCTTGGGGTGAGGGACGTTAGGGTGGTGAATCTTAGTCTTTTGGCTAAGTGGAGGTGGAGGTTATTGACTGAGGAAAAG-----ACGCTTTGGAAAGGGGTGCTTATGGAGAGGTATGGTGAGAGGGCGGGT
>MtAC166899_4
TTGGCGAATCCAAACGATGGTAACGTTTTATCACTTTACGCAGATTTGATATGGGAGTGTCATAAGGATGCTCCTCGTGCTGAGACATATTTTGATCAAGCAGTTAAAGCAGCTCCTGATGACTGTTATGTTCTAGCATCATATGCACATTTTCTTTGGGATGCTGATGAAGAAGAGGAAGAA
>MtCR932961_34
TTAACTGGGTGAAGTG--GAGGACGGTGTGTCAACTGAAAGGGATGGGCGGTCTTGGAGTGAGGGATATTAGAGTGGTGAATTTAAGTTTGTTGGCTAAGTGGAGGCGGCGGTTGTTAAATGAGGAGAAT-----GTCTTATGA---------------------------------------
>MtCT963109_30
TTAGTTGGGTAAAGTG--GGACTCGGTGTGTCAATCAAAGAGGAATGGAGGTCTTGGGGTTAGGGATGTTAGGGTGGTTAATGTGAGTTTGTTGGCGAAATGGAGATGGAGATTGTTAGATGGAGAAAAG-----GCGTTGTGGAAAGATGTGTTAGAGGAAAAATATGGTCCATGTGTAGAT
>VvGSVIVP00000340001
TTGGTAAACCCAAGTGATGGAAACGTGCTTTCATTCTATGCTGATCTGATATGGAACAATCAGAAGGATGCTCAACGTGCTGAGACTTACTTCAATCAAGCTGTTAGAGTTGCTCCTGATGATTGTTATGTTCTAGCTTCATATGCTCACTTTCTTTGGGAGACTGAGGAGGAAGACGAGGAA
>VvGSVIVP00016915001
TTGGCAAACCCAAATGATGGAAATATTCTCTCACTCTTCGCTGATCTCATATGGCAGGTTCACAAGGATAGTGATCGCGCTGAGAGTTACTTCGATCAAGCTGTTAAAGCCTCCCCTGATGACTGTTTTGTTCTAGCTTCTTATGCCCACTTTCTTTGGGAAGAGGAAGAGGAAGAGGAAGAA
