# Supplementary material for: Polyploidy Did Not Predate the Evolution of Nodulation in All Legumes
Source: PLoS One. 2010 Jul 16;5(7):e11630. doi: 10.1371/journal.pone.0011630 (PMC2905438; doi:10.1371/journal.pone.0011630)
Supplement: File S2 — Alignments and trees. Trimmed alignments and trees for all 1249 trees described in the paper. (2.55 MB GZ) [file pone.0011630.s005.gz › alncln3/cl10665.phy]

 19 183
Cf18945d               TTGGCTAGTC CAGGTGATGG TGATGTTCTA TCACTCTATG CGGATCTGAT CTGGAAAACA 
Cf21300d               TTGGCCAATC CGAATGATGG AAACGTGCTT TCCATGTACG CAGACTTGAT ATGGGAAGGT 
Glyma04g20350          TTGGCGAATC CAAATGATGG AGGTGTGTTG TCCATGTACG CAGATTTAAT ATGGCAAACA 
Glyma07g03430          TTGGCTAATC CTGATGATGG TCATATTCTG TCCCTCTATG CGGAGTTAAT ATGGCAAACA 
Glyma08g22660          TTGGCTAATC CTGATGATGG TCATATTCTG TCCCTCTATG CGGAGTTAAT ATGGCAATTA 
Glyma13g23470          TTGGCGAATC CGAATGATGG GAAGGTGCTA TCGATGTATG CAGATTTGAT ATGGGAGAGC 
Glyma13g44210          TTGGCTGATC CTGGCGATGC TAATGTTTTG TCCCTCTACG CGGATTTAAT ATGGCAAACA 
Glyma15g01060          TTGGCTAATC CTGGCGATGC TAATGTTTTG TCCCTCTACG CGGATTTAAT ATGGCAAACA 
Glyma17g12240          TTGGCGAATC CGAATGATGG GAAGGTGCTA TCGATGTATG CAGATTTGAT ATGGGAGAGC 
MtAC126011_47          TTAGTTGGGT AAAGTG--GG AAACGGTGTG TCAACATAAG AGAAATGGGG GGTTGGGAGT 
MtAC137839_48          TTAGTTGGGT AAAGTG--GA AGGTGGTGTG CCAACAAAAG AGGAAAGGGG GTTCAGGGGT 
MtAC149641_29          TTGGCTAATC CTGGTGATGG TCATGTTATG TCCATCTATG CAGATTTAAT ATGGGAAACA 
MtAC157978_38          TTTCTTGGGT GAAGTG--GA GATCGGTGTG CCAACCAAAG GATAGGGGTG GTCTTGGGGT 
MtAC159141_37          TTAGTTGGGT GAAGTG--GA GATCAGTTTG TCAACCAAAG GGGAACGGTG GTCTTGGGGT 
MtAC166899_4           TTGGCGAATC CAAACGATGG TAACGTTTTA TCACTTTACG CAGATTTGAT ATGGGAGTGT 
MtCR932961_34          TTAACTGGGT GAAGTG--GA GGACGGTGTG TCAACTGAAA GGGATGGGCG GTCTTGGAGT 
MtCT963109_30          TTAGTTGGGT AAAGTG--GG ACTCGGTGTG TCAATCAAAG AGGAATGGAG GTCTTGGGGT 
VvGSVIVP00000340001    TTGGTAAACC CAAGTGATGG AAACGTGCTT TCATTCTATG CTGATCTGAT ATGGAACAAT 
VvGSVIVP00016915001    TTGGCAAACC CAAATGATGG AAATATTCTC TCACTCTTCG CTGATCTCAT ATGGCAGGTT 

                       GAGAAGAATG CTGATCGAGC AGAAGAATAT TTTGATCAAG CTGTTAAAAG TGCCCCAAAT 
                       CATAAGGATG CTTCTCGTGC TGAGACATAC TTTGATCAAG CAGTTAAAGC AGCCCCAGAT 
                       CAAAAAGATA CTTGTGGAGC TGAGGGGTAC TTTGATCAAG CAGTTAAAGC CTCCCTTGAT 
                       GAGAAGGATG CTGATCAAGC TGAAGGATAT TTTGATCAGG CCATTAAAAG TGCCCCAGAT 
                       GAGAAGGATG CTAATCGAGC TGAAGGATAT TTTGATCAAG CCATTAAAAG TGCCCCATAT 
                       CAGAAGGATG CTTCGCGTGC TGAGACTTAT TTTGATCAAG CGGTTAAAGC AGCTCCCGAT 
                       GAGAAGAATG CTGATCGAGC TGAGGGCTAT TTTGATCAAG CTATTAAAAG TGCCCCGGAT 
                       GAGAAGAATG CTGATCGAGC TGAGGGTTAT TTTGATCAAG CTGTTAAAAC TGCACCGGAT 
                       CAAAAGGATG CTTCGCGTGC TGAGACTTAT TTTGATCAAG CGGTTAAAGC AGCTCCTGAT 
                       GAAGGATATT CGGGTAATGA ATGTGAGCCT CTTGGCGAAG TGGCGGTGGA GGTTGTTAGA 
                       AAAAGACGTT CGGGTTGTGA ATGTGAGCTT ATTGACAAAA TGGAGATGGA GGTTGTTAGA 
                       AAGAAGAATG CTGCTCGAGC TCAACAATAT TTTGATCAAG CTATACAAAG TGACCCTAAT 
                       GAGAGATATA AGGGTTGTTA ATGTTAGTTT GTTGGCTAAA TGGAGGTGGA GGTTATTGAT 
                       GAGGGACGTT AGGGTGGTGA ATCTTAGTCT TTTGGCTAAG TGGAGGTGGA GGTTATTGAC 
                       CATAAGGATG CTCCTCGTGC TGAGACATAT TTTGATCAAG CAGTTAAAGC AGCTCCTGAT 
                       GAGGGATATT AGAGTGGTGA ATTTAAGTTT GTTGGCTAAG TGGAGGCGGC GGTTGTTAAA 
                       TAGGGATGTT AGGGTGGTTA ATGTGAGTTT GTTGGCGAAA TGGAGATGGA GATTGTTAGA 
                       CAGAAGGATG CTCAACGTGC TGAGACTTAC TTCAATCAAG CTGTTAGAGT TGCTCCTGAT 
                       CACAAGGATA GTGATCGCGC TGAGAGTTAC TTCGATCAAG CTGTTAAAGC CTCCCCTGAT 

                       GACTGCCATG TCCTGGCTTC ATATGCTAAA TTCCTTTGGG ATGCTGAGGA AGATGAAGAA 
                       GACTGTTATG TTCTGGCATC ATATGCTCAT TTCCTTTGGG ATGCTGAAGA AGAAGATGAT 
                       GACTGTTATG TTATAGCATC TTGCGCGCAT TTCCTTTGGG AGGCCGAGAA GGAGGAGGAA 
                       GATAGCTATG TCCTAGCTTC ATATGCTAAT TTCCTTTGGG ATGTCGAAGA AGACGACGAA 
                       GATAGCTATG TCCTAGCTTC ATATGCTAAT TTCCTTTGGG ATGCCGAAGA AGACGAGGAA 
                       GACTGTTATG TTCTGGCATC CTACGCTCAT TTTCTTTGGG ACGCGGAGGG AGAGGAAGAT 
                       GATTGCTATG TGATGGCTTC TTATGCAAGA TTCCTCTGGG ATGTTGAAG- --AAGATGAA 
                       GATTGCTATG TCTTGGCTTC TTATGCAAAA TTCCTCTGGG ATGTTGAAG- --AAGATGAA 
                       GACTGGTAA- ---------- ---------- ---------- ---------- ---------- 
                       TGGAGAGAGG -----ACGTT GTGGAAGGAA GTATTAGCGG AGAAGTATGG GCCTTGTGTG 
                       TGGAAAGAAA AAAAAGCGTT GTGGAAAGAA GTTCTAGAGG AAAAATACGG CCAGGGAGTT 
                       GATTGTTATG TCCTAGCTTC ATATGCCAAA TTCCTTTGGG ATGCTGAAA- --ATGAAGAA 
                       TGGAGAAGAT -----ACACT TTGGAATGAG GTTCTCATGG AGAAATATGG TAATAACATC 
                       TGAGGAAAAG -----ACGCT TTGGAAAGGG GTGCTTATGG AGAGGTATGG TGAGAGGGCG 
                       GACTGTTATG TTCTAGCATC ATATGCACAT TTTCTTTGGG ATGCTGATGA AGAAGAGGAA 
                       TGAGGAGAAT -----GTCTT ATGA------ ---------- ---------- ---------- 
                       TGGAGAAAAG -----GCGTT GTGGAAAGAT GTGTTAGAGG AAAAATATGG TCCATGTGTA 
                       GATTGTTATG TTCTAGCTTC ATATGCTCAC TTTCTTTGGG AGACTGAGGA GGAAGACGAG 
                       GACTGTTTTG TTCTAGCTTC TTATGCCCAC TTTCTTTGGG AAGAGGAAGA GGAAGAGGAA 

                       GAT 
                       GAT 
                       GAA 
                       GAT 
                       GAT 
                       GTT 
                       GAT 
                       GAT 
                       --- 
                       GGT 
                       GA- 
                       GAT 
                       GGT 
                       GGT 
                       GAA 
                       --- 
                       GAT 
                       GAA 
                       GAA 
