# Supplementary material for: Polyploidy Did Not Predate the Evolution of Nodulation in All Legumes
Source: PLoS One. 2010 Jul 16;5(7):e11630. doi: 10.1371/journal.pone.0011630 (PMC2905438; doi:10.1371/journal.pone.0011630)
Supplement: File S2 — Alignments and trees. Trimmed alignments and trees for all 1249 trees described in the paper. (2.55 MB GZ) [file pone.0011630.s005.gz › alncln3/cl10667.phy]

 5 339
Cf8352d                GTTCTGGTGA GGAAGAAAGG AAATATTGAT TTAATGGCCG CTGATTTTAA TACACTGATC 
Glyma01g42880          GTTCTCGTCA GGAAGAAGAC AAATATTAGT TTAATGGCTT CTGATTTAGA GAGTCTGATT 
Glyma11g02590          GTTCTCGTCA GGAAGAAGAC AAATATCACT TTAGTGGCTT CTGATTTTGA GAGTCTGTGT 
MtCT963113_14          GTTCTCGTCA GGAAGAAGAG TAACGCTAGT TTAATGGCTG CTGATTTTAA GAGTCTGATC 
VvGSVIVP00000412001    GTTCTGCTTA GGAAGAAATC AAACATTGAT TTGATGGCCA CTGATTTTCA AAGTTTGATT 

                       TCGAGATTCT CTATAAAGGG CTTTGTTGTT GGTATACCTT TTGAAAGACA ACGAGCTTCT 
                       GCTAAATATT CCTTGAAGGG CTTTGTTATT GGCATCCCTT TTGACAAACA TCAAGTGTCT 
                       AGTGATTTGA GCAATAAAAC TTCTGTTATT GGCATCTCGT TTGACAAACA TCAAGTGTCT 
                       TCTAAATATT CCTTGAAGGG TCTTGTTATT GGCGTCCCTT TTGAATATAA TCTGGTTTCT 
                       TCAGACCTTT CTCTGGCAGG CTTCATTGTG GGCTACCCTT TTAATAGACA GCGGAGCTCT 

                       TCTGATGGTA ATCAAGTGAA AACTTTCGTT GATAGCCTCT GCGGAACAAA ACTTGAAGGT 
                       TCTGATGCTA TGCAAGTGAA GGTCTTCATT GATAACCTCT GTAGAACAAA ACTTGAAGGT 
                       TCTGATGCTA TGCAAGTGAA GGTCTTCACT GATCACCTCT GTAAAACAAA ACTTGAAGGT 
                       CCTGATGCTG TGCAAGTGAA GGTCCTCATT GATAACCTCC GTAGAACAAA CCTTGAAGGT 
                       CCAACTGCTG TGAACGTGAA AGTTTTCATC GATGATCTCT GTAAAACAGG ACTTGAAGGT 

                       CTACACTATA CATATTGGAA TGAGTCCTTC ACGTCAAAGA ATGTAGAAAT GCTTCTAAAG 
                       GTAAAGTATA CATACTGGAA TGAGAGCTTC ACGTCAAAGA ATGTGGAATT GCTGTTAAAG 
                       GTAAAAAAAA AAAACTGGAT TGAAATCACC ACATTGAAAA ATGTGGAGTT GCTGTTAAAG 
                       CTAAAGTATA CATATTGGAA TGAGTGCTTC ACATCAAAGA ATGTGGAGTT ATTCTTAAAG 
                       GTAAGGTATA CATATTGGGA TGAGTGCTTT ACATCAAAGA ATGTGGAATT ACTCTTAAAG 

                       CCTCTGAACA TAAATGATCC ATGTCGCTCG AAAAGTATAC TTGACAAATT TGCTGCTGTT 
                       CCTTTGAACT TGAATCATCC AGTTCTCTCC AAGACTATGC TAGACAAGTT TGCTGCAGTA 
                       CCTTTAAACT TGAATCATTC AGTTCTCTCC AAGACTATGC TAGACAAGTT TGCTGCAGTA 
                       CCTTTGAACT TCAAAAATGC AGTTCAGTCT AAAACTATGC TAGACAAGTT TGCTGCTGTA 
                       CCTTTAAATT TG---CATCC AGTGCAGTCG AAGACTATTC TTGACAAATT TGCTGCTGTT 

                       GGAATACTTC AGGGATATTT GGATTATGTT AACAGAAAA 
                       GGAATACTTC AGGGGTACCT GGATTTTGTC AACAGGAAA 
                       GGAATACTTC AGGTGAGTTT ---TTTGGCC TGCTTCTTG 
                       GGAATACTTC AAGGGTACAT GGACTATGCC AACAGAAAA 
                       GGGATACTCC AGGGTTACTT GGACCATGTG AACAGGATT 
