# Supplementary material for: Polyploidy Did Not Predate the Evolution of Nodulation in All Legumes
Source: PLoS One. 2010 Jul 16;5(7):e11630. doi: 10.1371/journal.pone.0011630 (PMC2905438; doi:10.1371/journal.pone.0011630)
Supplement: File S2 — Alignments and trees. Trimmed alignments and trees for all 1249 trees described in the paper. (2.55 MB GZ) [file pone.0011630.s005.gz › alncln3/cl10681.cln]

>Cf3726d
GCCAGGCTTGTCTATGGGAGCCCAAATATGAATCGTGCTGTTAGCTTTGAATATATGAATCGGCAATTAGTTTGGAATGAATTTTCGGAAATGTTGTTGTTGCTTCTTCCCCTTCTTAATTCATCGTCTATGAGAAATCTCCTTAGGCCATTTTCTAGGGACAAATCTTCAAGTTCAGCTGAGGATGACACCCTGTGCCCCATCTGTCGGTCTACTCCCACCATACCTTTTGTTGCTCTCCCTTGTCAGCACAGATAT
>Glyma01g23320
GCTAGGCTTGTATGTAGAAGCCCAAATATGAATCGTGTTGTTAGCTTTGAATATATGAACCGAAAATTAGTTTGGAATGAATTTTTAGAAATGTTATTCCTGCTTCTTCCCTTTCTTAATTCATCATCCGTGAAAAATCTCCTTCGACCTTTTTCTAAAGATAAATCATCAAGTTCAGCTGAGGATGGCACAACATGTCCCATTTGTCAGGCTACTCCCATAATTCCTTATGTTGCCCTACCTTGGCAGCACAAGTAC
>Glyma01g23330
GGAGGTTCTCAATTTGATAAGCCAACCCCAGGCATTGCTCTCAACCTGAGGTACAGAGATGAGCATGTAGTAGAACAAGAGATAAAGACAG-GAAGTTA-AACA----CATGGAATGGACATTTTGGAAAACACCAGTTATTGTTGACATTACTTGCATCATGGATGACTCTGCCCTGCCCTGAATAA----------------------------------------------------------------------
>Glyma07g02110
GCTAGGCTTGTATATGGAAGCCCAAATATGAATCGTGCTGTTAGCTTTGAATATATGAACCGGCAATTAGTTTGGAATGAATTTTCGGAAATGTTATTGTTGCTTCTCCCCCTACTTAATTCATCATCTGTGAAAAATCTTCTTCGACCTTTCTCTAAAGATAAATCATCGGGTTCAGCCGAGGATGGCACAGCATGTCCCATTTGCCAGGCTACTCCAACAATTCCTTATGTTGCTCTACCTTGTCAGCACAGATAT
>Glyma08g21760
GCTAGGCTTGTATATGGAAGCCCGAATATGAATCGTGCTGTTAGCTTTGAATATATGAACCGGCAATTAGTTTGGAATGAATTTTCGGAAATGTTATTGTTGCTTCTCCCCCTTCTTAATTCATCATCCGTGAAAAATCTCCTTCGACCTTTTTCTAAAGATAAATCATTAAGTTCAGCTGAGGATGGCTCAGCATGTCCCATTTGTCAGGCTACTCCCACAATTCCTTATGTTGCTCTACCTTGCCAGCACAGATAT
>MtAC125478_32
GGAGGTTCTCAATTTGATAAACCAACTCCTGGCATTGCT---AATCTGAAGTATAGAGATAAGCCTGCACTTCAATAAGAGATAGAGGCAATGTTATTG-TGCTTCTTCCTCTTTTTAATTCATCATTGGTGAAAAATCTCCTCCGGCCTTTTTCTAAGGATAAATCATCAAATTCGGCTGAAGATATCCCATTTTCCCAGGCTACTCCAGTCATCCTTTTA--TATTGTTACTACTGTCTTCGGACACGATGTGCTG
>MtAC144721_13
GCTAGGCTTGTATATGGGAGCCCAAATATGAACCGTGCTGTTAGCTTTGAGTATATGAACCGACAATTAGTTTGGAATGAATTCTCGGAAATGTTATTGTTGCTTCTTCCTCTTCTAAATTCATCATCGGTGAAAAATCTCCTCCGGCCTTTTTCTAAGGATAAATCATCAAGTTCGGGTGAGGATAGCACTGCATGTCCCATATGCCAGGCTACTCCAATCATTCCCTTTGTTGCTCTACCTTGTCAGCACAGATAT
>VvGSVIVP00034358001
GCAAGACTTGTCTATGGCTCCCCCAATATGAACAGAGCTGTTAGCTTTGAATACATGAATCGCCAGTTAGTGTGGAATGAATTCTCGGAGATGTTGTTGTTACTTCTTCCTCTTCTCAATTCATCATCAATTAGAAATTTTCTTCGCCCATTCTCTAAGAATAAGTCTTCAAGTTCTGAAGGAGATGAAACTGCTTGCCCCATTTGCCAGGCTAGTCCAACCATTCCATTTCTCGCTCTACCTTGTGAGCACAGGTAC
