# Supplementary material for: Polyploidy Did Not Predate the Evolution of Nodulation in All Legumes
Source: PLoS One. 2010 Jul 16;5(7):e11630. doi: 10.1371/journal.pone.0011630 (PMC2905438; doi:10.1371/journal.pone.0011630)
Supplement: File S2 — Alignments and trees. Trimmed alignments and trees for all 1249 trees described in the paper. (2.55 MB GZ) [file pone.0011630.s005.gz › alncln3/cl10681.phy]

 8 258
Cf3726d                GCCAGGCTTG TCTATGGGAG CCCAAATATG AATCGTGCTG TTAGCTTTGA ATATATGAAT 
Glyma01g23320          GCTAGGCTTG TATGTAGAAG CCCAAATATG AATCGTGTTG TTAGCTTTGA ATATATGAAC 
Glyma01g23330          GGAGGTTCTC AATTTGATAA GCCAACCCCA GGCATTGCTC TCAACCTGAG GTACAGAGAT 
Glyma07g02110          GCTAGGCTTG TATATGGAAG CCCAAATATG AATCGTGCTG TTAGCTTTGA ATATATGAAC 
Glyma08g21760          GCTAGGCTTG TATATGGAAG CCCGAATATG AATCGTGCTG TTAGCTTTGA ATATATGAAC 
MtAC125478_32          GGAGGTTCTC AATTTGATAA ACCAACTCCT GGCATTGCT- --AATCTGAA GTATAGAGAT 
MtAC144721_13          GCTAGGCTTG TATATGGGAG CCCAAATATG AACCGTGCTG TTAGCTTTGA GTATATGAAC 
VvGSVIVP00034358001    GCAAGACTTG TCTATGGCTC CCCCAATATG AACAGAGCTG TTAGCTTTGA ATACATGAAT 

                       CGGCAATTAG TTTGGAATGA ATTTTCGGAA ATGTTGTTGT TGCTTCTTCC CCTTCTTAAT 
                       CGAAAATTAG TTTGGAATGA ATTTTTAGAA ATGTTATTCC TGCTTCTTCC CTTTCTTAAT 
                       GAGCATGTAG TAGAACAAGA GATAAAGACA G-GAAGTTA- AACA----CA TGGAATGGAC 
                       CGGCAATTAG TTTGGAATGA ATTTTCGGAA ATGTTATTGT TGCTTCTCCC CCTACTTAAT 
                       CGGCAATTAG TTTGGAATGA ATTTTCGGAA ATGTTATTGT TGCTTCTCCC CCTTCTTAAT 
                       AAGCCTGCAC TTCAATAAGA GATAGAGGCA ATGTTATTG- TGCTTCTTCC TCTTTTTAAT 
                       CGACAATTAG TTTGGAATGA ATTCTCGGAA ATGTTATTGT TGCTTCTTCC TCTTCTAAAT 
                       CGCCAGTTAG TGTGGAATGA ATTCTCGGAG ATGTTGTTGT TACTTCTTCC TCTTCTCAAT 

                       TCATCGTCTA TGAGAAATCT CCTTAGGCCA TTTTCTAGGG ACAAATCTTC AAGTTCAGCT 
                       TCATCATCCG TGAAAAATCT CCTTCGACCT TTTTCTAAAG ATAAATCATC AAGTTCAGCT 
                       ATTTTGGAAA ACACCAGTTA TTGTTGACAT TACTTGCATC ATGGATGACT CTGCCCTGCC 
                       TCATCATCTG TGAAAAATCT TCTTCGACCT TTCTCTAAAG ATAAATCATC GGGTTCAGCC 
                       TCATCATCCG TGAAAAATCT CCTTCGACCT TTTTCTAAAG ATAAATCATT AAGTTCAGCT 
                       TCATCATTGG TGAAAAATCT CCTCCGGCCT TTTTCTAAGG ATAAATCATC AAATTCGGCT 
                       TCATCATCGG TGAAAAATCT CCTCCGGCCT TTTTCTAAGG ATAAATCATC AAGTTCGGGT 
                       TCATCATCAA TTAGAAATTT TCTTCGCCCA TTCTCTAAGA ATAAGTCTTC AAGTTCTGAA 

                       GAGGATGACA CCCTGTGCCC CATCTGTCGG TCTACTCCCA CCATACCTTT TGTTGCTCTC 
                       GAGGATGGCA CAACATGTCC CATTTGTCAG GCTACTCCCA TAATTCCTTA TGTTGCCCTA 
                       CTGAATAA-- ---------- ---------- ---------- ---------- ---------- 
                       GAGGATGGCA CAGCATGTCC CATTTGCCAG GCTACTCCAA CAATTCCTTA TGTTGCTCTA 
                       GAGGATGGCT CAGCATGTCC CATTTGTCAG GCTACTCCCA CAATTCCTTA TGTTGCTCTA 
                       GAAGATATCC CATTTTCCCA GGCTACTCCA GTCATCCTTT TA--TATTGT TACTACTGTC 
                       GAGGATAGCA CTGCATGTCC CATATGCCAG GCTACTCCAA TCATTCCCTT TGTTGCTCTA 
                       GGAGATGAAA CTGCTTGCCC CATTTGCCAG GCTAGTCCAA CCATTCCATT TCTCGCTCTA 

                       CCTTGTCAGC ACAGATAT 
                       CCTTGGCAGC ACAAGTAC 
                       ---------- -------- 
                       CCTTGTCAGC ACAGATAT 
                       CCTTGCCAGC ACAGATAT 
                       TTCGGACACG ATGTGCTG 
                       CCTTGTCAGC ACAGATAT 
                       CCTTGTGAGC ACAGGTAC 
