# Supplementary material for: Polyploidy Did Not Predate the Evolution of Nodulation in All Legumes
Source: PLoS One. 2010 Jul 16;5(7):e11630. doi: 10.1371/journal.pone.0011630 (PMC2905438; doi:10.1371/journal.pone.0011630)
Supplement: File S2 — Alignments and trees. Trimmed alignments and trees for all 1249 trees described in the paper. (2.55 MB GZ) [file pone.0011630.s005.gz › alncln3/cl10683.cln]

>Cf82d
AGAAGCCATTGGAGGAAGAAGAAGAAGAAGAAGAAAAAGGCGACGGCGGATTCTCGGAACACCGATTCCGACGACGGCGAGTTAGACGCCGTTTCAAGCGTTAATCAGACTGCGAATTCTTCAAACGCCGTAGTCCCTGCACCTTTCAATACTCCTACTGTTTGCCTTCTCCAGTTCGCCGGCGATTCCGCCGCCGGTGCTTTCATGGGTTCCATTTTTGGCTATGGTGCTGGATTAGTCAAGAAGAAAGGGTTTAAAGGCTCCTTTGTAGAAGCACAATCTTATGCAAAGACATTTGCAGTTTTGGCTGGAGTACACAGTTTGGTTGTTTGCCTCTTGAAAAGACTCAGAGGAAAGGATGATGCCATTAATGCTGGGGTTGCTGGATGTTGCACTGGTCTTGCTCTAAGTTTCCAAGGTCCACCACAAGCGCTTCTGCAGAGCTGCCTCACTTTTGGAGCATTTTCTTTCGTCATTGAAGGGCTTAACAAGCAGCAGCCAGCACTAGCACATCATTTTTCCGGAAAAACTAGTGCGCTCTACGGTAATATACACCCTCCTCCGTCACCACTATCCCTTCAATTCCCTCTTCCAGCTGAAATGAAAGGAGCCTTCTCCTTTTTCCATGAGTTTTTGAAGAAACGCAGCAAGGGCACTTTTCCAACGTCT
>Glyma0121s00230
----------------------------------------------------------------------------------------------------------------------------------------------------------------------------------------------------ATGCTTTCAATGGGTCTGTTTTCAG-----GTGCTGGATTGATTAAGAAGAAAGGCTTTAAAGGATCCTTTATAGAAGCAGGATCTAATGCTAAGACATTTGCAATTTTATCCGGAGTTGATAGTTTGGTTGTCTGCATATTGGGAAGACTTCGAGGAAAGGATGATGCCATTAATGCTGGGGTAGCTGGATGCTGCGCTGGTCTTGCTACAAGTTTTCCTGGTACACCCCAATCACTTCTACAGAGCTGCATTGCTTATGGGGCACTTTCTTTTATCATTGAAGGGTTAACCAAGCAACGATCTGCACTTGCATATCCCATGTCCAAGAAAACAAGTGTACGCAACCAGGGTATAATTCCTACATCTCATTCAGAAGGGTTAAGGTGTATAGCATATGACCTTTCTTTTGCCTTCT--TTGTAGCTTTCTTGTAGTCTTTATGGAAACTTTTAGAAATAATATAAGG-----
>Glyma02g46620
AGACACAGAAGGAGAGGTTCAACATCTTCTTCATCTATGGCGACGCCGGATTCT---GACGCTACCACTCAGCCTCA------AGATTCCGACACTGCTCCCA------ATTCCAGTCCTCCCAAC---------GCCCTCGTCCCCGCCGCTCCCGCCGTTTGCCTCCTTCGCTTCGCCACCGACTCCGCCGGCGGCGCTCTCATGGGCTCCGTCTTTGGATACGGTGCTGGATTGTTTAAGAAGAAAGGTTTTAAAGGATCCTTTGTAGAAGCAGGGTCTTATGCAAAGACATTTGCAGTTTTGTCTGGAGTTCATAGTTTGGTTGTTTGCATCTTGAAAAGGCTTAGAGGAAAAGATGATGTCATTAATGCGGGTGTTGCTGGATGTTGCACTGGTCTTGCTCTAAGTTTTCCAGGTGCACCACAAGCTCTTCTGCAGAGCTGTCTCACTTTTGGGGCATTTTCTTTTATCATGGAAGGGCTAAACAAGCAGCAACCAGCACTTGCAGTTCCCATGTCCTGGAAAAAAACTGTG-----CAACACAATG-CATGTCCTCCCTTGGTACTCCCCCTTCAACTCTCTCTTCCAGACGAACTAAAAGATGCCTTCTCCTTTTTCTCCGAGTCTTTGAAGAAGCGCAGCAAGGGACCTTATCCTACATCT
>Glyma14g02050
------------ATGTCTTCATCGTCTTCATCATCTATGGCGACGCCGAATTCT---GACGCAACCACTCAGACTCA------AGATTCCGACACTGTTCCCT------ATTCCAATTCTCCCAAT---------GCCCTCGTCCCCGCCGCTCCCGCCGTTTGTCTCCTCCGCTTCGCCACCGACTCCGCCGCCGGCGCTCTCATGGGCTCCGTCTTTGGATACGGTGCTGGATTGTTTAAGAAGAAAGGTTTTAAAGGATCCTTTGTAGAAGCAGGATCTTATGCAAAGACATTTGCAGTTTTGTCTGGAGTTCATAGTTTGGTTGTTTGCATCTTGAAAAGACTTAGAGGAAAAGATGATGTCATTAATGCAGGTGTAGCTGGATGTTGCACTGGTCTTGCTCTAAGTTTTCCAGGTGCACCACAAGCTCTTCTGCAGAGCTGTCTCACTTTTGGGGCATTTTCTTTTATCATGGAAGGGCTAAACAAGCAGCAACCTGCACTTGCAGTTCCCATATCCTGGAAAAAACCTGTG-----CAACACAATG-CAAGTCCGCCTTTGGTACTGCCCCTTCAACTCCCTCTTCCAGACAAACTAAAAGATGCCTTTTCCTTTTTTTCCTATTCTTTGAAGAAGCGCAGCAAGGGACCTTATCCTACATCT
>Glyma18g09780
-------------------------------------------CTTTGTTTTCATACTTCAAAGAATTTGATTATCGTTAATAACAATGAGGATTGCATAACT------GACATAGTCAGAGAAGGACCTTGTCCTTCCTCTACTCCGTCCCTCCGGCTTCCCTTCTTCTCCCTGCCACCACTAGCACTGCTTGTGGTGCCCTCACTGGCTCCCTTTTCGGCTATGGTGCTGGATTGATTAAGAAGAAAGACTTTAAAGGATCCTTTATACAAGCAGGATCTAATGCTAAGACATTTGCAATTTTATCCGGAGTTGATAGTTTGGTTGTCTGCATATTGGGAAGACTTAGAGGAAAGGATGATGCCATTAATGCTGGGGTAGCTGGATGCTGCGCTGGTCTTGCTACAAGTTTTCCTGGTACACCCCAATCACTTCTACAGAGCTGCATTGCTTATGGGGCACTTTCTTTTATCATTGAAGGGTTAACCAAGCAACGATCTGCACTTGCATATCCCATGTCCAAGAAAACAAGTGTACGCAACCAGGGTATAATTCCTACATCTCATTCAGAAGGTGTGGAGATTCAAACTTATGCTCTCTCCCCTCCTTTCTCCCTTTACCCTTAATATACAGCTAATAAACTTCAATGACTATCTTTTACAGTGTCA
>Glyma18g09940
-------------------------------------------------------------------------------------------------------------------------------------CCTTCCTCTACTCCGTCGCTCCGGCTTCCCTTCTTCTCCCTGCCGCCACTAGCACTGCTTGTGGCGCCCTCACCGGCTCCCTTTTCGGCTATGGTGCTGGATTGATTAAGAAGAAAGGCTTTAAAGGATCCTTTATAGAAGCAGGATCTAATGCTAAGACATTTGCAATTTTATCCGGAGTTGATAGTTTGGTTGTCTGCATATTGGGAAGACTTCGAGGAAAGGATGATGCCATTAATGCTGGGGTAGCTGGATGCTGCGCTGGTCTTGCTACAAGTTTTCCTGGTACACCCCAATCACTTCTACAGAGCTGCATTGCTTATGGGGCACTTTCTTTTATCATTGAAGGGTTAACCAAGCAACGATCTGCACTTGCATATCCCATGTCCAAGAAAACAAGTATTC--CACAATGCTACA-----CATACCCTTTCCTGCACATTTCT-GATCGAATTTCCTGCTCAGCTACTTGCCACATACATAATGTCCTGCCAAACCATCCATGTACGCAAACTGCTGGATTAG---------
>Glyma18g10010
----------------------------------------------------------------------------------------------------------------------------------------------------------------------------------------------------ATGCTTTCAATGGGTCTGTTTTCAG-----GTGCTGGATTGATTAAGAAGAAAGGCTTTAAAGGATCCTTTATAGAAGCAGGATCTAATGCTAAGACATTTGCAATTTTATCCGGAGTTGATAGTGTGGTTGTCTGCATATTGGGAAGACTTCGAGGAAAGGATGATGCCATTAATGCTGGGGTAGCTGGATGCTGCGCTGGTCTTGCTACAAGTTTTCCTGGTACACCCCAATCACTTCTACAGTGCTGCATTGCTTATGGGGCACTTTCTTTTATCATTGAAGGGTTAACCAAGCAACGATCTGCACTTGCATGTCCCATGTCCAAGAAAACAAGTGTACGCAACCAGGGAATAATTCCTACATCTCATTGA---------------------------------------------------------------------------------------------------
>MtCR936323_29
------------------------------------ATGGCGACGGCGGATTCC---GACGGTGTGACACCACCTCATGACGAAGATTCTTCCGACTCTTCCG------TTCCCAATTCTCCCAACTCC------GCCATCGTTCCCGCCGCTCCATCCGTCTGTCTTGTCCGTTTCGCCATTGATTCCGCCGGTGGCGCTTTAATGGGCTCCGTTTTTGGATACGGTACTGGATTGTTTAAGAAGAAAGGTTTTAAAGGATCCTTTGCAGATGCAGGGTCTTCTGCAAAGACATTTGCAGTTTTCTCTGGAGTTCAAAGTTTGGTCGTTTGCATCTTGAAGAGACTTCGAGGAAAGGATGATGTCATTAACGCTGGAGTAGCTGGATGTTGCACGGGACTTGCTCTAAGTTTTCCGGGTGCACCACAAGATCTTCTGCGGAGTTGCCTCACTTTTGGGGCATTCTCTTTTATTATGGAAGGGCTAAACAAACAGCAGCCAGCACTTGCACTTCCCATGTCCTGGAAAACAGGGGTG-----CAGCACAATG-CACGACCTCCCCTTGTACTCCCCCTTCAACTCCCTCTTCCAAATGAATTGAAAGAAGCTTTCTCTTTTTTCTCGGAGTCTTTGAAAAAGCGCAACAAGGGAGCTTATCCTACATCT
>VvGSVIVP00027215001
------------------------------------ATGGCGACGGCGGATTCTCCAAACACCGATTCTGATGCTGATTTCGAAAACCCTAACTCTACTGTTA------CCTCCAATTCTTCAGACGCTTTGAAAGCTAACCTTTCCGGTCCTCCTATAGTATGCCTTCTCAGGTTCGCCGGCGACTCAGTCGCTGGCGCTTTCATGGGCTCCATTTTCGGCTACGGTTTGGGTTTGGTTAAGAAAAAAGGCTTTAAAGGATCCTTTGCAGAGGCCGGATCTTCTGCCAAGACATTTGCAATTTTGTCTGGAGTTCACAGTTTGGTTGTCTGTTTTCTGAAGAGGTTGAGAGGAAAGGATGATGTTGTGAATGCTGGAGTAGCTGGGTGTTGCACTGGTCTCGCATTAAGTTTTCCAGGTACACCACAGGCTCTTCTACAGAGCTGCGTCACTTTTGGGGTGTTCTCATTTATCATTGAAGGGCTTAACAAGCAGCAGCCAGCCCTTGCACATCCATTTTCAAGAGAAACGAAAGAG----GGGGCAAAAAGGCACTTCCTCCCCTAGCA------------TTCCCTCTTCCAGATGAGTTGAAAGAATCCTTCTCACACTTCTGCCGGTCCCTGCAAAAACCCAACAAGGGCAATTTTCCTGCAGCT
