# Supplementary material for: Polyploidy Did Not Predate the Evolution of Nodulation in All Legumes
Source: PLoS One. 2010 Jul 16;5(7):e11630. doi: 10.1371/journal.pone.0011630 (PMC2905438; doi:10.1371/journal.pone.0011630)
Supplement: File S2 — Alignments and trees. Trimmed alignments and trees for all 1249 trees described in the paper. (2.55 MB GZ) [file pone.0011630.s005.gz › alncln3/cl10683.phy]

 9 669
Cf82d                  AGAAGCCATT GGAGGAAGAA GAAGAAGAAG AAGAAAAAGG CGACGGCGGA TTCTCGGAAC 
Glyma0121s00230        ---------- ---------- ---------- ---------- ---------- ---------- 
Glyma02g46620          AGACACAGAA GGAGAGGTTC AACATCTTCT TCATCTATGG CGACGCCGGA TTCT---GAC 
Glyma14g02050          ---------- --ATGTCTTC ATCGTCTTCA TCATCTATGG CGACGCCGAA TTCT---GAC 
Glyma18g09780          ---------- ---------- ---------- ---------- ---CTTTGTT TTCATACTTC 
Glyma18g09940          ---------- ---------- ---------- ---------- ---------- ---------- 
Glyma18g10010          ---------- ---------- ---------- ---------- ---------- ---------- 
MtCR936323_29          ---------- ---------- ---------- ------ATGG CGACGGCGGA TTCC---GAC 
VvGSVIVP00027215001    ---------- ---------- ---------- ------ATGG CGACGGCGGA TTCTCCAAAC 

                       ACCGATTCCG ACGACGGCGA GTTAGACGCC GTTTCAAGCG TTAATCAGAC TGCGAATTCT 
                       ---------- ---------- ---------- ---------- ---------- ---------- 
                       GCTACCACTC AGCCTCA--- ---AGATTCC GACACTGCTC CCA------A TTCCAGTCCT 
                       GCAACCACTC AGACTCA--- ---AGATTCC GACACTGTTC CCT------A TTCCAATTCT 
                       AAAGAATTTG ATTATCGTTA ATAACAATGA GGATTGCATA ACT------G ACATAGTCAG 
                       ---------- ---------- ---------- ---------- ---------- ---------- 
                       ---------- ---------- ---------- ---------- ---------- ---------- 
                       GGTGTGACAC CACCTCATGA CGAAGATTCT TCCGACTCTT CCG------T TCCCAATTCT 
                       ACCGATTCTG ATGCTGATTT CGAAAACCCT AACTCTACTG TTA------C CTCCAATTCT 

                       TCAAACGCCG TAGTCCCTGC ACCTTTCAAT ACTCCTACTG TTTGCCTTCT CCAGTTCGCC 
                       ---------- ---------- ---------- ---------- ---------- ---------- 
                       CCCAAC---- -----GCCCT CGTCCCCGCC GCTCCCGCCG TTTGCCTCCT TCGCTTCGCC 
                       CCCAAT---- -----GCCCT CGTCCCCGCC GCTCCCGCCG TTTGTCTCCT CCGCTTCGCC 
                       AGAAGGACCT TGTCCTTCCT CTACTCCGTC CCTCCGGCTT CCCTTCTTCT CCCTGCCACC 
                       ---------- ---CCTTCCT CTACTCCGTC GCTCCGGCTT CCCTTCTTCT CCCTGCCGCC 
                       ---------- ---------- ---------- ---------- ---------- ---------- 
                       CCCAACTCC- -----GCCAT CGTTCCCGCC GCTCCATCCG TCTGTCTTGT CCGTTTCGCC 
                       TCAGACGCTT TGAAAGCTAA CCTTTCCGGT CCTCCTATAG TATGCCTTCT CAGGTTCGCC 

                       GGCGATTCCG CCGCCGGTGC TTTCATGGGT TCCATTTTTG GCTATGGTGC TGGATTAGTC 
                       ---------- ------ATGC TTTCAATGGG TCTGTTTTCA G-----GTGC TGGATTGATT 
                       ACCGACTCCG CCGGCGGCGC TCTCATGGGC TCCGTCTTTG GATACGGTGC TGGATTGTTT 
                       ACCGACTCCG CCGCCGGCGC TCTCATGGGC TCCGTCTTTG GATACGGTGC TGGATTGTTT 
                       ACTAGCACTG CTTGTGGTGC CCTCACTGGC TCCCTTTTCG GCTATGGTGC TGGATTGATT 
                       ACTAGCACTG CTTGTGGCGC CCTCACCGGC TCCCTTTTCG GCTATGGTGC TGGATTGATT 
                       ---------- ------ATGC TTTCAATGGG TCTGTTTTCA G-----GTGC TGGATTGATT 
                       ATTGATTCCG CCGGTGGCGC TTTAATGGGC TCCGTTTTTG GATACGGTAC TGGATTGTTT 
                       GGCGACTCAG TCGCTGGCGC TTTCATGGGC TCCATTTTCG GCTACGGTTT GGGTTTGGTT 

                       AAGAAGAAAG GGTTTAAAGG CTCCTTTGTA GAAGCACAAT CTTATGCAAA GACATTTGCA 
                       AAGAAGAAAG GCTTTAAAGG ATCCTTTATA GAAGCAGGAT CTAATGCTAA GACATTTGCA 
                       AAGAAGAAAG GTTTTAAAGG ATCCTTTGTA GAAGCAGGGT CTTATGCAAA GACATTTGCA 
                       AAGAAGAAAG GTTTTAAAGG ATCCTTTGTA GAAGCAGGAT CTTATGCAAA GACATTTGCA 
                       AAGAAGAAAG ACTTTAAAGG ATCCTTTATA CAAGCAGGAT CTAATGCTAA GACATTTGCA 
                       AAGAAGAAAG GCTTTAAAGG ATCCTTTATA GAAGCAGGAT CTAATGCTAA GACATTTGCA 
                       AAGAAGAAAG GCTTTAAAGG ATCCTTTATA GAAGCAGGAT CTAATGCTAA GACATTTGCA 
                       AAGAAGAAAG GTTTTAAAGG ATCCTTTGCA GATGCAGGGT CTTCTGCAAA GACATTTGCA 
                       AAGAAAAAAG GCTTTAAAGG ATCCTTTGCA GAGGCCGGAT CTTCTGCCAA GACATTTGCA 

                       GTTTTGGCTG GAGTACACAG TTTGGTTGTT TGCCTCTTGA AAAGACTCAG AGGAAAGGAT 
                       ATTTTATCCG GAGTTGATAG TTTGGTTGTC TGCATATTGG GAAGACTTCG AGGAAAGGAT 
                       GTTTTGTCTG GAGTTCATAG TTTGGTTGTT TGCATCTTGA AAAGGCTTAG AGGAAAAGAT 
                       GTTTTGTCTG GAGTTCATAG TTTGGTTGTT TGCATCTTGA AAAGACTTAG AGGAAAAGAT 
                       ATTTTATCCG GAGTTGATAG TTTGGTTGTC TGCATATTGG GAAGACTTAG AGGAAAGGAT 
                       ATTTTATCCG GAGTTGATAG TTTGGTTGTC TGCATATTGG GAAGACTTCG AGGAAAGGAT 
                       ATTTTATCCG GAGTTGATAG TGTGGTTGTC TGCATATTGG GAAGACTTCG AGGAAAGGAT 
                       GTTTTCTCTG GAGTTCAAAG TTTGGTCGTT TGCATCTTGA AGAGACTTCG AGGAAAGGAT 
                       ATTTTGTCTG GAGTTCACAG TTTGGTTGTC TGTTTTCTGA AGAGGTTGAG AGGAAAGGAT 

                       GATGCCATTA ATGCTGGGGT TGCTGGATGT TGCACTGGTC TTGCTCTAAG TTTCCAAGGT 
                       GATGCCATTA ATGCTGGGGT AGCTGGATGC TGCGCTGGTC TTGCTACAAG TTTTCCTGGT 
                       GATGTCATTA ATGCGGGTGT TGCTGGATGT TGCACTGGTC TTGCTCTAAG TTTTCCAGGT 
                       GATGTCATTA ATGCAGGTGT AGCTGGATGT TGCACTGGTC TTGCTCTAAG TTTTCCAGGT 
                       GATGCCATTA ATGCTGGGGT AGCTGGATGC TGCGCTGGTC TTGCTACAAG TTTTCCTGGT 
                       GATGCCATTA ATGCTGGGGT AGCTGGATGC TGCGCTGGTC TTGCTACAAG TTTTCCTGGT 
                       GATGCCATTA ATGCTGGGGT AGCTGGATGC TGCGCTGGTC TTGCTACAAG TTTTCCTGGT 
                       GATGTCATTA ACGCTGGAGT AGCTGGATGT TGCACGGGAC TTGCTCTAAG TTTTCCGGGT 
                       GATGTTGTGA ATGCTGGAGT AGCTGGGTGT TGCACTGGTC TCGCATTAAG TTTTCCAGGT 

                       CCACCACAAG CGCTTCTGCA GAGCTGCCTC ACTTTTGGAG CATTTTCTTT CGTCATTGAA 
                       ACACCCCAAT CACTTCTACA GAGCTGCATT GCTTATGGGG CACTTTCTTT TATCATTGAA 
                       GCACCACAAG CTCTTCTGCA GAGCTGTCTC ACTTTTGGGG CATTTTCTTT TATCATGGAA 
                       GCACCACAAG CTCTTCTGCA GAGCTGTCTC ACTTTTGGGG CATTTTCTTT TATCATGGAA 
                       ACACCCCAAT CACTTCTACA GAGCTGCATT GCTTATGGGG CACTTTCTTT TATCATTGAA 
                       ACACCCCAAT CACTTCTACA GAGCTGCATT GCTTATGGGG CACTTTCTTT TATCATTGAA 
                       ACACCCCAAT CACTTCTACA GTGCTGCATT GCTTATGGGG CACTTTCTTT TATCATTGAA 
                       GCACCACAAG ATCTTCTGCG GAGTTGCCTC ACTTTTGGGG CATTCTCTTT TATTATGGAA 
                       ACACCACAGG CTCTTCTACA GAGCTGCGTC ACTTTTGGGG TGTTCTCATT TATCATTGAA 

                       GGGCTTAACA AGCAGCAGCC AGCACTAGCA CATCATTTTT CCGGAAAAAC TAGTGCGCTC 
                       GGGTTAACCA AGCAACGATC TGCACTTGCA TATCCCATGT CCAAGAAAAC AAGTGTACGC 
                       GGGCTAAACA AGCAGCAACC AGCACTTGCA GTTCCCATGT CCTGGAAAAA AACTGTG--- 
                       GGGCTAAACA AGCAGCAACC TGCACTTGCA GTTCCCATAT CCTGGAAAAA ACCTGTG--- 
                       GGGTTAACCA AGCAACGATC TGCACTTGCA TATCCCATGT CCAAGAAAAC AAGTGTACGC 
                       GGGTTAACCA AGCAACGATC TGCACTTGCA TATCCCATGT CCAAGAAAAC AAGTATTC-- 
                       GGGTTAACCA AGCAACGATC TGCACTTGCA TGTCCCATGT CCAAGAAAAC AAGTGTACGC 
                       GGGCTAAACA AACAGCAGCC AGCACTTGCA CTTCCCATGT CCTGGAAAAC AGGGGTG--- 
                       GGGCTTAACA AGCAGCAGCC AGCCCTTGCA CATCCATTTT CAAGAGAAAC GAAAGAG--- 

                       TACGGTAATA TACACCCTCC TCCGTCACCA CTATCCCTTC AATTCCCTCT TCCAGCTGAA 
                       AACCAGGGTA TAATTCCTAC ATCTCATTCA GAAGGGTTAA GGTGTATAGC ATATGACCTT 
                       --CAACACAA TG-CATGTCC TCCCTTGGTA CTCCCCCTTC AACTCTCTCT TCCAGACGAA 
                       --CAACACAA TG-CAAGTCC GCCTTTGGTA CTGCCCCTTC AACTCCCTCT TCCAGACAAA 
                       AACCAGGGTA TAATTCCTAC ATCTCATTCA GAAGGTGTGG AGATTCAAAC TTATGCTCTC 
                       CACAATGCTA CA-----CAT ACCCTTTCCT GCACATTTCT -GATCGAATT TCCTGCTCAG 
                       AACCAGGGAA TAATTCCTAC ATCTCATTGA ---------- ---------- ---------- 
                       --CAGCACAA TG-CACGACC TCCCCTTGTA CTCCCCCTTC AACTCCCTCT TCCAAATGAA 
                       -GGGGCAAAA AGGCACTTCC TCCCCTAGCA ---------- --TTCCCTCT TCCAGATGAG 

                       ATGAAAGGAG CCTTCTCCTT TTTCCATGAG TTTTTGAAGA AACGCAGCAA GGGCACTTTT 
                       TCTTTTGCCT TCT--TTGTA GCTTTCTTGT AGTCTTTATG GAAACTTTTA GAAATAATAT 
                       CTAAAAGATG CCTTCTCCTT TTTCTCCGAG TCTTTGAAGA AGCGCAGCAA GGGACCTTAT 
                       CTAAAAGATG CCTTTTCCTT TTTTTCCTAT TCTTTGAAGA AGCGCAGCAA GGGACCTTAT 
                       TCCCCTCCTT TCTCCCTTTA CCCTTAATAT ACAGCTAATA AACTTCAATG ACTATCTTTT 
                       CTACTTGCCA CATACATAAT GTCCTGCCAA ACCATCCATG TACGCAAACT GCTGGATTAG 
                       ---------- ---------- ---------- ---------- ---------- ---------- 
                       TTGAAAGAAG CTTTCTCTTT TTTCTCGGAG TCTTTGAAAA AGCGCAACAA GGGAGCTTAT 
                       TTGAAAGAAT CCTTCTCACA CTTCTGCCGG TCCCTGCAAA AACCCAACAA GGGCAATTTT 

                       CCAACGTCT 
                       AAGG----- 
                       CCTACATCT 
                       CCTACATCT 
                       ACAGTGTCA 
                       --------- 
                       --------- 
                       CCTACATCT 
                       CCTGCAGCT 
