# Supplementary material for: Polyploidy Did Not Predate the Evolution of Nodulation in All Legumes
Source: PLoS One. 2010 Jul 16;5(7):e11630. doi: 10.1371/journal.pone.0011630 (PMC2905438; doi:10.1371/journal.pone.0011630)
Supplement: File S2 — Alignments and trees. Trimmed alignments and trees for all 1249 trees described in the paper. (2.55 MB GZ) [file pone.0011630.s005.gz › alncln3/cl10701.phy]

 5 222
Cf11086d               AAGATGAATG TAAGGGTAGC CGAAGAGTAT AAAGGCTTTG GAGATTTGGC TTCTGGGTTA 
Glyma13g06900          AAGATGAATG TAAGAGTAGC AGAAGAGTAC AAAGGGTTTG GTGACTTGGC TTCAGGGTTG 
Glyma19g04920          AAGATGAATG TAAGAGTGGC AGAAGAGTAC AAAGGGTTCG GTGACTTGGC TTCAGGGTTG 
MtCT010518_28          AAAATGAATC TGAGGGTAGC AGAAGAGTAT AACGGGTTTG GCGATTTGGC TTCAGGGTTA 
VvGSVIVP00038108001    AAGATGAATC TGAGAGTGGC AGAGGAGTAT AAAGGCTTTG GTGATGTGGC TTCAGGATTA 

                       AGGGTATTTG TAGAGCAGTT GAAATCCAAG AGTGGTAGCT TTGATGAGTA TGTTCAACAG 
                       AGGGTTTTTG TGGAGCAGTT GAAATGCAAG AGTGGTAGCT TTAACGAGTA TGTCGAGCAG 
                       AGGGTTTTTG TGGAGCAGTT GAAATGCAAG AGTGGTAGCT TTAACGAGTA TGTTGAGCAG 
                       AGGGTATTTG TGGAGCAATT GAAGTGCAAG AGTGGTAGCT TTAACGAATA TGTTGAGCAG 
                       AGGGTTTTTG TGGAGCAGTT GAAGGCAAAA AGTGGTAACT TCGACGAGTA TGTTCAGCAG 

                       ATTGATTCAA TAGAACATCA AGTGACAGAA TTTGAAGCTG TGGTGTCAAT GCTTGATAAA 
                       ATTGATAGCA TTGAGAAGCA GGTAACTGAG TTTGAAGCTG TGGTCTCTAT GCTTGATAAG 
                       ATTGATAACA TTGAGAAGCA AGTAACTGAG TTTGAAGCTG TGGTCTCTAT GCTTGATAAG 
                       ATTGATGCCA TTGAGAAGCA AGTGACTGAA TTTGAAGCTG TGGTCTCTAT GCTTGATAAA 
                       ATTGATGCGA TAGAACAGCA AGTGACAGAA TTTGAAGCTG TGATTTCCAT GCTTGATAAA 

                       TATGTTTCCT TGTTGGAATC AAGAGTGCAA TCTGTGTACC GT 
                       TACATCGTGT TGTTGGAATC AAGAGTGCAA TCTGTGTACC AA 
                       TACGTTGTAT TGTTGGAATC AAGAGTGCAA TCTGTGTACC AA 
                       TATGTGACTT TGTTGGAATC TAGAGTCCAA TCTCAGTACC AA 
                       TATGTTTCTT TACTGGAATC AAAACTGCAA TCTGTGTACC AA 
