# Supplementary material for: Polyploidy Did Not Predate the Evolution of Nodulation in All Legumes
Source: PLoS One. 2010 Jul 16;5(7):e11630. doi: 10.1371/journal.pone.0011630 (PMC2905438; doi:10.1371/journal.pone.0011630)
Supplement: File S2 — Alignments and trees. Trimmed alignments and trees for all 1249 trees described in the paper. (2.55 MB GZ) [file pone.0011630.s005.gz › alncln3/cl10705.cln]

>Cf14083d
GTTGCAATTAGTGAACAGTGGATTCAAGATGAACGTGAACTGAAAAGACAGAAGCGAAAACAGTCTAATAGAGAGTCGGCGAGGAGGTCAAGACTGCGGAAGCAGGCCGAGTGTGAAGAGTTACAGAAGAGGGTAGAGACGCTAGGAAGTGAAAATCGAACTCTCAGAGAGGAACTACAGAGGCTTTCTGAAGAATGCGAGAATCTTACATCCGAAAATAATTCCATCAAGGAAGAGTTGGAAAGGCTATGTGGACCAGATGCAGTTGCTAACCTTGAATAG
>Glyma01g38380
GTTACAATGGGTGAACAATGGATACAAGACGATCGTGAACTAAAGAAACAGAAAAGGAAACAGTCTAATAGGGAGTCTGCTAGGAGGTCAAGGCTACGCAAGCAGGCTGAGTGTGAAGAGTTACAAAAGAGGGTGGAGTCTCTGAGAAGTGAGAATCGAATTCTCAGAGAAGAGCTTCAGAGAGTATCTGAAGAATGCAAGAAACTTACATCTGAAAATGATTCCATCAAGGAAGAGTTAGAACGAATGTGTGGTTCAGAAGCAATTGCTAATCTTGAATGA
>Glyma02g06550
GTTGCCCTTGGTGATCAATGGGTACAAGATGAACGTGAGCTGAAAAGACAGAAAAGGAAACAGTCGAACCGAGAGTCAGCTAGGAGGTCAAGATTACGCAAGCAGGCTGAGTGTGAAGAGTTACAAAAGAGGGTGGAGTCGCTGGGAGGTGAGAATCAAACTCTCAGAGATGAGCTTCAGAGACTTTCTGAAGAATGCGAGAAGCTTACATCAGAAAATAATTCTATCAAGGAAGAGTTGGAGCGGTTGTGTGGTCCAGAAGCAGTTGCTAACCTTGGATGA
>Glyma11g06960
GTTACAATGGGTGAACACTGGATACAAGATGAACGTGAACTAAAGAAACAGAAAAGGAAACAGTCTAATAGGGAGTCTGCTAGGAGATCAAGACTACGCAAGCAGGCTGAGTGTGAAGAGTTACAAAAGAGGGTGGAGTCTCTGGGAAGTGAGAATCAAACTCTCAGAGAAGAGCTTCAGAGAGTATCTGAAGAATGCAAAAAACTTACATCTGAAAATGATTCCATCAAGGAAGAGTTAGAACGGTTGTGTGGACCAGAAGCAGTTGCTAATCTTGAATAA
>Glyma16g25600
GTTGCCCTTGGTGATCAATGGGTACAAGATGAACGTGAGCTGAAAAGACAGAAGAGGAAACAGTCAAACCGAGAGTCAGCCAGGAGGTCAAGATTACGCAAGCAGGCTGAGTGTGAAGAGTTACAAAAGAGGGTGGAATCGCTGGGAGGTGAGAATCAAACTCTCAGAGAAGAGCTTCAGAGACTTTCTGAAGAATGCGAGAAGCTTACATCCGAAAATAATTCTATCAAGGAAGAGTTGGAGCGGTTGTGTGGTCCAGAAGCAGTTGCTAACCTGGATTAA
>MtAC148484_8
GGTGCACTTGGTGAACAGTGGATGCAAGATGATCGTGAGTTGAAAAGACAGAAGAGAAAACAGTCTAATCGAGAGTCAGCCAGGAGGTCAAGACTACGCAAGCAGGCCGAGTGTGAAGAACTACAAAAGAGGGTGGAGGCGCTGGGAGGTGAGAATCGAACTCTCAGAGAAGAGCTTCAGAAACTTTCTGAAGAGTGTGAGAAGCTTACATCTGAAAACGATTCTATTAAGGAAGACTTGGAACGGTTGTGTGGGCCTGAAGTAGTTGCTAACCTTGAATGA
>VvGSVIVP00014657001
GTGGCAGTTGGGGATCAATGGATTCAAGATGAACGTGAACTCAAACGACAAAGGAGAAAGCAATCCAATAGGGAGTCAGCTAGGAGATCAAGATTGCGTAAGCAGGCTGAATGTGAAGAATTACAATCAAAGGTTGAAATTTTGAGCAATGAGAATCATGTGCTGAGAGAGGAGCTGCATAGGCTTGCTGAGCAGTGCGAGAAGCTTACATCTGAGAATAATTCCATAATGGAGGAGTTGACACAATTGTATGGGCCAGAGGCAACATCTAGCCTTCAAGAT
>VvGSVIVP00024984001
GTTGCGGTTGGCGACCAGTGGATTCAAGATGAACGTGAACTCAAAAGACAAAAGAGGAAACAATCTAACAGGGAGTCAGCTAGGAGGTCGAGATTACGGAAGCAGGCGGAGTGTGAGGAACTACAAGCAAAGGTAGAAACTTTGAGCACTGAGAATACTGCACTCAGAGATGAGCTGCAGAGGCTTTCTGAGGAATGCGAGAAGCTTACATCTGAAAATAATTCCATTAAGGAAGAATTGACTCGGGTATGTGGAGCAGATGCAGTGGCTAACCTCAAAGAG
