# Supplementary material for: Polyploidy Did Not Predate the Evolution of Nodulation in All Legumes
Source: PLoS One. 2010 Jul 16;5(7):e11630. doi: 10.1371/journal.pone.0011630 (PMC2905438; doi:10.1371/journal.pone.0011630)
Supplement: File S2 — Alignments and trees. Trimmed alignments and trees for all 1249 trees described in the paper. (2.55 MB GZ) [file pone.0011630.s005.gz › alncln3/cl10705.phy]

 8 282
Cf14083d               GTTGCAATTA GTGAACAGTG GATTCAAGAT GAACGTGAAC TGAAAAGACA GAAGCGAAAA 
Glyma01g38380          GTTACAATGG GTGAACAATG GATACAAGAC GATCGTGAAC TAAAGAAACA GAAAAGGAAA 
Glyma02g06550          GTTGCCCTTG GTGATCAATG GGTACAAGAT GAACGTGAGC TGAAAAGACA GAAAAGGAAA 
Glyma11g06960          GTTACAATGG GTGAACACTG GATACAAGAT GAACGTGAAC TAAAGAAACA GAAAAGGAAA 
Glyma16g25600          GTTGCCCTTG GTGATCAATG GGTACAAGAT GAACGTGAGC TGAAAAGACA GAAGAGGAAA 
MtAC148484_8           GGTGCACTTG GTGAACAGTG GATGCAAGAT GATCGTGAGT TGAAAAGACA GAAGAGAAAA 
VvGSVIVP00014657001    GTGGCAGTTG GGGATCAATG GATTCAAGAT GAACGTGAAC TCAAACGACA AAGGAGAAAG 
VvGSVIVP00024984001    GTTGCGGTTG GCGACCAGTG GATTCAAGAT GAACGTGAAC TCAAAAGACA AAAGAGGAAA 

                       CAGTCTAATA GAGAGTCGGC GAGGAGGTCA AGACTGCGGA AGCAGGCCGA GTGTGAAGAG 
                       CAGTCTAATA GGGAGTCTGC TAGGAGGTCA AGGCTACGCA AGCAGGCTGA GTGTGAAGAG 
                       CAGTCGAACC GAGAGTCAGC TAGGAGGTCA AGATTACGCA AGCAGGCTGA GTGTGAAGAG 
                       CAGTCTAATA GGGAGTCTGC TAGGAGATCA AGACTACGCA AGCAGGCTGA GTGTGAAGAG 
                       CAGTCAAACC GAGAGTCAGC CAGGAGGTCA AGATTACGCA AGCAGGCTGA GTGTGAAGAG 
                       CAGTCTAATC GAGAGTCAGC CAGGAGGTCA AGACTACGCA AGCAGGCCGA GTGTGAAGAA 
                       CAATCCAATA GGGAGTCAGC TAGGAGATCA AGATTGCGTA AGCAGGCTGA ATGTGAAGAA 
                       CAATCTAACA GGGAGTCAGC TAGGAGGTCG AGATTACGGA AGCAGGCGGA GTGTGAGGAA 

                       TTACAGAAGA GGGTAGAGAC GCTAGGAAGT GAAAATCGAA CTCTCAGAGA GGAACTACAG 
                       TTACAAAAGA GGGTGGAGTC TCTGAGAAGT GAGAATCGAA TTCTCAGAGA AGAGCTTCAG 
                       TTACAAAAGA GGGTGGAGTC GCTGGGAGGT GAGAATCAAA CTCTCAGAGA TGAGCTTCAG 
                       TTACAAAAGA GGGTGGAGTC TCTGGGAAGT GAGAATCAAA CTCTCAGAGA AGAGCTTCAG 
                       TTACAAAAGA GGGTGGAATC GCTGGGAGGT GAGAATCAAA CTCTCAGAGA AGAGCTTCAG 
                       CTACAAAAGA GGGTGGAGGC GCTGGGAGGT GAGAATCGAA CTCTCAGAGA AGAGCTTCAG 
                       TTACAATCAA AGGTTGAAAT TTTGAGCAAT GAGAATCATG TGCTGAGAGA GGAGCTGCAT 
                       CTACAAGCAA AGGTAGAAAC TTTGAGCACT GAGAATACTG CACTCAGAGA TGAGCTGCAG 

                       AGGCTTTCTG AAGAATGCGA GAATCTTACA TCCGAAAATA ATTCCATCAA GGAAGAGTTG 
                       AGAGTATCTG AAGAATGCAA GAAACTTACA TCTGAAAATG ATTCCATCAA GGAAGAGTTA 
                       AGACTTTCTG AAGAATGCGA GAAGCTTACA TCAGAAAATA ATTCTATCAA GGAAGAGTTG 
                       AGAGTATCTG AAGAATGCAA AAAACTTACA TCTGAAAATG ATTCCATCAA GGAAGAGTTA 
                       AGACTTTCTG AAGAATGCGA GAAGCTTACA TCCGAAAATA ATTCTATCAA GGAAGAGTTG 
                       AAACTTTCTG AAGAGTGTGA GAAGCTTACA TCTGAAAACG ATTCTATTAA GGAAGACTTG 
                       AGGCTTGCTG AGCAGTGCGA GAAGCTTACA TCTGAGAATA ATTCCATAAT GGAGGAGTTG 
                       AGGCTTTCTG AGGAATGCGA GAAGCTTACA TCTGAAAATA ATTCCATTAA GGAAGAATTG 

                       GAAAGGCTAT GTGGACCAGA TGCAGTTGCT AACCTTGAAT AG 
                       GAACGAATGT GTGGTTCAGA AGCAATTGCT AATCTTGAAT GA 
                       GAGCGGTTGT GTGGTCCAGA AGCAGTTGCT AACCTTGGAT GA 
                       GAACGGTTGT GTGGACCAGA AGCAGTTGCT AATCTTGAAT AA 
                       GAGCGGTTGT GTGGTCCAGA AGCAGTTGCT AACCTGGATT AA 
                       GAACGGTTGT GTGGGCCTGA AGTAGTTGCT AACCTTGAAT GA 
                       ACACAATTGT ATGGGCCAGA GGCAACATCT AGCCTTCAAG AT 
                       ACTCGGGTAT GTGGAGCAGA TGCAGTGGCT AACCTCAAAG AG 
