# Supplementary material for: Polyploidy Did Not Predate the Evolution of Nodulation in All Legumes
Source: PLoS One. 2010 Jul 16;5(7):e11630. doi: 10.1371/journal.pone.0011630 (PMC2905438; doi:10.1371/journal.pone.0011630)
Supplement: File S2 — Alignments and trees. Trimmed alignments and trees for all 1249 trees described in the paper. (2.55 MB GZ) [file pone.0011630.s005.gz › alncln3/cl10710.cln]

>Cf9731d
GGGGAGAAATGCCCCACCAAGGTGACAAACCAGGTGTTCAGGTACGCCAAGAAGGCCGGAGCGAGCTACATAAACAAGCCCAAAATGCGACACTATGTTCATTGCTACGCATTGCACTGTCTGGACGAGGAGGTTTCCAATGAGCTGAGAATGAGGTTTAAGGAAAGAGGAGAAAACGTAGGTGCGTGGAGACAAGCTTGTTATAAGCCACTTGTGGCCATTGCAGGTCGTCAAGGTTGGGACATTGATGCTATCTTCAACGCACATCCTCGACTTTCCATTTGGTATGTTCCCACCAAACTCCGTCAGCTTTGTCACGCCGAGAGGAACAACGCCGCCGCCGCTGCC
>Glyma03g07170
ATTCACTGCCAGCCTATTCAAGTGG-GACCCATGCAC-CGTCCTCCCGCCCACGGC----ACCCCCGCGACCTCTTCTCCTCGAATACGCAATCGC-TCCGTCGCTAGTGACCCTAGCGTTCCATCCCGCGAGGGCGGCGCGAGCTCAGAGGACTGGAGGAGCTCTTTCAAGCTTACG-AGATCTGCTACTACACGGCGGCGAAGATCGCTGAGTCGGGTTCACGGTGAGCACGGACGAGGAGCTCGACGACATGATGAACAATCTCTCCTAA---------------------------------------------------------------------------
>Glyma04g37900
GGTGAAAAATGCCCCACCAAGGTGACAAATCAGGTGTTTAGGTACGCGAAGAAGGCTGGGGCAAGCTACATCAACAAGCCAAAGATGCGACACTACGTGCACTGCTACGCCTTACACTGTCTAGACGAGGAGGTCTCAAACGAGCTCCGAAGGGCGTTCAAGGAGAGAGGGGAGAACGTTGGGGCGTGGAGGCAAGCATGTTACAAGCCCCTTGTGGCCATTGCCGCGCGTCAAGGTTGGGACATTGATGCCATATTCAACGCACATCCTCGTCTTTCTATTTGGTATGTTCCGACAAAGCTTCGTCAGCTTTGTCACGCTGAGAGAAACAGTGTCTCGGCTTCCTCC
>Glyma06g17170
ATTCACCGCCAGCCTATTCAAGTGG-GACCCACGCAC-CGTCCTCCCGCCCGCGCCCCCCGCCCCCGCGACCTCCCCTCCTCGAATACGCGGTCGC-TCCGCCGCCAGTGACCCCGTCGTTCCATCCCTCGAGGGCGGCGCGAGCTCGGAGGACTGGAGGAGCTCTTTCAGGCTTACGGCATCCGCTACTACACGGCGGCGAAGATCGCCGAGCTCGGGTTCACGGTCAGCACGGACGAGGAGCTCGACGACATGATGAACAGCCTCTCCCAGATTTTCCGCTGGGACCTCCTCGTCGAACGCCATCAAAGCCGCCGT-CAGAGCCGAACGACGCCGCGTTGAAGACG
>Glyma08g37100
ATTCACTGCCAGCCTATTCAAGTGG-GACCCATGCAC-CGTCCTCCCACCCGCGGC----ACCCTCGCGACCTCCTCTCCTCGAATACGCAATCGC-TCCGTCGCTAGTGACCCCAACGTTCCATCC-----------CGCGAGCTCGG-------------------------------------------------------------------------------------GACGAGGAGCTCGACGACATGATGAACAATCTCTCCTAGATTTTTCGTTGGGACCTCTTCATCGAACGCCATCAAAGCCGCCGT-CAAAGTCGAATAACGCCGCGTTGA-----
>Glyma20g19600
AACATCTGCTACTACACAGCAGCGAAGATCGCCGAGCTCGGATTTTCGTTGGTACCTCTTGCGAACGCAACCATCAAAGCCGTCGTCAGAGCTGAACGACGCCGCTGAAGATGACGACATCAAGCGCCTGGAATGCGTGACGGAAGGGGAAAA---CTAGCGGGATAACAAATTCTAGTACTTATAAAAGAGCATGCAGGGAGTCAACAAGTTGTTTTGATGGCATCACCATAAAATTGATTTTTAGGTGG-GTTTCCATAGGATGCAATCATGCTTGTTATTTATATTATCATATTAAATTTTGATATGCCTCTTTCAGGATATTGAAGATTGTAGGGTACGACAT-
>MtAC139708_6
GGTGAGAAATGCCCTACCAAGGTGACAAATCAGGTATTTAGGTATGCAAAGAAAGCTGGAGCAAGCTACATAAACAAGCCAAAAATGAGACACTACGTGCACTGTTATGCATTGCATTGTTTAGATGAAGAGGTATCAAATGAGCTTAGAAGAGGGTTTAAGGAAAGAGGAGAGAATGTTGGTGCATGGAGACAAGCATGTTACAAGCCACTTGTAGCAATAGCTGCACGTCAAGGATGGGATATTGATGCAATATTCAACGCACATCCTCGTCTTTCAATATGGTATGTGCCAACAAAACTTCGTCAGCTTTGTCATGCTGAGAGGAACAGTGCTGCTGCTTCCTCC
>VvGSVIVP00018048001
GGTGAGAAGTGCCCTACTAAGGTGACGAACCAGGTGTTTAGATACGCAAAGAAGGCGGGAGCAAGCTACATCAACAAACCCAAGATGCGACACTACGTACATTGCTATGCTCTGCATTGTCTTGATGAGGAGGCTTCCAATGCCTTAAGGAGAGCTTTCAAGGAGAGAGGAGAGAACGTTGGGGCTTGGAGGCAGGCCTGTTACAAGCCTCTTGTCGCCCTTGCTGCTCGCCAAGGTTGGGACATCGATGCCATCTTCAATGCCCATCCCCGACTTGCTATCTGGTACGTACCCACCAGGCTTCGCCAACTCTGCCACTCCGAGCGCAGCAACGCAGCAGCAGCCGCA
