# Supplementary material for: Polyploidy Did Not Predate the Evolution of Nodulation in All Legumes
Source: PLoS One. 2010 Jul 16;5(7):e11630. doi: 10.1371/journal.pone.0011630 (PMC2905438; doi:10.1371/journal.pone.0011630)
Supplement: File S2 — Alignments and trees. Trimmed alignments and trees for all 1249 trees described in the paper. (2.55 MB GZ) [file pone.0011630.s005.gz › alncln3/cl10710.phy]

 8 348
Cf9731d                GGGGAGAAAT GCCCCACCAA GGTGACAAAC CAGGTGTTCA GGTACGCCAA GAAGGCCGGA 
Glyma03g07170          ATTCACTGCC AGCCTATTCA AGTGG-GACC CATGCAC-CG TCCTCCCGCC CACGGC---- 
Glyma04g37900          GGTGAAAAAT GCCCCACCAA GGTGACAAAT CAGGTGTTTA GGTACGCGAA GAAGGCTGGG 
Glyma06g17170          ATTCACCGCC AGCCTATTCA AGTGG-GACC CACGCAC-CG TCCTCCCGCC CGCGCCCCCC 
Glyma08g37100          ATTCACTGCC AGCCTATTCA AGTGG-GACC CATGCAC-CG TCCTCCCACC CGCGGC---- 
Glyma20g19600          AACATCTGCT ACTACACAGC AGCGAAGATC GCCGAGCTCG GATTTTCGTT GGTACCTCTT 
MtAC139708_6           GGTGAGAAAT GCCCTACCAA GGTGACAAAT CAGGTATTTA GGTATGCAAA GAAAGCTGGA 
VvGSVIVP00018048001    GGTGAGAAGT GCCCTACTAA GGTGACGAAC CAGGTGTTTA GATACGCAAA GAAGGCGGGA 

                       GCGAGCTACA TAAACAAGCC CAAAATGCGA CACTATGTTC ATTGCTACGC ATTGCACTGT 
                       ACCCCCGCGA CCTCTTCTCC TCGAATACGC AATCGC-TCC GTCGCTAGTG ACCCTAGCGT 
                       GCAAGCTACA TCAACAAGCC AAAGATGCGA CACTACGTGC ACTGCTACGC CTTACACTGT 
                       GCCCCCGCGA CCTCCCCTCC TCGAATACGC GGTCGC-TCC GCCGCCAGTG ACCCCGTCGT 
                       ACCCTCGCGA CCTCCTCTCC TCGAATACGC AATCGC-TCC GTCGCTAGTG ACCCCAACGT 
                       GCGAACGCAA CCATCAAAGC CGTCGTCAGA GCTGAACGAC GCCGCTGAAG ATGACGACAT 
                       GCAAGCTACA TAAACAAGCC AAAAATGAGA CACTACGTGC ACTGTTATGC ATTGCATTGT 
                       GCAAGCTACA TCAACAAACC CAAGATGCGA CACTACGTAC ATTGCTATGC TCTGCATTGT 

                       CTGGACGAGG AGGTTTCCAA TGAGCTGAGA ATGAGGTTTA AGGAAAGAGG AGAAAACGTA 
                       TCCATCCCGC GAGGGCGGCG CGAGCTCAGA GGACTGGAGG AGCTCTTTCA AGCTTACG-A 
                       CTAGACGAGG AGGTCTCAAA CGAGCTCCGA AGGGCGTTCA AGGAGAGAGG GGAGAACGTT 
                       TCCATCCCTC GAGGGCGGCG CGAGCTCGGA GGACTGGAGG AGCTCTTTCA GGCTTACGGC 
                       TCCATCC--- --------CG CGAGCTCGG- ---------- ---------- ---------- 
                       CAAGCGCCTG GAATGCGTGA CGGAAGGGGA AAA---CTAG CGGGATAACA AATTCTAGTA 
                       TTAGATGAAG AGGTATCAAA TGAGCTTAGA AGAGGGTTTA AGGAAAGAGG AGAGAATGTT 
                       CTTGATGAGG AGGCTTCCAA TGCCTTAAGG AGAGCTTTCA AGGAGAGAGG AGAGAACGTT 

                       GGTGCGTGGA GACAAGCTTG TTATAAGCCA CTTGTGGCCA TTGCAGGTCG TCAAGGTTGG 
                       GATCTGCTAC TACACGGCGG CGAAGATCGC TGAGTCGGGT TCACGGTGAG CACGGACGAG 
                       GGGGCGTGGA GGCAAGCATG TTACAAGCCC CTTGTGGCCA TTGCCGCGCG TCAAGGTTGG 
                       ATCCGCTACT ACACGGCGGC GAAGATCGCC GAGCTCGGGT TCACGGTCAG CACGGACGAG 
                       ---------- ---------- ---------- ---------- ---------- ----GACGAG 
                       CTTATAAAAG AGCATGCAGG GAGTCAACAA GTTGTTTTGA TGGCATCACC ATAAAATTGA 
                       GGTGCATGGA GACAAGCATG TTACAAGCCA CTTGTAGCAA TAGCTGCACG TCAAGGATGG 
                       GGGGCTTGGA GGCAGGCCTG TTACAAGCCT CTTGTCGCCC TTGCTGCTCG CCAAGGTTGG 

                       GACATTGATG CTATCTTCAA CGCACATCCT CGACTTTCCA TTTGGTATGT TCCCACCAAA 
                       GAGCTCGACG ACATGATGAA CAATCTCTCC TAA------- ---------- ---------- 
                       GACATTGATG CCATATTCAA CGCACATCCT CGTCTTTCTA TTTGGTATGT TCCGACAAAG 
                       GAGCTCGACG ACATGATGAA CAGCCTCTCC CAGATTTTCC GCTGGGACCT CCTCGTCGAA 
                       GAGCTCGACG ACATGATGAA CAATCTCTCC TAGATTTTTC GTTGGGACCT CTTCATCGAA 
                       TTTTTAGGTG G-GTTTCCAT AGGATGCAAT CATGCTTGTT ATTTATATTA TCATATTAAA 
                       GATATTGATG CAATATTCAA CGCACATCCT CGTCTTTCAA TATGGTATGT GCCAACAAAA 
                       GACATCGATG CCATCTTCAA TGCCCATCCC CGACTTGCTA TCTGGTACGT ACCCACCAGG 

                       CTCCGTCAGC TTTGTCACGC CGAGAGGAAC AACGCCGCCG CCGCTGCC 
                       ---------- ---------- ---------- ---------- -------- 
                       CTTCGTCAGC TTTGTCACGC TGAGAGAAAC AGTGTCTCGG CTTCCTCC 
                       CGCCATCAAA GCCGCCGT-C AGAGCCGAAC GACGCCGCGT TGAAGACG 
                       CGCCATCAAA GCCGCCGT-C AAAGTCGAAT AACGCCGCGT TGA----- 
                       TTTTGATATG CCTCTTTCAG GATATTGAAG ATTGTAGGGT ACGACAT- 
                       CTTCGTCAGC TTTGTCATGC TGAGAGGAAC AGTGCTGCTG CTTCCTCC 
                       CTTCGCCAAC TCTGCCACTC CGAGCGCAGC AACGCAGCAG CAGCCGCA 
