# Supplementary material for: Polyploidy Did Not Predate the Evolution of Nodulation in All Legumes
Source: PLoS One. 2010 Jul 16;5(7):e11630. doi: 10.1371/journal.pone.0011630 (PMC2905438; doi:10.1371/journal.pone.0011630)
Supplement: File S2 — Alignments and trees. Trimmed alignments and trees for all 1249 trees described in the paper. (2.55 MB GZ) [file pone.0011630.s005.gz › alncln3/cl10721.phy]

 5 414
Cf6680d                CCGGCCACCG TGCGCTTCCA GGGCCTCCGC TCCCTCCCCC AAAATCCCTG CCCTCCGGCC 
Glyma04g12510          CCATCCAACG TGTGCTTCCA AGGTCTTAGA CCCCTCGCAA GGTTCACCAA AGCCTCATCA 
Glyma06g48030          CCATCCAACG TGTGCTTTCA AGGCCTTAGA CCCCTCACAA GGTTCACAA- --CCAAAGTG 
MtCU207236_16          CCATCAAGCT TATCCTTCCA AGGTTTCAAC CCTCTCACAA GGTCAACAAA AGTCAACACA 
VvGSVIVP00003325001    CCACCAA--- --TCCTTCCA AGGTCTCAGA CCCCTCAGCA AGCCCACTGA CCTCTCCCTC 

                       ACGGCGGCGA GCAGAAGATC CACGGCGGCG CGTGGGCTGT CGATCAAGGC GGAGCTGAAT 
                       ACCAAAGTGA GCAAAAGGGT TATTCCAA-- ----AGGGTG GTGTTAGAGC TGAACTCAAC 
                       AGCAGCACCA CCAAAAGGGT TATTCCAAAG GGTGGTGTCG GTGTTAGAGC TGAACTCAAC 
                       TTCACACCAA GCAAAAGAGA T-TTTCAA-- ----GTCTTG TTGTCAAAGC TGAACTCAAC 
                       ACCATCCCCA GAAGACCCAT CCCCAAGAGG AGCGCCGGCG TGGTGAGAGC CGAGCTGAAC 

                       CCGTCGGTGG TAATAAGCCT GAGCACAGGA TTATCGTTGT TCTTAGGGAG ATTCGTGTTC 
                       TCAGCCCTTG TGATAAGCCT CAGCACTGGC CTCTCCCTCT TCTTGGGAAG GTTTGTGTTC 
                       TCAGCACTTG TCATAAGCCT CAGCACTGGG CTCTCCCTCT TCTTGGGGAG GTTTGTGTTC 
                       CCTTCACTTG TGATAAGCTT AAGCACTGGT CTTTCATTGT TTTTAGGAAG GTTTGTGTTT 
                       ACCTCTCTGG TGATCAGCTT GAGCACTGGG CTATCCCTCT TCCTTGGGAG GTTCGTCTTC 

                       TTCAACTTCC AGAGAGAGAA CGTCGCGAAA CAGGGCTTGC CGGAGCAAAA CGGGTTGACC 
                       TTCAACTTCC AAAGGGAGAA CGTGGCAAAG CAAG---TGC CTGAGCAGAA CGGCCTCACA 
                       TTCAACTTCC AAAGGGAGAA CGTGGCAAAG CAAG---TGC CTGAGCAGAA CGGACTCACA 
                       TTCAACTTCC AAAGAGAAAA TGTAGCCAAA CAAGGTTTAC CTGAGCAAAA TGGTGTGACA 
                       TTCAACTTCC AGAGGGAGAA CGTGGCCAAG CAAG---TCC CTCAGCAGAA CGGCTTGACC 

                       CATTTCGAGG CCGGTGATAC CCGAGCCAAA GAATACGTTA GCCTCCTCAA ATCCAACGAT 
                       CACTTTGAGG CTGGTGATAC ACGTGCCAAG GAGTATGTCA GCCTCCTCAA ATCCAATGAC 
                       CACTTTGAGG CTGGTGACAC ACGTGCCAAG GAGTATGTCA GCCTCCTCAA ATCCAATGAC 
                       CACTTTGAAG CTGGTGACAA ACGTGCTAAG GAATATGTTA GCTTGCTTAA ATCCAATGAT 
                       CACTTCGAGG CTGGCGACTC AAGGGCCAAG GAGTACGTAA GCCTCCTCAA ATCCAACGAC 

                       CCCGTCGGAT TTAACATCGT CGATGTTCTT GCTTGGGGTT CCATCGGCCA CATCGTCGCT 
                       CCTGTTGGAT TCAACATTGT TGATGTCTTG GCTTGGGGCT CCATTGGCCA TGTTGTTGCT 
                       CCTGTTGGAT TCAACATTGT TGATGTCTTG GCTTGGGGCT CCATTGGCCA TGTTGTTGCT 
                       CCTGTTGGTT TTAACCTTGT TGATGTTTTG GCTTGGGGTT CTTTAGGTCA TATTGTTGCT 
                       CCTGTTGGTT TCAACATCGT TGATGTCCTG GCTTGGGGCT CCATCGGCCA CATCGTGGCT 

                       TATTACATCC TCGCCACCAC CAGCAACGGC TATGACCCGA GTTTCTTCGG TTGA 
                       TACTACATCT TGGCCACCAC TAGCAATGGC TATGACCCTG CATTCTTTGG CTGA 
                       TACTATATCT TGGCCACCAC TAGCAATGGC TATGACCCTG CATTCTTTGG CTGA 
                       TACTATATCT TGGCTACTTC TAGCAATGGT TATGATCCTA GTTTCTTTGG TTAA 
                       TATTACATCC TTGCCACCTC CAGCAACGGC TATGACCCCA AGTTCTTCGG CTGA 
