# Supplementary material for: Polyploidy Did Not Predate the Evolution of Nodulation in All Legumes
Source: PLoS One. 2010 Jul 16;5(7):e11630. doi: 10.1371/journal.pone.0011630 (PMC2905438; doi:10.1371/journal.pone.0011630)
Supplement: File S2 — Alignments and trees. Trimmed alignments and trees for all 1249 trees described in the paper. (2.55 MB GZ) [file pone.0011630.s005.gz › alncln3/cl10723.cln]

>Cf3659d
ATGAGGAAGCTGAAGTTTCATGAGAAGAAGCTGTTGAAGAAGGTAAATTTCTTGGAATGGAAGAGAGAAGGAGGCCACAGAGAAAATCTTGTTATGCAGCGCTATCATGTGACTGGACGTGATGATTACAAAAAATATTCAAGTTTATGCCGAATGGTTCAGAAGCTAGTGAACATGGTGAAGCAGATGGACCCAAAGGACCCTTTTACGGTTGAGATGACTGATATGCTCTTGGAAAAGCTGTACAATATTGGTGTGATTCCAACCAGGCAAAGCATCACACTTTGTGAACGTTTGACGGTGTCATCCTTTTGTAGGCGTAGGCTCTCAACTGTATTGGTGCGATTAAAATTTGCAGAGCACTTGAAAGAAGCAGTCACATACATCGAGCAGGGTCATATACGAGTCGGTCCAGAGACAGTTACGGACCCTGCTTTCCTTGTAACCAGAAATATGGAAGACTTCATTACATGGGTGGACACATCAAAGATAAAGAGAAAGGTTCTACAGTACAATGACAAGTTAGATGACTATGATGCAATGAATTGA
>Glyma10g37720
ATGAGGAAGCTTAAGTTTCATGAAAAGAAGCTTTTGAAGAAGGTTAATTTTTTGGAATGGAAGAGGGAAGGGGGTCACAGAGAGAACCTCATTATGCAACGCTACCATGTTACTGGACGGGACGATTACAAAAAATATTCAGGTTTATGCCATATGGTTCAGAAGTTAGTAAACATATTGAAACAGATGGACCCAAAGGATCCCTTTCGGGTTGATATGACTGATAAGCTTTTGGAGAAACTCTACAACATGGGTGTGATTCCAACCAGGCAAAGCATCACACTCTGCGAACGCTTAACTGTGTCATCCTTCTGTAGGCGTAGGCTCTCAACTGTTTTGGTGCGACTAAAATTTGCTGAGCACTTGAAAGAAGCTGTCACGTACATTGAACAAGGGCATATACGAGTTGGTCCAGAGACAGTTACAGACCCAGCTTTCCTTGTAACTAGAAACATGGAAGACTTCGTTACATGGGTGGATTCATCCAAAATAAAGAGAAAGGTGCTTCAGTACAATGACAAATTGGATGACTATGATTTAATGAATTAA
>Glyma16g06220
---AGGAAGCTAAAGTTTCATGAAAAGAAGCTTTTGAAGAAGGTAATTTTTTTGGAATGGAAGAGGGAAGGGGGTCACAGAGAGAACCTGATTATGCAACGCTACCATATTACTGGATTGGACGATTACAAAAAATATTCAGGTTTATGCCATATGGTTCAGAAGTTAGTAAACATATTGAAACAGATGGATCAAAAGGATCCTTTTCGGATTGATATGACTGACAAGCTTCTGGAAAAACTTTACAACATGGGTGTGATTCCAACCAGGCAAAGCATCATGCTATGCAAACGCTTAACTGTGTCATCCTTCTGCAGGCATAGGCTCTCAACAGTTTTGGTGCGACTAAAATTTGCAGAGCACTTGAAAGAAGCCGTCACATACATTGAGCAAGGGCATATACGAGTTGGTCCAGAGACAGTTACAGACCCAGCTTTCCTTGTAACTAGAAACATGGAAGACTTCGTTACATTGGTGGATTCATTCAAAATAAAGAGAAAGGTGCTTCAGTACAATGACAAGTTGGATGACTATGATTTAATG------
>Glyma19g25640
------------------------------------------------------------------------------------------------------TTTAACCTCCGGGATGGTGAAAATATGAATAGATATTCAGGTTTATGCCATATGGTTCAGAAGTTGGTAAACATATTGAAACAAATGGACCCAAAGGATCCTTTTCGGATTGATATGATTGATAAGCTTCTGGAAAAATTG---------------------------CAAAGTATCATGTTATGCGAACGCTTAACTATCTCATCCTTCTGCAAGCGTAGGCTCTCAATTGTTTTTTTGCGACTAAAATTTGCGGAGCACTTGAAAGAAGCTGTCACATATATTGAGATAAG---------AGTTGGTCCAAAGACAGCTACAGATCCAGCTTTCGTTGTAACTAGAAACATGGAAGACTTTGTGCTTCAGTACAATGACAAGTTGGATGACTATG--------------------------------------------------
>Glyma20g30110
ATGAGGAAGCTAAAGTTTCATGAAAAGAAGCTTTTGAAGAAGGTTAATTTTTTGGAATGGAAGAGGGAAGGGGGTCACAGAGAGAACCTCATTATGCAACGCTACCATGTTACTGGACGGGACGATTACAAAAAATATTCAGGTTTATGCCATATGGTTCAGAAGTTAGTAAACATATTGAAACAGATGGACCCAAAGGATCCTTTTCGGGTTGATATGACTGATAAGCTTTTGGAGAAACTCTACAACATGGGTGTGATTCCAACCAGGCAAAGCATCACACTATGCGAACGTTTAACTGTGTCATCCTTCTG----CGTAGGCTCTCAACTGTTTTGGTGA--------------------------------------------------------------------------------------------------------------------------------------------------------------------------------------------------------------
>MtAC152919_33
AGGCTTTTGAGGAAGGTGAATTTTTTGGAATGGAAGAGAGAAGGGGGTCACAGGGAGAACATGGTTATGCAGCGCTACCATGTTACCGGTCGGGACGATTACAAAAAGTATTCGAGTATATGCCGGATGGTTCAGAAGTTGGTAAACACGGTGAAACAGATGGATCCCAAGGATCCTTTTCGAGTTGATATGACTGATAAGCTTTTGGAAAAACTTTATAAAATGGGTGTGATTTCAACCAGG---------------------------CAAAGCATCACACTATGTGAACGCTTAACCGTGTCAGCCTTCTGCAGACGTAGGCTCTCAACTGTTTTGGTGAAACTAAAATTTGCTGAGCATCTGAAAGAAGCTGTAACTTATATTGAACAAGGACATGTTCGAGTTGGTCCAAATACAATTACAGACCCAGCTTACCTTGTAACTAGAAACATGGAAGACTTGATTACATGGGTGGATTCTTCCAAGATAAAGAGAAAGGTGCTTCAGTACAATGACAAGTTGGATGACTATGATTTAATGAATTAG
>VvGSVIVP00038090001
ATGAGGAAGCTCAAGTTCCATGAGAAGAAGCTTCTGAAGAAGGTGAATTTCCTAGAATGGAAGAGAGAAGGTGGTCACAGGGAAGCCCATGTTATGCACCGCTACCATGTCACGGGCCGAGACGATTACAAAAAATATTCGGGTTTGTGCCGGATGGTGCAAAAGCTTGTGAACATTTTGAAGCAGATGGACCCGAGAGATCCTTTCCGAATTGAGATGACTGACATGCTTTTGGAAAAACTGTACAACATTGGTGTGATACCAACCAGAAAAAGCTTGGCACTGTGTGATCGCTTAGCGGTGTCATCCTTTTGTAGGCGCAGGCTTTCAACTGTGTTGGTGCGATTGAAGTTTGCAGAGCACTTGAAAGAAGCTGTAACGTACATTGAGCAAGGACACATCCGGGTGGGTCCAGACACAGTGACTGACCCAGCATTTCTTGTGACGAGGAATTTGGAGGACTTTGTGACATGGGTAGATTCATCCAAGATTAAAAGAAAGGTGCTCCAGTACAATGAGAGGTTGGATGATTATGATGCCATGAACTGA
