# Supplementary material for: Polyploidy Did Not Predate the Evolution of Nodulation in All Legumes
Source: PLoS One. 2010 Jul 16;5(7):e11630. doi: 10.1371/journal.pone.0011630 (PMC2905438; doi:10.1371/journal.pone.0011630)
Supplement: File S2 — Alignments and trees. Trimmed alignments and trees for all 1249 trees described in the paper. (2.55 MB GZ) [file pone.0011630.s005.gz › alncln3/cl10723.phy]

 7 549
Cf3659d                ATGAGGAAGC TGAAGTTTCA TGAGAAGAAG CTGTTGAAGA AGGTAAATTT CTTGGAATGG 
Glyma10g37720          ATGAGGAAGC TTAAGTTTCA TGAAAAGAAG CTTTTGAAGA AGGTTAATTT TTTGGAATGG 
Glyma16g06220          ---AGGAAGC TAAAGTTTCA TGAAAAGAAG CTTTTGAAGA AGGTAATTTT TTTGGAATGG 
Glyma19g25640          ---------- ---------- ---------- ---------- ---------- ---------- 
Glyma20g30110          ATGAGGAAGC TAAAGTTTCA TGAAAAGAAG CTTTTGAAGA AGGTTAATTT TTTGGAATGG 
MtAC152919_33          AGGCTTTTGA GGAAGGTGAA TTTTTTGGAA TGGAAGAGAG AAGGGGGTCA CAGGGAGAAC 
VvGSVIVP00038090001    ATGAGGAAGC TCAAGTTCCA TGAGAAGAAG CTTCTGAAGA AGGTGAATTT CCTAGAATGG 

                       AAGAGAGAAG GAGGCCACAG AGAAAATCTT GTTATGCAGC GCTATCATGT GACTGGACGT 
                       AAGAGGGAAG GGGGTCACAG AGAGAACCTC ATTATGCAAC GCTACCATGT TACTGGACGG 
                       AAGAGGGAAG GGGGTCACAG AGAGAACCTG ATTATGCAAC GCTACCATAT TACTGGATTG 
                       ---------- ---------- ---------- ---------- --TTTAACCT CCGGGATGGT 
                       AAGAGGGAAG GGGGTCACAG AGAGAACCTC ATTATGCAAC GCTACCATGT TACTGGACGG 
                       ATGGTTATGC AGCGCTACCA TGTTACCGGT CGGGACGATT ACAAAAAGTA TTCGAGTATA 
                       AAGAGAGAAG GTGGTCACAG GGAAGCCCAT GTTATGCACC GCTACCATGT CACGGGCCGA 

                       GATGATTACA AAAAATATTC AAGTTTATGC CGAATGGTTC AGAAGCTAGT GAACATGGTG 
                       GACGATTACA AAAAATATTC AGGTTTATGC CATATGGTTC AGAAGTTAGT AAACATATTG 
                       GACGATTACA AAAAATATTC AGGTTTATGC CATATGGTTC AGAAGTTAGT AAACATATTG 
                       GAAAATATGA ATAGATATTC AGGTTTATGC CATATGGTTC AGAAGTTGGT AAACATATTG 
                       GACGATTACA AAAAATATTC AGGTTTATGC CATATGGTTC AGAAGTTAGT AAACATATTG 
                       TGCCGGATGG TTCAGAAGTT GGTAAACACG GTGAAACAGA TGGATCCCAA GGATCCTTTT 
                       GACGATTACA AAAAATATTC GGGTTTGTGC CGGATGGTGC AAAAGCTTGT GAACATTTTG 

                       AAGCAGATGG ACCCAAAGGA CCCTTTTACG GTTGAGATGA CTGATATGCT CTTGGAAAAG 
                       AAACAGATGG ACCCAAAGGA TCCCTTTCGG GTTGATATGA CTGATAAGCT TTTGGAGAAA 
                       AAACAGATGG ATCAAAAGGA TCCTTTTCGG ATTGATATGA CTGACAAGCT TCTGGAAAAA 
                       AAACAAATGG ACCCAAAGGA TCCTTTTCGG ATTGATATGA TTGATAAGCT TCTGGAAAAA 
                       AAACAGATGG ACCCAAAGGA TCCTTTTCGG GTTGATATGA CTGATAAGCT TTTGGAGAAA 
                       CGAGTTGATA TGACTGATAA GCTTTTGGAA AAACTTTATA AAATGGGTGT GATTTCAACC 
                       AAGCAGATGG ACCCGAGAGA TCCTTTCCGA ATTGAGATGA CTGACATGCT TTTGGAAAAA 

                       CTGTACAATA TTGGTGTGAT TCCAACCAGG CAAAGCATCA CACTTTGTGA ACGTTTGACG 
                       CTCTACAACA TGGGTGTGAT TCCAACCAGG CAAAGCATCA CACTCTGCGA ACGCTTAACT 
                       CTTTACAACA TGGGTGTGAT TCCAACCAGG CAAAGCATCA TGCTATGCAA ACGCTTAACT 
                       TTG------- ---------- ---------- CAAAGTATCA TGTTATGCGA ACGCTTAACT 
                       CTCTACAACA TGGGTGTGAT TCCAACCAGG CAAAGCATCA CACTATGCGA ACGTTTAACT 
                       AGG------- ---------- ---------- CAAAGCATCA CACTATGTGA ACGCTTAACC 
                       CTGTACAACA TTGGTGTGAT ACCAACCAGA AAAAGCTTGG CACTGTGTGA TCGCTTAGCG 

                       GTGTCATCCT TTTGTAGGCG TAGGCTCTCA ACTGTATTGG TGCGATTAAA ATTTGCAGAG 
                       GTGTCATCCT TCTGTAGGCG TAGGCTCTCA ACTGTTTTGG TGCGACTAAA ATTTGCTGAG 
                       GTGTCATCCT TCTGCAGGCA TAGGCTCTCA ACAGTTTTGG TGCGACTAAA ATTTGCAGAG 
                       ATCTCATCCT TCTGCAAGCG TAGGCTCTCA ATTGTTTTTT TGCGACTAAA ATTTGCGGAG 
                       GTGTCATCCT TCTG----CG TAGGCTCTCA ACTGTTTTGG TGA------- ---------- 
                       GTGTCAGCCT TCTGCAGACG TAGGCTCTCA ACTGTTTTGG TGAAACTAAA ATTTGCTGAG 
                       GTGTCATCCT TTTGTAGGCG CAGGCTTTCA ACTGTGTTGG TGCGATTGAA GTTTGCAGAG 

                       CACTTGAAAG AAGCAGTCAC ATACATCGAG CAGGGTCATA TACGAGTCGG TCCAGAGACA 
                       CACTTGAAAG AAGCTGTCAC GTACATTGAA CAAGGGCATA TACGAGTTGG TCCAGAGACA 
                       CACTTGAAAG AAGCCGTCAC ATACATTGAG CAAGGGCATA TACGAGTTGG TCCAGAGACA 
                       CACTTGAAAG AAGCTGTCAC ATATATTGAG ATAAG----- ----AGTTGG TCCAAAGACA 
                       ---------- ---------- ---------- ---------- ---------- ---------- 
                       CATCTGAAAG AAGCTGTAAC TTATATTGAA CAAGGACATG TTCGAGTTGG TCCAAATACA 
                       CACTTGAAAG AAGCTGTAAC GTACATTGAG CAAGGACACA TCCGGGTGGG TCCAGACACA 

                       GTTACGGACC CTGCTTTCCT TGTAACCAGA AATATGGAAG ACTTCATTAC ATGGGTGGAC 
                       GTTACAGACC CAGCTTTCCT TGTAACTAGA AACATGGAAG ACTTCGTTAC ATGGGTGGAT 
                       GTTACAGACC CAGCTTTCCT TGTAACTAGA AACATGGAAG ACTTCGTTAC ATTGGTGGAT 
                       GCTACAGATC CAGCTTTCGT TGTAACTAGA AACATGGAAG ACTTTGTGCT TCAGTACAAT 
                       ---------- ---------- ---------- ---------- ---------- ---------- 
                       ATTACAGACC CAGCTTACCT TGTAACTAGA AACATGGAAG ACTTGATTAC ATGGGTGGAT 
                       GTGACTGACC CAGCATTTCT TGTGACGAGG AATTTGGAGG ACTTTGTGAC ATGGGTAGAT 

                       ACATCAAAGA TAAAGAGAAA GGTTCTACAG TACAATGACA AGTTAGATGA CTATGATGCA 
                       TCATCCAAAA TAAAGAGAAA GGTGCTTCAG TACAATGACA AATTGGATGA CTATGATTTA 
                       TCATTCAAAA TAAAGAGAAA GGTGCTTCAG TACAATGACA AGTTGGATGA CTATGATTTA 
                       GACAAGTTGG ATGACTATG- ---------- ---------- ---------- ---------- 
                       ---------- ---------- ---------- ---------- ---------- ---------- 
                       TCTTCCAAGA TAAAGAGAAA GGTGCTTCAG TACAATGACA AGTTGGATGA CTATGATTTA 
                       TCATCCAAGA TTAAAAGAAA GGTGCTCCAG TACAATGAGA GGTTGGATGA TTATGATGCC 

                       ATGAATTGA 
                       ATGAATTAA 
                       ATG------ 
                       --------- 
                       --------- 
                       ATGAATTAG 
                       ATGAACTGA 
