# Supplementary material for: Polyploidy Did Not Predate the Evolution of Nodulation in All Legumes
Source: PLoS One. 2010 Jul 16;5(7):e11630. doi: 10.1371/journal.pone.0011630 (PMC2905438; doi:10.1371/journal.pone.0011630)
Supplement: File S2 — Alignments and trees. Trimmed alignments and trees for all 1249 trees described in the paper. (2.55 MB GZ) [file pone.0011630.s005.gz › alncln3/cl10727.cln]

>Cf11577d
GCCATCGCGGCGGACTCCGACGCCCTCCGTCACGCCTGCAACGCCACGCGCTTCCCTCAACAATGCCAATCCTCTCTCACCAATCTCCCCCCAAACCCCACCGCCCTCCAAATCCTCCAATCCGCCATTTCCGTCTCCTCCGATAATCTCCACAAAGCTCAATCCATGGTCAAAATTCCATCCTCGATTCCCTCCTCCTCCAACATTAACCGCTCCACCGCAGCCAAAATCTGCATCGAAGTCCTACAAAACTCCGATTACCGCATCAATCTCGCCGGCGCCGCTCTCCCCGCCGGAAAAACCAAAGACGCTCGCGCCTGGCTTAGCGCCGCCGTCGCCTACCACTACGACTGCTGGTCGGCGCTCAAGTACGCCAACGACACTCGCATGGTCGGCGACGCCATGGCCTTCCTCGCCAACAACCTCATCGGCCTCACCAGCAACGCCCTGAGCATGGTGGCTGCTTACGACGTCGCCGGTAACGACACCGCGTCGTGGAGGCCGCCGTTGACGGAGCGCGATGGGTTCTGGGAGTTTTCCGGGTCGGGTCAAGGATCCAGATTAACTTTCCGGGGCGGGTTCCCGGCGAAAGTTAAGCCGGACGCTACTGTTTGTAAAGAAGACGGGTGTTATAAGACGGTGCAGGAAGCGGTTAACGCCGCCCCTAATAACGCCGGCGGCGAGAAGAGGTTTGTGATATATATAAAGGAAGGCGTTTATGATGAGAGAGTGACAGTGCCGTTGGAGAAGAAGAATGTGGTGTTCTATGGAGATGGTATGGGTAAAACCGTCATTACCGGATCCGCTTATTCGGGTCAACCCGGTCAGACCACGTATACTTCAGCAACCGTTGCTGTTCTTGGTGATGGATTCATGGCAAAGGATCTCACAATCCAGAACACAGCAGGCCCTGATGTTCATCAAGCAGTAGCCTTAAGATCAGACAGCGACTTCTCTGCATTTGAGAGCTGTGAATTCATAGGCAATCAAGACACTCTGTACGCTCACACCCTCCGCCAGTTCTACAAATCCTGCCGCATTCTGGGCAATGTCGACTTCATCTTCGGGAACTCGGCTTCCGTCTTCCAAGACTGCGAGATCCTAGTCCGGCCCCGGCAAGTCAAGCCGGAGAGCGGTGAGAACAACGCCGTGACTGCACATGGCAGGACCGACCCTGCTCAGTCAACGGGCTTTGTTTTCCAGAACTGCTTGATCAATGGCACTCAGGATTACTTGGTTTTGTACTACAGCAAGCCTGGGAAACACAAGAACTTCTTGGGGAGGCCATGGAAGGAGTATTCTAGGACAGTGTTCATTAAATGTTTCTTGGAAGCTTTGATAACACCATCTGGTTGGCTTCCTTGGAGTGGAGAATTTGCACTTAAGACCCTATACTATGGAGAATTTGCAAACACAGGCCCTGGTTCTAACATGACACAGAGAGTGTCATGGAGTAGTAAGATTCCACAAGAGCATGTGGTGACATATTCAGTGGAGAATTTCATTCAGGGAGATGAGTGGATTCCATCA
>Glyma05g32380
GTGACCGCCGCCTCCCCGGCAATCGAACAAGCCTGCGCCGCGACGCTCTTCCCGCAGCAATGCGAAGCCTCTCTCTCCCAATCCCAGAACCTCCCTCCGAACCCGACCCCTCTCCAGCTCCTCCAGTCCGCCATCGCCCTCTCCTCCGATAACCTCGCCACCGCGCAGACCATG---GCTAAGTCCCTCCTCGACGCCTCCGCCGACAGCCGCAACCGCACCGTCGCCGCCGCCACCTGCATCGAGATATTAGCCAATTCCCATCACCGCATTTCCCTTGCCTCCGACGCGCTCCCACGCGGCAGGACCAAGGACGCGCGTGCGTGGCTGGGCGCCGCACTCGCCTACCAGTACGACTGCTGGAACAGCCTAAAATACGCCAACGACACCCAAATGGTCGGCAAAACGATGTCGTTCATCGATAACCTCGAAATTCTCTCCAGCAACGCCCTCAGCATGGCCTTTTCCTTCGATGCCTTCGGAAACGACATCGCTTCGTGGAAGCCCCCCGCGACGGAGCGCGTCGGATTCTGGGGGACTGTGGGGTCGGGTGGGCCCGGGCCCGCGGGAGGGGTTCCGTTGAATTTGACGCCCGACGTTACGGTGTGTAAGAATGGAGGGGGCTGTTATAAGACGGTGCAAGAGGCCGTTAACGCCGCGCCGGATAACGGCAACCGAACGAAGAGG---TTTGTGATACACATTAAAGAAGGGGTTTATCAGGAGACCGTTAGGGTTCCGTTAGCGAAGAGGAATGTGGTGTTCTTGGGGGACGGCATCGGCAAGACGGTCATCACCGGCGACGCCAACGTCGGGCAACAAGGGATGACAACTTACAACTCTGCCACCGTCGCGGTTCTTGGCGATGGATTCATGGCAAAGGATCTGACGATCGAAAACACAGCAGGTCCTGACGCTCACCAAGCAGTGGCATTCAGATTAGACAGTGATCTTTCTGTGATTGAGAATTGCGAATTCTTAGGCAATCAAGACACTCTCTATGCTCACTCACTGCGCCAATTCTACAAGTCATGCAGAATTGAGGGCAACGTGGACTTCATCTTTGGAAACGCTGCAGCAATTTTCCAAGACTGCCAAATCCTAGTTCGTCCCAGGCAAGTGAAGCCAGAGAAGGGTGAGAACAATGCTATCACAGCACATGGCAGAACAGACCCTGCACAACCCACAGGCTTTGTTTTCCAGAACTGCTTGATTAATGGCACTGAGGAATATATGACATTGTACCACAGCAAGCCTCAGGTGCATAAGAACTATTTGGGTAGGCCTTGGAAGGAGTATTCTAGAACAGTTTTCATTAATTCGTTCTTGGAGGTCCTTGTGACACCCCAGGGTTGGATGCCATGGAGTGGTGACTTTGCTCTCAAGACACTTTACTATGGGGAGTTTGAGAGCAAGGGTCCTGGCTCTTATTTGTCTCAGAGGGTGCCCTGGAGTAGCAAGATCCCTGCTGAACACGTGTTAACGTATTCAGTGCAGAATTTCATTCAAGGAAATGATTGGATTCCATC-
>Glyma06g15710
CCTCACTCCGCCGTGGCTCAGATCCACCAAGCCTGCAAAGCCACGCGCTTCCCTCTCCAATGCCACTCCTCCCTCCTCCCCAACCTCCCCTCCAACCCCACCCCCCTCCAAATCATCCATTCCGCCCTCACAACCTCCACCTCCAACCTCCTCCTCGCGCGATCCAAGGTGCAG---TCCATCGTCGACGCCTCCCCAGACAACCACACCCGCTCCACCGCCGCAAAGAGCTGCCTCCAGGTCCTCCACTACTCCCACCACCGCACCTCCCTCGCCGCCTCCGCCCTCCCCCGCGGCGCCACCAAACACGCCCGCGCCTGGATGAGCGCCTCCCTCGGCTACCAATACGGCTGCTGGAACGGCCTCAAATTCGGAAACGACACCGCG---------------------------------------------------------------------------------------------------------TCTTGGAGGCCGCCCATGACGGAGCGCGACGGGTTCTGGGAGCCATCTGTT---ACGGAGGGATTCGGGGTGGGACCCGCGG----------------------------TGCCGTCAAAGGGAAGGGTGGGCGTTATTACGAGACGGTGCAGGAAGCGGTTAATGCGGCGCCGGATGAGGGGG------AAAAGAGGTTTGTGATATATATAAAAGAAGGGGTTTATGAAGAGAGGGTGAGGGTTCCGTTGAAGAAGAGGAATGTGGTGTTCTTGGGAGATGGCATGGGCAAAACTGTCATTACGGGATCAGCTAACGTGGGCCAGCCCGGGATGACAACCTACAACTCTGCAACAGTAGGGGTTGCTGGGGATGGATTTATAGCAAAGGATCTCACAATCCAAAATACAGCCGGTGCTAATGCTCACCAAGCAGTGGCCTTCAGATCAGACAGTGATCTTTCTGTCATTGAGAACTGTGAATTCATTGGCAATCAAGATACTCTTTATGCTCATTCCCTGCGCCAATTTTATAGATCTTGCCGCATAATTGGCAACGTGGACTTCATCTTCGGAAACTCTGCAGCAATCTTCCAAGACTGCGAAATCCTAGTCCGGCCCAGGCAAGCCAGACCAGAGAAGGGAGAGAACAACGCAATTACCGCACATGGCAGGACAGACCCTGCTCAGTCAACAGGGTTTGTTTTCCAGAACTGCATGGTTAATGGTACCGAGGAATACATGGCATTGTATTATAGCAAGCCTAAAGTTCACAAGAACTATCTGGGGAGGCCATGGAAGGAGTATTCTAGAACAGTTTTCATCCATTCATTCTTCGAAGCCCTTATCACACCACAGGGCTGGATGCCATGGAGTGGGGATTTTGCACTGAAAACACTTTATTATGGGGAGTTCCAGAACTCAGGACCTGGTTCTAATCTGACTCAGAGGGTGCCCTGGAGTAACCAGGTCCCAGCCGAGCATGTGTTCTCGTATTCAGTGCAGAGTTTTATTCAAGGAGATGATTGGAATCATCAT
>Glyma08g15650
------------------------------------------------------------------------------------------------------------------------------------------------------------------------------------------------------------------------------------------------------------------------------------------------------------------------------------------------------------------------------------------------------------------------------------------------------------------------------ATGATGGCTTCTTCCTCTCTCTTCTACCTTTCTCTCTCCCTCATCCTAACCCTCACCTCCGCCGCGCGCCACAAACCCCACCCCTCACCGGCCAAGCCACCAGCCAAGCCCGCCGTGACCACCGCCACCTCGCCGGCAATTCAACAAGCCTGCGCCGCGAGCTTCCCGCAGCAATGCGAAGCCTCTCTCTCCCAATCCCAGAACCTCCCTCCGAACCCGAACCCG---ACCCCTCTCCAGCTCCTCCAGTCCGCCATCGCGCTCTCCTCCGACAACCTCGCCACCGCACAGACGATGGTCAAGTCACTCCACGACGCCTCCGCCGACAGCCGCAACCGCACCGTCGCCGCCGCCACCTGCATCGAGATATTAGCCAACTCCCATTACCGCATTTCCCTCGCCAGCGACGCGCTCCCACGAGGCAGGACCAAGGACGCGCGTGCTTGGCTCGGCGCCGCCCTCGCCTACCAGTACGACTGCTGGAACAGCCTCAAATATGCCAACGACACCGAAATGGTCGGCAAAACCATGTTGTTCATCGATAACCTCGAAACTCTCTCCAGCAACGCACTCAGCATGGCGTTTTCCTTCGAC---GCCTTCGGAAACGACACCGC--TTCGTGGAAGCCCCCAG----TAA------CGGAGCGCGACGGGTTCTGGGAGGCTGTGGGCTCGGGTGGCCCCGCGTCCGC-GGGAGGGGTACCGCCGAATTTG-ACGCCCGACGTTACGGTGTGTAACAATGGAGGAGACGG-GTGTTATAAGACGGTGCAGGAGGCCGTAAACGCCGCGCCAGCGAACGGAACAAAGAGGT-TTGTGATATACATAAAAGAAGGGGTTT-ACGAGGAGACCGTTAGGATTCCATTAGAAAA--GAGGAATGTGGTGTTCTTGGGCGACGGCATTGGCAAAACCGTCATCACCGGTAACGGCAACGTGGGACAACAAGGGATGACAACTTACAACTCTGCCACTGTCGCGGTTCTTGGCGATGGATTCATGGCAAAGGAACTGACGGTCGAAAACACAGCAGGTCCTGATGCTCACCAAGCAGTGGC
>MtAC174308_18
TCTCCCACCGCCGGGTCAGAGATCCAACAAGCCTGCAAAGCAACCCGATTCCCACAACAAT--G-CGAATCATCACTCGCCAATCTCCCTCCAAATCCCACCGCTCTCCAACTCATCCAATCGGCCATCAACCTCTCATCTACCAATCTCGTAACCGCCCAATCCATGGTGAAG---GCTATTCTAGATTCTTCCTCCAGTAGCCGTAACCGCACCGTCGCCGCCACCACCTGTATCGAAATACTAACGAATTCACAAAACCGCATTTCTCTCTCCAACGACGCTTTAACACATGGAAAAATTAAAGACGCTCGAGCATGGCTGACCGCCGCCTTAGTTTACCAGTACGACTGCTGGAACAGCCTGAAATACGCCAACGACACTCACGCCGTCGGTGAAGCTATGTCGTTTATCGATTCC---CTTGAGACGCTCACTAGTAACGCCCTTGCCATGGCGTTTTCCTACGACGTTTATGGCAAAGACACGTCGTTTTGGAAGCCGCCTACCACCGAGCGCGACGGTTTATGGCAGGCCACTGGA---TCGGGCGGAGGATCGGTGTCTAGCGTAGGGATTCCGGCGAAGTTGACGCCGGATGTTACAGTGTGTAAGGGAGGGGAGGGTTGTTATAAGACGGTGCAAGAAGCTGTTAATGCTGCGCCGGATAACGGCGTTGACAGGAAGAGGTTTGTCATATATATCAAAGAAGGGGTTTATGAGGAAACCGTTAGGGTTCCGTTGGAGAAGAGAAATGTGGTGTTTTTAGGTGATGGAATCGGGAAGACGGTTATTACCGGTTCTGCTAATGTGGGCCAGCCCGGAATGACTACTTACAACTCTGCCACCGTAGCGGTTCTTGGCGATGGATTCATGGCAAAGGATCTGACGATCGAAAACACAGCAGGTCCTGATGCACACCAAGCAGTGGCATTCAGATTAGACAGTGATCTTTCAGTAATTGAGAATTGTGAATTTTTAGGAAATCAAGATACTCTGTATGCTCATTCCCTGCGCCAATTCTACAAATCATGCCGCATTGTAGGCAATGTGGATTTTATCTTTGGAAACTCAGCTGCAATCTTTCAAGACTGTCAAATTCTGGTTCGTCCTAGACAACTCAAGCCAGAGAAGGGTGAGAACAATGCCATCACTGCTCATGGTAGAACCGACCCTGCACAGAGTACAGGATTTGTTTTCCAGAACTGTTTGATTAATGGAACTGAGGATTACATGGCATTATATCATAGTAATCCTAAAGTGCATAAAAACTATTTGGGAAGGCCATGGAAGGAGTATTCTAGAACAGTTTTTATTCATTCGATATTAGAAGTCCTTGTTACACCTCAGGGTTGGATGCCATGGAGTGGTGACTTTGCACTTAAGACACTTTATTATGGAGAATTTGAGAATTCTGGTGCTGGTTCTGATTTGTCTCAGAGAGTGTCTTGGAGCAGTAAAATTCCCGCTGAACATGTGTCGAGTTATTCAGCGGAGAATTTCATTCAAGGAGGTGAATGGATGCAATCA
>MtCT009568_9
CCAAACCTCAACCTCATCCAACAAGCCTGCAAATCCACCCGCTTCCCTCACCAATGCCAAACCTCCCTCTATTCCCACCCCCACCCAACAAACCCCACCCCCCTTCAAATCATCAACTCCGCCATCTCACTCTCTTATCAAAACCTCAAAACTGCAGAATCATTACTCAACTCCATCCTCCATGCCTCCTCCTCCGTGCACAACCACACGCGCACCACCCTCGCTAAAAGCTGTCTTCAGGTTTTCAAATACTCTCAACACCGTACCTCTCTCACCCTCGAAGCTCTCTCACGTGGTAAAATCAAAGATGCACGTGCTTTCATGACTGCTGCTTTGGCTTATCAGTATAACTGCTGGTCTGGTCTTAAATACGCTAATGATACTGAATTAGTCTTCAAAACCATGTCGTTTCTTGAATCT---CTCACCAACCTATCCAGCAATGCGCTTAGCATGATTCTCTCTTATGATCTCTTTGGTAATGATACTGATTCGTGGAGGCCGCCGAGAACAGAACGGGATGGTTTTTGGGAGGATTCTGGGTCGGGTGTGTTTGGTTCTGGACCGTCTGTGCCGGTGGATCCGAATGTTAGGGTGTGTAAAGAGGCTTACACGGACGCCGGTGGGTGTTATAAGACAGTGCAGGAAGCTGTTGATGCTTCGCTTGATGATTTGCCAGTTGGAGAGAGATTTGTGATACATATAAAGGAAGGGGTTTATGAAGAGAGGGTTAGGGTTCCGTTAAGGAAGAGGAATGTTGTGCTTTTGGGTGATGGCATTGGTAAGACTGTTATTACTGGCTCTTCTAATGTTGGACTACAAGGGATGACAACCTATAACTCTGCCACTGTAGGGGTTGTTGGGGATGGATTCATGGCAAAGGATCTTACTATTCAAAACACAGCAGGTGCGAATGCTCACCAAGCAGTAGCATTCAGATCAGACAGTGATCTTTCTGTTATTGAGAATTGTGAATTAATAGGCAATCAAGATACTCTCTATGCTCATTCCTTGCGGCAGTTTTATAAGTCTTGCCGGATTATAGGCAATGTGGACTTTATTTTTGGAAACTCGGCTTCATTCTTCCAAGACTGTGAAATACTAGTCCAGCCGAGGCAAGCAAGGCCAAAGAAAGGGGAGAACAATGCCATTACTGCACATGGTAGAACAGATCCTGCTCAGTCGACAGGTTTCGTTTTCCACAACTGCTTGGTTAACGGTACCAAGAAATATATAGAGTTGTTTAATGACAATCCTAAAGTACACAAAAACTATCTCGGAAGGCCATGGAAGGAGTATTCTAGAACAGTTTTTATTAATTCCTTCTTGGCAGCCATAATCACACCAAAGGGTTGGTTGCCATGGAGTGGAGATTTTGGACTGAGAACACTCTACTATGGGGAATTTGACAACTCTGGACCTGGTTCTAATTTAACTAAGAGAGTGACTTGGAGTAGCCAGGTTCCTGCTGAACATGTGTCCACATATTCAGTACAGGGTTTCATTCAAGGTGATGATTGGGTTCATCGT
>VvGSVIVP00034839001
TCTCCTAAGCCCCAGATCCAACAGGCCTGTAAGGCCACGCGTTTCCCAGAAACATGTGAGGCCTTTCTCCGAGGATCGGGTCATGTCCCTCCGAACCCCAGTCCCGTCCAAATCATCCAATCCGCCATCTGGGTCTCTTCAGAAAATCTCAAAACAGCGCAGTCGATGGTGAAG---TCGATCCTGGACTCGTCCGCAGGGAACAAGAACAGGACGACGGCGGCGAAGAACTGCCTGGAGGACTTGCATAACTCCGAGTACCGAATCTCATCGACGGCGAAGGCTCTGCCACTTGGGAGGATCAAGGATGCGAGGGCCTGGATGAGCTCCGCCCTAGTCCACCAGTACAGTTGTTGGTCAGCCCTCAAGTACGCCAACGACACCCAGCAGGTGAACAGCACGATGTCGTTTTTGAACTCCACCCTCATTGTGATGACCAGCAATGGCCTAAGCATGATGGCTTCTTACGACATCTTCGGGAACGAAACCGGGTCCTGGAGACCCCCCAAAACGGAGCGCGACGGCTTCTGGGAGGCCTCCGGT---GGCGACCAATCCAAGTTGGGGTTCAAACGCGGAGTTCCGACGGGTCTGAAGCCAAACGCGACGGTGTGTAAGGGAGACGGGTGTTACAAGACGGTGCAGGAAGCGGTGAATGCGGCACCGGACAACGACAGTAGCCGGAAG---TTTGTGATTAGGATCCAGGAAGGGGTCTACGAGGAAACGGTCAGGGTGCCGTTGGAGAAAAAGAACGTGGTGTTCCTGGGAGATGGTATGGGCAAAACGGTAATTACGGGCTCTTTGAATGTGGGCCAACCTGGAATTTCCACCTACAACTCTGCAACCGTCGGGGTTGCGGGCGATGGGTTCATGGCGAGTGGGCTCACAATGGAGAACACGGCCGGCCCTGATGAACACCAAGCCGTAGCTTTCAGATCAGACAGCGATTTATCGGTAATCGAAAACTGCGAATTCATAAGCAATCAAGACACCCTCTACGTTTACTCCCTTCGCCAGTTCTACAAGTCATGCCGCATCCAAGGCAACGTGGACTTCATCTTCGGCAACTCCGCTTCAATCTTCCACGACTGCCTCATCCTGGTCAGCCCCAGGCCACTCGATCCCGAGAAAGGCGAAACAAATGCTGTGACAGCCCATGGAAGAACGGACCCTGCTCAGACCACAGGCCTGGTTTTCCAAAACTGTGTGGTAAATGGCACCGAGGAGTACATGAAATTGTACCATAGCAACCCCACGGTACACAAGAACTTCTTGGGGCGGCCATGGAAGGAGTATTCCAGGACTGTTTTCATACATTGTAACTTGGAAGTTCTTATTACACCGCCAGGGTGGATGCCATGGAGTGGGGATTTTGCATTAGCGACACTTTATTATGGGGAATTTGAGAATAGGGGACTGGGTGCTAATTTATCTTCAAGAGTGGAATGGAGTAGCCGAATTCCGGCTAAGCATGTTGGCACGTATTCGTTGAAGAATTTCATTCAAGGTGATGAGTGGATTCC-ACA
>VvGSVIVP00034841001
---------------------------------------------------------------------------------------------------------------------------------------------------------------------------------------------------------------------------------------------------------------------------------------------------------------------------------ATGAGCGCGGCTCTACTATACCAGTACGCTTGCTGGTCAGCGTTGACGTTCGTCAACGACACTCAACAGGTGAACAAAACGATATCGTTTTTAGATTCC---CTCCTTGGGCTAAGCAGCAACGGTCTAAGCATGATGGCATCTTACGATATTTTCGGGAACGACATCGGGTCCTGGAGGCCCCCCAAAACAGAGCGGGACGGCTTCTGGGAGCCTTCCGGGTCGAGCGAAGGATCCGGATTAGGGTTCAAAGGCGGAGTTCCGACTGGTCTTCGACCAGACGCCATGGTGTGCAAGGGCGACGGGTGCTACAAGACGGTGCAGGAAGCGGTGGACGCCGCGCCGGCTAAAGCCGGAGATCGAAAG---TTCGTGATTCGGATCCGAGAAGGGGTCTATGAGGAGACGGTTCGGGTGCCGTTGGAAAAAAAGAACGTGGTGTTTTTGGGAGATGGGATGGGTAAAACGGTAATTACGGGATCGTTGAATGTGGGCCAGCCTGGAATTTCCACCTACAACACAGCGACTGTCGGTGTAAGTGGTGATGGGTTCATGGCTAGTGGTCTCACATTCCAAAACACAGCCGGTCCTGACGCCCACCAAGCTGTAGCTTTCAGATCAGGTAGCGATTTATCAGTGATTGAGAACTGTGAATTCTTAGGCAATCAAGACACTCTCTACGCTGAATCCCTTCGCCAGTTCTACAAATCATGCAACATCCAAGGCAACGTGGACTTCATCTTTGGCAACTCCGCTTCAATCTTCCAAGACTGCCTCATCCTAATCCGCCCCAGGCAACTCAACCCAGAAAACGGGGAGAACAACGCTGTAACAGCACATAGTCGAACAGACCCTGCCCAAACCACAGGCTTTGTTTTCCAAAATTGTGTGGTCAATGGCACCGACGACTACATGAAGTTGTACTACAGCAACCCTAAAGTACACAAGAACTTCTTGGGGAGGCCATGGAAGGAGTTTTCAAGGACTGTTTTTATCCAGTGTTTGTTGGAGGCTCTTGTGACACCACAAGGGTGGCTGCCATGGAGTGGTGACTTTGCATTAGAAACACTTTATTATGGGGAATTCAACAATTCTGGATTGGGAGCTAATTTGTCTGCAAGAGTAACATGGAGTAGCCAGATTCCTGCTCAGCACATAAACATGTACTCGGTACAGAATTTCATTCAAGGTAATGAGTGGATTCCTACA
>VvGSVIVP00034843001
------------------------------------------------------------------------------------------------------------------------------------------------------------------------------------------------------------------------------------------------------------------------------------------------------------------------------------------------------------------------------------------------------------------ATGTCGTTTTTAGACTCC---CTTCTTGGGCTGAGCAGCAACGGTCTAAGCATGATGGCATCTTACGATATTTTCGGGAACGACATCGGGTCCTGGAGGCCCCCCAAAACGGAGCGAGACGGCTTCTGGGAGCCTTCCGGGTTGGGCGAAGAATCCGGATTGGGGGTCAAAGGTGGAGTTCCGACTGGTCTTCCGCCGGACGCCACCGTGTGCAAGGACGACGGGTGCTACAAGACGGTGCAGGAAGCGGTGGACGCCGCGCCGGCTAACGCCGGTGACCGGAAG---TTCGTGATTCGGATTCGAGAAGGGGTCTATGAGGAGACGGTTCGGGTGCCGTTGGAAAAAAAGAACGTGGTGTTTTTGGGAGATGGGATGGGTAAAACGGTAATTACGGGATCGTTGAATGTGGGCCAGCCTGGAATTTCCACCTACAACACAGCCACTGTCGGTGTGAGTGGTGATGGGTTCATGGCCAGTGGTCTCACATTCCAAAACACAGCCGGTCCTGATGCCCACCAAGCTGTAGCTTTCAGATCAGGTAGCGATTTATCAGTGATTGAGAACTGTGAATTCTTAGGCAATCAAGACACTCTCTACGCTCACTCCCTTCGCCAGTTCTACAAATCATGCAACATCCAAGGCAACGTGGACTTCATCTTTGGCAACTCCGCTTCAATCTTCCAAGACTGCCTCATCCTAATCCGCCCCAGGCAACTCAAACCAGAAAAAGGGGAGAACAACGCTGTGACAGCACATGGTAGAACAGACCCTGCCCAAACCACAGGCTTTGTTTTCCAAAATTGTGTGGTCAATGGCACCGACGACTACATGAAGTTGTACTACAGCAACCCTAAAGTACACAAGAACTTCTTGGGGAGGCCATGGAAGGAGTTTTCAAGGACTGTTTTTATCCGGTGCTTCTTGGAGCCTCTTGTCACACCACAAGGGTGGCTGCCATGGAGTGGTGACTTTGCATTAAAAACACTTTATTATGGGGAATTCAACAATTCTGGATTGGGAGCTAGTTTGTCTGCAAGAGTAACATGGAGTAGCCAGATTCCTGCTCAGCACTTAAACACGTATTCAGTACAGAATTTCATTCAAGGTAATGGGTGGATTCCTACA
