# Supplementary material for: Polyploidy Did Not Predate the Evolution of Nodulation in All Legumes
Source: PLoS One. 2010 Jul 16;5(7):e11630. doi: 10.1371/journal.pone.0011630 (PMC2905438; doi:10.1371/journal.pone.0011630)
Supplement: File S2 — Alignments and trees. Trimmed alignments and trees for all 1249 trees described in the paper. (2.55 MB GZ) [file pone.0011630.s005.gz › alncln3/cl10727.phy]

 9 1530
Cf11577d               GCCATCGCGG CGGACTCCGA CGCCCTCCGT CACGCCTGCA ACGCCACGCG CTTCCCTCAA 
Glyma05g32380          GTGACCGCCG CCTCCCCGGC AATCGAACAA GCCTGCGCCG CGACGCTCTT CCCGCAGCAA 
Glyma06g15710          CCTCACTCCG CCGTGGCTCA GATCCACCAA GCCTGCAAAG CCACGCGCTT CCCTCTCCAA 
Glyma08g15650          ---------- ---------- ---------- ---------- ---------- ---------- 
MtAC174308_18          TCTCCCACCG CCGGGTCAGA GATCCAACAA GCCTGCAAAG CAACCCGATT CCCACAACAA 
MtCT009568_9           CCAAACCTCA ACCTCATCCA ACAAGCCTGC AAATCCACCC GCTTCCCTCA CCAATGCCAA 
VvGSVIVP00034839001    TCTCCTAAGC CCCAGATCCA ACAGGCCTGT AAGGCCACGC GTTTCCCAGA AACATGTGAG 
VvGSVIVP00034841001    ---------- ---------- ---------- ---------- ---------- ---------- 
VvGSVIVP00034843001    ---------- ---------- ---------- ---------- ---------- ---------- 

                       CAATGCCAAT CCTCTCTCAC CAATCTCCCC CCAAACCCCA CCGCCCTCCA AATCCTCCAA 
                       TGCGAAGCCT CTCTCTCCCA ATCCCAGAAC CTCCCTCCGA ACCCGACCCC TCTCCAGCTC 
                       TGCCACTCCT CCCTCCTCCC CAACCTCCCC TCCAACCCCA CCCCCCTCCA AATCATCCAT 
                       ---------- ---------- ---------- ---------- ---------- ---------- 
                       T--G-CGAAT CATCACTCGC CAATCTCCCT CCAAATCCCA CCGCTCTCCA ACTCATCCAA 
                       ACCTCCCTCT ATTCCCACCC CCACCCAACA AACCCCACCC CCCTTCAAAT CATCAACTCC 
                       GCCTTTCTCC GAGGATCGGG TCATGTCCCT CCGAACCCCA GTCCCGTCCA AATCATCCAA 
                       ---------- ---------- ---------- ---------- ---------- ---------- 
                       ---------- ---------- ---------- ---------- ---------- ---------- 

                       TCCGCCATTT CCGTCTCCTC CGATAATCTC CACAAAGCTC AATCCATGGT CAAAATTCCA 
                       CTCCAGTCCG CCATCGCCCT CTCCTCCGAT AACCTCGCCA CCGCGCAGAC CATG---GCT 
                       TCCGCCCTCA CAACCTCCAC CTCCAACCTC CTCCTCGCGC GATCCAAGGT GCAG---TCC 
                       ---------- ---------- ---------- ---------- ---------- ---------- 
                       TCGGCCATCA ACCTCTCATC TACCAATCTC GTAACCGCCC AATCCATGGT GAAG---GCT 
                       GCCATCTCAC TCTCTTATCA AAACCTCAAA ACTGCAGAAT CATTACTCAA CTCCATCCTC 
                       TCCGCCATCT GGGTCTCTTC AGAAAATCTC AAAACAGCGC AGTCGATGGT GAAG---TCG 
                       ---------- ---------- ---------- ---------- ---------- ---------- 
                       ---------- ---------- ---------- ---------- ---------- ---------- 

                       TCCTCGATTC CCTCCTCCTC CAACATTAAC CGCTCCACCG CAGCCAAAAT CTGCATCGAA 
                       AAGTCCCTCC TCGACGCCTC CGCCGACAGC CGCAACCGCA CCGTCGCCGC CGCCACCTGC 
                       ATCGTCGACG CCTCCCCAGA CAACCACACC CGCTCCACCG CCGCAAAGAG CTGCCTCCAG 
                       ---------- ---------- ---------- ---------- ---------- ---------- 
                       ATTCTAGATT CTTCCTCCAG TAGCCGTAAC CGCACCGTCG CCGCCACCAC CTGTATCGAA 
                       CATGCCTCCT CCTCCGTGCA CAACCACACG CGCACCACCC TCGCTAAAAG CTGTCTTCAG 
                       ATCCTGGACT CGTCCGCAGG GAACAAGAAC AGGACGACGG CGGCGAAGAA CTGCCTGGAG 
                       ---------- ---------- ---------- ---------- ---------- ---------- 
                       ---------- ---------- ---------- ---------- ---------- ---------- 

                       GTCCTACAAA ACTCCGATTA CCGCATCAAT CTCGCCGGCG CCGCTCTCCC CGCCGGAAAA 
                       ATCGAGATAT TAGCCAATTC CCATCACCGC ATTTCCCTTG CCTCCGACGC GCTCCCACGC 
                       GTCCTCCACT ACTCCCACCA CCGCACCTCC CTCGCCGCCT CCGCCCTCCC CCGCGGCGCC 
                       ---------- ---------- ---------- ---------- ---------- ---------- 
                       ATACTAACGA ATTCACAAAA CCGCATTTCT CTCTCCAACG ACGCTTTAAC ACATGGAAAA 
                       GTTTTCAAAT ACTCTCAACA CCGTACCTCT CTCACCCTCG AAGCTCTCTC ACGTGGTAAA 
                       GACTTGCATA ACTCCGAGTA CCGAATCTCA TCGACGGCGA AGGCTCTGCC ACTTGGGAGG 
                       ---------- ---------- ---------- ---------- ---------- ---------- 
                       ---------- ---------- ---------- ---------- ---------- ---------- 

                       ACCAAAGACG CTCGCGCCTG GCTTAGCGCC GCCGTCGCCT ACCACTACGA CTGCTGGTCG 
                       GGCAGGACCA AGGACGCGCG TGCGTGGCTG GGCGCCGCAC TCGCCTACCA GTACGACTGC 
                       ACCAAACACG CCCGCGCCTG GATGAGCGCC TCCCTCGGCT ACCAATACGG CTGCTGGAAC 
                       ---------- ---------- ---------- ---------- ---------- ---------- 
                       ATTAAAGACG CTCGAGCATG GCTGACCGCC GCCTTAGTTT ACCAGTACGA CTGCTGGAAC 
                       ATCAAAGATG CACGTGCTTT CATGACTGCT GCTTTGGCTT ATCAGTATAA CTGCTGGTCT 
                       ATCAAGGATG CGAGGGCCTG GATGAGCTCC GCCCTAGTCC ACCAGTACAG TTGTTGGTCA 
                       ---------- ---------- -ATGAGCGCG GCTCTACTAT ACCAGTACGC TTGCTGGTCA 
                       ---------- ---------- ---------- ---------- ---------- ---------- 

                       GCGCTCAAGT ACGCCAACGA CACTCGCATG GTCGGCGACG CCATGGCCTT CCTCGCCAAC 
                       TGGAACAGCC TAAAATACGC CAACGACACC CAAATGGTCG GCAAAACGAT GTCGTTCATC 
                       GGCCTCAAAT TCGGAAACGA CACCGCG--- ---------- ---------- ---------- 
                       ---------- ---------- ---------- ---------- ---------- ---------- 
                       AGCCTGAAAT ACGCCAACGA CACTCACGCC GTCGGTGAAG CTATGTCGTT TATCGATTCC 
                       GGTCTTAAAT ACGCTAATGA TACTGAATTA GTCTTCAAAA CCATGTCGTT TCTTGAATCT 
                       GCCCTCAAGT ACGCCAACGA CACCCAGCAG GTGAACAGCA CGATGTCGTT TTTGAACTCC 
                       GCGTTGACGT TCGTCAACGA CACTCAACAG GTGAACAAAA CGATATCGTT TTTAGATTCC 
                       ---------- ---------- ---------- ---------- --ATGTCGTT TTTAGACTCC 

                       AACCTCATCG GCCTCACCAG CAACGCCCTG AGCATGGTGG CTGCTTACGA CGTCGCCGGT 
                       GATAACCTCG AAATTCTCTC CAGCAACGCC CTCAGCATGG CCTTTTCCTT CGATGCCTTC 
                       ---------- ---------- ---------- ---------- ---------- ---------- 
                       ---------- ---------- ---------- ---------- --ATGATGGC TTCTTCCTCT 
                       ---CTTGAGA CGCTCACTAG TAACGCCCTT GCCATGGCGT TTTCCTACGA CGTTTATGGC 
                       ---CTCACCA ACCTATCCAG CAATGCGCTT AGCATGATTC TCTCTTATGA TCTCTTTGGT 
                       ACCCTCATTG TGATGACCAG CAATGGCCTA AGCATGATGG CTTCTTACGA CATCTTCGGG 
                       ---CTCCTTG GGCTAAGCAG CAACGGTCTA AGCATGATGG CATCTTACGA TATTTTCGGG 
                       ---CTTCTTG GGCTGAGCAG CAACGGTCTA AGCATGATGG CATCTTACGA TATTTTCGGG 

                       AACGACACCG CGTCGTGGAG GCCGCCGTTG ACGGAGCGCG ATGGGTTCTG GGAGTTTTCC 
                       GGAAACGACA TCGCTTCGTG GAAGCCCCCC GCGACGGAGC GCGTCGGATT CTGGGGGACT 
                       ---------- --TCTTGGAG GCCGCCCATG ACGGAGCGCG ACGGGTTCTG GGAGCCATCT 
                       CTCTTCTACC TTTCTCTCTC CCTCATCCTA ACCCTCACCT CCGCCGCGCG CCACAAACCC 
                       AAAGACACGT CGTTTTGGAA GCCGCCTACC ACCGAGCGCG ACGGTTTATG GCAGGCCACT 
                       AATGATACTG ATTCGTGGAG GCCGCCGAGA ACAGAACGGG ATGGTTTTTG GGAGGATTCT 
                       AACGAAACCG GGTCCTGGAG ACCCCCCAAA ACGGAGCGCG ACGGCTTCTG GGAGGCCTCC 
                       AACGACATCG GGTCCTGGAG GCCCCCCAAA ACAGAGCGGG ACGGCTTCTG GGAGCCTTCC 
                       AACGACATCG GGTCCTGGAG GCCCCCCAAA ACGGAGCGAG ACGGCTTCTG GGAGCCTTCC 

                       GGGTCGGGTC AAGGATCCAG ATTAACTTTC CGGGGCGGGT TCCCGGCGAA AGTTAAGCCG 
                       GTGGGGTCGG GTGGGCCCGG GCCCGCGGGA GGGGTTCCGT TGAATTTGAC GCCCGACGTT 
                       GTT---ACGG AGGGATTCGG GGTGGGACCC GCGG------ ---------- ---------- 
                       CACCCCTCAC CGGCCAAGCC ACCAGCCAAG CCCGCCGTGA CCACCGCCAC CTCGCCGGCA 
                       GGA---TCGG GCGGAGGATC GGTGTCTAGC GTAGGGATTC CGGCGAAGTT GACGCCGGAT 
                       GGGTCGGGTG TGTTTGGTTC TGGACCGTCT GTGCCGGTGG ATCCGAATGT TAGGGTGTGT 
                       GGT---GGCG ACCAATCCAA GTTGGGGTTC AAACGCGGAG TTCCGACGGG TCTGAAGCCA 
                       GGGTCGAGCG AAGGATCCGG ATTAGGGTTC AAAGGCGGAG TTCCGACTGG TCTTCGACCA 
                       GGGTTGGGCG AAGAATCCGG ATTGGGGGTC AAAGGTGGAG TTCCGACTGG TCTTCCGCCG 

                       GACGCTACTG TTTGTAAAGA AGACGGGTGT TATAAGACGG TGCAGGAAGC GGTTAACGCC 
                       ACGGTGTGTA AGAATGGAGG GGGCTGTTAT AAGACGGTGC AAGAGGCCGT TAACGCCGCG 
                       --TGCCGTCA AAGGGAAGGG TGGGCGTTAT TACGAGACGG TGCAGGAAGC GGTTAATGCG 
                       ATTCAACAAG CCTGCGCCGC GAGCTTCCCG CAGCAATGCG AAGCCTCTCT CTCCCAATCC 
                       GTTACAGTGT GTAAGGGAGG GGAGGGTTGT TATAAGACGG TGCAAGAAGC TGTTAATGCT 
                       AAAGAGGCTT ACACGGACGC CGGTGGGTGT TATAAGACAG TGCAGGAAGC TGTTGATGCT 
                       AACGCGACGG TGTGTAAGGG AGACGGGTGT TACAAGACGG TGCAGGAAGC GGTGAATGCG 
                       GACGCCATGG TGTGCAAGGG CGACGGGTGC TACAAGACGG TGCAGGAAGC GGTGGACGCC 
                       GACGCCACCG TGTGCAAGGA CGACGGGTGC TACAAGACGG TGCAGGAAGC GGTGGACGCC 

                       GCCCCTAATA ACGCCGGCGG CGAGAAGAGG TTTGTGATAT ATATAAAGGA AGGCGTTTAT 
                       CCGGATAACG GCAACCGAAC GAAGAGG--- TTTGTGATAC ACATTAAAGA AGGGGTTTAT 
                       GCGCCGGATG AGGGGG---- --AAAAGAGG TTTGTGATAT ATATAAAAGA AGGGGTTTAT 
                       CAGAACCTCC CTCCGAACCC GAACCCG--- ACCCCTCTCC AGCTCCTCCA GTCCGCCATC 
                       GCGCCGGATA ACGGCGTTGA CAGGAAGAGG TTTGTCATAT ATATCAAAGA AGGGGTTTAT 
                       TCGCTTGATG ATTTGCCAGT TGGAGAGAGA TTTGTGATAC ATATAAAGGA AGGGGTTTAT 
                       GCACCGGACA ACGACAGTAG CCGGAAG--- TTTGTGATTA GGATCCAGGA AGGGGTCTAC 
                       GCGCCGGCTA AAGCCGGAGA TCGAAAG--- TTCGTGATTC GGATCCGAGA AGGGGTCTAT 
                       GCGCCGGCTA ACGCCGGTGA CCGGAAG--- TTCGTGATTC GGATTCGAGA AGGGGTCTAT 

                       GATGAGAGAG TGACAGTGCC GTTGGAGAAG AAGAATGTGG TGTTCTATGG AGATGGTATG 
                       CAGGAGACCG TTAGGGTTCC GTTAGCGAAG AGGAATGTGG TGTTCTTGGG GGACGGCATC 
                       GAAGAGAGGG TGAGGGTTCC GTTGAAGAAG AGGAATGTGG TGTTCTTGGG AGATGGCATG 
                       GCGCTCTCCT CCGACAACCT CGCCACCGCA CAGACGATGG TCAAGTCACT CCACGACGCC 
                       GAGGAAACCG TTAGGGTTCC GTTGGAGAAG AGAAATGTGG TGTTTTTAGG TGATGGAATC 
                       GAAGAGAGGG TTAGGGTTCC GTTAAGGAAG AGGAATGTTG TGCTTTTGGG TGATGGCATT 
                       GAGGAAACGG TCAGGGTGCC GTTGGAGAAA AAGAACGTGG TGTTCCTGGG AGATGGTATG 
                       GAGGAGACGG TTCGGGTGCC GTTGGAAAAA AAGAACGTGG TGTTTTTGGG AGATGGGATG 
                       GAGGAGACGG TTCGGGTGCC GTTGGAAAAA AAGAACGTGG TGTTTTTGGG AGATGGGATG 

                       GGTAAAACCG TCATTACCGG ATCCGCTTAT TCGGGTCAAC CCGGTCAGAC CACGTATACT 
                       GGCAAGACGG TCATCACCGG CGACGCCAAC GTCGGGCAAC AAGGGATGAC AACTTACAAC 
                       GGCAAAACTG TCATTACGGG ATCAGCTAAC GTGGGCCAGC CCGGGATGAC AACCTACAAC 
                       TCCGCCGACA GCCGCAACCG CACCGTCGCC GCCGCCACCT GCATCGAGAT ATTAGCCAAC 
                       GGGAAGACGG TTATTACCGG TTCTGCTAAT GTGGGCCAGC CCGGAATGAC TACTTACAAC 
                       GGTAAGACTG TTATTACTGG CTCTTCTAAT GTTGGACTAC AAGGGATGAC AACCTATAAC 
                       GGCAAAACGG TAATTACGGG CTCTTTGAAT GTGGGCCAAC CTGGAATTTC CACCTACAAC 
                       GGTAAAACGG TAATTACGGG ATCGTTGAAT GTGGGCCAGC CTGGAATTTC CACCTACAAC 
                       GGTAAAACGG TAATTACGGG ATCGTTGAAT GTGGGCCAGC CTGGAATTTC CACCTACAAC 

                       TCAGCAACCG TTGCTGTTCT TGGTGATGGA TTCATGGCAA AGGATCTCAC AATCCAGAAC 
                       TCTGCCACCG TCGCGGTTCT TGGCGATGGA TTCATGGCAA AGGATCTGAC GATCGAAAAC 
                       TCTGCAACAG TAGGGGTTGC TGGGGATGGA TTTATAGCAA AGGATCTCAC AATCCAAAAT 
                       TCCCATTACC GCATTTCCCT CGCCAGCGAC GCGCTCCCAC GAGGCAGGAC CAAGGACGCG 
                       TCTGCCACCG TAGCGGTTCT TGGCGATGGA TTCATGGCAA AGGATCTGAC GATCGAAAAC 
                       TCTGCCACTG TAGGGGTTGT TGGGGATGGA TTCATGGCAA AGGATCTTAC TATTCAAAAC 
                       TCTGCAACCG TCGGGGTTGC GGGCGATGGG TTCATGGCGA GTGGGCTCAC AATGGAGAAC 
                       ACAGCGACTG TCGGTGTAAG TGGTGATGGG TTCATGGCTA GTGGTCTCAC ATTCCAAAAC 
                       ACAGCCACTG TCGGTGTGAG TGGTGATGGG TTCATGGCCA GTGGTCTCAC ATTCCAAAAC 

                       ACAGCAGGCC CTGATGTTCA TCAAGCAGTA GCCTTAAGAT CAGACAGCGA CTTCTCTGCA 
                       ACAGCAGGTC CTGACGCTCA CCAAGCAGTG GCATTCAGAT TAGACAGTGA TCTTTCTGTG 
                       ACAGCCGGTG CTAATGCTCA CCAAGCAGTG GCCTTCAGAT CAGACAGTGA TCTTTCTGTC 
                       CGTGCTTGGC TCGGCGCCGC CCTCGCCTAC CAGTACGACT GCTGGAACAG CCTCAAATAT 
                       ACAGCAGGTC CTGATGCACA CCAAGCAGTG GCATTCAGAT TAGACAGTGA TCTTTCAGTA 
                       ACAGCAGGTG CGAATGCTCA CCAAGCAGTA GCATTCAGAT CAGACAGTGA TCTTTCTGTT 
                       ACGGCCGGCC CTGATGAACA CCAAGCCGTA GCTTTCAGAT CAGACAGCGA TTTATCGGTA 
                       ACAGCCGGTC CTGACGCCCA CCAAGCTGTA GCTTTCAGAT CAGGTAGCGA TTTATCAGTG 
                       ACAGCCGGTC CTGATGCCCA CCAAGCTGTA GCTTTCAGAT CAGGTAGCGA TTTATCAGTG 

                       TTTGAGAGCT GTGAATTCAT AGGCAATCAA GACACTCTGT ACGCTCACAC CCTCCGCCAG 
                       ATTGAGAATT GCGAATTCTT AGGCAATCAA GACACTCTCT ATGCTCACTC ACTGCGCCAA 
                       ATTGAGAACT GTGAATTCAT TGGCAATCAA GATACTCTTT ATGCTCATTC CCTGCGCCAA 
                       GCCAACGACA CCGAAATGGT CGGCAAAACC ATGTTGTTCA TCGATAACCT CGAAACTCTC 
                       ATTGAGAATT GTGAATTTTT AGGAAATCAA GATACTCTGT ATGCTCATTC CCTGCGCCAA 
                       ATTGAGAATT GTGAATTAAT AGGCAATCAA GATACTCTCT ATGCTCATTC CTTGCGGCAG 
                       ATCGAAAACT GCGAATTCAT AAGCAATCAA GACACCCTCT ACGTTTACTC CCTTCGCCAG 
                       ATTGAGAACT GTGAATTCTT AGGCAATCAA GACACTCTCT ACGCTGAATC CCTTCGCCAG 
                       ATTGAGAACT GTGAATTCTT AGGCAATCAA GACACTCTCT ACGCTCACTC CCTTCGCCAG 

                       TTCTACAAAT CCTGCCGCAT TCTGGGCAAT GTCGACTTCA TCTTCGGGAA CTCGGCTTCC 
                       TTCTACAAGT CATGCAGAAT TGAGGGCAAC GTGGACTTCA TCTTTGGAAA CGCTGCAGCA 
                       TTTTATAGAT CTTGCCGCAT AATTGGCAAC GTGGACTTCA TCTTCGGAAA CTCTGCAGCA 
                       TCCAGCAACG CACTCAGCAT GGCGTTTTCC TTCGAC---G CCTTCGGAAA CGACACCGC- 
                       TTCTACAAAT CATGCCGCAT TGTAGGCAAT GTGGATTTTA TCTTTGGAAA CTCAGCTGCA 
                       TTTTATAAGT CTTGCCGGAT TATAGGCAAT GTGGACTTTA TTTTTGGAAA CTCGGCTTCA 
                       TTCTACAAGT CATGCCGCAT CCAAGGCAAC GTGGACTTCA TCTTCGGCAA CTCCGCTTCA 
                       TTCTACAAAT CATGCAACAT CCAAGGCAAC GTGGACTTCA TCTTTGGCAA CTCCGCTTCA 
                       TTCTACAAAT CATGCAACAT CCAAGGCAAC GTGGACTTCA TCTTTGGCAA CTCCGCTTCA 

                       GTCTTCCAAG ACTGCGAGAT CCTAGTCCGG CCCCGGCAAG TCAAGCCGGA GAGCGGTGAG 
                       ATTTTCCAAG ACTGCCAAAT CCTAGTTCGT CCCAGGCAAG TGAAGCCAGA GAAGGGTGAG 
                       ATCTTCCAAG ACTGCGAAAT CCTAGTCCGG CCCAGGCAAG CCAGACCAGA GAAGGGAGAG 
                       -TTCGTGGAA GCCCCCAG-- --TAA----- -CGGAGCGCG ACGGGTTCTG GGAGGCTGTG 
                       ATCTTTCAAG ACTGTCAAAT TCTGGTTCGT CCTAGACAAC TCAAGCCAGA GAAGGGTGAG 
                       TTCTTCCAAG ACTGTGAAAT ACTAGTCCAG CCGAGGCAAG CAAGGCCAAA GAAAGGGGAG 
                       ATCTTCCACG ACTGCCTCAT CCTGGTCAGC CCCAGGCCAC TCGATCCCGA GAAAGGCGAA 
                       ATCTTCCAAG ACTGCCTCAT CCTAATCCGC CCCAGGCAAC TCAACCCAGA AAACGGGGAG 
                       ATCTTCCAAG ACTGCCTCAT CCTAATCCGC CCCAGGCAAC TCAAACCAGA AAAAGGGGAG 

                       AACAACGCCG TGACTGCACA TGGCAGGACC GACCCTGCTC AGTCAACGGG CTTTGTTTTC 
                       AACAATGCTA TCACAGCACA TGGCAGAACA GACCCTGCAC AACCCACAGG CTTTGTTTTC 
                       AACAACGCAA TTACCGCACA TGGCAGGACA GACCCTGCTC AGTCAACAGG GTTTGTTTTC 
                       GGCTCGGGTG GCCCCGCGTC CGC-GGGAGG GGTACCGCCG AATTTG-ACG CCCGACGTTA 
                       AACAATGCCA TCACTGCTCA TGGTAGAACC GACCCTGCAC AGAGTACAGG ATTTGTTTTC 
                       AACAATGCCA TTACTGCACA TGGTAGAACA GATCCTGCTC AGTCGACAGG TTTCGTTTTC 
                       ACAAATGCTG TGACAGCCCA TGGAAGAACG GACCCTGCTC AGACCACAGG CCTGGTTTTC 
                       AACAACGCTG TAACAGCACA TAGTCGAACA GACCCTGCCC AAACCACAGG CTTTGTTTTC 
                       AACAACGCTG TGACAGCACA TGGTAGAACA GACCCTGCCC AAACCACAGG CTTTGTTTTC 

                       CAGAACTGCT TGATCAATGG CACTCAGGAT TACTTGGTTT TGTACTACAG CAAGCCTGGG 
                       CAGAACTGCT TGATTAATGG CACTGAGGAA TATATGACAT TGTACCACAG CAAGCCTCAG 
                       CAGAACTGCA TGGTTAATGG TACCGAGGAA TACATGGCAT TGTATTATAG CAAGCCTAAA 
                       CGGTGTGTAA CAATGGAGGA GACGG-GTGT TATAAGACGG TGCAGGAGGC CGTAAACGCC 
                       CAGAACTGTT TGATTAATGG AACTGAGGAT TACATGGCAT TATATCATAG TAATCCTAAA 
                       CACAACTGCT TGGTTAACGG TACCAAGAAA TATATAGAGT TGTTTAATGA CAATCCTAAA 
                       CAAAACTGTG TGGTAAATGG CACCGAGGAG TACATGAAAT TGTACCATAG CAACCCCACG 
                       CAAAATTGTG TGGTCAATGG CACCGACGAC TACATGAAGT TGTACTACAG CAACCCTAAA 
                       CAAAATTGTG TGGTCAATGG CACCGACGAC TACATGAAGT TGTACTACAG CAACCCTAAA 

                       AAACACAAGA ACTTCTTGGG GAGGCCATGG AAGGAGTATT CTAGGACAGT GTTCATTAAA 
                       GTGCATAAGA ACTATTTGGG TAGGCCTTGG AAGGAGTATT CTAGAACAGT TTTCATTAAT 
                       GTTCACAAGA ACTATCTGGG GAGGCCATGG AAGGAGTATT CTAGAACAGT TTTCATCCAT 
                       GCGCCAGCGA ACGGAACAAA GAGGT-TTGT GATATACATA AAAGAAGGGG TTT-ACGAGG 
                       GTGCATAAAA ACTATTTGGG AAGGCCATGG AAGGAGTATT CTAGAACAGT TTTTATTCAT 
                       GTACACAAAA ACTATCTCGG AAGGCCATGG AAGGAGTATT CTAGAACAGT TTTTATTAAT 
                       GTACACAAGA ACTTCTTGGG GCGGCCATGG AAGGAGTATT CCAGGACTGT TTTCATACAT 
                       GTACACAAGA ACTTCTTGGG GAGGCCATGG AAGGAGTTTT CAAGGACTGT TTTTATCCAG 
                       GTACACAAGA ACTTCTTGGG GAGGCCATGG AAGGAGTTTT CAAGGACTGT TTTTATCCGG 

                       TGTTTCTTGG AAGCTTTGAT AACACCATCT GGTTGGCTTC CTTGGAGTGG AGAATTTGCA 
                       TCGTTCTTGG AGGTCCTTGT GACACCCCAG GGTTGGATGC CATGGAGTGG TGACTTTGCT 
                       TCATTCTTCG AAGCCCTTAT CACACCACAG GGCTGGATGC CATGGAGTGG GGATTTTGCA 
                       AGACCGTTAG GATTCCATTA GAAAA--GAG GAATGTGGTG TTCTTGGGCG ACGGCATTGG 
                       TCGATATTAG AAGTCCTTGT TACACCTCAG GGTTGGATGC CATGGAGTGG TGACTTTGCA 
                       TCCTTCTTGG CAGCCATAAT CACACCAAAG GGTTGGTTGC CATGGAGTGG AGATTTTGGA 
                       TGTAACTTGG AAGTTCTTAT TACACCGCCA GGGTGGATGC CATGGAGTGG GGATTTTGCA 
                       TGTTTGTTGG AGGCTCTTGT GACACCACAA GGGTGGCTGC CATGGAGTGG TGACTTTGCA 
                       TGCTTCTTGG AGCCTCTTGT CACACCACAA GGGTGGCTGC CATGGAGTGG TGACTTTGCA 

                       CTTAAGACCC TATACTATGG AGAATTTGCA AACACAGGCC CTGGTTCTAA CATGACACAG 
                       CTCAAGACAC TTTACTATGG GGAGTTTGAG AGCAAGGGTC CTGGCTCTTA TTTGTCTCAG 
                       CTGAAAACAC TTTATTATGG GGAGTTCCAG AACTCAGGAC CTGGTTCTAA TCTGACTCAG 
                       CAAAACCGTC ATCACCGGTA ACGGCAACGT GGGACAACAA GGGATGACAA CTTACAACTC 
                       CTTAAGACAC TTTATTATGG AGAATTTGAG AATTCTGGTG CTGGTTCTGA TTTGTCTCAG 
                       CTGAGAACAC TCTACTATGG GGAATTTGAC AACTCTGGAC CTGGTTCTAA TTTAACTAAG 
                       TTAGCGACAC TTTATTATGG GGAATTTGAG AATAGGGGAC TGGGTGCTAA TTTATCTTCA 
                       TTAGAAACAC TTTATTATGG GGAATTCAAC AATTCTGGAT TGGGAGCTAA TTTGTCTGCA 
                       TTAAAAACAC TTTATTATGG GGAATTCAAC AATTCTGGAT TGGGAGCTAG TTTGTCTGCA 

                       AGAGTGTCAT GGAGTAGTAA GATTCCACAA GAGCATGTGG TGACATATTC AGTGGAGAAT 
                       AGGGTGCCCT GGAGTAGCAA GATCCCTGCT GAACACGTGT TAACGTATTC AGTGCAGAAT 
                       AGGGTGCCCT GGAGTAACCA GGTCCCAGCC GAGCATGTGT TCTCGTATTC AGTGCAGAGT 
                       TGCCACTGTC GCGGTTCTTG GCGATGGATT CATGGCAAAG GAACTGACGG TCGAAAACAC 
                       AGAGTGTCTT GGAGCAGTAA AATTCCCGCT GAACATGTGT CGAGTTATTC AGCGGAGAAT 
                       AGAGTGACTT GGAGTAGCCA GGTTCCTGCT GAACATGTGT CCACATATTC AGTACAGGGT 
                       AGAGTGGAAT GGAGTAGCCG AATTCCGGCT AAGCATGTTG GCACGTATTC GTTGAAGAAT 
                       AGAGTAACAT GGAGTAGCCA GATTCCTGCT CAGCACATAA ACATGTACTC GGTACAGAAT 
                       AGAGTAACAT GGAGTAGCCA GATTCCTGCT CAGCACTTAA ACACGTATTC AGTACAGAAT 

                       TTCATTCAGG GAGATGAGTG GATTCCATCA 
                       TTCATTCAAG GAAATGATTG GATTCCATC- 
                       TTTATTCAAG GAGATGATTG GAATCATCAT 
                       AGCAGGTCCT GATGCTCACC AAGCAGTGGC 
                       TTCATTCAAG GAGGTGAATG GATGCAATCA 
                       TTCATTCAAG GTGATGATTG GGTTCATCGT 
                       TTCATTCAAG GTGATGAGTG GATTCC-ACA 
                       TTCATTCAAG GTAATGAGTG GATTCCTACA 
                       TTCATTCAAG GTAATGGGTG GATTCCTACA 
