# Supplementary material for: Polyploidy Did Not Predate the Evolution of Nodulation in All Legumes
Source: PLoS One. 2010 Jul 16;5(7):e11630. doi: 10.1371/journal.pone.0011630 (PMC2905438; doi:10.1371/journal.pone.0011630)
Supplement: File S2 — Alignments and trees. Trimmed alignments and trees for all 1249 trees described in the paper. (2.55 MB GZ) [file pone.0011630.s005.gz › alncln3/cl10729.cln]

>Cf20259d
GTTTCTCGCCGATTGGCTCTCTCTGTTCTCATTGGTGCTGCTGCTGTTGCCTCCAAGGTCTCTCCCGCCGATGCTGCCTATGGAGAAGCCGCCAATGTTTTTGGAAAGCCAAAGACAAACACAGACTTCTTCCCTAACAATGGGGATGGATTCAAGCTGAATATTCCTTCTAAATGGAACAAAAGCAAAGAGGTTGAATTCCCAGGTCAGGTTCTTAGATACGAGGACAACTTTGATGCAAACAGCTATGTTGCGGTCACTGTCACGCCCACCGACAAGAAATCGATCACTGACTACGGTTCACCCGAGGAGTTCCTCCCAAAGGTGGATTATTTGCTAGGAAAACAAGCCTACTTTGGCAAAACTGATTCTGAGGGAGGTTTTGAGCCAGATTCTGTGGCAACAGCAAACATCTTAGAGTCTTCATCATCTGTGGTTAATGGGAAACCATACTACTTTGTGTCTGTGCTGACAAGAACAGCAGATGGAGACGAAGGCGGCAAACACCAACTGATCACCGCCACCGTGAAAGACGGGAAGCTGTACATATGCAAGGCTCAAGCAGGAGACAAGAGGTGGTTTAAGGGAGCAAGAAAATTTGTGGAAAGTGCAGCAAGCTCTTTCAGTGTTGCTTAA
>Glyma02g45190
ATCTCTCGCCGGTTAGCTCTAACCGTGCTCATTGGTGCTGCTGCTGTTGGCTCCAAAGTCCAACCTGCTGATGCAGCTTATGGGGAAGCTGCCAATGTGTTTGGAAAGCCAAAGACAGACACAGATTTCCTGCCATACAATGGAGATGGATTCAAACTATCGATTCCCTCAAAGTGGAACCCAAGCAAAGAGGTTGAGTACACAGGTCAGGTTGTTAGATATGAGGATAACTTTGATTCAACCACCAACGTGGTTGTCACCATCACTCCGACTGATAAGAAGTCTATCACTGACTATGGTTCACCCGAAGAGTTCCTCTCTAAGGTGGATTATTTACTAGGAAAACAGGCCTTCTTCGGCGAAACACAAGCCGAGGGTGGTTTTGATCCAAATGCGGTGGCCACGGCTAACATCTTAGAGACGGCAACACCTGTGATTGATGGGAAGCCGTACTATTTTCTGTCTGTGTTGACAAGGACTGCTGATGGAGATGAAGGTGGCAAGCACCACATAATTAGAGCAACTGTAAAAGATGGAAAACTGTTCATTTGCAAGGCTCAAGCTGGAGACAAGAGGTGGTTCAAGGGAGCAAGAAGATTTGTGGAGAGTGCAGCAAGTTCTTTCAGTGTTGCTTAA
>Glyma08g41660
GTCTCTCGCAGGTTGGCCCTCACTGTTCTCATTGGTGCTGCTGCTGTTGGCTCTAAGGTTGCACCTGCTGATGCTGCCTATGGAGAAGCTGCCAATGTGTTTGGAAAGCCAAAGACAAACACTGACTTCCTTCCATACAATGGGGATGGATTCAAACTCTCAATTCCCTCAAAGTGGAACCCAAGCAAAGAGGTTGAGTACCCAGGTCAGGTTCTTAGATATGAGGACAATTTTGACTCAACCAGCAATGTTGCTGTCATGGTCACTGCAACTGACAAGAAGTCCATCACTGACTATGGTTCACCTGAGGAGTTCCTATCTCAGGTGGATTACTTGCTTGGAAAACAAGCCTTCTTTGGCCAAACTGATGCTGAGGGTGGTTTTGATTCCAATGCTGTGGCAACTGCAAACATCTTGGAGAGTTCAACGCCTGTCATTGATGGGAAACAGTACTACAGTTTGACTGTGTTGACAAGGACAGCTGATGGAGATGAAGGTGGCAAGCACCAGCTGATTGCAGCAACTGTGAAAGATGGCAAACTATACATTTGCAAGGCTCAAGCTGGAGACAAGAGATGGTTTAAGGGAGCAAGAAGATTTGTGGAGAGCACAGCAAGTTCTTTCAGTGTTGCCTAA
>Glyma14g03560
ATCTCTCGCCGTTTAGCTCTAACTGTGCTCATTGGTGCTGCTGCTGTTGGCTCCAAAGTCCAACCTGCTGATGCAGCCTATGGTGAAGCTGCCAATGTGTTTGGAAAGCCAAAGACAGACACAGATTTCCTGCCATACAATGGAGATGGATTCAAACTATCTATTCCCTCAAAGTGGAACCCAAGCAAAGAAGTTGAGTACACGGGTCAGGTTGTTAGATATGAGGATAACTTTGACTCAACCACCAACGTGGTTGTCACCATCACTCCAACTGATAAGAAGTCCATCACTGACTATGGTTCACCCGAAGAGTTCCTCTCTAAGGTGGATTATTTACTAGGAAAACAGGCCTTCTTCGGCGAAACACAAGCTGAGGGTGGTTTTGATCCAAATGCAGTGGCCACGGCTAACATCTTAGAGACTGCAACACCTGTGATTGACGGGAAGCCATACTATTTTTTGTCTGTGTTGACAAGAACTGCTGATGGAGATGAAGGTGGCAAGCACCACATAATTAGAGCAACTGTAAAAGATGGAAAACTGTTCATTTGCAAGGCTCAAGCTGGAGACAAGAGGTGGTTTAAGGGAGCAAGAAGATTTGTGGAGAGCGCAGCAAGTTCTTTCAGTGTTGCTTAA
>Glyma18g14410
GTCTCTCGCAGGTTGGCCCTCACTGTGCTCATTGGTGCTGCTGCTGTTGGCTCTAAGGTGGCACCTGCTGATGCAGCCTATGGAGAAGCTGCCAATGTGTTTGGAAAACCAAAGACAAACACAGACTTCCTTTCATACAATGGGAATGGATTCAAACTCTCAATTCCCTCAAAGTGGAACCCAAGCAAAGAGGTTGAGTACCCAGGTCAGGTTCTTAGATATGAGGACAATTTTGATTCAACCAGCAATGTTGCTGTCATGGTCACTGCAACTGACAAGAAGTCCATCACTGACTATGGTTCACCTGAGGAGTTCCTATCTCAGGTGGATTACTTGCTTGGAAAACAAGCCTTCTTTGGCCAAACTGATGCTGAGGGTGGTTTTGATTCCAATGCTGTGGCAACTGCAAATATCTTGGAGAGTTCAACGCCTGTCGTTGATGGGAAACAGTACTACAGTTTGACTGTGTTGACAAGGACAGCTGATGGAGATGAAGGTGGCAAGCACCAGCTGATTACAGCAACAGTGAAAGATGGCAAACTATACATTTGCAAGGCTCAAGCTGGAGACAAGAGGTGGTTTAAGGGAGCAAGAAGATTTGTGGAGAGCACAGCAAGTTCTTTCAGTGTTGCCTAA
>MtCT485797_23
GTCTCTCGCAGGTTAGCTCTCACTGTGCTTATTGGTGGTGCTGTTGTTGGTTCCAAAGTCTCACCTGCTGATGCAGCCTATGGTCAATCTGCCAATGTGTTTGGAAAACCGAAGACAAACACAGACTTCCTACCATATGATGGAGATGGATTCAAATTATCAGTTCCCTCAAAGTGGAACCCTAGCAAAGAGGTGGAATACACAGGTCAGGTTCTTAGATATGAGGACAACTTCGACACAACCAGCAATGTCGTTGTTACTGTGACTCCAACTGATAAGAAAGCCATCACTGATTATGGTTCACCTGAGGAATTCCTCTCTCAGGTGAATTATTTACTAGGAAAGCAGGCCTTCTTCGGCGAAACGCTATCTGAGGGTGGTTTCGATCCGAATGCTGTAGCTACAGCAAACATCCTTGAAACTTCAACGCCTGTGATTGATGGGAAAAAGTACTATGTTTTGTCTGTGTTGACAAGAACTGCTGATGGAGATGAAGGTGGCAAGCATCAGATAATTAGAGCAACTGTGAAAGATGGAAAATTATACATTTGCAAAGCTCAAGCTGGAGACAAGAGGTGGTTTAAAGGAGCAAGAAGATTTGTGGAGAGTACAGCAAATTCTTTCAGTGTTGCTTAA
>VvGSVIVP00018847001
GTCTCCCGCCGCTTGGCCCTCACCGTCCTCATTGGTGCTGCTGCCATTGGCACCAAGGTCAACCCTGCTGATGCCGCCTATGGTGAAGCTGCCAATGTTTTTGGCAAACCGAAGACGAACACCGACTTCTTGCCCTACAACGGAGAGGGTTTCAAATTGTCGATACCATCAAAGTGGAATCCAAGCAAAGAGAGGGAATTCCCAGGACAGGTCCTGAGATATGAGGACAACTTCGACTCCAACAGCAATGTCTCCGTCATAATCACTCCAACTGACAAGAAATCCATCACTGACTATGGTTCACCCGAAGAGTTCCTCTCTAAAGTGGACTTTTTGCTGGGGAAACAAGCCTTCTTTGGCAATGCCAA---TGAGGGTGGTTTCGACGCAGATGCGGTTGCAACAGCAAACATACTGGAGAGTTCAACCACAACAGTTGGTGGGAAACCATACTACACCATCACGGTGTTGACGAGGACTGCTGACGGAGATGAAGGTGGGAAACACCAGCTAATTACTGCTGCTGTGGCGGACGGAAAGCTCTACATTTGCAAGGTACAGGCTGGGGACAAGAGATGGTTTAAGGGAGCAAGGAAGTACGTTGAGAGCACTGCAAGTTCCTTCAGTATTGCTTAA
