# Supplementary material for: Polyploidy Did Not Predate the Evolution of Nodulation in All Legumes
Source: PLoS One. 2010 Jul 16;5(7):e11630. doi: 10.1371/journal.pone.0011630 (PMC2905438; doi:10.1371/journal.pone.0011630)
Supplement: File S2 — Alignments and trees. Trimmed alignments and trees for all 1249 trees described in the paper. (2.55 MB GZ) [file pone.0011630.s005.gz › alncln3/cl10729.phy]

 7 636
Cf20259d               GTTTCTCGCC GATTGGCTCT CTCTGTTCTC ATTGGTGCTG CTGCTGTTGC CTCCAAGGTC 
Glyma02g45190          ATCTCTCGCC GGTTAGCTCT AACCGTGCTC ATTGGTGCTG CTGCTGTTGG CTCCAAAGTC 
Glyma08g41660          GTCTCTCGCA GGTTGGCCCT CACTGTTCTC ATTGGTGCTG CTGCTGTTGG CTCTAAGGTT 
Glyma14g03560          ATCTCTCGCC GTTTAGCTCT AACTGTGCTC ATTGGTGCTG CTGCTGTTGG CTCCAAAGTC 
Glyma18g14410          GTCTCTCGCA GGTTGGCCCT CACTGTGCTC ATTGGTGCTG CTGCTGTTGG CTCTAAGGTG 
MtCT485797_23          GTCTCTCGCA GGTTAGCTCT CACTGTGCTT ATTGGTGGTG CTGTTGTTGG TTCCAAAGTC 
VvGSVIVP00018847001    GTCTCCCGCC GCTTGGCCCT CACCGTCCTC ATTGGTGCTG CTGCCATTGG CACCAAGGTC 

                       TCTCCCGCCG ATGCTGCCTA TGGAGAAGCC GCCAATGTTT TTGGAAAGCC AAAGACAAAC 
                       CAACCTGCTG ATGCAGCTTA TGGGGAAGCT GCCAATGTGT TTGGAAAGCC AAAGACAGAC 
                       GCACCTGCTG ATGCTGCCTA TGGAGAAGCT GCCAATGTGT TTGGAAAGCC AAAGACAAAC 
                       CAACCTGCTG ATGCAGCCTA TGGTGAAGCT GCCAATGTGT TTGGAAAGCC AAAGACAGAC 
                       GCACCTGCTG ATGCAGCCTA TGGAGAAGCT GCCAATGTGT TTGGAAAACC AAAGACAAAC 
                       TCACCTGCTG ATGCAGCCTA TGGTCAATCT GCCAATGTGT TTGGAAAACC GAAGACAAAC 
                       AACCCTGCTG ATGCCGCCTA TGGTGAAGCT GCCAATGTTT TTGGCAAACC GAAGACGAAC 

                       ACAGACTTCT TCCCTAACAA TGGGGATGGA TTCAAGCTGA ATATTCCTTC TAAATGGAAC 
                       ACAGATTTCC TGCCATACAA TGGAGATGGA TTCAAACTAT CGATTCCCTC AAAGTGGAAC 
                       ACTGACTTCC TTCCATACAA TGGGGATGGA TTCAAACTCT CAATTCCCTC AAAGTGGAAC 
                       ACAGATTTCC TGCCATACAA TGGAGATGGA TTCAAACTAT CTATTCCCTC AAAGTGGAAC 
                       ACAGACTTCC TTTCATACAA TGGGAATGGA TTCAAACTCT CAATTCCCTC AAAGTGGAAC 
                       ACAGACTTCC TACCATATGA TGGAGATGGA TTCAAATTAT CAGTTCCCTC AAAGTGGAAC 
                       ACCGACTTCT TGCCCTACAA CGGAGAGGGT TTCAAATTGT CGATACCATC AAAGTGGAAT 

                       AAAAGCAAAG AGGTTGAATT CCCAGGTCAG GTTCTTAGAT ACGAGGACAA CTTTGATGCA 
                       CCAAGCAAAG AGGTTGAGTA CACAGGTCAG GTTGTTAGAT ATGAGGATAA CTTTGATTCA 
                       CCAAGCAAAG AGGTTGAGTA CCCAGGTCAG GTTCTTAGAT ATGAGGACAA TTTTGACTCA 
                       CCAAGCAAAG AAGTTGAGTA CACGGGTCAG GTTGTTAGAT ATGAGGATAA CTTTGACTCA 
                       CCAAGCAAAG AGGTTGAGTA CCCAGGTCAG GTTCTTAGAT ATGAGGACAA TTTTGATTCA 
                       CCTAGCAAAG AGGTGGAATA CACAGGTCAG GTTCTTAGAT ATGAGGACAA CTTCGACACA 
                       CCAAGCAAAG AGAGGGAATT CCCAGGACAG GTCCTGAGAT ATGAGGACAA CTTCGACTCC 

                       AACAGCTATG TTGCGGTCAC TGTCACGCCC ACCGACAAGA AATCGATCAC TGACTACGGT 
                       ACCACCAACG TGGTTGTCAC CATCACTCCG ACTGATAAGA AGTCTATCAC TGACTATGGT 
                       ACCAGCAATG TTGCTGTCAT GGTCACTGCA ACTGACAAGA AGTCCATCAC TGACTATGGT 
                       ACCACCAACG TGGTTGTCAC CATCACTCCA ACTGATAAGA AGTCCATCAC TGACTATGGT 
                       ACCAGCAATG TTGCTGTCAT GGTCACTGCA ACTGACAAGA AGTCCATCAC TGACTATGGT 
                       ACCAGCAATG TCGTTGTTAC TGTGACTCCA ACTGATAAGA AAGCCATCAC TGATTATGGT 
                       AACAGCAATG TCTCCGTCAT AATCACTCCA ACTGACAAGA AATCCATCAC TGACTATGGT 

                       TCACCCGAGG AGTTCCTCCC AAAGGTGGAT TATTTGCTAG GAAAACAAGC CTACTTTGGC 
                       TCACCCGAAG AGTTCCTCTC TAAGGTGGAT TATTTACTAG GAAAACAGGC CTTCTTCGGC 
                       TCACCTGAGG AGTTCCTATC TCAGGTGGAT TACTTGCTTG GAAAACAAGC CTTCTTTGGC 
                       TCACCCGAAG AGTTCCTCTC TAAGGTGGAT TATTTACTAG GAAAACAGGC CTTCTTCGGC 
                       TCACCTGAGG AGTTCCTATC TCAGGTGGAT TACTTGCTTG GAAAACAAGC CTTCTTTGGC 
                       TCACCTGAGG AATTCCTCTC TCAGGTGAAT TATTTACTAG GAAAGCAGGC CTTCTTCGGC 
                       TCACCCGAAG AGTTCCTCTC TAAAGTGGAC TTTTTGCTGG GGAAACAAGC CTTCTTTGGC 

                       AAAACTGATT CTGAGGGAGG TTTTGAGCCA GATTCTGTGG CAACAGCAAA CATCTTAGAG 
                       GAAACACAAG CCGAGGGTGG TTTTGATCCA AATGCGGTGG CCACGGCTAA CATCTTAGAG 
                       CAAACTGATG CTGAGGGTGG TTTTGATTCC AATGCTGTGG CAACTGCAAA CATCTTGGAG 
                       GAAACACAAG CTGAGGGTGG TTTTGATCCA AATGCAGTGG CCACGGCTAA CATCTTAGAG 
                       CAAACTGATG CTGAGGGTGG TTTTGATTCC AATGCTGTGG CAACTGCAAA TATCTTGGAG 
                       GAAACGCTAT CTGAGGGTGG TTTCGATCCG AATGCTGTAG CTACAGCAAA CATCCTTGAA 
                       AATGCCAA-- -TGAGGGTGG TTTCGACGCA GATGCGGTTG CAACAGCAAA CATACTGGAG 

                       TCTTCATCAT CTGTGGTTAA TGGGAAACCA TACTACTTTG TGTCTGTGCT GACAAGAACA 
                       ACGGCAACAC CTGTGATTGA TGGGAAGCCG TACTATTTTC TGTCTGTGTT GACAAGGACT 
                       AGTTCAACGC CTGTCATTGA TGGGAAACAG TACTACAGTT TGACTGTGTT GACAAGGACA 
                       ACTGCAACAC CTGTGATTGA CGGGAAGCCA TACTATTTTT TGTCTGTGTT GACAAGAACT 
                       AGTTCAACGC CTGTCGTTGA TGGGAAACAG TACTACAGTT TGACTGTGTT GACAAGGACA 
                       ACTTCAACGC CTGTGATTGA TGGGAAAAAG TACTATGTTT TGTCTGTGTT GACAAGAACT 
                       AGTTCAACCA CAACAGTTGG TGGGAAACCA TACTACACCA TCACGGTGTT GACGAGGACT 

                       GCAGATGGAG ACGAAGGCGG CAAACACCAA CTGATCACCG CCACCGTGAA AGACGGGAAG 
                       GCTGATGGAG ATGAAGGTGG CAAGCACCAC ATAATTAGAG CAACTGTAAA AGATGGAAAA 
                       GCTGATGGAG ATGAAGGTGG CAAGCACCAG CTGATTGCAG CAACTGTGAA AGATGGCAAA 
                       GCTGATGGAG ATGAAGGTGG CAAGCACCAC ATAATTAGAG CAACTGTAAA AGATGGAAAA 
                       GCTGATGGAG ATGAAGGTGG CAAGCACCAG CTGATTACAG CAACAGTGAA AGATGGCAAA 
                       GCTGATGGAG ATGAAGGTGG CAAGCATCAG ATAATTAGAG CAACTGTGAA AGATGGAAAA 
                       GCTGACGGAG ATGAAGGTGG GAAACACCAG CTAATTACTG CTGCTGTGGC GGACGGAAAG 

                       CTGTACATAT GCAAGGCTCA AGCAGGAGAC AAGAGGTGGT TTAAGGGAGC AAGAAAATTT 
                       CTGTTCATTT GCAAGGCTCA AGCTGGAGAC AAGAGGTGGT TCAAGGGAGC AAGAAGATTT 
                       CTATACATTT GCAAGGCTCA AGCTGGAGAC AAGAGATGGT TTAAGGGAGC AAGAAGATTT 
                       CTGTTCATTT GCAAGGCTCA AGCTGGAGAC AAGAGGTGGT TTAAGGGAGC AAGAAGATTT 
                       CTATACATTT GCAAGGCTCA AGCTGGAGAC AAGAGGTGGT TTAAGGGAGC AAGAAGATTT 
                       TTATACATTT GCAAAGCTCA AGCTGGAGAC AAGAGGTGGT TTAAAGGAGC AAGAAGATTT 
                       CTCTACATTT GCAAGGTACA GGCTGGGGAC AAGAGATGGT TTAAGGGAGC AAGGAAGTAC 

                       GTGGAAAGTG CAGCAAGCTC TTTCAGTGTT GCTTAA 
                       GTGGAGAGTG CAGCAAGTTC TTTCAGTGTT GCTTAA 
                       GTGGAGAGCA CAGCAAGTTC TTTCAGTGTT GCCTAA 
                       GTGGAGAGCG CAGCAAGTTC TTTCAGTGTT GCTTAA 
                       GTGGAGAGCA CAGCAAGTTC TTTCAGTGTT GCCTAA 
                       GTGGAGAGTA CAGCAAATTC TTTCAGTGTT GCTTAA 
                       GTTGAGAGCA CTGCAAGTTC CTTCAGTATT GCTTAA 
