# Supplementary material for: Polyploidy Did Not Predate the Evolution of Nodulation in All Legumes
Source: PLoS One. 2010 Jul 16;5(7):e11630. doi: 10.1371/journal.pone.0011630 (PMC2905438; doi:10.1371/journal.pone.0011630)
Supplement: File S2 — Alignments and trees. Trimmed alignments and trees for all 1249 trees described in the paper. (2.55 MB GZ) [file pone.0011630.s005.gz › alncln3/cl10738.cln]

>Cf15808d
GGCGGGAAGAGTGGGGCGGCGATGGTGAAAGTGGCGAAGCTGGTGGATTCGTATCTCGCGGAGGCGGCGGTGGATGCTAATCTGAGCTTGCCGGAGTTTGTGACGCTCGCGGCGGCGATGCCGTCGCATTCCAGAGCGACGGACGATGGATTGTACAGAGCCATTGATACTTACCTCAAAGCACATCCAGTAGTAACAAAGCAAGAGAGGAAAGGGCTATGCAGGCTAATTGATTGCAGGAAACTAAGCCCAGAAGCATCAATGCATGCATCTCAAAACGAAAGGCTTCCAGTAAGAGCAGTGATTCAAGTGCTATTATCAGAACAAACGAAGCTAAATCGACACATAGATTGGAGTGGG
>Glyma07g03740
GAGGGTAAGAGCGTTGCTTCTTTGGTTAAGGTGGCTAAGTTGGTTGATTCCTACCTGGCTGAGGCTGCTGTGGATGCCAATTTGAGCTTCAACGACTTCGTTACACTTGCTGCAGCTCTTCCAAGCCATGCAAGAGCAACGGATGATGGCTTGTACAGAGCCATTGATACTTATCTAAAAGCACATCCAGGAGTGTCAAAGCAAGAAAGGAAGGGCCTGTGCAGGCTAATAGACAGCAGAAAACTAACAGCAGAGGCCTCACTTCACGCAGCACAAAACGAACGGTTCCCAGTGAGAGCAGTGATTCAGGTGCTACTCTCTGAGCAGAGCAAGCTGAACCGGCATGTGGATTGGAGTGGC
>Glyma08g22340
GAGGGTAAGAGTGGTGCTTCTCTGGTTAAGGTGGCTAAGTTGGTTGATTCCTACCTCGCTGAGGCTGCTGTGGATGCCAATTTGAGCTTGAACGACTTCTTTACCCTTGCTGCAGCTCTTCCTAGCCATGCCAGAGCAACGGATGATGGCTTGTACAGAGCCATTGATACTTATCTAAAAGCACATTCAGGAGTGTCAAAGCAAGAAAGGAAGGGTCTGTGCAGGCTAATAGACAGCAGAAAACTAACACCAGAGGCATCACTTCACGCAGCACAAAACGAACGGTTCCCGGTGAGAGCAGTGATTCAGGTGCTACTCTCCGAGCAGAGCAAGCTGAACCGCCATGTGGATTGGAGCGGC
>Glyma13g43910
G---------ATGGTGCTGCTTTGGTTAAGGTGGCCAAGTTGGTTGATTGCTACCTCGCTGAGGCTGCTGTGGATGCCAATTTGACCTTGTCTGAGTTCATTGCACTTGCTGGAGCTCTTCCAAGTCATTCAAGAGCCACGGATGATGGCTTGTACCGAGCCATTGACACGTATCTAAAAGCACATCCAGATGTGTCAAAGCAAGAAAGGAAGGGCCTGTGTAGGCTGCTTGATAGCCGGAAACTCACAACGGAGGCCTCACTTCATGCAGCTCAGAATGAACGGTTGCCTGTGAGAGCTGTGATTCAGGTGCTCTTCTCCGAACAAACCAAACTCAACCGCCACATAGATTGGAGTGGC
>Glyma15g01430
----------GTGGGACT---CTCTTGGATGTGGCCAAGTTGGTTGATTGCTACCTCGATGAGGCCGCTGTGGATGCCAATTTGACCTTGTCTGAGTTCATTACACTTGCTGGAGCTCTTCCAAGCCATGCAAGAGCCGCCGCCGATGGCTTGTACCGAGCCATCGACACTTATCTAAAA--AATTGGAGTTTCACCTCAATAATCTGGGTAACAAAAGTTTGCATTAAAGG--TATAGATTATCAAGGT--AAAACTCCAATTCTAAGAATTGAGAATGAACGGTTGCCTGTGGGAACTGTAATTCAGGTGCTCTTCTCTGAGCAAACCAAACTCCACTGCCACATAGATTGGAGTGGC
>MtAC144340_10
GATGGTAAAACTGGTGCTGCTTTGGTTAAGGTTGCTAAATTGGTTGATTGTTACCTTGCTGAAGCTGGTTTGGATGCTAATTTGAGTTTGTCTCAGTTTGTTGCACTTGCTGGTGCTCTTCCTAATCATGCAAGAGCTACTGATGATGGTTTATATAGAGCCATTGACACTTATCTTAAAGCACATCCAAGCGTGTCGAAGCAAGAAAGAAAAAGTCTGTGTAGGTTGATTGATAGCAGGAAACTCACACCAGAAGCCTCACTTCATGCAGCTCAAAACGAACGGTTGCCTGTGAGAGCTGTTATTCAAGTTCTCTTCTCCGAACAAACGAAACTCAACCGTCACGTTGATTGGAGTGCT
>VvGSVIVP00034532001
GCTGCTAAGAGTGGAGCTGCCCTCATTAAAGTTGCGAAGCTCATTGACTCCTATCTTGCAGAGGCTGCCGTTGATTCCAATTTGACATTGCAGGAGTTTGCCTCTCTTGCCGGTGCTCTCCCCAGCCATGCCCGATCAACAGACGATGGGCTATACCGGGCCATCGATACTTATCTCAAAGCACATCCCGGGGTGTCCAAGCAAGATAGAAAGGTACTTTGCAGGATAATAGACAGCCGAAAACTCTCGCCGGAGGCCTCTTTCCATGCAGCTCACAATGAACGTTTACCAGTCCGAGCAGTGATCCAAGTGCTCCTCTCAGAGCAAACCAAGCTCACCCGGCAGCTAGACTGGAGCGGT
