# Supplementary material for: Polyploidy Did Not Predate the Evolution of Nodulation in All Legumes
Source: PLoS One. 2010 Jul 16;5(7):e11630. doi: 10.1371/journal.pone.0011630 (PMC2905438; doi:10.1371/journal.pone.0011630)
Supplement: File S2 — Alignments and trees. Trimmed alignments and trees for all 1249 trees described in the paper. (2.55 MB GZ) [file pone.0011630.s005.gz › alncln3/cl10738.phy]

 7 360
Cf15808d               GGCGGGAAGA GTGGGGCGGC GATGGTGAAA GTGGCGAAGC TGGTGGATTC GTATCTCGCG 
Glyma07g03740          GAGGGTAAGA GCGTTGCTTC TTTGGTTAAG GTGGCTAAGT TGGTTGATTC CTACCTGGCT 
Glyma08g22340          GAGGGTAAGA GTGGTGCTTC TCTGGTTAAG GTGGCTAAGT TGGTTGATTC CTACCTCGCT 
Glyma13g43910          G--------- ATGGTGCTGC TTTGGTTAAG GTGGCCAAGT TGGTTGATTG CTACCTCGCT 
Glyma15g01430          ---------- GTGGGACT-- -CTCTTGGAT GTGGCCAAGT TGGTTGATTG CTACCTCGAT 
MtAC144340_10          GATGGTAAAA CTGGTGCTGC TTTGGTTAAG GTTGCTAAAT TGGTTGATTG TTACCTTGCT 
VvGSVIVP00034532001    GCTGCTAAGA GTGGAGCTGC CCTCATTAAA GTTGCGAAGC TCATTGACTC CTATCTTGCA 

                       GAGGCGGCGG TGGATGCTAA TCTGAGCTTG CCGGAGTTTG TGACGCTCGC GGCGGCGATG 
                       GAGGCTGCTG TGGATGCCAA TTTGAGCTTC AACGACTTCG TTACACTTGC TGCAGCTCTT 
                       GAGGCTGCTG TGGATGCCAA TTTGAGCTTG AACGACTTCT TTACCCTTGC TGCAGCTCTT 
                       GAGGCTGCTG TGGATGCCAA TTTGACCTTG TCTGAGTTCA TTGCACTTGC TGGAGCTCTT 
                       GAGGCCGCTG TGGATGCCAA TTTGACCTTG TCTGAGTTCA TTACACTTGC TGGAGCTCTT 
                       GAAGCTGGTT TGGATGCTAA TTTGAGTTTG TCTCAGTTTG TTGCACTTGC TGGTGCTCTT 
                       GAGGCTGCCG TTGATTCCAA TTTGACATTG CAGGAGTTTG CCTCTCTTGC CGGTGCTCTC 

                       CCGTCGCATT CCAGAGCGAC GGACGATGGA TTGTACAGAG CCATTGATAC TTACCTCAAA 
                       CCAAGCCATG CAAGAGCAAC GGATGATGGC TTGTACAGAG CCATTGATAC TTATCTAAAA 
                       CCTAGCCATG CCAGAGCAAC GGATGATGGC TTGTACAGAG CCATTGATAC TTATCTAAAA 
                       CCAAGTCATT CAAGAGCCAC GGATGATGGC TTGTACCGAG CCATTGACAC GTATCTAAAA 
                       CCAAGCCATG CAAGAGCCGC CGCCGATGGC TTGTACCGAG CCATCGACAC TTATCTAAAA 
                       CCTAATCATG CAAGAGCTAC TGATGATGGT TTATATAGAG CCATTGACAC TTATCTTAAA 
                       CCCAGCCATG CCCGATCAAC AGACGATGGG CTATACCGGG CCATCGATAC TTATCTCAAA 

                       GCACATCCAG TAGTAACAAA GCAAGAGAGG AAAGGGCTAT GCAGGCTAAT TGATTGCAGG 
                       GCACATCCAG GAGTGTCAAA GCAAGAAAGG AAGGGCCTGT GCAGGCTAAT AGACAGCAGA 
                       GCACATTCAG GAGTGTCAAA GCAAGAAAGG AAGGGTCTGT GCAGGCTAAT AGACAGCAGA 
                       GCACATCCAG ATGTGTCAAA GCAAGAAAGG AAGGGCCTGT GTAGGCTGCT TGATAGCCGG 
                       --AATTGGAG TTTCACCTCA ATAATCTGGG TAACAAAAGT TTGCATTAAA GG--TATAGA 
                       GCACATCCAA GCGTGTCGAA GCAAGAAAGA AAAAGTCTGT GTAGGTTGAT TGATAGCAGG 
                       GCACATCCCG GGGTGTCCAA GCAAGATAGA AAGGTACTTT GCAGGATAAT AGACAGCCGA 

                       AAACTAAGCC CAGAAGCATC AATGCATGCA TCTCAAAACG AAAGGCTTCC AGTAAGAGCA 
                       AAACTAACAG CAGAGGCCTC ACTTCACGCA GCACAAAACG AACGGTTCCC AGTGAGAGCA 
                       AAACTAACAC CAGAGGCATC ACTTCACGCA GCACAAAACG AACGGTTCCC GGTGAGAGCA 
                       AAACTCACAA CGGAGGCCTC ACTTCATGCA GCTCAGAATG AACGGTTGCC TGTGAGAGCT 
                       TTATCAAGGT --AAAACTCC AATTCTAAGA ATTGAGAATG AACGGTTGCC TGTGGGAACT 
                       AAACTCACAC CAGAAGCCTC ACTTCATGCA GCTCAAAACG AACGGTTGCC TGTGAGAGCT 
                       AAACTCTCGC CGGAGGCCTC TTTCCATGCA GCTCACAATG AACGTTTACC AGTCCGAGCA 

                       GTGATTCAAG TGCTATTATC AGAACAAACG AAGCTAAATC GACACATAGA TTGGAGTGGG 
                       GTGATTCAGG TGCTACTCTC TGAGCAGAGC AAGCTGAACC GGCATGTGGA TTGGAGTGGC 
                       GTGATTCAGG TGCTACTCTC CGAGCAGAGC AAGCTGAACC GCCATGTGGA TTGGAGCGGC 
                       GTGATTCAGG TGCTCTTCTC CGAACAAACC AAACTCAACC GCCACATAGA TTGGAGTGGC 
                       GTAATTCAGG TGCTCTTCTC TGAGCAAACC AAACTCCACT GCCACATAGA TTGGAGTGGC 
                       GTTATTCAAG TTCTCTTCTC CGAACAAACG AAACTCAACC GTCACGTTGA TTGGAGTGCT 
                       GTGATCCAAG TGCTCCTCTC AGAGCAAACC AAGCTCACCC GGCAGCTAGA CTGGAGCGGT 
