# Supplementary material for: Polyploidy Did Not Predate the Evolution of Nodulation in All Legumes
Source: PLoS One. 2010 Jul 16;5(7):e11630. doi: 10.1371/journal.pone.0011630 (PMC2905438; doi:10.1371/journal.pone.0011630)
Supplement: File S2 — Alignments and trees. Trimmed alignments and trees for all 1249 trees described in the paper. (2.55 MB GZ) [file pone.0011630.s005.gz › alncln3/cl10740.cln]

>Cf17413d
GGTGGGTTTATATGTGGACATATTGCTCATATTGATTGTGCTCTTCGGTGTTTCTTGGCTGGAACAGTTGGAGGAAGTATTGGGTTGGATGCTGAATACCATTGCCGACATTGTGATAGGAGGACTGATCTAATTTCTCATGCTAATATGCTTCTGCAGAAATGTGAAACTATCAATTCTAGGGATGACATCGGAAAGATTTTAAATCTTGGTGCTTGTATCTTGCGAGGTTCACAGAAGACCATTGCAAGAGAGCTGCTGAATCGTATTGAATTGGCCTTCTCAAAGGTA
>Glyma01g44790
GGTGGGGGCATCTGTGGCCATGTTGCTCATATGGAATGCGCTCTTCGATGTCTATTGGCTGGCAAAGTTGGAGGAAATATTGGGCTAGATGCCCAGTACCACTGCCGACGCTGTGATGGGCGGACTGATATGATTTCGCATGTTAATAATCTTCTACAAACATGTAGAGCTGCTGATTTGGATGATGAAATTCGGAAGATTTTGAATCTTGGTGCTTGTCTCCTGCGTGGTTCACAGAAACCTGTTGCAAAGGAGCTGCTGTGTCGTATTGAATTGGCCATCTCAAAGCTT
>Glyma01g44810
GGTGGGGGCATCTGTGGCCATGTTTCTCATATGGAATGCGCTCTTGAATCTCTCTTGGCTGGCAAAGTTGGAGGAAGTATTGGGCTAGATGCCCAGTACCACTGCCGACACTGTGATGGGAGGTCTGTTATTATTTCTCAAGTTAATAATCTTCTACAAACATGTAGAGCTGCTGATTTGGATGATGAGATTCGGAATATTTTGAATCTTGGTGCTTGTCTCTTGCGTGGTTCATAG------------------------------------------------------
>Glyma11g00830
GGTGGGGGCATCTGTGGCCATGTTGCTCATATGGAATGCGCTCTTCGATCTCTCTTGGCTGGCAAAGTTGGAGGAAGTATTGGGCTAGATGCCCAGTACCACTGCCGACGCTGTGATGGGAGGACAGATATGATTTCGCATGTTAATAATCTCCTACAAACATGCAGAGCTGCTGATTTGGATGATGAAATTCGGAAGATTTTGAATCTTGGTGCTTGTCTCTTGCGTGGTTCACAGAAGCCTGTTGCAAAGGAGCTGCTGTGTCGTATTGAATTGGCCATCTCAAAGCTT
>Glyma18g15050
GGTGGGGGCATCTGTGGCCATGTTGCTCATATGGAATGTGCTCTTCGATGTCTATTGGCTGGCAAAGTTGGAGGAAGTATTGGGCTAGATGCCCAGTACCACTGCCGACGCTGTGATGGGAGGACTGATATGATTTCGCATGTTAATAATCTTATACAAACATGTAGAGCTGCTGATTTGGATGCTGAAATTCGGAAGATTTTGAATCTTGGTGCTTGTCTCTTGCGTGGTTCACAGAAACCTGTTGCAAAGGAGCTGCTGTGTCGTATTGAATTGGCCATCTCAAAGCTT
>MtAC135320_15
GGTGAGGGAATATGCGGCCATGTTGCCCATGTGGAATGCGCACTTCGATCTCTCTTGGCTGGCACGGTTGGGAAAAGTTTTGGATTAGATACTGAGTATCATTGTCGGCGATGTGATGGAAGGACCGACCTCGTCTCTCACGTTGAAAGGCTTGTTGAAATATGCAAAGCTGTTGACTTGAACGATGAGATTAAGAAGATTTTAGACCTTGGTGCTTGTCTCTTGCGTGGTTCAAAGAAACCCGTTGCGAAGGAGCTATTCAATCGTGTTGAACTGGCCATCGCAAAGCTA
>VvGSVIVP00020007001
------------------------------ATGGACTGTGCTCTCCGATCTTACCTGGCTGGGACAGTGGGAGGGAGTATAGGGTTGGATGCTGAGTACCATTGCCGGCGTTGTGATATGAGGACAGATCTGGTTTCACATGTTGCAAGGCTTTTAAAGACCTGTGAATCAGTTGATTCTCGTGATGATATTGAGAAGATTCTAGGTGTTGGCATTTGCATCTTACGTGGCTCCCGCAAAGCAAGTGCAAAGAAGTTGCTGAATCAAATTGAATTAGCCATGACAAAGCTT
