# Supplementary material for: Polyploidy Did Not Predate the Evolution of Nodulation in All Legumes
Source: PLoS One. 2010 Jul 16;5(7):e11630. doi: 10.1371/journal.pone.0011630 (PMC2905438; doi:10.1371/journal.pone.0011630)
Supplement: File S2 — Alignments and trees. Trimmed alignments and trees for all 1249 trees described in the paper. (2.55 MB GZ) [file pone.0011630.s005.gz › alncln3/cl10740.phy]

 7 291
Cf17413d               GGTGGGTTTA TATGTGGACA TATTGCTCAT ATTGATTGTG CTCTTCGGTG TTTCTTGGCT 
Glyma01g44790          GGTGGGGGCA TCTGTGGCCA TGTTGCTCAT ATGGAATGCG CTCTTCGATG TCTATTGGCT 
Glyma01g44810          GGTGGGGGCA TCTGTGGCCA TGTTTCTCAT ATGGAATGCG CTCTTGAATC TCTCTTGGCT 
Glyma11g00830          GGTGGGGGCA TCTGTGGCCA TGTTGCTCAT ATGGAATGCG CTCTTCGATC TCTCTTGGCT 
Glyma18g15050          GGTGGGGGCA TCTGTGGCCA TGTTGCTCAT ATGGAATGTG CTCTTCGATG TCTATTGGCT 
MtAC135320_15          GGTGAGGGAA TATGCGGCCA TGTTGCCCAT GTGGAATGCG CACTTCGATC TCTCTTGGCT 
VvGSVIVP00020007001    ---------- ---------- ---------- ATGGACTGTG CTCTCCGATC TTACCTGGCT 

                       GGAACAGTTG GAGGAAGTAT TGGGTTGGAT GCTGAATACC ATTGCCGACA TTGTGATAGG 
                       GGCAAAGTTG GAGGAAATAT TGGGCTAGAT GCCCAGTACC ACTGCCGACG CTGTGATGGG 
                       GGCAAAGTTG GAGGAAGTAT TGGGCTAGAT GCCCAGTACC ACTGCCGACA CTGTGATGGG 
                       GGCAAAGTTG GAGGAAGTAT TGGGCTAGAT GCCCAGTACC ACTGCCGACG CTGTGATGGG 
                       GGCAAAGTTG GAGGAAGTAT TGGGCTAGAT GCCCAGTACC ACTGCCGACG CTGTGATGGG 
                       GGCACGGTTG GGAAAAGTTT TGGATTAGAT ACTGAGTATC ATTGTCGGCG ATGTGATGGA 
                       GGGACAGTGG GAGGGAGTAT AGGGTTGGAT GCTGAGTACC ATTGCCGGCG TTGTGATATG 

                       AGGACTGATC TAATTTCTCA TGCTAATATG CTTCTGCAGA AATGTGAAAC TATCAATTCT 
                       CGGACTGATA TGATTTCGCA TGTTAATAAT CTTCTACAAA CATGTAGAGC TGCTGATTTG 
                       AGGTCTGTTA TTATTTCTCA AGTTAATAAT CTTCTACAAA CATGTAGAGC TGCTGATTTG 
                       AGGACAGATA TGATTTCGCA TGTTAATAAT CTCCTACAAA CATGCAGAGC TGCTGATTTG 
                       AGGACTGATA TGATTTCGCA TGTTAATAAT CTTATACAAA CATGTAGAGC TGCTGATTTG 
                       AGGACCGACC TCGTCTCTCA CGTTGAAAGG CTTGTTGAAA TATGCAAAGC TGTTGACTTG 
                       AGGACAGATC TGGTTTCACA TGTTGCAAGG CTTTTAAAGA CCTGTGAATC AGTTGATTCT 

                       AGGGATGACA TCGGAAAGAT TTTAAATCTT GGTGCTTGTA TCTTGCGAGG TTCACAGAAG 
                       GATGATGAAA TTCGGAAGAT TTTGAATCTT GGTGCTTGTC TCCTGCGTGG TTCACAGAAA 
                       GATGATGAGA TTCGGAATAT TTTGAATCTT GGTGCTTGTC TCTTGCGTGG TTCATAG--- 
                       GATGATGAAA TTCGGAAGAT TTTGAATCTT GGTGCTTGTC TCTTGCGTGG TTCACAGAAG 
                       GATGCTGAAA TTCGGAAGAT TTTGAATCTT GGTGCTTGTC TCTTGCGTGG TTCACAGAAA 
                       AACGATGAGA TTAAGAAGAT TTTAGACCTT GGTGCTTGTC TCTTGCGTGG TTCAAAGAAA 
                       CGTGATGATA TTGAGAAGAT TCTAGGTGTT GGCATTTGCA TCTTACGTGG CTCCCGCAAA 

                       ACCATTGCAA GAGAGCTGCT GAATCGTATT GAATTGGCCT TCTCAAAGGT A 
                       CCTGTTGCAA AGGAGCTGCT GTGTCGTATT GAATTGGCCA TCTCAAAGCT T 
                       ---------- ---------- ---------- ---------- ---------- - 
                       CCTGTTGCAA AGGAGCTGCT GTGTCGTATT GAATTGGCCA TCTCAAAGCT T 
                       CCTGTTGCAA AGGAGCTGCT GTGTCGTATT GAATTGGCCA TCTCAAAGCT T 
                       CCCGTTGCGA AGGAGCTATT CAATCGTGTT GAACTGGCCA TCGCAAAGCT A 
                       GCAAGTGCAA AGAAGTTGCT GAATCAAATT GAATTAGCCA TGACAAAGCT T 
