# Supplementary material for: Polyploidy Did Not Predate the Evolution of Nodulation in All Legumes
Source: PLoS One. 2010 Jul 16;5(7):e11630. doi: 10.1371/journal.pone.0011630 (PMC2905438; doi:10.1371/journal.pone.0011630)
Supplement: File S2 — Alignments and trees. Trimmed alignments and trees for all 1249 trees described in the paper. (2.55 MB GZ) [file pone.0011630.s005.gz › alncln3/cl10741.phy]

 5 1155
Cf3980d                AAGATATGTG CTAATTCGGC TCAAGTTATG GATCAGTTTG CTACAAAAAC GGAGCCTACG 
Glyma01g36890          AGGATATGCG TCACTTCCTC TCAAGTTTTG GATTCCTTAG CAGCAAAATC CGAACCCACC 
Glyma11g08350          AGGATATGCG CCACCTCCTC TCAAGTTATG GATCCCTCCG CAGCAAAATC CGAACCCACC 
MtCR936327_9           CCAATATGCG CTAGTTCCTC TCAACTCATG GACCCCTTTT CAGCAAAAAT CCAACCTACC 
VvGSVIVP00036740001    AGGATTTCGG CGAGTTCAAC TCCGGTGATG GATCAGTCGC CGAGTCAGAC GAGTCCTACT 

                       ATTGTTGAGG TTGATTTGGG GAATCGGAGC TATCCGATTT ATATCGGTTC TGGGTTGCTT 
                       ACCGTCGAAG TCGATTTGGG TAATCGGAGC TATCCCATTT ACATCGGATC CGGGTTACTA 
                       ATCGTCGAAG TCGATTTGGG TAGCCGGAGC TATCCTATTT ACATCGGATC CGGGTTACTA 
                       ATTGTTAACG TTGATTTGGG TAATCGGAGC TACCCCATTT ACATCGGATC CGGGTTGCTC 
                       GTTGTTGAGG TCGATTTGGG GAACCGGAGC TACCCGATCT ACATCGGATC TGGATTGCTT 

                       GATCAACCTG AGCTTCTCCA GAGGCATGTT CATGGAAAGA GGGTTCTTGT GGTCACTAAT 
                       AACCAACCCG ACTATCTCCA GAGGCACGTG CATGGAAAGA GGGTCCTAGT TGTAACTAAC 
                       AACCAACCCG ACTATCTCCA GAGGCATGTG CATGGAAAGA GAGTCCTAGT TGTAACTAAC 
                       AATAAACCTG AACTTCTTCA AAGGCATGTC CATGGAAAGA AGGTCCTTAT TGTCACTAAC 
                       CAACAACCCG AGCTTCTCCA GAGACATGTT CATGGGAAGA GAGCTCTTGT GGTCACCAAC 

                       AGTACGATTG CACCGCTGTA TTTGGACAAA GTTGTTGAGG CTTTAACAAG AGAAAACCCA 
                       AAAACGGTTG CGCCACTTTA TCTAGACAAG GTTGTTGATG CTTTGACAAG GGGAAACCCC 
                       GAAACCGTTG CGCCACTTTA TCTAGACAAG GTTGTTGATG CTTTGACAAG GGGAAACCCG 
                       ACTACAGTTG CACCTTTGTA TCTAGACAAG GTTGTTGATG CTTTAACAAG TGGAAACCCA 
                       ACCACAATTG CAGCATTATA CCTTGATAAA GTAGTTGATG CTTTAACTCG TGGAAACCCA 

                       AATGTTTCTG TTGAGAATGT CATTTTGCCG GATGGTGAGC AGTACAAGGA CATGGATACA 
                       AATGTTTCTG TGGAGAGTGT AATTTTACCT GATGGTGAGC AGTACAAGGA CATGGATACT 
                       AATGTTTCTG TGGAGAGTGT AATTTTACCT GATGGTGAGC AGTACAAGGA CATGGATACT 
                       AATGTTTCTG TTGAGAGTGT AATTTTACCG GACGGTGAGC AGTACAAGGA CATGGATACT 
                       AATATTTCAG TTGAGAGTGT GATTTTGCCA GACGGTGAGA AGTACAAAAA CATGGACACA 

                       CTTATGAAAG TGTTTGACAA GGCAATTGAG TCACGGTTGG ACAGGCGATG TACATTTGTA 
                       CTTATGAAAG TCTTTGACAA GGCCATTGAG TTGCGACTAG ACCGGCGTTG TACGTTTGTC 
                       CTTATGAAAG TCTTTGACAA GGCCATCGAG TCGCGGCTCG ACCGGCGGTG TACGTTTGTT 
                       CTTATGAAAG TGTTTGACAA GGCCATTGAG TCTCGATTGG ACCGGCGGTG TACTTTTGTT 
                       CTAATGAAAG TTTTTGACAA GGCAATTGAG TCACGGTTGG ATAGACGTTG TACATTTGTT 

                       GCCCTAGGAG GTGGTGTGAT TGGCGACATG TGCGGCTTTG CTGCTGCTGC TTTCCTACGT 
                       GCTCTTGGTG GTGGTGTGAT TGGCGACATG TGTGGCTGTG CTGCTGCTTT GTTCCTACGT 
                       GCTCTTGGTG GTGGTGTGAT TGGCGACATG TGTGGCTTTG CTGCCTCTGC CTTCCTACGT 
                       GCCCTTGGAG GTGGTGTGAT TGGCGACATG TGTGGCTTTG CTGCCGCTTC ATTCCTACGT 
                       GCCGTTGGTG GTGGTGTTAT TGGTGACATG TGTGGATTTG CTGCTGCTGC CTTCCTTCGT 

                       GGTGTTAATT TTATTCAAAT CCCTACAACT GTTATGGCTC AGGTTGATTC TTCAGTTGGT 
                       GGTGTTAATT TTATTCAGAT TCCTACCACT GTGATGGCCC AGGTCGATTC TTCAGTTGGT 
                       GGTGTTAATT TTATTCAGAT TCCTACAACT GTGATGGCAC AGGTCGATTC TTCAGTTGGT 
                       GGTGTTAATT TTATTCAGAT TCCAACCACT GTTATGGCAC AGGTTGATTC TTCAGTTGGT 
                       GGTGTTAATT TCATTCAGAT TCCTACAACT GTAATGGCAC AGGTGGATTC TTCAGTTGGA 

                       GGCAAAACTG GAATAAACCA TCCACTTGGA AAGAACCTGA TTGGTGCATT CTACCAACCT 
                       GGCAAAACTG GGATCAATCA CCGCCTTGGG AAGAACCTGA TTGGTGCCTT TTACCAACCT 
                       GGAAAAACTG GGATAAATCA CCGCCTTGGG AAGAACATGA TCGGTACCTT TTACCAACCT 
                       GGCAAAACTG GTATAAACCA TCCCCTTGGG AAGAACTTGA TTGGTGCTTT TTACCAACCT 
                       GGCAAAACTG GCATAAACCA TCCTCTAGGA AAAAATTTGA TTGGTGCTTT CTACCAACCT 

                       CAGTGTGTGC TTATAGACAC AGACACATTA AATACATTAC CAGATAGGGA GCTGGCATCA 
                       CAGTGTGTGC TAATAGACAC GGACACATTA AATACGTTGC CGGATAGGGA ACTGGCATCA 
                       CAGTGTGTGC TTATAGACAC AGACACATTA AATACGCTAC CGGATAGGGA ACTGGCATCA 
                       CAATGTGTGC TTATAGACAC AGACACATTA GACACATTAC CAGAGAGGGA ACTGGCATCA 
                       CAGTGTGTAC TTATAGACAC TGACACATTA AACACACTGC CAGAGAGGGA GTTGGCATCA 

                       GGGTTTGCAG AGGTTATAAA GTATGGGCTT ATAAGGGATG CAGACTTTTT TGAGTGGCAG 
                       GGGCTTGCAG AGGTTATAAA GTATGGGCTC ATTAGGGATG CAGAGTTTTT TGAGTGGCAA 
                       GGGCTAGCAG AGGTTATAAA GTATGGGCTC ATTAGGGATG CAGAGTTTTT TGAGTGGCAA 
                       GGTTTTGCAG AGGTTATAAA GTATGGGCTC ATTAGGGATA CAGAATTTTT TGAGTGGCAA 
                       GGTTTTGCTG AGGTTATTAA GTATGGGCTT ATTAGGGATG CTGAATTCTT TGAGTGGCAA 

                       GAGAAAAATA TGCCGGCATT AATGGCAAGG GACCCTAGTG CACTGGCATA TGCTATCAAG 
                       GAGAAAAATA TGCACTTATT ACTGGCAAGA GATCCTAGTG CAATGGCATA TGCTATAAAG 
                       GAGAAAAATA TGCACTTATT ATTGGCAAGA GATCCTAGTG TAATGGCATA TGCTATAAAG 
                       GAGAAAAATA TGCAGGCATT AATGGCCAGA GATCCTAATG CATTGGCATA TGCTATAAAG 
                       GAGAAGAATA TGCAGGCATT AATGGCAAGG GATCCAGGTG CACTGGCTTA TGCTATCAAG 

                       CGATCATGTG AAAACAAGGC TGAGGTTGTG TCCTTGGATG AGAAAGAAAG TGGACTGAGG 
                       CGATCTTGTG AAAACAAGGC TGAGGTTGTG TCCTTAGATG AGAAGGAAAG TGGACTGAGG 
                       CGATCTTGTG AAAACAAGGC TGAGGTTGTG TCCTTAGATG AGAAGGAAAG TGGACTGAGG 
                       CGATCGTGTG AAAACAAGGC TGAGGTTGTG TCCTTGGATG AGAGAGAAGG TGGAGTGAGG 
                       CGATCATGTG AAAACAAGGC TGAGGTAGTA TCTTTAGATG AGAAGGAAAG TGGACTGAGG 

                       GCCACATTGA ACTTGGGCCA TACATTCGGC CATGCAATAG AAACTGCATC TGGCTATGGA 
                       GCAACATTGA ACTTGGGTCA TACATTTGGT CATGCAATAG AAACTGGGGT TGGCTATGGG 
                       GCAACATTGA ACTTGGGTCA TACATTTGGT CATGCAATAG AAACTGGGGT AGGCTATGGG 
                       GCAACATTGA ACTTGGGTCA TACATTTGGC CATGCAATAG AAACTAGCGT TGGCTATGGG 
                       GCGACATTGA ACTTGGGTCA TACTTTTGGC CATGCAATAG AAACTGGGGT TGGTTATGGG 

                       CAGTGGCTTC ATGGAGAGGC TGTTGCCGCT GGCACGGTAA TGGCCGTTGA CATGTCATAT 
                       CAGTGGCTTC ATGGAGAGGC TGTTGCAGCT GGCACGGTAA TGGCTGTTGA CATGTCATAT 
                       CAGTGGCTTC ATGGAGAGGC TGTTGCAGCT GGCACGGTAA TGGCTGTTGA CATGTCATAT 
                       CAGTGGCTTC ATGGAGAGGC TGTTGCAGCT GGCACGGTAA TGGCTGTTGA CATGTCATAT 
                       CAGTGGCTCC ATGGAGAAGC TGTTGCAGCT GGCATGGTCA TGGCTGTCGA CATGTCATAC 

                       CGCCTTGGTT GGATTGATGA TTCTGTAGAA GAACGAAGTT TCCACTCCAT TCTCAAGCAG 
                       CGCCTAGGTT GGATTGATGA TTCTCTAGTG AAGAGAGTTG GAGAT---AT TTTAAAACAG 
                       CGCCTAGGTT GGATTGATGA TTCTCTTGTG AAACGAGTTG GAGAC---AT TTTAAAACAG 
                       CGCCTTGGTT GGATTGATGA TTCTATTGTG AAGCGAGTTA GTGAC---AT TTTGAAACAG 
                       CGCCTTGGTT GGATTGATGA TTCAATTGTG AAGCGAGTTC ACAAT---AT CATAAAGCAG 

                       GCTAACTTAC CTACTGTCCC TCCTGAAATC ATGACTGTGG ATGCGTTCAA GTCCATCATG 
                       GCTAAGTTAC CTTCAGCCCC TCCTGAGACC GTGACTGTGG ACATGTTTAA ATCTGTCATG 
                       GCTAAGTTAC CCACAGCCCC TCCTGAGACC GTGACTGTGG ACATGTTTAA ATCTGTCATG 
                       ACTAAGTTAC CTATTGTGCC TCCTGAAATG ATGACTGTGG ACATGTTTAA GTCTGTCATG 
                       GCTAAGCTAC CCATTACCCC ACCTGAAAGC ATGACAGTGG AGATGTTCAA GTCAGTCATG 

                       GCGGTAGATA AGAAGGTAGC TGATGGGTTG CTAAGGCTTA TCCTTCTGAA GGGTCCTCTA 
                       GCAGTGGATA AGAAGGTAGC AGATGGGTTG CTAAGGCTTA TCCTTCTAAA GGGCCCTCTA 
                       GCAGTGGATA AGAAGGTAGC AGATGGGTTG CTAAGGCTTA TCCTTCTAAA GGGTCCTCTA 
                       GCGGTTGATA AGAAGGTAGC AGACGGATTG CTGAGACTTA TCCTACTAAA GGGTCCTCTA 
                       GCGGTTGATA AGAAAGTGGC TGATGGACTG CTAAGGCTCA TTCTCTTGAA AGGTCCTCTA 

                       GGCAATTGTG TTTTCACTGG GGATTATGAC AGGAAAGCTC TTGACGATAC GCTTCGTGCG 
                       GGCAATTGCG TTTTCACAGG GGATTATGAC AGAAAGGCTC TAGACGATAC GCTTCGTGCA 
                       GGCAATTGTG TTTTCACAGG GGATTATGAC AGAAAGGCTC TAGACAATAC GCTTCGTGCA 
                       GGAAATTGCG TTTTCACAGG GGATTATGAC AGAAAGGCTC TAGATGATAC ACTACAGGCA 
                       GGCAACTGTG TTTTCACTGG TGACTATGAC AGGAAGGCAC TGGATGATAC ACTCCGGGCA 

                       TTCTGTAAAT CCTGA 
                       TTCTGTAAAT CCTGA 
                       TTCTGTAAAT CCTGA 
                       TTCTGTAAAT CTTGA 
                       TTTGCCAAGT CCTGA 
