# Supplementary material for: Polyploidy Did Not Predate the Evolution of Nodulation in All Legumes
Source: PLoS One. 2010 Jul 16;5(7):e11630. doi: 10.1371/journal.pone.0011630 (PMC2905438; doi:10.1371/journal.pone.0011630)
Supplement: File S2 — Alignments and trees. Trimmed alignments and trees for all 1249 trees described in the paper. (2.55 MB GZ) [file pone.0011630.s005.gz › alncln3/cl10745.cln]

>Cf14644d
TATTGGCCTGTCTATTGGCCTCTCCAAGGCACTATGTTCTGGGCTCTCTTCGTTCTCGGCCACGATTGCGGCCATGGAAGCTTTTCAAATATTACAAAGCTGAATAGTTTTGTGGGGCATATCTTGCATTCCGCGATTCTTGTACCTTACCATGGATGGAGACTCAGCCATAAGACCCACCATCAAAATCATGGACATGTGGAGAATGATGAATCATGGGTTCCATTGAGTGAGAAGATTTATAAGAGTCTAGACAAGAGGACAAGAATGCTGAGATACACTATACCTTACCCTATCTTTGCATATCCCTTTTATCTGTGGTCTAGAAGCCCAGGAAAAGAAGGCTCTCACTTCAATCCCTACAGCCAATTGTTCTCTATCCAAATCTTCAAGCTCTATGGTGTTCCTTATTT
>Cf15513d
GTTTGGCCTCTGTATTGGGCTGCTCAGGGGACTATGTTCTGGGCTCTGTTTGTTCTTGGCCATGATTGTGGTCATGGAAGCTTTTCAAATAATCCTAAGCTGAACAGTGTGGTTGGCCATCTTCTGCATTCTTCAATTCTAGTACCCTATCATGGATGGAGAATTAGTCACAGGACTCATCATCAAAACCATGGCCATGTGGAAAATGACGAATCTTGGCACCCGTTGCCTGAGAGAATTTTCAAGAGCTTAGACACCATCACTCGCACTTTGAGATTTACAGTGCCGTTTCCAATGCTTGCATACCCTTTCTACCTTTGGAGTAGGAGTCCTGGGAAAACTGGTTCTCACTTTGATCCTAGCAGTGACCTGTTTGTC-----------------------------------
>Cf3037d
GTTTGGCCTCTGTATTGGGCTGCTCAAGGCACCATGTTCTGGGCTCTCTTCGTTCTCGGCCACGATTGCGGCCATGGAAGCTTTTCAAACAACCCCAAGCTGAACAGTGTGGTTGGCCATCTTCTGCATTCTTCAATTCTAGTACCTTATCATGGATGGAGAATCAGCCATAGAACCCATCACCAAAACCATGGCCATGTCGAAAATGATGAATCCTGGCACCCGTTGCCTGAGAAAATTTACAAGAGCTTGGACAGTATAACAAAAACGCTAAGATTTACAGCACCTTTTCCAATGCTTGCGTATCCTATCTACCTTTGGAGCAGAAGCCCAGGGAAGACTGGTTCTCACTTTGACCCAAACAGTGACTTGTTCGTTCTTCAATTGCTTAAGCTTTATGGCATTCCATATTG
>Glyma01g10120
TTTTGGCCACTCTATTGGCCTGCACAAGGCACAATGTTTTGGGCACTTTTTGTTCTTGGACATGATTGTGGCAATGGAAGTTTTTCAAACAGTTCTTTGTTGAACAGCACTGTGGGCCACATCTTGCACTCCTCAATTCTTGTACCATACCATGGATGGAGAATTAGCCACAAGACTCAGCATCAGAGCCATGGCCATGTTGAGAAGGATGAATCATGGGTTCCGCTTACAGAGAAATTTTACAAGAATCTAGACAACATGACAAGAATGCTGAGATTCACTCTTCCTTTGCCCATCTTTGCATACCCCTTTTATTTGTGGAGTAGAAGTCCAGGAAAAGAAGGTTCTCATTTCAACCCTTACATCAAGTTGTTCTCCCTTTTTATGCTCAAGCTCTATGGGGTTCCCTATTT
>Glyma01g29630
GTTTGGCCTCTCTATTGGGCTGCTCAGGGAACCATGTTCTGGGCCCTCTTTGTTCTTGGACATGATTGTGGTCATGGAAGCTTTTCAAACAATCCTAAGCTGAACAGTGTTGCTGGCCACTTGCTGCATTCTTCAATTCTAGTACCATATCATGGATGGAGAATTAGTCATAGAACACATCATCAAAACCATGGCCATGTTGAAAACGATGAATCTTGGCACCCGTTGCCGGAGAAAATTTTCAAGAGCTTGGATAATGTAACACGTATTTTAAGATTTACATTACCTTTTCCATTGCTTGCATATCCTATCTACCTGTGGAGCAGGAGTCCCGGGAAGACTGGTTCTCACTTTAATCCTGACAGTGACTTGTTTGTTGTTCAATTGCTTAAGCTTTATGGCATTCCCTATGT
>Glyma02g39230
CTCTGGCTAATCTATTGCCCCATTCAAGGCACAATGTTCTGGGCTCTCTTTGTTCTTGGACATGATTGTGGCCATGGAAGCTTTTCAGATAGCCCTTTGCTGAATAGCCTGGTGGGACACATCTTGCATTCCTCAATTCTTGTGCCATACCATGGATGGAGAATTAGCCACAGAACTCACCATCAAAACCATGGACACATTGAGAAGGATGAGTCATGGGTTCCATTAACAGAGAAGATTTACAAGAATCTAGACAGCATGACAAGACTCATTAGATTCACTGTGCCATTTCCATTGTTTGTGTATCCAATTTATTTGTTTTCAAGAAGCCCCGGAAAGGAAGGCTCTCACTTCAATCCCTACAGCAATCTGTTTCCACTTCTAGTGCTCAAGCTCTATGGAATTCCATATTG
>Glyma03g07560
CCAAGGGTCCTTCACCCAACAGTTTTAGGAATGGCAGCTCTAATATCTGCCAATTTGAAGGGTGGTGGTGCACTAGGGTCAAATTCTGAAACTTCCTCACC-AACCCCATTATTAGCCCCATT----GGTTCTCTCTTCTTCCTCTCCCTCATTGGTGGAAATTTCAGTGGAGCACTCACTCCCAATTCCCACTTTCTATCCCTAAAACTACAGCATGTTAACCCTCTTGCTTGGAGATTCA---GATCTGGCACACCCTTGTTTGTGCTTAAAAATCTAG---ACTTTGAAGGTTTTTGGCACGAAATGGGTCTTGTTGACGTGGAAACACTGGTGGAAGAGGCCTTAAGCCACATTCTGATAAAACCCAGGTTGCC-----------------------------------
>Glyma03g07570
GTTTGGCCTCTCTATTGGGCTGCTCAGGGAACCATGTTCTGGGCCCTCTTTGTTCTTGGTCATGATTGTGGTCATGGAAGCTTTTCAAACAATCCCAAGTTGAACAGTGTTGCTGGCCACTTGCTGCATTCATCAATTCTAGTACCTTATCATGGATGGAGAATCAGTCATAGAACACATCATCAAAACCATGGCCATGTCGAAAATGATGAATCTTGGCACCCATTGCCAGAGAAAATTTTCAAGAGCTTGGATAATGTAACACGCATTTTAAGATTTACTCTACCTTTCCCATTGCTTGCATATCCTATCTACCTGTGGAGCAGGAGTCCCGGGAAGACTGGTTCTCACTTTAATCCAGACAGTGACTTGTTTGTTGTTCAATTGCTTAAGCTTTATGGCATTCCCTATGC
>Glyma07g18350
GTTTGGCCTCTCTATTGGGCTGCTCAAGGCACTATGTTCTGGGCTCTGTTTGTTCTTGGTCATGATTGTGGTCATGGGAGCTTTTCAAACAACCCCAAATTGAACAGTGTTGTTGGGCATCTGCTGCATTCTTCAATTCTAGTGCCATATCATGGATGGAGAATCAGTCATAGGACTCATCACCAACATCATGGTCATGTTGAAAATGATGAATCATGGCATCCGTTGCCTGAAAAATTGTTCAGAAGCTTGGACACTGTAACACGTATGTTAAGATTCACAGCACCTTTTCCACTTCTTGCATATCCCGTGTACCTTTGGGGTAGGAGTCCTGGCAAGACTGGTTCTCACTTTGACCCTAGCAGTGACTTGTTCGTTATTCAACTTCTTAAGCTTTATGGTGTTCCCTATGT
>Glyma11g27190
TTCTGGCCACCCTATTGGTCTGCACAAGGCACAATGTTTTGGGCACTTTTTGTTCTTGGACATGATTGTGGTCATGGAAGTTTTTCCAACAGTCCTATGTTGAACAGCATTGTGGGCCACATCTTGCACTCTTCAATCCTTGTACCATACCATGGATGGAGAATTAGCCACAGGACTCACCATCAGAACCATGGCCATGTTGAGAAGGATGAATCATGGGTTCCGCTTTCAGAGAAAGTTTACAAGAATCTAGACAACATGACAAGAATGATGAGATTCACTCTTCCTTTCCCCATCTTTGCATACCCCTTTTATTTGTGGAGCAGAAGCCCAGGAAAAGAAGGTTCTCATTTCAACCCTTACAGCAACTTGTTCTCCCTTTTTATGTTCAAGCTTTATGGGGTTCCTTATTT
>Glyma14g37350
CTCTGGCTAATCTATTGGCCCATTCAAGGAACAATGTTCTGGGCTCTGTTTGTTCTTGGACATGATTGTGGCCATGGAAGCTTTTCAGACAGCCCTTTTCTAAATAGCCTGGTGGGACACATCTTGCATTCCTCAATTCTTGTGCCATACCATGGATGGAGAATTAGCCACAGAACTCACCATCAAAATCATGGACACATTGAGAAGGATGAATCCTGGGTTCCATTAACCGAGAAGATTTACAAGAATCTAGACAACATGACAAGACTTGTTAGATTCACTGTGCCATTTCCATTGTTTGTGTATCCAATTTATTTGTTCTCAAGAAGCCCCGGAAAGGAAGGTTCTCACTTCAATCCCTACAGCAATCTGTTCCCAGTTCTATTGCTCAAGCTCTATGGAATTCCATATTG
>Glyma18g06950
TTCTGGCCACTCTATTGGCCTGCACAAGGCACAATGTTTTGGGCACTTTTTGTTCTTGGACATGATTGTGGTCATGGAAGTTTTTCAAACAGTCCTTTGTTGAACAGCATTGTGGGCCACATCTTGCACTCTTCAATTCTTGTACCATACCATGGATGGAGAATTAGCCACAGGACTCACCATCAGAACCATGGCCATGTTGAGAAGGATGAATCATGGGTTCCGCTTACAGAGAAAGTTTACAAGAATCTAGACAACATGACAAGAATGATGAGATTCACTCTTCCTTTCCCCATCTTTGCATACCCCTTTTATTTGTGGAGCAGAAGCCCTGGAAAAGAAGGCTCTCATTTCAACCCTTACAGCAACTTGTTCTCTCTTTTTATGCTCAAGCTCTATGGGGTTCCCTATTT
>Glyma18g43210
GTTTGGCCTCTCTATTGGGCTGCTCAAGGCACTATGTTCTGGGCTCTGTTTGTTCTTGGTCATGATTGGGGTCATGGAAGCTTTTCAAACAACTCCAAATTGAACAGTGTTGTTGGACATCTGCTGCATTCTTCAATTCTAGTGCCATATCATGGATGGAGAATCAGTCATAGGACTCATCACCAACATCATGGTCATGCTGAAAATGATGAATCATGGCATCCGGTGCCTGAAAAATTGTTCAGAAGCTTGGACACTGTAACTCGTATGTTAAGATTCACAGCACCTTTTCCACTTCTTGCATTTCCTGTGTACCTTGTTAGTAGGAGTCCTGGGAAGACTGGTTCTCACTTTGACCCCAGCAGTGACTTGTTCGTTATTCAACTTCTTAAGCTTTATGGTGTTCCCTATGT
>MtCT573508_13
TTTTGGCCAATTTATTGGCCTCTTCAAGGAACAATGTTTTGGGCAATTTTTGTTCTTGGACATGATTGTGGCCATGGAAGCTTCTCAGATAGTTCTTTGGTGAATAACTTTGTGGGCCATATTTTGCATTCCTCAATTCTTGTTCCATACCATGGATGGAGAATTAGTCACAAAACACATCATCAAAACCATGGAAATGTTGAAAGGGATGAGTCATGGGTTCCATTGACAGAAAAGGTTTACAACAGTCTAGACAACATGACAAAATTTGTGAGATTCTCAGTGCCTTTACCATTGTTTGCATATCCAATTTATTTGTGGAGTAGAAGTCCTGGAAAATCAGGGTCACACTTTCATCCCTATAGCGACTTGTTCTCACTTTTAATTCTCAAGCTCTATGGAGTTCCCTATTG
>VvGSVIVP00024085001
GTTTGGCCACTGTACTGGGCTGCCCAGGGGACAATGTTCTGGGCATTGTTTGTTCTTGGACATGACTGTGGCCATGGAAGCTTTTCAGACAATCCTAAGCTGAATAGTATAGTGGGGCATCTCCTGCACTCTTGGATTCTTGTTCCCTACCATGGATGGAGAATCAGCCACAGAACTCACCATCAAAACCATGGTCATGTTGAAAATGATGAATCATGGGTCCCGTTGCCTGAGAAAATGTACAAGAACTTGGACAACAGCACCCGAATTTTCAGATTTACAGTGCCTTTCCCCATCTTTGCATACCCTATGTACTTGTGGCATAGAAGCCCAGGGAAGAAGGGCTCCCACTTCAATCCTAACAGTGATCTGTTCCCACCCCAAGTGCTTAAGCTCTATGGGGTCCCATATCT
>VvGSVIVP00024086001
GTTTGGCCACTCTACTGGGCTGCCCAGGGAACAATGTTCTGGGCCCTGTTTGTTCTTGGACATGACTGTGGACATGGAAGCTTTTCTGATAACCCTATGCTGAATAGTATGGTGGGGCACCTCTTACATTCAACAATCCTTGTTCCCTACAATGGATGGAGAATCAGCCACAGAACTCACCATCAGAACCAAGGTCATGTTGAAAATGATGAATCATGGGTTCCATTCCCTGAGAAATTATACCGGAGCTTGGATGCTAAAACCCGAACTCTAAGATTCACATTGCCTTTCCCCATGTTTGCATATCCTCTCTACTTGTGGTATAGAAGCCCTGGAAAGGAAGGCTCCCACTTCAATCCTTACAGTGATATGTTCCCAGTCCAAGTGCTTAAGCTCTATGGTGTCCCCTATTG
>VvGSVIVP00029307001
GTTTGGCCTCTGTACTGGTTCGCTCAGGGGACCATGTTCTGGGCTCTCTTTGTTCTTGGTCATGACTGCGGCCATGGCAGCTTTTCAAGCAATCCGAAGCTGAATAGCGTGGTGGGTCATCTCCTTCATTCTTCAATTCTTGTCCCCTACCATGGATGGAGGATTAGTCATAGGACCCATCATCAGAACCATGGACATGTTGAGAATGATGAATCATGGCATCCATTGTCCGAAAAGATTTACAGGAGTTTGGATACCGCTACTAGAACATTGAGATTCACCTTGCCTTTTCCCATGCTTGCATATCCCCTTTATCTGTGGGGTAGGAGTCCTGGAAAGACCGGCTCTCATTTTGACCCGAACAGCGATTTGTTCATCGTCCAAATGCTCAAACTCTATGGCATTCCCTACTG
>VvGSVIVP00038880001
GTTTGGCCTCTCTACTGGGCTGCTCAGGGGACCATGTTCTGGGCCCTCTTTGTTCTTGGCCATGACTGTGGACATGGAAGTTTTTCCAACAATCCCACGCTAAACAGTGTGGTCGGGCATCTTCTACATTCTTCAATTCTTGTGCCTTATCATGGATGGAGAATCAGCCATAGGACTCATCACCAGAACCATGGCCATGTTGAGAATGATGAATCTTGGCACCCGTTGCCTGAGAGAATTTACAAGAACTTGGATGTTGTAACGCGAATGTTGCGATTCACAGTACCTTTTCCCATGCTTGCATACCCTTTCTATCTGTGGAGCAGAAGTCCTGGAAAGACTGGTTCTCACTTTGATCCCAGTAGTGACTTGTTTGTCATTCAAATGCTCAAGCTATATGGTGTTCCCTACTG
