# Supplementary material for: Polyploidy Did Not Predate the Evolution of Nodulation in All Legumes
Source: PLoS One. 2010 Jul 16;5(7):e11630. doi: 10.1371/journal.pone.0011630 (PMC2905438; doi:10.1371/journal.pone.0011630)
Supplement: File S2 — Alignments and trees. Trimmed alignments and trees for all 1249 trees described in the paper. (2.55 MB GZ) [file pone.0011630.s005.gz › alncln3/cl10745.phy]

 18 413
Cf14644d               TATTGGCCTG TCTATTGGCC TCTCCAAGGC ACTATGTTCT GGGCTCTCTT CGTTCTCGGC 
Cf15513d               GTTTGGCCTC TGTATTGGGC TGCTCAGGGG ACTATGTTCT GGGCTCTGTT TGTTCTTGGC 
Cf3037d                GTTTGGCCTC TGTATTGGGC TGCTCAAGGC ACCATGTTCT GGGCTCTCTT CGTTCTCGGC 
Glyma01g10120          TTTTGGCCAC TCTATTGGCC TGCACAAGGC ACAATGTTTT GGGCACTTTT TGTTCTTGGA 
Glyma01g29630          GTTTGGCCTC TCTATTGGGC TGCTCAGGGA ACCATGTTCT GGGCCCTCTT TGTTCTTGGA 
Glyma02g39230          CTCTGGCTAA TCTATTGCCC CATTCAAGGC ACAATGTTCT GGGCTCTCTT TGTTCTTGGA 
Glyma03g07560          CCAAGGGTCC TTCACCCAAC AGTTTTAGGA ATGGCAGCTC TAATATCTGC CAATTTGAAG 
Glyma03g07570          GTTTGGCCTC TCTATTGGGC TGCTCAGGGA ACCATGTTCT GGGCCCTCTT TGTTCTTGGT 
Glyma07g18350          GTTTGGCCTC TCTATTGGGC TGCTCAAGGC ACTATGTTCT GGGCTCTGTT TGTTCTTGGT 
Glyma11g27190          TTCTGGCCAC CCTATTGGTC TGCACAAGGC ACAATGTTTT GGGCACTTTT TGTTCTTGGA 
Glyma14g37350          CTCTGGCTAA TCTATTGGCC CATTCAAGGA ACAATGTTCT GGGCTCTGTT TGTTCTTGGA 
Glyma18g06950          TTCTGGCCAC TCTATTGGCC TGCACAAGGC ACAATGTTTT GGGCACTTTT TGTTCTTGGA 
Glyma18g43210          GTTTGGCCTC TCTATTGGGC TGCTCAAGGC ACTATGTTCT GGGCTCTGTT TGTTCTTGGT 
MtCT573508_13          TTTTGGCCAA TTTATTGGCC TCTTCAAGGA ACAATGTTTT GGGCAATTTT TGTTCTTGGA 
VvGSVIVP00024085001    GTTTGGCCAC TGTACTGGGC TGCCCAGGGG ACAATGTTCT GGGCATTGTT TGTTCTTGGA 
VvGSVIVP00024086001    GTTTGGCCAC TCTACTGGGC TGCCCAGGGA ACAATGTTCT GGGCCCTGTT TGTTCTTGGA 
VvGSVIVP00029307001    GTTTGGCCTC TGTACTGGTT CGCTCAGGGG ACCATGTTCT GGGCTCTCTT TGTTCTTGGT 
VvGSVIVP00038880001    GTTTGGCCTC TCTACTGGGC TGCTCAGGGG ACCATGTTCT GGGCCCTCTT TGTTCTTGGC 

                       CACGATTGCG GCCATGGAAG CTTTTCAAAT ATTACAAAGC TGAATAGTTT TGTGGGGCAT 
                       CATGATTGTG GTCATGGAAG CTTTTCAAAT AATCCTAAGC TGAACAGTGT GGTTGGCCAT 
                       CACGATTGCG GCCATGGAAG CTTTTCAAAC AACCCCAAGC TGAACAGTGT GGTTGGCCAT 
                       CATGATTGTG GCAATGGAAG TTTTTCAAAC AGTTCTTTGT TGAACAGCAC TGTGGGCCAC 
                       CATGATTGTG GTCATGGAAG CTTTTCAAAC AATCCTAAGC TGAACAGTGT TGCTGGCCAC 
                       CATGATTGTG GCCATGGAAG CTTTTCAGAT AGCCCTTTGC TGAATAGCCT GGTGGGACAC 
                       GGTGGTGGTG CACTAGGGTC AAATTCTGAA ACTTCCTCAC C-AACCCCAT TATTAGCCCC 
                       CATGATTGTG GTCATGGAAG CTTTTCAAAC AATCCCAAGT TGAACAGTGT TGCTGGCCAC 
                       CATGATTGTG GTCATGGGAG CTTTTCAAAC AACCCCAAAT TGAACAGTGT TGTTGGGCAT 
                       CATGATTGTG GTCATGGAAG TTTTTCCAAC AGTCCTATGT TGAACAGCAT TGTGGGCCAC 
                       CATGATTGTG GCCATGGAAG CTTTTCAGAC AGCCCTTTTC TAAATAGCCT GGTGGGACAC 
                       CATGATTGTG GTCATGGAAG TTTTTCAAAC AGTCCTTTGT TGAACAGCAT TGTGGGCCAC 
                       CATGATTGGG GTCATGGAAG CTTTTCAAAC AACTCCAAAT TGAACAGTGT TGTTGGACAT 
                       CATGATTGTG GCCATGGAAG CTTCTCAGAT AGTTCTTTGG TGAATAACTT TGTGGGCCAT 
                       CATGACTGTG GCCATGGAAG CTTTTCAGAC AATCCTAAGC TGAATAGTAT AGTGGGGCAT 
                       CATGACTGTG GACATGGAAG CTTTTCTGAT AACCCTATGC TGAATAGTAT GGTGGGGCAC 
                       CATGACTGCG GCCATGGCAG CTTTTCAAGC AATCCGAAGC TGAATAGCGT GGTGGGTCAT 
                       CATGACTGTG GACATGGAAG TTTTTCCAAC AATCCCACGC TAAACAGTGT GGTCGGGCAT 

                       ATCTTGCATT CCGCGATTCT TGTACCTTAC CATGGATGGA GACTCAGCCA TAAGACCCAC 
                       CTTCTGCATT CTTCAATTCT AGTACCCTAT CATGGATGGA GAATTAGTCA CAGGACTCAT 
                       CTTCTGCATT CTTCAATTCT AGTACCTTAT CATGGATGGA GAATCAGCCA TAGAACCCAT 
                       ATCTTGCACT CCTCAATTCT TGTACCATAC CATGGATGGA GAATTAGCCA CAAGACTCAG 
                       TTGCTGCATT CTTCAATTCT AGTACCATAT CATGGATGGA GAATTAGTCA TAGAACACAT 
                       ATCTTGCATT CCTCAATTCT TGTGCCATAC CATGGATGGA GAATTAGCCA CAGAACTCAC 
                       ATT----GGT TCTCTCTTCT TCCTCTCCCT CATTGGTGGA AATTTCAGTG GAGCACTCAC 
                       TTGCTGCATT CATCAATTCT AGTACCTTAT CATGGATGGA GAATCAGTCA TAGAACACAT 
                       CTGCTGCATT CTTCAATTCT AGTGCCATAT CATGGATGGA GAATCAGTCA TAGGACTCAT 
                       ATCTTGCACT CTTCAATCCT TGTACCATAC CATGGATGGA GAATTAGCCA CAGGACTCAC 
                       ATCTTGCATT CCTCAATTCT TGTGCCATAC CATGGATGGA GAATTAGCCA CAGAACTCAC 
                       ATCTTGCACT CTTCAATTCT TGTACCATAC CATGGATGGA GAATTAGCCA CAGGACTCAC 
                       CTGCTGCATT CTTCAATTCT AGTGCCATAT CATGGATGGA GAATCAGTCA TAGGACTCAT 
                       ATTTTGCATT CCTCAATTCT TGTTCCATAC CATGGATGGA GAATTAGTCA CAAAACACAT 
                       CTCCTGCACT CTTGGATTCT TGTTCCCTAC CATGGATGGA GAATCAGCCA CAGAACTCAC 
                       CTCTTACATT CAACAATCCT TGTTCCCTAC AATGGATGGA GAATCAGCCA CAGAACTCAC 
                       CTCCTTCATT CTTCAATTCT TGTCCCCTAC CATGGATGGA GGATTAGTCA TAGGACCCAT 
                       CTTCTACATT CTTCAATTCT TGTGCCTTAT CATGGATGGA GAATCAGCCA TAGGACTCAT 

                       CATCAAAATC ATGGACATGT GGAGAATGAT GAATCATGGG TTCCATTGAG TGAGAAGATT 
                       CATCAAAACC ATGGCCATGT GGAAAATGAC GAATCTTGGC ACCCGTTGCC TGAGAGAATT 
                       CACCAAAACC ATGGCCATGT CGAAAATGAT GAATCCTGGC ACCCGTTGCC TGAGAAAATT 
                       CATCAGAGCC ATGGCCATGT TGAGAAGGAT GAATCATGGG TTCCGCTTAC AGAGAAATTT 
                       CATCAAAACC ATGGCCATGT TGAAAACGAT GAATCTTGGC ACCCGTTGCC GGAGAAAATT 
                       CATCAAAACC ATGGACACAT TGAGAAGGAT GAGTCATGGG TTCCATTAAC AGAGAAGATT 
                       TCCCAATTCC CACTTTCTAT CCCTAAAACT ACAGCATGTT AACCCTCTTG CTTGGAGATT 
                       CATCAAAACC ATGGCCATGT CGAAAATGAT GAATCTTGGC ACCCATTGCC AGAGAAAATT 
                       CACCAACATC ATGGTCATGT TGAAAATGAT GAATCATGGC ATCCGTTGCC TGAAAAATTG 
                       CATCAGAACC ATGGCCATGT TGAGAAGGAT GAATCATGGG TTCCGCTTTC AGAGAAAGTT 
                       CATCAAAATC ATGGACACAT TGAGAAGGAT GAATCCTGGG TTCCATTAAC CGAGAAGATT 
                       CATCAGAACC ATGGCCATGT TGAGAAGGAT GAATCATGGG TTCCGCTTAC AGAGAAAGTT 
                       CACCAACATC ATGGTCATGC TGAAAATGAT GAATCATGGC ATCCGGTGCC TGAAAAATTG 
                       CATCAAAACC ATGGAAATGT TGAAAGGGAT GAGTCATGGG TTCCATTGAC AGAAAAGGTT 
                       CATCAAAACC ATGGTCATGT TGAAAATGAT GAATCATGGG TCCCGTTGCC TGAGAAAATG 
                       CATCAGAACC AAGGTCATGT TGAAAATGAT GAATCATGGG TTCCATTCCC TGAGAAATTA 
                       CATCAGAACC ATGGACATGT TGAGAATGAT GAATCATGGC ATCCATTGTC CGAAAAGATT 
                       CACCAGAACC ATGGCCATGT TGAGAATGAT GAATCTTGGC ACCCGTTGCC TGAGAGAATT 

                       TATAAGAGTC TAGACAAGAG GACAAGAATG CTGAGATACA CTATACCTTA CCCTATCTTT 
                       TTCAAGAGCT TAGACACCAT CACTCGCACT TTGAGATTTA CAGTGCCGTT TCCAATGCTT 
                       TACAAGAGCT TGGACAGTAT AACAAAAACG CTAAGATTTA CAGCACCTTT TCCAATGCTT 
                       TACAAGAATC TAGACAACAT GACAAGAATG CTGAGATTCA CTCTTCCTTT GCCCATCTTT 
                       TTCAAGAGCT TGGATAATGT AACACGTATT TTAAGATTTA CATTACCTTT TCCATTGCTT 
                       TACAAGAATC TAGACAGCAT GACAAGACTC ATTAGATTCA CTGTGCCATT TCCATTGTTT 
                       CA---GATCT GGCACACCCT TGTTTGTGCT TAAAAATCTA G---ACTTTG AAGGTTTTTG 
                       TTCAAGAGCT TGGATAATGT AACACGCATT TTAAGATTTA CTCTACCTTT CCCATTGCTT 
                       TTCAGAAGCT TGGACACTGT AACACGTATG TTAAGATTCA CAGCACCTTT TCCACTTCTT 
                       TACAAGAATC TAGACAACAT GACAAGAATG ATGAGATTCA CTCTTCCTTT CCCCATCTTT 
                       TACAAGAATC TAGACAACAT GACAAGACTT GTTAGATTCA CTGTGCCATT TCCATTGTTT 
                       TACAAGAATC TAGACAACAT GACAAGAATG ATGAGATTCA CTCTTCCTTT CCCCATCTTT 
                       TTCAGAAGCT TGGACACTGT AACTCGTATG TTAAGATTCA CAGCACCTTT TCCACTTCTT 
                       TACAACAGTC TAGACAACAT GACAAAATTT GTGAGATTCT CAGTGCCTTT ACCATTGTTT 
                       TACAAGAACT TGGACAACAG CACCCGAATT TTCAGATTTA CAGTGCCTTT CCCCATCTTT 
                       TACCGGAGCT TGGATGCTAA AACCCGAACT CTAAGATTCA CATTGCCTTT CCCCATGTTT 
                       TACAGGAGTT TGGATACCGC TACTAGAACA TTGAGATTCA CCTTGCCTTT TCCCATGCTT 
                       TACAAGAACT TGGATGTTGT AACGCGAATG TTGCGATTCA CAGTACCTTT TCCCATGCTT 

                       GCATATCCCT TTTATCTGTG GTCTAGAAGC CCAGGAAAAG AAGGCTCTCA CTTCAATCCC 
                       GCATACCCTT TCTACCTTTG GAGTAGGAGT CCTGGGAAAA CTGGTTCTCA CTTTGATCCT 
                       GCGTATCCTA TCTACCTTTG GAGCAGAAGC CCAGGGAAGA CTGGTTCTCA CTTTGACCCA 
                       GCATACCCCT TTTATTTGTG GAGTAGAAGT CCAGGAAAAG AAGGTTCTCA TTTCAACCCT 
                       GCATATCCTA TCTACCTGTG GAGCAGGAGT CCCGGGAAGA CTGGTTCTCA CTTTAATCCT 
                       GTGTATCCAA TTTATTTGTT TTCAAGAAGC CCCGGAAAGG AAGGCTCTCA CTTCAATCCC 
                       GCACGAAATG GGTCTTGTTG ACGTGGAAAC ACTGGTGGAA GAGGCCTTAA GCCACATTCT 
                       GCATATCCTA TCTACCTGTG GAGCAGGAGT CCCGGGAAGA CTGGTTCTCA CTTTAATCCA 
                       GCATATCCCG TGTACCTTTG GGGTAGGAGT CCTGGCAAGA CTGGTTCTCA CTTTGACCCT 
                       GCATACCCCT TTTATTTGTG GAGCAGAAGC CCAGGAAAAG AAGGTTCTCA TTTCAACCCT 
                       GTGTATCCAA TTTATTTGTT CTCAAGAAGC CCCGGAAAGG AAGGTTCTCA CTTCAATCCC 
                       GCATACCCCT TTTATTTGTG GAGCAGAAGC CCTGGAAAAG AAGGCTCTCA TTTCAACCCT 
                       GCATTTCCTG TGTACCTTGT TAGTAGGAGT CCTGGGAAGA CTGGTTCTCA CTTTGACCCC 
                       GCATATCCAA TTTATTTGTG GAGTAGAAGT CCTGGAAAAT CAGGGTCACA CTTTCATCCC 
                       GCATACCCTA TGTACTTGTG GCATAGAAGC CCAGGGAAGA AGGGCTCCCA CTTCAATCCT 
                       GCATATCCTC TCTACTTGTG GTATAGAAGC CCTGGAAAGG AAGGCTCCCA CTTCAATCCT 
                       GCATATCCCC TTTATCTGTG GGGTAGGAGT CCTGGAAAGA CCGGCTCTCA TTTTGACCCG 
                       GCATACCCTT TCTATCTGTG GAGCAGAAGT CCTGGAAAGA CTGGTTCTCA CTTTGATCCC 

                       TACAGCCAAT TGTTCTCTAT CCAAATCTTC AAGCTCTATG GTGTTCCTTA TTT 
                       AGCAGTGACC TGTTTGTC-- ---------- ---------- ---------- --- 
                       AACAGTGACT TGTTCGTTCT TCAATTGCTT AAGCTTTATG GCATTCCATA TTG 
                       TACATCAAGT TGTTCTCCCT TTTTATGCTC AAGCTCTATG GGGTTCCCTA TTT 
                       GACAGTGACT TGTTTGTTGT TCAATTGCTT AAGCTTTATG GCATTCCCTA TGT 
                       TACAGCAATC TGTTTCCACT TCTAGTGCTC AAGCTCTATG GAATTCCATA TTG 
                       GATAAAACCC AGGTTGCC-- ---------- ---------- ---------- --- 
                       GACAGTGACT TGTTTGTTGT TCAATTGCTT AAGCTTTATG GCATTCCCTA TGC 
                       AGCAGTGACT TGTTCGTTAT TCAACTTCTT AAGCTTTATG GTGTTCCCTA TGT 
                       TACAGCAACT TGTTCTCCCT TTTTATGTTC AAGCTTTATG GGGTTCCTTA TTT 
                       TACAGCAATC TGTTCCCAGT TCTATTGCTC AAGCTCTATG GAATTCCATA TTG 
                       TACAGCAACT TGTTCTCTCT TTTTATGCTC AAGCTCTATG GGGTTCCCTA TTT 
                       AGCAGTGACT TGTTCGTTAT TCAACTTCTT AAGCTTTATG GTGTTCCCTA TGT 
                       TATAGCGACT TGTTCTCACT TTTAATTCTC AAGCTCTATG GAGTTCCCTA TTG 
                       AACAGTGATC TGTTCCCACC CCAAGTGCTT AAGCTCTATG GGGTCCCATA TCT 
                       TACAGTGATA TGTTCCCAGT CCAAGTGCTT AAGCTCTATG GTGTCCCCTA TTG 
                       AACAGCGATT TGTTCATCGT CCAAATGCTC AAACTCTATG GCATTCCCTA CTG 
                       AGTAGTGACT TGTTTGTCAT TCAAATGCTC AAGCTATATG GTGTTCCCTA CTG 
