# Supplementary material for: Polyploidy Did Not Predate the Evolution of Nodulation in All Legumes
Source: PLoS One. 2010 Jul 16;5(7):e11630. doi: 10.1371/journal.pone.0011630 (PMC2905438; doi:10.1371/journal.pone.0011630)
Supplement: File S2 — Alignments and trees. Trimmed alignments and trees for all 1249 trees described in the paper. (2.55 MB GZ) [file pone.0011630.s005.gz › alncln3/cl10756.cln]

>Cf1478d
GATCGTGGTGGTTTTGGCCGTGGCTTCGGCGGCCGAGGTCGCGGCGACCGTGGACGCGGTGGCCGTCGCAGAGCCGGCGGTCGTCGTGAGGAAGAGGAAAAATGGGTTCCTGTGACCAAGCTTGGCCGTCTCGTCAAAGAAGGAAGAATCCGCAGCCTCGAGCAGATCTACCTCCATTCTCTACCAATCAAGGAATATCAGATCATAGATACCTTGGTTGGTCCTAGCCTCAAGGACGAGGTCATGAAAATCATGCCTGTTCAGAAGCAGACCCGGGCCGGTCAGAGAACCCGGTTCAAGGCATTCGTCGTCGTCGGCGACGGAAACGGACACGTCGGACTCGGAGTCAAGTGTAGCAAGGAAGTTGCTACCGCCATTCGTGGTGCTATTATATTGGCTAAGCTTTCAGTTATTCCCGTGAGAAGAGGTTATTGGGGTAACAAGATCGGAAAGCCCCATACAGTTCCGTGCAAGGTTACCGGAAAGTGTGGTTCCGTCACAGTGAGAATGGTTCCTGCTCCTCGTGGTGCTGGAATCGTCGCTGCTAGGGTTCCAAAGAAGGTGTTGCAATTCGCTGGAATCGAGGATGTCTTCACTTCTTCAAGAGGGTCGACTAAGACTCTTGGAAACTTTGTCAAGGCAACTTTTGATTGTTTGCTGAAAACCTACGGATTCCTAACACCAGAATTCTGGAAAGAGACCCGCTTCACAAAATCTCCATTCCAAGAGTACACAGATCTATTGGCAAAGCCAACAGGAAAGGCCCTAATTTTGGAGGAGGAGAGAGTGGATGCTTGA
>Glyma02g09370
GACCGTGGCGGTTTCGGACGCGGCTTCGGCGGGCGAGGGCGCGGAGGCGACAGGGGCCGCGGCCGGCGTAGAG---GTCCCCGCCGCGAGGAGGAGGAGAAGTGGGTCCCGGTGACTAAGCTGGGACGCCTGGTGAAGGAAGGAAGAATCCGAAGCCTGGAGCAGATCTACCTCCACTCGCTGCCCATCAAAGAGCACCAGATCATCGACACGCTGGTGGGCCCCACCCTGAAGGACGAGGTGATGAAGATCACGCCGGTTCAGAAGCAGACCCGGGCCGGGCAGAGAACCCGTTTCAAGGCCTTCGTGGTCGTCGGCGACAACAACGGCCACGTGGGTCTAGGCGTGAAGTGCAGCAAGGAAGTGGCCACCGCAATTCGTGGCGCGATTATTCTCGCGAAGCTTTCGGTTATTCCCGTGAGGAGGGGTTACTGGGGGAACAAGATTGGGAAGCCCCACACCGTTCCGTGCAAGGTTACCGGGAAGTGTGGGTCCGTTACCGTTAGGATGGTTCCCGCGCCTAGGGGTTCCGGGATTGTGGCGGCTAGGGTTCCCAAGAAGGTGCTGCAGTTTGCTGGTATTGATGATGTTTTCACCTCCTCCAGGGGATCCACCAAGACCCTTGGCAACTTCGTTAAGGCTACTTTTGATTGCTTGATGAAAACCTATGGATTCCTGACACCAGAATTCTGGAAGGAGACTCGCTTCTCCAAATCTCCATTCCAAGAGTACACAGATCTATTGGCAAAACCAACAGGGAAGACTCTAATCTTGGAGGAGGAAAGGGTGGATGCTTGA
>Glyma05g34570
GACCGTGCCGGTTTCGGTCGCGGCTTTGGCGGTCGTGGACGCGGCGGCGACAGGGGACGAGGGCGGCGCAGGGCAGGAGGGCGCCGCGACGAGGAGGAGAAGTGGGTCCCAGTGACGAAGCTGGGGCGCCTGGTGAAGGAGGGGAAAATTCGGAGCCTGGAGCAGATCTACCTACACTCGCTCCCAATCAAGGAGCACCAAATCATTGACACCCTCGTGGGGCCCACCCTGAAGGACGAGGTGATGAAGATCATGCCCGTCCAGAAGCAGACCCGCGCCGGTCAGCGAACCCGCTTCAAGGCCTTCGTGGTGGTCGGCGACAACAACGGCCACGTCGGTCTCGGAGTGAAGTGCAGCAAGGAAGTCGCCACCGCCATACGCGGCGCCATCATTCTCGCAAAGCTCTCTGTTATTCCTGTGAGGAGAGGCTATTGGGGTAACAAGATCGGAAAGCCCCACACCGTTCCCTGCAAGGTTACCGGAAAGTGTGGCTCCGTCACCGTCCGCATGGTCCCCGCCCCTCGTGGGTCCGGAATCGTCGCCGCTAGGGTCCCCAAGAAGGTCTTGCAGTTCGCTGGAATCGATGACGTCTTCACTTCCTCCAGGGGTTCCACCAAAACCCTCGGAAATTTCGTCAAGGCTACTTTTGACTGTTTGCTGAAAACCTACGGTTTTCTAACACCTGAATTCTGGAAGGAGACTCGGTTCTCCAAATCACCATTCCAAGAGTACACTGATCTATTGGCAAAGCCAACAGGGAAGGCCCTTATCCTCGAGGAGGAAAGGGTGGAGGCTTGA
>Glyma08g05090
-----------------------------------------------------------------------------------------------------------------------------------------------------------------------------------------------------------------------------------------------------------------------------------------------------------------------------------------------------------------------------------------ATGAAG-ATCATGCCCGTCCAGAAACTCTCTGTTATTCCTGTCAGGAGAGGGTATTGGGGTAACAAGATCGGAAAGCCCCACAACGTTCCTTTCAAGGTTACCGGCAAGTGTGGTTCTGTTACCGTTCGCATGGTCCCCGCTCCTCGTGGGTCCGGAATTGTTGCTATTAGGGTTCCAAAGAAGGTCTTGCAGTTCGCTGGAATCGATGGTGTCTTCACTTCCTCAAGGGGTTCCACCAAAACCCTCGGAAATTTCGTCAAGGCTACTTTTGACTGTTTGCTGAAAAGCTACGGTTTTCTAACACTGGAGTTCTGGAAGGAGACTCGGTTCTCCAAATCACCATTCCAAGAGTACACAGATCTATTGGCAAAGCCAACAGGAAAGGCCCTGATCCTCGAGGAGGAAAGGGTGGAGGCTTGA
>Glyma11g02190
GACCGTGGCGGTTTCGGACGTGGATTCGGCGGGCGAGGACGCGGAGGTGACAGGGGCCGAGGCCGGCGCCGAG---GCCCCCGCCGCGAGGAAGAGGAGAAGTGGGTCCCAGTGACCAAACTGGGCCGCCTGGTGAAGGAGGGAAGAATCCGAAGCCTTGAACAGATCTACCTCCACTCGCTCCCGATCAAGGAGCACCAGATCATCGACACGCTCGTGGGTCCCACCCTCAAGGACGAGGTGATGAAGATCACGCCGGTCCAGAAGCAGACCCGGGCCGGGCAGAGGACCCGGTTCAAGGCCTTCGTCGTCGTCGGAGACAACAACGGCCACGTCGGGCTGGGCGTGAAGTGCAGCAAGGAAGTGGCGACAGCTATTCGTGGCGCGATTATTCTGGCGAAGCTGTCTGTTATCCCCGTGAGGAGGGGGTACTGGGGGAACAAGATCGGGAAGCCCCACACCGTCCCGTGCAAGGTTACGGGGAAGTGCGGCTCCGTTACCGTTAGGATGGTTCCCGCGCCGAGAGGTTCGGGGATCGTGGCGGCTAGGGTTCCCAAGAAGGTGCTGCAGTTCGCGGGGATTGATGATGTTTTCACCTCCTCCAGAGGATCCACCAAGACCCTCGGCAACTTCGTTAAGGCTACTTTTGATTGCTTGATGAAAACCTATGGATTCCTGACACCAGAATTCTGGAAGGAGACTCGCTTCTCCAAATCTCCATTCCAAGAGTACACAGATCTACTGGCAAAACCAACAGGAAAGACTCTAATCTTGGAGGAGGAAAGGGTGGATGCTTGA
>Glyma11g02250
GACCGTGGCGGTTTCGGACGCGGCTTTGGTGGGCGAGGGCGCGGAGGTGACAGGGGCCGAGGCCGGCGCCGAG---GTCCCCGCCGCGAGGAAGAGGAGAAATGGGTCCCAGTGACCAAACTGGGCCGCCTGGTGAAGGAGGGAAGAATCCGAAGCCTTGAACAGATCTACCTCCACTCGCTCCCGATCAAGGAGCACCAGATCATCGACACGCTCGTGGGTCCCACCCTCAAGGACGAGGTGATGAAGATCACGCCGGTCCAGAAGCAGACCCGGGCCGGGCAGAGGACCCGGTTCAAGGCCTTCGTCGTCGTCGGAGACAACAACGGCCACGTCGGGCTGGGCGTGAAGTGCAGCAAGGAAGTGGCGACAGCTATTCGTGGCGCGATTATTCTGGCGAAGCTGTCTGTTATCCCCGTGAGGAGGGGGTACTGGGGGAACAAGATCGGGAAGCCCCACACCGTCCCGTGCAAGGTTACGGGGAAGTGCGGCTCCGTTACCGTTAGGATGGTTCCCGCGCCGAGAGGTTCGGGGATCGTGGCGGCTAGGGTTCCCAAGAAGGTGCTGCAGTTCGCGGGGATTGATGATGTTTTCACCTCCTCCAGAGGATCCACCAAGACCCTCGGCAACTTCGTTAAGGCTACTTTTGATTGCTTGATGAAAACCTATGGATTCCTGACACCAGAATTCTGGAAGGAGACTCGCTTCTCCAAATCTCCATTCCAAGAGTACACAGATCTACTGGCAAAACCAACAGGAAAGACTCTAATCTTGGAGGAGGAAAGGGTGGATGCTTGA
>MtAC140104_23
TTTGGTGGTCGTGGTGGTGACAGAGGTGGTCGTGGTGGACGTGGTGACAGAGGTCGTGGTGGTCGTCGTAGAGCTGGAGGAAGACGCGAAGAAGAAGAGAAATGGGTTCCAGTGACCAAGCTAGGTCGTCTCGTGAAGGAAGGTAAGATCCGAAGCCTTGAACAGATCTATCTTCATTCTCTCCCAATCAAGGAGCACCAAATCATTGATACCCTCGTGGGTCCCACTCTCAAGGATGAGGTGATGAAGATCATGCCGGTTCAGAAACAAACCCGTGCTGGTCAGAGAACCCGGTTCAAGGCTTTTGTTGTGGTTGGTGATAACAATGGTCACGTTGGTCTTGGTGTGAAGTGTAGCAAAGAAGTAGCTACTGCAATTCGTGGTGCTATTATCTTGGCTAAGCTGAGTGTTATTCCAGTGAGAAGAGGTTATTGGGGTAACAAGATCGGAAAGCCACACACTGTTCCTTGTAAGGTTACTGGAAAGTGTGGTTCTGTTACTGTTCGTATGGTTCCTGCTCCTCGTGGTTCTGGTATTGTTGCTGCTAGAGTTCCTAAGAAGGTTTTGCAGTTTGCTGGTATTGATGATGTTTTCACTTCCTCTAGGGGATCCACCAAAACCCTTGGAAATTTCGTCAAGGCCACTTTTGACTGTTTGATGAAAACCTACGGTTTTCTGACACCCGAATTCTGGAAGGAGACAAGGTTCTCCAAATCTCCATTCCAAGAGTATACCGATCTGTTGGCCAAGCCAACTGCAAAGGCTTTGATCCTTGAGGAAGAAAGGGTGGAGGCTTGA
>VvGSVIVP00025575001
GAACGTGGTGGTTTTGGACGTGGTTTCGGCCGTGGTGGCCGCGGAGATCGTGGGAGAGGTGGAAGGCGCCGCTCTGCCGGACGCCGAGAGGAGGAGGAAAAGTGGGTTCCAGTTACCAAACTCGGTCGCCTGGTGAAGGACGGTAAGATCCGAACCGTGGAGGAGATCTACCTCCACTCTCTTCCAATCAAAGAGCACCAAATCATCGACACTCTTGTCGGCCCAAGCCTCAAGGACGAGGTCATGAAGATCATGCCGGTTCAGAAGCAGACTCGGGCTGGTCAGAGGACCCGGTTCAAGGCATTTGTTGTCGTCGGCGATGGCAACGGCCACGTGGGTCTCGGAGTCAAGTGCAGCAAAGAGGTGGCCACTGCGATTCGTGGTGCGATCATTTTGGCCAAGCTGTCGGTGATTCCGGTAAGGAGAGGGTACTGGGGGAACAAGATTGGAAAGCCTCATACTGTGCCGTGCAAGGTTACCGGGAAGTGTGGTTCGGTTACGGTGCGGATGGTGCCGGCTCCTCGTGGTGCTGGTATTGTGGCCGCTAGGGTTCCAAAGAAGGTTTTGCAGTTTGCTGGAATCGAGGACGTGTTCACTTCTTCCAGGGGTTCAACCAAAACCCTCGGAAATTTCGTCAAGGCTACCTTTGATTGTCTGCTGAAGACTTATGCGTACCTCACCCCTGACTTCTGGAGGGAGACTCGGTACACAAAATCCCCATTCCAAGAGCACACAGATCTTTTGGCAAAGCCCACCAAGGCGATTTATCAGGATGATGTTGAAAGGGTTGAGGCTTGA
