# Supplementary material for: Polyploidy Did Not Predate the Evolution of Nodulation in All Legumes
Source: PLoS One. 2010 Jul 16;5(7):e11630. doi: 10.1371/journal.pone.0011630 (PMC2905438; doi:10.1371/journal.pone.0011630)
Supplement: File S2 — Alignments and trees. Trimmed alignments and trees for all 1249 trees described in the paper. (2.55 MB GZ) [file pone.0011630.s005.gz › alncln3/cl10756.phy]

 8 798
Cf1478d                GATCGTGGTG GTTTTGGCCG TGGCTTCGGC GGCCGAGGTC GCGGCGACCG TGGACGCGGT 
Glyma02g09370          GACCGTGGCG GTTTCGGACG CGGCTTCGGC GGGCGAGGGC GCGGAGGCGA CAGGGGCCGC 
Glyma05g34570          GACCGTGCCG GTTTCGGTCG CGGCTTTGGC GGTCGTGGAC GCGGCGGCGA CAGGGGACGA 
Glyma08g05090          ---------- ---------- ---------- ---------- ---------- ---------- 
Glyma11g02190          GACCGTGGCG GTTTCGGACG TGGATTCGGC GGGCGAGGAC GCGGAGGTGA CAGGGGCCGA 
Glyma11g02250          GACCGTGGCG GTTTCGGACG CGGCTTTGGT GGGCGAGGGC GCGGAGGTGA CAGGGGCCGA 
MtAC140104_23          TTTGGTGGTC GTGGTGGTGA CAGAGGTGGT CGTGGTGGAC GTGGTGACAG AGGTCGTGGT 
VvGSVIVP00025575001    GAACGTGGTG GTTTTGGACG TGGTTTCGGC CGTGGTGGCC GCGGAGATCG TGGGAGAGGT 

                       GGCCGTCGCA GAGCCGGCGG TCGTCGTGAG GAAGAGGAAA AATGGGTTCC TGTGACCAAG 
                       GGCCGGCGTA GAG---GTCC CCGCCGCGAG GAGGAGGAGA AGTGGGTCCC GGTGACTAAG 
                       GGGCGGCGCA GGGCAGGAGG GCGCCGCGAC GAGGAGGAGA AGTGGGTCCC AGTGACGAAG 
                       ---------- ---------- ---------- ---------- ---------- ---------- 
                       GGCCGGCGCC GAG---GCCC CCGCCGCGAG GAAGAGGAGA AGTGGGTCCC AGTGACCAAA 
                       GGCCGGCGCC GAG---GTCC CCGCCGCGAG GAAGAGGAGA AATGGGTCCC AGTGACCAAA 
                       GGTCGTCGTA GAGCTGGAGG AAGACGCGAA GAAGAAGAGA AATGGGTTCC AGTGACCAAG 
                       GGAAGGCGCC GCTCTGCCGG ACGCCGAGAG GAGGAGGAAA AGTGGGTTCC AGTTACCAAA 

                       CTTGGCCGTC TCGTCAAAGA AGGAAGAATC CGCAGCCTCG AGCAGATCTA CCTCCATTCT 
                       CTGGGACGCC TGGTGAAGGA AGGAAGAATC CGAAGCCTGG AGCAGATCTA CCTCCACTCG 
                       CTGGGGCGCC TGGTGAAGGA GGGGAAAATT CGGAGCCTGG AGCAGATCTA CCTACACTCG 
                       ---------- ---------- ---------- ---------- ---------- ---------- 
                       CTGGGCCGCC TGGTGAAGGA GGGAAGAATC CGAAGCCTTG AACAGATCTA CCTCCACTCG 
                       CTGGGCCGCC TGGTGAAGGA GGGAAGAATC CGAAGCCTTG AACAGATCTA CCTCCACTCG 
                       CTAGGTCGTC TCGTGAAGGA AGGTAAGATC CGAAGCCTTG AACAGATCTA TCTTCATTCT 
                       CTCGGTCGCC TGGTGAAGGA CGGTAAGATC CGAACCGTGG AGGAGATCTA CCTCCACTCT 

                       CTACCAATCA AGGAATATCA GATCATAGAT ACCTTGGTTG GTCCTAGCCT CAAGGACGAG 
                       CTGCCCATCA AAGAGCACCA GATCATCGAC ACGCTGGTGG GCCCCACCCT GAAGGACGAG 
                       CTCCCAATCA AGGAGCACCA AATCATTGAC ACCCTCGTGG GGCCCACCCT GAAGGACGAG 
                       ---------- ---------- ---------- ---------- ---------- ---------- 
                       CTCCCGATCA AGGAGCACCA GATCATCGAC ACGCTCGTGG GTCCCACCCT CAAGGACGAG 
                       CTCCCGATCA AGGAGCACCA GATCATCGAC ACGCTCGTGG GTCCCACCCT CAAGGACGAG 
                       CTCCCAATCA AGGAGCACCA AATCATTGAT ACCCTCGTGG GTCCCACTCT CAAGGATGAG 
                       CTTCCAATCA AAGAGCACCA AATCATCGAC ACTCTTGTCG GCCCAAGCCT CAAGGACGAG 

                       GTCATGAAAA TCATGCCTGT TCAGAAGCAG ACCCGGGCCG GTCAGAGAAC CCGGTTCAAG 
                       GTGATGAAGA TCACGCCGGT TCAGAAGCAG ACCCGGGCCG GGCAGAGAAC CCGTTTCAAG 
                       GTGATGAAGA TCATGCCCGT CCAGAAGCAG ACCCGCGCCG GTCAGCGAAC CCGCTTCAAG 
                       ---------- ---------- ---------- ---------- ---------- ---------- 
                       GTGATGAAGA TCACGCCGGT CCAGAAGCAG ACCCGGGCCG GGCAGAGGAC CCGGTTCAAG 
                       GTGATGAAGA TCACGCCGGT CCAGAAGCAG ACCCGGGCCG GGCAGAGGAC CCGGTTCAAG 
                       GTGATGAAGA TCATGCCGGT TCAGAAACAA ACCCGTGCTG GTCAGAGAAC CCGGTTCAAG 
                       GTCATGAAGA TCATGCCGGT TCAGAAGCAG ACTCGGGCTG GTCAGAGGAC CCGGTTCAAG 

                       GCATTCGTCG TCGTCGGCGA CGGAAACGGA CACGTCGGAC TCGGAGTCAA GTGTAGCAAG 
                       GCCTTCGTGG TCGTCGGCGA CAACAACGGC CACGTGGGTC TAGGCGTGAA GTGCAGCAAG 
                       GCCTTCGTGG TGGTCGGCGA CAACAACGGC CACGTCGGTC TCGGAGTGAA GTGCAGCAAG 
                       ---------- ---------- ---------- ---------- ---------- ---------- 
                       GCCTTCGTCG TCGTCGGAGA CAACAACGGC CACGTCGGGC TGGGCGTGAA GTGCAGCAAG 
                       GCCTTCGTCG TCGTCGGAGA CAACAACGGC CACGTCGGGC TGGGCGTGAA GTGCAGCAAG 
                       GCTTTTGTTG TGGTTGGTGA TAACAATGGT CACGTTGGTC TTGGTGTGAA GTGTAGCAAA 
                       GCATTTGTTG TCGTCGGCGA TGGCAACGGC CACGTGGGTC TCGGAGTCAA GTGCAGCAAA 

                       GAAGTTGCTA CCGCCATTCG TGGTGCTATT ATATTGGCTA AGCTTTCAGT TATTCCCGTG 
                       GAAGTGGCCA CCGCAATTCG TGGCGCGATT ATTCTCGCGA AGCTTTCGGT TATTCCCGTG 
                       GAAGTCGCCA CCGCCATACG CGGCGCCATC ATTCTCGCAA AGCTCTCTGT TATTCCTGTG 
                       ---------- -------ATG AAG-ATCATG CCCGTCCAGA AACTCTCTGT TATTCCTGTC 
                       GAAGTGGCGA CAGCTATTCG TGGCGCGATT ATTCTGGCGA AGCTGTCTGT TATCCCCGTG 
                       GAAGTGGCGA CAGCTATTCG TGGCGCGATT ATTCTGGCGA AGCTGTCTGT TATCCCCGTG 
                       GAAGTAGCTA CTGCAATTCG TGGTGCTATT ATCTTGGCTA AGCTGAGTGT TATTCCAGTG 
                       GAGGTGGCCA CTGCGATTCG TGGTGCGATC ATTTTGGCCA AGCTGTCGGT GATTCCGGTA 

                       AGAAGAGGTT ATTGGGGTAA CAAGATCGGA AAGCCCCATA CAGTTCCGTG CAAGGTTACC 
                       AGGAGGGGTT ACTGGGGGAA CAAGATTGGG AAGCCCCACA CCGTTCCGTG CAAGGTTACC 
                       AGGAGAGGCT ATTGGGGTAA CAAGATCGGA AAGCCCCACA CCGTTCCCTG CAAGGTTACC 
                       AGGAGAGGGT ATTGGGGTAA CAAGATCGGA AAGCCCCACA ACGTTCCTTT CAAGGTTACC 
                       AGGAGGGGGT ACTGGGGGAA CAAGATCGGG AAGCCCCACA CCGTCCCGTG CAAGGTTACG 
                       AGGAGGGGGT ACTGGGGGAA CAAGATCGGG AAGCCCCACA CCGTCCCGTG CAAGGTTACG 
                       AGAAGAGGTT ATTGGGGTAA CAAGATCGGA AAGCCACACA CTGTTCCTTG TAAGGTTACT 
                       AGGAGAGGGT ACTGGGGGAA CAAGATTGGA AAGCCTCATA CTGTGCCGTG CAAGGTTACC 

                       GGAAAGTGTG GTTCCGTCAC AGTGAGAATG GTTCCTGCTC CTCGTGGTGC TGGAATCGTC 
                       GGGAAGTGTG GGTCCGTTAC CGTTAGGATG GTTCCCGCGC CTAGGGGTTC CGGGATTGTG 
                       GGAAAGTGTG GCTCCGTCAC CGTCCGCATG GTCCCCGCCC CTCGTGGGTC CGGAATCGTC 
                       GGCAAGTGTG GTTCTGTTAC CGTTCGCATG GTCCCCGCTC CTCGTGGGTC CGGAATTGTT 
                       GGGAAGTGCG GCTCCGTTAC CGTTAGGATG GTTCCCGCGC CGAGAGGTTC GGGGATCGTG 
                       GGGAAGTGCG GCTCCGTTAC CGTTAGGATG GTTCCCGCGC CGAGAGGTTC GGGGATCGTG 
                       GGAAAGTGTG GTTCTGTTAC TGTTCGTATG GTTCCTGCTC CTCGTGGTTC TGGTATTGTT 
                       GGGAAGTGTG GTTCGGTTAC GGTGCGGATG GTGCCGGCTC CTCGTGGTGC TGGTATTGTG 

                       GCTGCTAGGG TTCCAAAGAA GGTGTTGCAA TTCGCTGGAA TCGAGGATGT CTTCACTTCT 
                       GCGGCTAGGG TTCCCAAGAA GGTGCTGCAG TTTGCTGGTA TTGATGATGT TTTCACCTCC 
                       GCCGCTAGGG TCCCCAAGAA GGTCTTGCAG TTCGCTGGAA TCGATGACGT CTTCACTTCC 
                       GCTATTAGGG TTCCAAAGAA GGTCTTGCAG TTCGCTGGAA TCGATGGTGT CTTCACTTCC 
                       GCGGCTAGGG TTCCCAAGAA GGTGCTGCAG TTCGCGGGGA TTGATGATGT TTTCACCTCC 
                       GCGGCTAGGG TTCCCAAGAA GGTGCTGCAG TTCGCGGGGA TTGATGATGT TTTCACCTCC 
                       GCTGCTAGAG TTCCTAAGAA GGTTTTGCAG TTTGCTGGTA TTGATGATGT TTTCACTTCC 
                       GCCGCTAGGG TTCCAAAGAA GGTTTTGCAG TTTGCTGGAA TCGAGGACGT GTTCACTTCT 

                       TCAAGAGGGT CGACTAAGAC TCTTGGAAAC TTTGTCAAGG CAACTTTTGA TTGTTTGCTG 
                       TCCAGGGGAT CCACCAAGAC CCTTGGCAAC TTCGTTAAGG CTACTTTTGA TTGCTTGATG 
                       TCCAGGGGTT CCACCAAAAC CCTCGGAAAT TTCGTCAAGG CTACTTTTGA CTGTTTGCTG 
                       TCAAGGGGTT CCACCAAAAC CCTCGGAAAT TTCGTCAAGG CTACTTTTGA CTGTTTGCTG 
                       TCCAGAGGAT CCACCAAGAC CCTCGGCAAC TTCGTTAAGG CTACTTTTGA TTGCTTGATG 
                       TCCAGAGGAT CCACCAAGAC CCTCGGCAAC TTCGTTAAGG CTACTTTTGA TTGCTTGATG 
                       TCTAGGGGAT CCACCAAAAC CCTTGGAAAT TTCGTCAAGG CCACTTTTGA CTGTTTGATG 
                       TCCAGGGGTT CAACCAAAAC CCTCGGAAAT TTCGTCAAGG CTACCTTTGA TTGTCTGCTG 

                       AAAACCTACG GATTCCTAAC ACCAGAATTC TGGAAAGAGA CCCGCTTCAC AAAATCTCCA 
                       AAAACCTATG GATTCCTGAC ACCAGAATTC TGGAAGGAGA CTCGCTTCTC CAAATCTCCA 
                       AAAACCTACG GTTTTCTAAC ACCTGAATTC TGGAAGGAGA CTCGGTTCTC CAAATCACCA 
                       AAAAGCTACG GTTTTCTAAC ACTGGAGTTC TGGAAGGAGA CTCGGTTCTC CAAATCACCA 
                       AAAACCTATG GATTCCTGAC ACCAGAATTC TGGAAGGAGA CTCGCTTCTC CAAATCTCCA 
                       AAAACCTATG GATTCCTGAC ACCAGAATTC TGGAAGGAGA CTCGCTTCTC CAAATCTCCA 
                       AAAACCTACG GTTTTCTGAC ACCCGAATTC TGGAAGGAGA CAAGGTTCTC CAAATCTCCA 
                       AAGACTTATG CGTACCTCAC CCCTGACTTC TGGAGGGAGA CTCGGTACAC AAAATCCCCA 

                       TTCCAAGAGT ACACAGATCT ATTGGCAAAG CCAACAGGAA AGGCCCTAAT TTTGGAGGAG 
                       TTCCAAGAGT ACACAGATCT ATTGGCAAAA CCAACAGGGA AGACTCTAAT CTTGGAGGAG 
                       TTCCAAGAGT ACACTGATCT ATTGGCAAAG CCAACAGGGA AGGCCCTTAT CCTCGAGGAG 
                       TTCCAAGAGT ACACAGATCT ATTGGCAAAG CCAACAGGAA AGGCCCTGAT CCTCGAGGAG 
                       TTCCAAGAGT ACACAGATCT ACTGGCAAAA CCAACAGGAA AGACTCTAAT CTTGGAGGAG 
                       TTCCAAGAGT ACACAGATCT ACTGGCAAAA CCAACAGGAA AGACTCTAAT CTTGGAGGAG 
                       TTCCAAGAGT ATACCGATCT GTTGGCCAAG CCAACTGCAA AGGCTTTGAT CCTTGAGGAA 
                       TTCCAAGAGC ACACAGATCT TTTGGCAAAG CCCACCAAGG CGATTTATCA GGATGATGTT 

                       GAGAGAGTGG ATGCTTGA 
                       GAAAGGGTGG ATGCTTGA 
                       GAAAGGGTGG AGGCTTGA 
                       GAAAGGGTGG AGGCTTGA 
                       GAAAGGGTGG ATGCTTGA 
                       GAAAGGGTGG ATGCTTGA 
                       GAAAGGGTGG AGGCTTGA 
                       GAAAGGGTTG AGGCTTGA 
