# Supplementary material for: Polyploidy Did Not Predate the Evolution of Nodulation in All Legumes
Source: PLoS One. 2010 Jul 16;5(7):e11630. doi: 10.1371/journal.pone.0011630 (PMC2905438; doi:10.1371/journal.pone.0011630)
Supplement: File S2 — Alignments and trees. Trimmed alignments and trees for all 1249 trees described in the paper. (2.55 MB GZ) [file pone.0011630.s005.gz › alncln3/cl1076.cln]

>Cf3849d
CGGTCGATAATTGAAGCGGATGTACCAGCATCGAGTGCTGATGGCTCTGCGGCGATAAATAATTATGAGGCTGATCAAAATGCAGCGAGTTATGGAAATTACGAGAATTACGGGAATTACCAATACGGTACTGACCCCAATTCGGGGTATTATATGGGTAGCGATAGTTATGGCAATTATAGTTCAGGTATCGATCATAGTATGGGTACTCAGTCGGGAGCTGTGACCGCTGGCAATGACACTTCCTCGTCTTATTATGTAAATAATGATACATATGCGAGTTATAATAATACCTATGGTGACTACGGGCAATATGGAAATAACTGGGCTGACGGGTCCGGTGCAGCAGTGCAGGAGATGTCTGGGATCAGTGACAACGGGCTGAAAGTGTCTGGAAAGCGAGGAAGGAATGAGATTCCCTCGGAAGTTATTGAGGTAAAGCAAGAGGAGTTGATTAAGAATCGACCAAGAGAGGACCAGGTCAAGCTAACTGGAATTGCTTTTGGACCTTCTTATCAGCCTGTTTCATCAGCAAAAGGGAAGCCTTCGAAGCTGCATAAGAGGAAGCATCAAATAGGTTCTCTGTACTTCGATATGAAACAAAAGGAAATGGAACTTTCTGAGCGGCGTGCTAAGGGCATGCTCACCAAAGCTGAAACGCAAGCCAAATATGGATGGTGA
>Glyma13g00490
CAAGTTCCGGTTCAGGCCGGAAATCCATCCTCGAAACCGAAACACCCACCGGCATCGAATTCCGGTGGTTTCAGCAATGTTCCCGTCGATCAAGGGGATTATGAAAATTTTGATGATTACCAATATGCCACTGACC---------AGTATGCTA---------GTTATTATGGCAATTTTGGTTCGGGTGCCGAGCGGAGTTCGGGTACTGAACCAAAGGCTGGGGTTGCTGCTTATGGAACTGAACAGTATGGGAATT---ATGGTGATGCCTATGC------------TTCCTATGGGGATTATGGACAGTATGGGAATAATTGGGGTGACGTGTC-GGCGCACCGGTGCTGGAAGCTTCTGGGATTGATGTCAGTGTGGTAAGGATTCCTGGGAAGAGAGGGAGGCATGAGATTCCGACGGAAGTGATTGAGGTGAAGCAAGAAGAGTTGATTAAGAATCGGCCAAGAGAGGATCAGGTCAAGCTAACTGGGATTGCATTCGGACCCACTTATCAGCCTGCTTCG---ACAAAGGGGAAGCCTACAAAGCTGCACAAGAGGAAACATCAAATTGGTTCATTGTACTTTGATATGAAACAAAATGAAATGAAACTTGCTGAGCGGCGTGTAAAGGGCATGCTTACCAAAGCTGAAACACAAGCGAAATATGGATGGTGA
>Glyma17g06620
CAAGTTCCGGTTCAGGCCGGAGATCCATCCTCGAAACCGAATCGCCCACCGGCATCAAATTCCGGTGGTTCCAACAATTTTCCCGTTGATCAAGGGGATTATGAAAATTATGAGAATTACCAATATGCCACCGACC---------AGTATGCTA---------ATTATTATGGCAATTATGGTTCGGGTGCCGAGCGGAGTTCGGGTACCGAGTCAGAGGCTGGGGTTGCTGCTTATGGAACTGAACAGTATGGGAATT---ATGGTGATGCCTATGC------------TGCCTATGGGGATTATGGACAGTATGGGAATAATTGGGGTGACGTGTCCGGCGCACCGGTGCCGGAAGCGTCTGGGATTAGTGACAGTGTGATGAGGATTCCTGGGAAGAGAGGGAGGCATGAGATTCCAACTGAAGTGATTGAGGTGAAGCAAGAAGAGTTGATTAAGAACCGGCCAAGAGAGGATCAGGCCAAGCTAACTGGGATTGCATTCGGACCCACTTATCAGCCTGCTTCG---ACAAAGGGGAAGCCTACAAAGCTGCACAAGAGGAAGCATCAAATTGGTTCATTGTACTTTGATATGAAACAAAACGAAATGAAACTCACTGAGCGGCGTGCAAAGGGCATGCTTACCAAAGCTGAAACACAAGCAAAATATGGATGGTGA
>MtAC126781_3
CAAGCTCTGGTTCTGGAAGAAGATCCATCCTTGAA-ACTAGTA---CACCGGCACCCGAGACAAGCTCCGGTGGTGGTTCTGCCTCCGCTGCCAGCAATGTTCCTGTTGAGCAAAATACTGGGGATTATGAGAATTACCAAT----ATGCCACT--------GATCAGTATGATAGTTATGG---GAATTACCA--ATATTCTGCGGAT-CAGTATGATGGTTCCGGTGCTAGCACGGGTACAGCTTCTAATAGTGATGGATATGCAAGT---TACGGTGGT---------GCTTATGAGGATTATGGGCAGTATGGGAATAATTGGGTTGATAGGTCGAGCGCAACGCAGCCAGAGCCTTCTGGGATTAGTGAGAGTATGTTGAAGTTTACTGGGAAGAGAGGTAGGAAGGACGTTCCTGTGGAAGTGATCGAGGTGAAGCAAGATGAGCTGATTAAGAACAGACCAAGAGAAGATCAATCCAAGCTAACTGGGTTAGCTTTTGGACCTTCTTACCAGCCTGTTTCG---GCAAAGGGAAAGCCTTCAAAGCTGCTTAAGAGGAAGCATCAAATTGGTTCATTGTACTTTGATATGAAACAAAATGAAATGAAGCTTGCGGAACGACGTGCAAAGGGCATGCTTACCAAGGCTGAAACTCAAGCGAAATATGGATGGTGA
>VvGSVIVP00006792001
CTTCTTCAGGTTCGGGTCGAAGATCGATTGTTGAG-GTGGGTA---TTGATGTGCCTGAAACGAATTCGGAAAAAGAAACCGGTGTTGGTCGAGGGAATTCGGAGAGCAATTGGGCTGATGGGTCCTCGGGTGCTTATCAA-------ACTGTG--------GAGAATTTTGAGAGCAATTG---GGTTGATGG--GTCGTCTTCGGCTTCATTGGAACAAAGTTCGAATTGGTCTGGAGGT-GCGGAGAGTCAGCAGGTGTATGAAGGT---TATGGTAGTTATGG---GAATTATGGTGGTTATGGACATTATGAGAACAACTGGGGTGATGGGTCCGGCACA---CTGCCAGAGGTAGCAGGGAC---AGAAAGTGCAGTGAGGGTGCCGGGAAAGAGAGGGAGGAATGAGGTTCCAGTGGAGATTGTTGAGGTGAAGCAAGATGAGTTGATTAAGAATAGGCCAAGGGAGGACCAAGTCAAGTTAACTGGAATTGCTTTTGGTCCTTCTTACCAGCCTGTTTCA---ACGAAGGGGAAGCCTACAAAGCTGCACAAAAGGAAACACCAGATTGGTTCTTTATACTTTGATATGAAGCAGAAGGAGATGGAACTTTCAGAACGGCGAGCAAAAGGCTTCCTTACTAAAGCTGAAACTCAAGCCAAGTATGGATGGTGA
