# Supplementary material for: Polyploidy Did Not Predate the Evolution of Nodulation in All Legumes
Source: PLoS One. 2010 Jul 16;5(7):e11630. doi: 10.1371/journal.pone.0011630 (PMC2905438; doi:10.1371/journal.pone.0011630)
Supplement: File S2 — Alignments and trees. Trimmed alignments and trees for all 1249 trees described in the paper. (2.55 MB GZ) [file pone.0011630.s005.gz › alncln3/cl1076.phy]

 5 681
Cf3849d                CGGTCGATAA TTGAAGCGGA TGTACCAGCA TCGAGTGCTG ATGGCTCTGC GGCGATAAAT 
Glyma13g00490          CAAGTTCCGG TTCAGGCCGG AAATCCATCC TCGAAACCGA AACACCCACC GGCATCGAAT 
Glyma17g06620          CAAGTTCCGG TTCAGGCCGG AGATCCATCC TCGAAACCGA ATCGCCCACC GGCATCAAAT 
MtAC126781_3           CAAGCTCTGG TTCTGGAAGA AGATCCATCC TTGAA-ACTA GTA---CACC GGCACCCGAG 
VvGSVIVP00006792001    CTTCTTCAGG TTCGGGTCGA AGATCGATTG TTGAG-GTGG GTA---TTGA TGTGCCTGAA 

                       AATTATGAGG CTGATCAAAA TGCAGCGAGT TATGGAAATT ACGAGAATTA CGGGAATTAC 
                       TCCGGTGGTT TCAGCAATGT TCCCGTCGAT CAAGGGGATT ATGAAAATTT TGATGATTAC 
                       TCCGGTGGTT CCAACAATTT TCCCGTTGAT CAAGGGGATT ATGAAAATTA TGAGAATTAC 
                       ACAAGCTCCG GTGGTGGTTC TGCCTCCGCT GCCAGCAATG TTCCTGTTGA GCAAAATACT 
                       ACGAATTCGG AAAAAGAAAC CGGTGTTGGT CGAGGGAATT CGGAGAGCAA TTGGGCTGAT 

                       CAATACGGTA CTGACCCCAA TTCGGGGTAT TATATGGGTA GCGATAGTTA TGGCAATTAT 
                       CAATATGCCA CTGACC---- -----AGTAT GCTA------ ---GTTATTA TGGCAATTTT 
                       CAATATGCCA CCGACC---- -----AGTAT GCTA------ ---ATTATTA TGGCAATTAT 
                       GGGGATTATG AGAATTACCA AT----ATGC CACT------ --GATCAGTA TGATAGTTAT 
                       GGGTCCTCGG GTGCTTATCA A-------AC TGTG------ --GAGAATTT TGAGAGCAAT 

                       AGTTCAGGTA TCGATCATAG TATGGGTACT CAGTCGGGAG CTGTGACCGC TGGCAATGAC 
                       GGTTCGGGTG CCGAGCGGAG TTCGGGTACT GAACCAAAGG CTGGGGTTGC TGCTTATGGA 
                       GGTTCGGGTG CCGAGCGGAG TTCGGGTACC GAGTCAGAGG CTGGGGTTGC TGCTTATGGA 
                       GG---GAATT ACCA--ATAT TCTGCGGAT- CAGTATGATG GTTCCGGTGC TAGCACGGGT 
                       TG---GGTTG ATGG--GTCG TCTTCGGCTT CATTGGAACA AAGTTCGAAT TGGTCTGGAG 

                       ACTTCCTCGT CTTATTATGT AAATAATGAT ACATATGCGA GTTATAATAA TACCTATGGT 
                       ACTGAACAGT ATGGGAATT- --ATGGTGAT GCCTATGC-- ---------- TTCCTATGGG 
                       ACTGAACAGT ATGGGAATT- --ATGGTGAT GCCTATGC-- ---------- TGCCTATGGG 
                       ACAGCTTCTA ATAGTGATGG ATATGCAAGT ---TACGGTG GT-------- -GCTTATGAG 
                       GT-GCGGAGA GTCAGCAGGT GTATGAAGGT ---TATGGTA GTTATGG--- GAATTATGGT 

                       GACTACGGGC AATATGGAAA TAACTGGGCT GACGGGTCCG GTGCAGCAGT GCAGGAGATG 
                       GATTATGGAC AGTATGGGAA TAATTGGGGT GACGTGTC-G GCGCACCGGT GCTGGAAGCT 
                       GATTATGGAC AGTATGGGAA TAATTGGGGT GACGTGTCCG GCGCACCGGT GCCGGAAGCG 
                       GATTATGGGC AGTATGGGAA TAATTGGGTT GATAGGTCGA GCGCAACGCA GCCAGAGCCT 
                       GGTTATGGAC ATTATGAGAA CAACTGGGGT GATGGGTCCG GCACA---CT GCCAGAGGTA 

                       TCTGGGATCA GTGACAACGG GCTGAAAGTG TCTGGAAAGC GAGGAAGGAA TGAGATTCCC 
                       TCTGGGATTG ATGTCAGTGT GGTAAGGATT CCTGGGAAGA GAGGGAGGCA TGAGATTCCG 
                       TCTGGGATTA GTGACAGTGT GATGAGGATT CCTGGGAAGA GAGGGAGGCA TGAGATTCCA 
                       TCTGGGATTA GTGAGAGTAT GTTGAAGTTT ACTGGGAAGA GAGGTAGGAA GGACGTTCCT 
                       GCAGGGAC-- -AGAAAGTGC AGTGAGGGTG CCGGGAAAGA GAGGGAGGAA TGAGGTTCCA 

                       TCGGAAGTTA TTGAGGTAAA GCAAGAGGAG TTGATTAAGA ATCGACCAAG AGAGGACCAG 
                       ACGGAAGTGA TTGAGGTGAA GCAAGAAGAG TTGATTAAGA ATCGGCCAAG AGAGGATCAG 
                       ACTGAAGTGA TTGAGGTGAA GCAAGAAGAG TTGATTAAGA ACCGGCCAAG AGAGGATCAG 
                       GTGGAAGTGA TCGAGGTGAA GCAAGATGAG CTGATTAAGA ACAGACCAAG AGAAGATCAA 
                       GTGGAGATTG TTGAGGTGAA GCAAGATGAG TTGATTAAGA ATAGGCCAAG GGAGGACCAA 

                       GTCAAGCTAA CTGGAATTGC TTTTGGACCT TCTTATCAGC CTGTTTCATC AGCAAAAGGG 
                       GTCAAGCTAA CTGGGATTGC ATTCGGACCC ACTTATCAGC CTGCTTCG-- -ACAAAGGGG 
                       GCCAAGCTAA CTGGGATTGC ATTCGGACCC ACTTATCAGC CTGCTTCG-- -ACAAAGGGG 
                       TCCAAGCTAA CTGGGTTAGC TTTTGGACCT TCTTACCAGC CTGTTTCG-- -GCAAAGGGA 
                       GTCAAGTTAA CTGGAATTGC TTTTGGTCCT TCTTACCAGC CTGTTTCA-- -ACGAAGGGG 

                       AAGCCTTCGA AGCTGCATAA GAGGAAGCAT CAAATAGGTT CTCTGTACTT CGATATGAAA 
                       AAGCCTACAA AGCTGCACAA GAGGAAACAT CAAATTGGTT CATTGTACTT TGATATGAAA 
                       AAGCCTACAA AGCTGCACAA GAGGAAGCAT CAAATTGGTT CATTGTACTT TGATATGAAA 
                       AAGCCTTCAA AGCTGCTTAA GAGGAAGCAT CAAATTGGTT CATTGTACTT TGATATGAAA 
                       AAGCCTACAA AGCTGCACAA AAGGAAACAC CAGATTGGTT CTTTATACTT TGATATGAAG 

                       CAAAAGGAAA TGGAACTTTC TGAGCGGCGT GCTAAGGGCA TGCTCACCAA AGCTGAAACG 
                       CAAAATGAAA TGAAACTTGC TGAGCGGCGT GTAAAGGGCA TGCTTACCAA AGCTGAAACA 
                       CAAAACGAAA TGAAACTCAC TGAGCGGCGT GCAAAGGGCA TGCTTACCAA AGCTGAAACA 
                       CAAAATGAAA TGAAGCTTGC GGAACGACGT GCAAAGGGCA TGCTTACCAA GGCTGAAACT 
                       CAGAAGGAGA TGGAACTTTC AGAACGGCGA GCAAAAGGCT TCCTTACTAA AGCTGAAACT 

                       CAAGCCAAAT ATGGATGGTG A 
                       CAAGCGAAAT ATGGATGGTG A 
                       CAAGCAAAAT ATGGATGGTG A 
                       CAAGCGAAAT ATGGATGGTG A 
                       CAAGCCAAGT ATGGATGGTG A 
