# Supplementary material for: Polyploidy Did Not Predate the Evolution of Nodulation in All Legumes
Source: PLoS One. 2010 Jul 16;5(7):e11630. doi: 10.1371/journal.pone.0011630 (PMC2905438; doi:10.1371/journal.pone.0011630)
Supplement: File S2 — Alignments and trees. Trimmed alignments and trees for all 1249 trees described in the paper. (2.55 MB GZ) [file pone.0011630.s005.gz › alncln3/cl10765.cln]

>Cf566d
GGGATAGCAGACAACGTTGAGGCTTACATACTGTTTGCCGGAGCAGAGTTTATATGGTTTTTGTTGGACAGGACATGGACTGGTTTTGCTCTAGCATGCATTGTAGGTCTTGCTTGCCCACTCGCTGAGATTCCCTTGATGAAGTTTTTCAATCTTTGGTACTACCCACAAGCCAATATCGAAATCCTTGGCCAGGGTTTAATTACATGGACGACCACTTGCTACTTCGTGTATACGCCTTTCTTAATCAATTTATCGCGATGGTTCAGAACAGTTTATACTTCCAAAAACAAATCTTCC
>Glyma02g01350
GGAATATCGAACAACATTGAAGCCTACATTTTATTTGCTGCTGCAGAATTTATATGGTTTTTCTTGGATAGGACATGGCTAGGTTTCACCTTGGCATGCATTGTTGGGCTTGGTTGCCCACTAGCTGAGGTTCCAATTATGAAGTTGTTCCACCTTTGGTACTATCCTCAAGCGAATATTGAAATATTTGGCCAGGGACTAGTTACTTGGACACTCACTTGCTACTTCGTGTATACGCCATTCTTGATCAATTTGTCACGGTGGCTGAGAACAGTTTATGCTCCTCAAACAGAGGACTCT
>Glyma10g01390
GGAATAGCGGACAAGATTGAAGCCTACATTTTATTTGCTGCAGCAGA-CTCATATGGTTTTACTTGGATAGGACATGGCCAGGTTTCACCTTGGCATGCATTGTTGGGCTTGGTTGCCCATTGGCTGAGGTTC--------------TTCCACCTTTGGTACTATCCTCAAGCGAATATTGAAATCTTTGGCCAG---------------------------------------------------------------------------------------------------------
>Glyma16g05280
AAAAGACCTGACAAAG--GAAGTTCCACAAAAAGTCACTGAAGGGGA-CTTGTGCAGCATGAAGAAAAGAAAATATCATTTAGTATTAC--TGGTTTTCAGTATACTCAGAAAATTAGACATGGCTGAGGTTCCAATTATGAAGTTCTTCCACCTTTGGTACTATCCTCAAGCGAATATTGAAATCTTTGGCCAGAATTTGAA-AAGGGAAAGGGAATGGGCTAGCCCGTGCTGAAACATAGCTTGATGCAG--GAAGCGATTGCCTTAGCTATCAGCTCGTCT----------------
>MtAC153352_26
GGAATAGCAGACAACATCGTGGCTTACATATTATTTGCAGCAGCAGAGTTCCTATGGTTTTCGTTGAATGGAACATGGCCAGGCTTCACCCTCTCATGCATTGTTGGGTTTGCTTGTCCACTAGCTGAGATACCCTTAATGAAGTTCCTTCACCTTTGGTACTATCCTCAAGCTAACATTGAAATCTTTGGCCAGGGACTAGTTACTTGGACACTCACTTGCTACTTTGTGTACACGCTGTTCTTAATTAATTTGTCACGGTGGTTCAGAACAGTGTATGTCGCTCAAACAGAGGAGTCT
>VvGSVIVP00028150001
GGAGTAGCAGACAACATTGAAGCCTATATATTATTTGCAGTGGCTGAGTTTATATGGTTGTTTCTGGATGGGACCAGGCAGGGGTTTGCCCTAGCCTGCATTGTAGGCCTTGGGTGCCCACTGGCTGAGATTCCCATAATGAAGTTATTTCACCTTTGGTACTATCCCCAAGCAAACATCAATATATTGGGCCAGGGGTTAGTCACTTGGACCATCACTTGCTATTTTGTGTACACACCATTCTTGATCAATTTCTCGCGCTGGCTGAAATCAATAACCGCTTCTTCTGCTGCTGATGGA
