# Supplementary material for: Polyploidy Did Not Predate the Evolution of Nodulation in All Legumes
Source: PLoS One. 2010 Jul 16;5(7):e11630. doi: 10.1371/journal.pone.0011630 (PMC2905438; doi:10.1371/journal.pone.0011630)
Supplement: File S2 — Alignments and trees. Trimmed alignments and trees for all 1249 trees described in the paper. (2.55 MB GZ) [file pone.0011630.s005.gz › alncln3/cl10765.phy]

 6 300
Cf566d                 GGGATAGCAG ACAACGTTGA GGCTTACATA CTGTTTGCCG GAGCAGAGTT TATATGGTTT 
Glyma02g01350          GGAATATCGA ACAACATTGA AGCCTACATT TTATTTGCTG CTGCAGAATT TATATGGTTT 
Glyma10g01390          GGAATAGCGG ACAAGATTGA AGCCTACATT TTATTTGCTG CAGCAGA-CT CATATGGTTT 
Glyma16g05280          AAAAGACCTG ACAAAG--GA AGTTCCACAA AAAGTCACTG AAGGGGA-CT TGTGCAGCAT 
MtAC153352_26          GGAATAGCAG ACAACATCGT GGCTTACATA TTATTTGCAG CAGCAGAGTT CCTATGGTTT 
VvGSVIVP00028150001    GGAGTAGCAG ACAACATTGA AGCCTATATA TTATTTGCAG TGGCTGAGTT TATATGGTTG 

                       TTGTTGGACA GGACATGGAC TGGTTTTGCT CTAGCATGCA TTGTAGGTCT TGCTTGCCCA 
                       TTCTTGGATA GGACATGGCT AGGTTTCACC TTGGCATGCA TTGTTGGGCT TGGTTGCCCA 
                       TACTTGGATA GGACATGGCC AGGTTTCACC TTGGCATGCA TTGTTGGGCT TGGTTGCCCA 
                       GAAGAAAAGA AAATATCATT TAGTATTAC- -TGGTTTTCA GTATACTCAG AAAATTAGAC 
                       TCGTTGAATG GAACATGGCC AGGCTTCACC CTCTCATGCA TTGTTGGGTT TGCTTGTCCA 
                       TTTCTGGATG GGACCAGGCA GGGGTTTGCC CTAGCCTGCA TTGTAGGCCT TGGGTGCCCA 

                       CTCGCTGAGA TTCCCTTGAT GAAGTTTTTC AATCTTTGGT ACTACCCACA AGCCAATATC 
                       CTAGCTGAGG TTCCAATTAT GAAGTTGTTC CACCTTTGGT ACTATCCTCA AGCGAATATT 
                       TTGGCTGAGG TTC------- -------TTC CACCTTTGGT ACTATCCTCA AGCGAATATT 
                       ATGGCTGAGG TTCCAATTAT GAAGTTCTTC CACCTTTGGT ACTATCCTCA AGCGAATATT 
                       CTAGCTGAGA TACCCTTAAT GAAGTTCCTT CACCTTTGGT ACTATCCTCA AGCTAACATT 
                       CTGGCTGAGA TTCCCATAAT GAAGTTATTT CACCTTTGGT ACTATCCCCA AGCAAACATC 

                       GAAATCCTTG GCCAGGGTTT AATTACATGG ACGACCACTT GCTACTTCGT GTATACGCCT 
                       GAAATATTTG GCCAGGGACT AGTTACTTGG ACACTCACTT GCTACTTCGT GTATACGCCA 
                       GAAATCTTTG GCCAG----- ---------- ---------- ---------- ---------- 
                       GAAATCTTTG GCCAGAATTT GAA-AAGGGA AAGGGAATGG GCTAGCCCGT GCTGAAACAT 
                       GAAATCTTTG GCCAGGGACT AGTTACTTGG ACACTCACTT GCTACTTTGT GTACACGCTG 
                       AATATATTGG GCCAGGGGTT AGTCACTTGG ACCATCACTT GCTATTTTGT GTACACACCA 

                       TTCTTAATCA ATTTATCGCG ATGGTTCAGA ACAGTTTATA CTTCCAAAAA CAAATCTTCC 
                       TTCTTGATCA ATTTGTCACG GTGGCTGAGA ACAGTTTATG CTCCTCAAAC AGAGGACTCT 
                       ---------- ---------- ---------- ---------- ---------- ---------- 
                       AGCTTGATGC AG--GAAGCG ATTGCCTTAG CTATCAGCTC GTCT------ ---------- 
                       TTCTTAATTA ATTTGTCACG GTGGTTCAGA ACAGTGTATG TCGCTCAAAC AGAGGAGTCT 
                       TTCTTGATCA ATTTCTCGCG CTGGCTGAAA TCAATAACCG CTTCTTCTGC TGCTGATGGA 
