# Supplementary material for: Polyploidy Did Not Predate the Evolution of Nodulation in All Legumes
Source: PLoS One. 2010 Jul 16;5(7):e11630. doi: 10.1371/journal.pone.0011630 (PMC2905438; doi:10.1371/journal.pone.0011630)
Supplement: File S2 — Alignments and trees. Trimmed alignments and trees for all 1249 trees described in the paper. (2.55 MB GZ) [file pone.0011630.s005.gz › alncln3/cl10766.cln]

>Cf121d
GCCTACAATGCTGTGATTAGTGGGTTATGTAAAGCTGACCAAATTGATTCTGCCAATAAA
GTGCTTGAAAGAATGAAAACCAGAGGGTTTTCGCCTGATGTTGTCACCTACAACATACTG
ATTGGGAATTTTTCTAGTAGGGGAAAGCTTAAGTTGGCTTTGAAGGTTTTTGATCAGTTG
TTGAAAGACAACTGCGAGCCCACTGTGATTACTTACACAATTCTGATAGAAGCGACCATT
CTGGAGGGTGGTATTGATGAATCTATGAAGCTTTTGGATGAGATGTTATCAAGAGGGCTT
CAACCTGATATGTATACTTATAATGTAATCGTCAGGGGTCTGTGCAGGGAAGGGTTGTTA
GATCGAGCCTTTGAGTTCATTACGACTATAAGTTCTAAGGCTTGTGCCCCAGATGTGATT
TCATACAATATTCTCTTACGTGGACTTCTGAATCAAGGAAAGTGGGAAGAGGGAGAGAAG
TTGATGTCTGATATGATTCTTAAAGGTTGTGAACCAAATGTTGTGACTTACAGCATTTTA
ATTAGTTCACTTTGTCGTGATGGGAAAGTTGAGGAGGCTGTAGATGTGTTGAAGGTTATG
AAGGAAAAGGGGTTAACCCCTGATGCTTATAGCTATGATCCACTGATATCTGCATTCTGC
AAGGAAGGCAGAGTTGATTTGGCGATAGAATTCCTGGAGATAATGATCTCTGATGGCTGC
ATGCCAGATGTTGTGAACTATAACACAATCTTGGCCACTCTGTGCAAGAATGGAAAAGCT
GATGAGGCTCTCAACATCTTCGAAAAGCTTGACGAGGTGGGTTGTCCTCCAAATGGTAGT
TCTTATAATACAATGTTCTGTGCACTCTGGAGTAGTGGGGACAAAATCAGAGCATTGGGG
ATGATTCTAGAGATGGTAAACAACGGGATCGATCCTGACGGGATTACCTATAACTCACTT
ATATCTGGGTTGTGCAGAGATGGATTGGTGGATGAGGCCATTGGGTTGTTAGTGGACATG
GAGGGTAGCAAATATCAGCCTACAGTAATTAGCTACAACATCGTTCTTCTTGGATTATGC
AAAGTTCACAGAATTGTTGATGCCATTGAGGTGTTGTCTGCAATGATTGAAAAAGGATGT
CTGCCTAATGAGACTACGTACACTCTCTTGATTGAAGGGGTTGGTTTTGCTGGATGGCGA
AACGACGCAATGGAGCTGGCTAACTCCCTTGTTAGTATAGCTGCTATTTCTGATGATTCA
TTTAAACGTTTAAACAAAACCTTTCCCATGCTCGATGTGTACAAAGATCTCACGTTATCA
GAA
>Glyma03g41170
GCCTACAACGCCATCATCACCGGCTTCTGCAGAGCCAACCGAATCGATTCTGCATACCAA
GTGCTCGACAGAATGAAAAACAAAGGCTTTTCACCCGACATCGTCACCTACAACATTCTC
ATTGGTTCCCTTTGTTCCAGGGGAATGCTCGATTCAGCTCTTGAATTCAAGAACCAGTTG
CTGAAAGAAAACTGCAAGCCCACCGTCGTTACTTACACTATTTTAATAGAAGCAACTCTT
TTGCAGGGTGGGATTGATGAAGCAATGAAGCTCTTGGATGAGATGTTGGAAATTAATCTT
CAACCTGATATGTTCACTTACAACTCCATCATAAGGGGTATGTGCAGAGAAGGTTACGTG
GATCGTGCGTTTCAGATTATTAGCAGCATAAGTAGCAAGGGCTATGCCCCGGATGTCATA
ACTTATAACATTCTCTTGCGAGGTCTTTTGAATCAGGGCAAATGGGAGGCTGGTTACGAA
TTGATGTCTGATATGGTTGCAAGAGGTTGTGAGGCTAACGTTGTGACGTACAGTGTTTTG
ATTAGTTCGGTCTGTCGCGATGGGAAGGTTGAGGAAGGGGTGGGTTTGTTAAAGGATATG
AAGAAAAAAGGGTTAAAACCTGATGGTTATTGCTATGACCCTTTGATTGCTGCTTTGTGC
AAAGAGGGTAGAGTGGATTTGGCTATTGAGGTATTGGATGTCATGATCTCCGACGGGTGC
GTGCCGGATATTGTGAACTATAACACCATATTGGCTTGTTTATGTAAGCAAAAAAGAGCT
GATGAGGCTTTGAGCATTTTTGAAAAGTTGGGTGAAGTGGGGTGTTCACCGAATGCTAGT
TCCTACAACTCAATGTTCAGTGCTCTATGGAGTACTGGGCATAAAGTTAGAGCATTAGGA
ATGATTTTGGAGATGTTGGACAAGGGTGTTGATCCTGATGGGATTACGTATAATTCGCTT
ATATCTTGTTTGTGCAGAGATGGGATGGTGGATGAGGCCATTGAGTTGTTGGTGGACATG
GAGAGTAGTGAGTGTAAGCCAAGTGTTGTTAGTTACAACATTGTTCTTCTTGGGTTGTGC
AAAGTGAGTAGAGTTAGTGATGCCATTGAGGTGTTGGCTGCGATGGTGGACAAAGGGTGT
CGGCCAAATGAAACTACTTACACTTTTTTGATTGAAGGGATTGGTTTTGGGGGGTGTCTA
AATGATGCTAGGGACTTGGCTACCACCCTTGTTAATATGGATGCTATTTCTGAACATTCA
TTTGAACGATTGTACAAAACATTTTGCAAGCTTGATGTGTACAGACAGCTTAATTTGTCT
GAT
>Glyma10g30920
GCTTACAATGCTGTCATAAGCGGGTTCTGCAGGAGCGATAGGTTTGATGCTGCCAATGGA
GTGATTCTCAGAATGAAGAATAGAGGCTTCTCCCCTGATGTTGTCACCTACAACATTCTC
ATCGGAAGCCTTTGTGCAAGGGGAAATCTTGATTTGGCTTTGAAGGTTATGGATCAGTTG
CTGGAAGATAACTGCAACCCCACTTTGATTACTTATACTATCTTGATAGAAGCGACTATT
ATACACGGCGGCATTGACGAAGCAATGAGGCTTCTGGATGAGATGATGTCAAGAGGGCTT
CAGCCTGACATTTACACTTACAATGTCATTGTGAGAGGCATGTGCAAACGCGGGTTGGTG
GATCGAGCTTTTGAGTTTGTTAGCAACTTAAGCATCA---------CGCCGAGTTTGAAC
CTCTATAACTTGCTGCTCAAGGGTCTTTTGAATGAGGGCAGATGGGAGGCTGGGGAGAGG
TTGATGTCTGATATGATTGTGAAGGGCTGCGAGCCGAATGTTGTGACCTACAGCGTTTTG
ATTAGTTCGTTGTGTCGTGATGGGAAGGCTGGGGAGGCTGTGGATGTGTTGAGGGTTATG
AAGGAAAGGGGGTTGAATCCTGATGCTTATTGTTATGATCCGTTGATTTCTGCGTTCTGC
AAGGAGGGGAAAGTGGATTTGGCTATAGGGTTCGTGGACGATATGATATCTGCAGGGTGG
TTGCCTGATATTGTCAACTACAACACGATCATGGGGTCTCTGTGTAAGAAGGGAAGAGCT
GATGAGGCTTTGAACATCTTTAAGAAGCTTGAGGAAGTGGGTTGTCCACCAAATGCGAGT
TCTTACAACACAATGTTTGGTGCGCTGTGGAGTAGTGGGGACAAAATTAGAGCATTGGGG
ATGATTTTGGAGATGTTGAGCAACGGTGTTGATCCTGATAGGATCACATATAACTCACTG
ATATCAAGTTTGTGCAGAGATGGAATGGTGGATGAGGCCATTGGGTTGTTGGTGGACATG
GAACGGAGCGAGTGGCAACCTACGGTTATTAGTTACAACATTGTTCTTCTTGGATTGTGC
AAAGCACACAGAATTGTAGATGCCATTGAGGTGCTGGCTGTCATGGTTGACAATGGATGT
CAGCCAAATGAAACTACTTACACGTTGTTGGTGGAAGGGGTTGGTTATGCTGGATGGCGA
AGTTATGCAGTGGAGCTAGCTAAATCCCTTGTTAGTATGAATGCTATTTCTCAAGATTTA
TTCAGACGTTTACAGAAACAAAACCATTTCCGTGCCTGA---------------------
---
>Glyma19g43780
------------------------------------------------------------
------------------------GGTTTTTCACCCGATATCGTCACCTACAACATTCTC
ATTGGTTCCCTTTGTTCCCGGGGAATGCTCCATGCAGCTCTTGAGTTTAAGAACCAGTTG
CTGAAAGAAAACTTCAACCCCACCGTGGTTACCTACACCATTTTAATTGAAGCAACTCTT
TTACAGGGTGGGATTGATGAGGCAATAAAGCTCTTGGATGAGATGTTTGAGATTAATCTT
CAACCTGATGT------------------------------------AGAAGGTTACGTG
GATCGTGCGTTTGAGGTTATTAGCAGCATAAGTAGCAAGGGTTATGCCCTGGAT------
------------------------------AATCAAGGGAAATGGGAGGCGGGTTTTGAA
TTGATGTCTGACATGGTTGCAAAAGGTTGTGAGGCTAACGTTGTGACGTACAGTGTTTTG
ATTAGTTCACTCTGTCGCGATGGGAAGGTTGAGGAGGGGGTGGGTTTGTTGAAGGATATG
AAGAAAAAAGGTTTGGAACCTGATGGTTATTGCTATGACCCTTTGATTGCTGTTTTGTGC
AAAGAGGGTAGAGTGGATTTGGCTATTGAGGTGTTGGATGTTATGATCTCGGACGGTTGC
GTGCCGGATATTGTGAACTATAACACCATATTGGCTTGTTTGTGTAAGCAAAAAAGAGCT
GATGAGGCTTTGAGCATTTTTGAGAAGTTGGGTGAAGTGGGGTGTTCTCCCAATGCTAGT
TCCTACAACACAGTGTTCAGCGCTCTAGGGAGTA--------------------------
------------ATGTTGGAC-----TGTTGATCCCGATGG-------------------
-------------------ATGGGATGGTGGATGAGGCCATTGAGTTGTTGGTGGACATG
GAGAGTAGTGAGTGTAAGCCAAGTGTTGTTAGTTACAACATTGTTCTTCTTGGGTTGTGC
AGAGTGGGTAGAGTTAGTGATGCTACTGAAGTGTTGGCTGCGATGGTGGACAAAGGGTGT
CTGCCAAATGAAACTACTTACACTTTTTTGATCGAAGGGATTGGTTTTGGGGGGTGGCTG
AATGATGCTAGGGACTTGGCTACAACCCTTGTTAATATGGATGCTATTTCTGAACATTCA
TTTGAACGATTGTACAAAACATTTTGCAAGCTTGATGTGTACAGACAGCTTAATTTGTCT
GAC
>Glyma20g36540
GCTTACAATGCAGTGATAAGCGGGTTCTGCAGGAGCGATAGGTTTGATGCTGCCAATAGG
GTGATTCTGAGAATGAAGTATCGAGGCTTCTCCCCTGATGTTGTTACCTACAACATTCTC
ATTGGGAGTCTTTGTGCAAGGGGGAAGCTTGATTTGGCTTTGAAGGTTATGGATCAGTTG
CTGGAAGATAATTGCAACCCTACTGTGATTACTTATACTATCTTGATAGAAGCGACTATT
ATACACGGCAGCATTGATGATGCAATGAGGCTTCTGGATGAGATGATGTCAAGAGGGCTT
CAGCCTGACATGTACACTTACAATGTCATTGTGAGGGGCATGTGCAAACGCGGGTTGGTG
GATCGAGCGTTTGAGTTTGTTTCCAATTTGAACACGA---------CGCCAAGCTTGAAC
CTCTACAACTTGCTGCTCAAGGGTCTTTTGAATGAGGGCAGATGGGAAGCTGGGGAGAGG
TTGATGTCCGATATGATTGTGAAGGGTTGCGAGCCGAACATTGTGACCTACAGTGTTTTG
ATTAGTTCGCTGTGTCGCGATGGGAAAGCTGGGGAGGCTGTGGATGTGTTGAGGGTTATG
AAGGAGAAGGGGTTGAACCCTGATGCTTATTGCTATGATCCGTTGATTTCTGCTTTCTGC
AAAGAGGGGAAAGTTGATTTGGCTATAGGGTTCGTGGACGATATGATATCTGCTGGGTGG
TTGCCGGATATTGTCAACTACAACACAATCATGGGGTCTTTGTGTAAGAAGGGAAGAGCT
GATGAGGCATTGAACATCTTCAAGAAGCTTGAGGAAGTGGGTTGTCCGCCAAATGCAAGT
TCTTATAACACAATGTTCGGTGCGCTGTGGAGTAGTGGGGACAAAATTAGAGCATTGACG
ATGATTTTGGAGATGTTGAGCAACGGTGTTGATCCTGATAGGATCACGTATAATTCACTG
ATATCAAGTTTGTGCAGAGATGGAATGGTGGATGAGGCCATTGGGTTGTTGGTGGACATG
GAAAGGACCGAGTGGCAACCTACGGTTATTAGTTACAACATTGTTCTTCTTGGATTGTGC
AAAGCACACAGAATCGTAGATGCCATTGAGGTGCTGGCTGTCATGGTTGACAATGGATGT
CAGCCAAATGAAACTACTTACACGTTGTTGGTGGAAGGGGTTGGTTATGCTGGATGGCGA
AGTTATGCAGTGGAGCTAGCTAAATCCCTTGTTAGTATGAATGCTATTTCTCAAGATTTA
TTCAGACGTTTACAGAAACAAAACCATTTCCGTGCCTGA---------------------
---
>MtAC146861_48
GCTTACAATGCAGTTATAAGTGGGTTTTGTAAAGCTGATAGAGTTGATCATGCTAGTAAG
GTGCTTGATAGAATGAAAAAGAGAGGCTTTGAGCCTGATGTTGTTACTTATAATATTTTG
ATTGGCAATTTTTGTGGAAGGGGCAGGCTTGATTTGGCTTTAAGGGTTATGGATCAGTTG
TTGAAAGATAATTGTAAGCCGACGGTTATAACTTATACGATATTGATTGAAGCAACCATT
ACTCAAGGTGGTATTGATGAGGCCATGAAGCTTCTGGATGAGATGTTGTCGAGAGGGTTG
AGACCGGATAGGTATACGTATAATGTTGTTGTGAATGGTATGTGTAAAGAAGGGATGTTG
GATAGAGCTTTTGAGTTTCTTAGTCGGATAAGTAAGAATGGCTGTGTTGCTGGTGTGAGT
ACTTATAATATTTTGTTGAGGGATCTTTTGAATGAAGGGAAATGGGAATATGGGGAGAAG
TTGATGTCTGATATGCTTGTTAAGGGTTGTGAGCCGAATCCTATAACGTATAGTACGTTG
ATTACTGCGTTATGTCGTGATGGAAAAATTGACGAGGCAAAGAATGTGTTGAAGGTTATG
AAGGAGAAAGCGCTGGCTCCTGATGGTTATAGTTATGATCCATTGATTTCTGCTCTTTGT
AGAGAAGGAAAAGTGGATTTGGCTATTGAGTTTTTGGATGACATGATATCAGGTGGTCAT
TTGCCTGATATTCTTAGCTATAACTCAATCTTGGCATCTTTGTGTAAGAATGGAAATGCC
GATGAGGCTTTGAATATCTTTGAGAAGCTTGGTGAAGTGGGTTGTCCTCCAAATGCAGGT
TCTTATAATACATTGTTTGGTGCGTTGTGGAGTAGTGGCGATAAAATTAGAGCGTTAGGG
ATGATTTTGGAGATGTTAAGTAATGGCATTGATCCTGATGAGATCACATATAATTCACTT
ATATCTTGTTTGTGCAGAGATGGATTGGTGGATCAGGCAATTGAGTTGTTGGTTGATATG
GAGAGTGAAAAGTGTCAGCCGACGGTTATTAGTTACAATACTGTTCTTCTTGGATTATGC
AAAGTGCAAAGAATCATAGATGCTATTGAGGTGCTGGCTGCTATGGTTAACGAAGGATGT
CTGCCAAATGAAACCACTTACACATTGTTGATTCAAGGGATTGGTTTTGCTGGATGGCGA
TATGACGCAATGGAGCTGGCTAACTTACTTGTTAATATGGATGCAATTTCAGAAGATTCG
TTCAAACGTTTTCAGAAAATATTTCCGGTGTTTGATGCGCACAAAGAGCTTGCTTTATCA
TCA
>VvGSVIVP00002238001
GCTTATAACGCAGTGATTAGTGGATTTTGTAAGGTGAATCGAATTGAGGCTGCAACTCAA
GTGTTGAACCGGATGAAAGCTCGTGGTTTTTTGCCCGATATTGTTACATATAATATAATG
ATTGGGAGTCTTTGTAATAGAAGGAAGCTAGGGCTAGCTCTGAAGGTCTTGGATCAGTTG
TTGCTAGATAATTGTATGCCAACTGTGATTACTTACACAATTTTGATTGAGGCCACCATT
GTTGAAGGTGGGATTAATGAGGCAATGAAGCTTTTAGAGGAGATGTTAGCGAGAGGGCTT
CTTCCTGATATGTATACTTATAATGCAATTATCAGGGGAATGTGCAAAGAGGGCATGGTT
GAACGAGCCGCAGAGTTGATTACGAGCTTAACTTCTAAGGGCTGCAAACCTGATGTGATC
TCATACAATATTCTGTTACGTGCTTTCTTGAATCAGGGGAAGTGGGATGAAGGGGAGAAG
CTGGTAGCCGAGATGTTTTCCAGAGGTTGTGAGCCAAACAAGGTCACTTACAGTATCTTG
ATTAGCTCTCTCTGTCGTTTTGGTAGAATAGATGAGGCAATTAGCGTATTGAAGGTTATG
ATAGAAAAGGAACTGACTCCAGATACTTACAGTTATGACCCACTGATATCTGCATTATGC
AAAGAGGGAAGATTGGATTTGGCCATTGGGATCATGGATTATATGATATCTAATGGTTGC
TTGCCAGATATTGTGAACTACAACACAATCTTGGCTGCTTTGTGTAAGAATGGAAACGCC
AATCAGGCTTTGGAAATCTTCAATAAGCTCAGAGGAATGGGTTGCCCTCCCAATGTGAGC
TCTTACAACACAATGATCAGCGCACTGTGGAGCTGTGGGGATAGATCCAGGGCTTTGGGT
ATGGTTCCAGCCATGATAAGTAAAGGGGTTGACCCTGATGAGATTACTTATAACTCACTC
ATATCATGTCTGTGCAGAGATGGACTAGTGGAAGAGGCCATTGGGTTGTTAGATGACATG
GAGCAAAGTGGCTTCCGGCCTACCGTTATCAGTTATAATATTGTTCTTCTCGGGTTGTGC
AAGGTGCGTAGAATTGATGATGCGATTGGGATGTTTGCAGAAATGATTGAGAAGGGATGC
CGACCCAATGAAACCACTTACATCTTATTGATTGAAGGGATTGGGTTTGCAGGATGGAGA
ACGGAAGCTATGGAGTTGGCAAATTCCCTTTTTTCTAGGGATGTCATTTCACAAGATTCA
TTCAAACGCTTGAACAAGACCTTTCCCATGCTTGATGTTTACAAAGAGCTAAGTAACTCA
GAA
