# Supplementary material for: Polyploidy Did Not Predate the Evolution of Nodulation in All Legumes
Source: PLoS One. 2010 Jul 16;5(7):e11630. doi: 10.1371/journal.pone.0011630 (PMC2905438; doi:10.1371/journal.pone.0011630)
Supplement: File S2 — Alignments and trees. Trimmed alignments and trees for all 1249 trees described in the paper. (2.55 MB GZ) [file pone.0011630.s005.gz › alncln3/cl10766.phy]

7 1323
Cf121d GCCTACAATGCTGTGATTAGTGGGTTATGTAAAGCTGACCAAATTGATTCTGCCAATAAAGTGCTTGAAAGAATGAAAACCAGAGGGTTTTCGCCTGATGTTGTCACCTACAACATACTGATTGGGAATTTTTCTAGTAGGGGAAAGCTTAAGTTGGCTTTGAAGGTTTTTGATCAGTTGTTGAAAGACAACTGCGAGCCCACTGTGATTACTTACACAATTCTGATAGAAGCGACCATTCTGGAGGGTGGTATTGATGAATCTATGAAGCTTTTGGATGAGATGTTATCAAGAGGGCTTCAACCTGATATGTATACTTATAATGTAATCGTCAGGGGTCTGTGCAGGGAAGGGTTGTTAGATCGAGCCTTTGAGTTCATTACGACTATAAGTTCTAAGGCTTGTGCCCCAGATGTGATTTCATACAATATTCTCTTACGTGGACTTCTGAATCAAGGAAAGTGGGAAGAGGGAGAGAAGTTGATGTCTGATATGATTCTTAAAGGTTGTGAACCAAATGTTGTGACTTACAGCATTTTAATTAGTTCACTTTGTCGTGATGGGAAAGTTGAGGAGGCTGTAGATGTGTTGAAGGTTATGAAGGAAAAGGGGTTAACCCCTGATGCTTATAGCTATGATCCACTGATATCTGCATTCTGCAAGGAAGGCAGAGTTGATTTGGCGATAGAATTCCTGGAGATAATGATCTCTGATGGCTGCATGCCAGATGTTGTGAACTATAACACAATCTTGGCCACTCTGTGCAAGAATGGAAAAGCTGATGAGGCTCTCAACATCTTCGAAAAGCTTGACGAGGTGGGTTGTCCTCCAAATGGTAGTTCTTATAATACAATGTTCTGTGCACTCTGGAGTAGTGGGGACAAAATCAGAGCATTGGGGATGATTCTAGAGATGGTAAACAACGGGATCGATCCTGACGGGATTACCTATAACTCACTTATATCTGGGTTGTGCAGAGATGGATTGGTGGATGAGGCCATTGGGTTGTTAGTGGACATGGAGGGTAGCAAATATCAGCCTACAGTAATTAGCTACAACATCGTTCTTCTTGGATTATGCAAAGTTCACAGAATTGTTGATGCCATTGAGGTGTTGTCTGCAATGATTGAAAAAGGATGTCTGCCTAATGAGACTACGTACACTCTCTTGATTGAAGGGGTTGGTTTTGCTGGATGGCGAAACGACGCAATGGAGCTGGCTAACTCCCTTGTTAGTATAGCTGCTATTTCTGATGATTCATTTAAACGTTTAAACAAAACCTTTCCCATGCTCGATGTGTACAAAGATCTCACGTTATCAGAA
Glyma03g41170 GCCTACAACGCCATCATCACCGGCTTCTGCAGAGCCAACCGAATCGATTCTGCATACCAAGTGCTCGACAGAATGAAAAACAAAGGCTTTTCACCCGACATCGTCACCTACAACATTCTCATTGGTTCCCTTTGTTCCAGGGGAATGCTCGATTCAGCTCTTGAATTCAAGAACCAGTTGCTGAAAGAAAACTGCAAGCCCACCGTCGTTACTTACACTATTTTAATAGAAGCAACTCTTTTGCAGGGTGGGATTGATGAAGCAATGAAGCTCTTGGATGAGATGTTGGAAATTAATCTTCAACCTGATATGTTCACTTACAACTCCATCATAAGGGGTATGTGCAGAGAAGGTTACGTGGATCGTGCGTTTCAGATTATTAGCAGCATAAGTAGCAAGGGCTATGCCCCGGATGTCATAACTTATAACATTCTCTTGCGAGGTCTTTTGAATCAGGGCAAATGGGAGGCTGGTTACGAATTGATGTCTGATATGGTTGCAAGAGGTTGTGAGGCTAACGTTGTGACGTACAGTGTTTTGATTAGTTCGGTCTGTCGCGATGGGAAGGTTGAGGAAGGGGTGGGTTTGTTAAAGGATATGAAGAAAAAAGGGTTAAAACCTGATGGTTATTGCTATGACCCTTTGATTGCTGCTTTGTGCAAAGAGGGTAGAGTGGATTTGGCTATTGAGGTATTGGATGTCATGATCTCCGACGGGTGCGTGCCGGATATTGTGAACTATAACACCATATTGGCTTGTTTATGTAAGCAAAAAAGAGCTGATGAGGCTTTGAGCATTTTTGAAAAGTTGGGTGAAGTGGGGTGTTCACCGAATGCTAGTTCCTACAACTCAATGTTCAGTGCTCTATGGAGTACTGGGCATAAAGTTAGAGCATTAGGAATGATTTTGGAGATGTTGGACAAGGGTGTTGATCCTGATGGGATTACGTATAATTCGCTTATATCTTGTTTGTGCAGAGATGGGATGGTGGATGAGGCCATTGAGTTGTTGGTGGACATGGAGAGTAGTGAGTGTAAGCCAAGTGTTGTTAGTTACAACATTGTTCTTCTTGGGTTGTGCAAAGTGAGTAGAGTTAGTGATGCCATTGAGGTGTTGGCTGCGATGGTGGACAAAGGGTGTCGGCCAAATGAAACTACTTACACTTTTTTGATTGAAGGGATTGGTTTTGGGGGGTGTCTAAATGATGCTAGGGACTTGGCTACCACCCTTGTTAATATGGATGCTATTTCTGAACATTCATTTGAACGATTGTACAAAACATTTTGCAAGCTTGATGTGTACAGACAGCTTAATTTGTCTGAT
Glyma10g30920 GCTTACAATGCTGTCATAAGCGGGTTCTGCAGGAGCGATAGGTTTGATGCTGCCAATGGAGTGATTCTCAGAATGAAGAATAGAGGCTTCTCCCCTGATGTTGTCACCTACAACATTCTCATCGGAAGCCTTTGTGCAAGGGGAAATCTTGATTTGGCTTTGAAGGTTATGGATCAGTTGCTGGAAGATAACTGCAACCCCACTTTGATTACTTATACTATCTTGATAGAAGCGACTATTATACACGGCGGCATTGACGAAGCAATGAGGCTTCTGGATGAGATGATGTCAAGAGGGCTTCAGCCTGACATTTACACTTACAATGTCATTGTGAGAGGCATGTGCAAACGCGGGTTGGTGGATCGAGCTTTTGAGTTTGTTAGCAACTTAAGCATCA---------CGCCGAGTTTGAACCTCTATAACTTGCTGCTCAAGGGTCTTTTGAATGAGGGCAGATGGGAGGCTGGGGAGAGGTTGATGTCTGATATGATTGTGAAGGGCTGCGAGCCGAATGTTGTGACCTACAGCGTTTTGATTAGTTCGTTGTGTCGTGATGGGAAGGCTGGGGAGGCTGTGGATGTGTTGAGGGTTATGAAGGAAAGGGGGTTGAATCCTGATGCTTATTGTTATGATCCGTTGATTTCTGCGTTCTGCAAGGAGGGGAAAGTGGATTTGGCTATAGGGTTCGTGGACGATATGATATCTGCAGGGTGGTTGCCTGATATTGTCAACTACAACACGATCATGGGGTCTCTGTGTAAGAAGGGAAGAGCTGATGAGGCTTTGAACATCTTTAAGAAGCTTGAGGAAGTGGGTTGTCCACCAAATGCGAGTTCTTACAACACAATGTTTGGTGCGCTGTGGAGTAGTGGGGACAAAATTAGAGCATTGGGGATGATTTTGGAGATGTTGAGCAACGGTGTTGATCCTGATAGGATCACATATAACTCACTGATATCAAGTTTGTGCAGAGATGGAATGGTGGATGAGGCCATTGGGTTGTTGGTGGACATGGAACGGAGCGAGTGGCAACCTACGGTTATTAGTTACAACATTGTTCTTCTTGGATTGTGCAAAGCACACAGAATTGTAGATGCCATTGAGGTGCTGGCTGTCATGGTTGACAATGGATGTCAGCCAAATGAAACTACTTACACGTTGTTGGTGGAAGGGGTTGGTTATGCTGGATGGCGAAGTTATGCAGTGGAGCTAGCTAAATCCCTTGTTAGTATGAATGCTATTTCTCAAGATTTATTCAGACGTTTACAGAAACAAAACCATTTCCGTGCCTGA------------------------
Glyma19g43780 ------------------------------------------------------------------------------------GGTTTTTCACCCGATATCGTCACCTACAACATTCTCATTGGTTCCCTTTGTTCCCGGGGAATGCTCCATGCAGCTCTTGAGTTTAAGAACCAGTTGCTGAAAGAAAACTTCAACCCCACCGTGGTTACCTACACCATTTTAATTGAAGCAACTCTTTTACAGGGTGGGATTGATGAGGCAATAAAGCTCTTGGATGAGATGTTTGAGATTAATCTTCAACCTGATGT------------------------------------AGAAGGTTACGTGGATCGTGCGTTTGAGGTTATTAGCAGCATAAGTAGCAAGGGTTATGCCCTGGAT------------------------------------AATCAAGGGAAATGGGAGGCGGGTTTTGAATTGATGTCTGACATGGTTGCAAAAGGTTGTGAGGCTAACGTTGTGACGTACAGTGTTTTGATTAGTTCACTCTGTCGCGATGGGAAGGTTGAGGAGGGGGTGGGTTTGTTGAAGGATATGAAGAAAAAAGGTTTGGAACCTGATGGTTATTGCTATGACCCTTTGATTGCTGTTTTGTGCAAAGAGGGTAGAGTGGATTTGGCTATTGAGGTGTTGGATGTTATGATCTCGGACGGTTGCGTGCCGGATATTGTGAACTATAACACCATATTGGCTTGTTTGTGTAAGCAAAAAAGAGCTGATGAGGCTTTGAGCATTTTTGAGAAGTTGGGTGAAGTGGGGTGTTCTCCCAATGCTAGTTCCTACAACACAGTGTTCAGCGCTCTAGGGAGTA--------------------------------------ATGTTGGAC-----TGTTGATCCCGATGG--------------------------------------ATGGGATGGTGGATGAGGCCATTGAGTTGTTGGTGGACATGGAGAGTAGTGAGTGTAAGCCAAGTGTTGTTAGTTACAACATTGTTCTTCTTGGGTTGTGCAGAGTGGGTAGAGTTAGTGATGCTACTGAAGTGTTGGCTGCGATGGTGGACAAAGGGTGTCTGCCAAATGAAACTACTTACACTTTTTTGATCGAAGGGATTGGTTTTGGGGGGTGGCTGAATGATGCTAGGGACTTGGCTACAACCCTTGTTAATATGGATGCTATTTCTGAACATTCATTTGAACGATTGTACAAAACATTTTGCAAGCTTGATGTGTACAGACAGCTTAATTTGTCTGAC
Glyma20g36540 GCTTACAATGCAGTGATAAGCGGGTTCTGCAGGAGCGATAGGTTTGATGCTGCCAATAGGGTGATTCTGAGAATGAAGTATCGAGGCTTCTCCCCTGATGTTGTTACCTACAACATTCTCATTGGGAGTCTTTGTGCAAGGGGGAAGCTTGATTTGGCTTTGAAGGTTATGGATCAGTTGCTGGAAGATAATTGCAACCCTACTGTGATTACTTATACTATCTTGATAGAAGCGACTATTATACACGGCAGCATTGATGATGCAATGAGGCTTCTGGATGAGATGATGTCAAGAGGGCTTCAGCCTGACATGTACACTTACAATGTCATTGTGAGGGGCATGTGCAAACGCGGGTTGGTGGATCGAGCGTTTGAGTTTGTTTCCAATTTGAACACGA---------CGCCAAGCTTGAACCTCTACAACTTGCTGCTCAAGGGTCTTTTGAATGAGGGCAGATGGGAAGCTGGGGAGAGGTTGATGTCCGATATGATTGTGAAGGGTTGCGAGCCGAACATTGTGACCTACAGTGTTTTGATTAGTTCGCTGTGTCGCGATGGGAAAGCTGGGGAGGCTGTGGATGTGTTGAGGGTTATGAAGGAGAAGGGGTTGAACCCTGATGCTTATTGCTATGATCCGTTGATTTCTGCTTTCTGCAAAGAGGGGAAAGTTGATTTGGCTATAGGGTTCGTGGACGATATGATATCTGCTGGGTGGTTGCCGGATATTGTCAACTACAACACAATCATGGGGTCTTTGTGTAAGAAGGGAAGAGCTGATGAGGCATTGAACATCTTCAAGAAGCTTGAGGAAGTGGGTTGTCCGCCAAATGCAAGTTCTTATAACACAATGTTCGGTGCGCTGTGGAGTAGTGGGGACAAAATTAGAGCATTGACGATGATTTTGGAGATGTTGAGCAACGGTGTTGATCCTGATAGGATCACGTATAATTCACTGATATCAAGTTTGTGCAGAGATGGAATGGTGGATGAGGCCATTGGGTTGTTGGTGGACATGGAAAGGACCGAGTGGCAACCTACGGTTATTAGTTACAACATTGTTCTTCTTGGATTGTGCAAAGCACACAGAATCGTAGATGCCATTGAGGTGCTGGCTGTCATGGTTGACAATGGATGTCAGCCAAATGAAACTACTTACACGTTGTTGGTGGAAGGGGTTGGTTATGCTGGATGGCGAAGTTATGCAGTGGAGCTAGCTAAATCCCTTGTTAGTATGAATGCTATTTCTCAAGATTTATTCAGACGTTTACAGAAACAAAACCATTTCCGTGCCTGA------------------------
MtAC146861_48 GCTTACAATGCAGTTATAAGTGGGTTTTGTAAAGCTGATAGAGTTGATCATGCTAGTAAGGTGCTTGATAGAATGAAAAAGAGAGGCTTTGAGCCTGATGTTGTTACTTATAATATTTTGATTGGCAATTTTTGTGGAAGGGGCAGGCTTGATTTGGCTTTAAGGGTTATGGATCAGTTGTTGAAAGATAATTGTAAGCCGACGGTTATAACTTATACGATATTGATTGAAGCAACCATTACTCAAGGTGGTATTGATGAGGCCATGAAGCTTCTGGATGAGATGTTGTCGAGAGGGTTGAGACCGGATAGGTATACGTATAATGTTGTTGTGAATGGTATGTGTAAAGAAGGGATGTTGGATAGAGCTTTTGAGTTTCTTAGTCGGATAAGTAAGAATGGCTGTGTTGCTGGTGTGAGTACTTATAATATTTTGTTGAGGGATCTTTTGAATGAAGGGAAATGGGAATATGGGGAGAAGTTGATGTCTGATATGCTTGTTAAGGGTTGTGAGCCGAATCCTATAACGTATAGTACGTTGATTACTGCGTTATGTCGTGATGGAAAAATTGACGAGGCAAAGAATGTGTTGAAGGTTATGAAGGAGAAAGCGCTGGCTCCTGATGGTTATAGTTATGATCCATTGATTTCTGCTCTTTGTAGAGAAGGAAAAGTGGATTTGGCTATTGAGTTTTTGGATGACATGATATCAGGTGGTCATTTGCCTGATATTCTTAGCTATAACTCAATCTTGGCATCTTTGTGTAAGAATGGAAATGCCGATGAGGCTTTGAATATCTTTGAGAAGCTTGGTGAAGTGGGTTGTCCTCCAAATGCAGGTTCTTATAATACATTGTTTGGTGCGTTGTGGAGTAGTGGCGATAAAATTAGAGCGTTAGGGATGATTTTGGAGATGTTAAGTAATGGCATTGATCCTGATGAGATCACATATAATTCACTTATATCTTGTTTGTGCAGAGATGGATTGGTGGATCAGGCAATTGAGTTGTTGGTTGATATGGAGAGTGAAAAGTGTCAGCCGACGGTTATTAGTTACAATACTGTTCTTCTTGGATTATGCAAAGTGCAAAGAATCATAGATGCTATTGAGGTGCTGGCTGCTATGGTTAACGAAGGATGTCTGCCAAATGAAACCACTTACACATTGTTGATTCAAGGGATTGGTTTTGCTGGATGGCGATATGACGCAATGGAGCTGGCTAACTTACTTGTTAATATGGATGCAATTTCAGAAGATTCGTTCAAACGTTTTCAGAAAATATTTCCGGTGTTTGATGCGCACAAAGAGCTTGCTTTATCATCA
VvGSVIVP00002238001 GCTTATAACGCAGTGATTAGTGGATTTTGTAAGGTGAATCGAATTGAGGCTGCAACTCAAGTGTTGAACCGGATGAAAGCTCGTGGTTTTTTGCCCGATATTGTTACATATAATATAATGATTGGGAGTCTTTGTAATAGAAGGAAGCTAGGGCTAGCTCTGAAGGTCTTGGATCAGTTGTTGCTAGATAATTGTATGCCAACTGTGATTACTTACACAATTTTGATTGAGGCCACCATTGTTGAAGGTGGGATTAATGAGGCAATGAAGCTTTTAGAGGAGATGTTAGCGAGAGGGCTTCTTCCTGATATGTATACTTATAATGCAATTATCAGGGGAATGTGCAAAGAGGGCATGGTTGAACGAGCCGCAGAGTTGATTACGAGCTTAACTTCTAAGGGCTGCAAACCTGATGTGATCTCATACAATATTCTGTTACGTGCTTTCTTGAATCAGGGGAAGTGGGATGAAGGGGAGAAGCTGGTAGCCGAGATGTTTTCCAGAGGTTGTGAGCCAAACAAGGTCACTTACAGTATCTTGATTAGCTCTCTCTGTCGTTTTGGTAGAATAGATGAGGCAATTAGCGTATTGAAGGTTATGATAGAAAAGGAACTGACTCCAGATACTTACAGTTATGACCCACTGATATCTGCATTATGCAAAGAGGGAAGATTGGATTTGGCCATTGGGATCATGGATTATATGATATCTAATGGTTGCTTGCCAGATATTGTGAACTACAACACAATCTTGGCTGCTTTGTGTAAGAATGGAAACGCCAATCAGGCTTTGGAAATCTTCAATAAGCTCAGAGGAATGGGTTGCCCTCCCAATGTGAGCTCTTACAACACAATGATCAGCGCACTGTGGAGCTGTGGGGATAGATCCAGGGCTTTGGGTATGGTTCCAGCCATGATAAGTAAAGGGGTTGACCCTGATGAGATTACTTATAACTCACTCATATCATGTCTGTGCAGAGATGGACTAGTGGAAGAGGCCATTGGGTTGTTAGATGACATGGAGCAAAGTGGCTTCCGGCCTACCGTTATCAGTTATAATATTGTTCTTCTCGGGTTGTGCAAGGTGCGTAGAATTGATGATGCGATTGGGATGTTTGCAGAAATGATTGAGAAGGGATGCCGACCCAATGAAACCACTTACATCTTATTGATTGAAGGGATTGGGTTTGCAGGATGGAGAACGGAAGCTATGGAGTTGGCAAATTCCCTTTTTTCTAGGGATGTCATTTCACAAGATTCATTCAAACGCTTGAACAAGACCTTTCCCATGCTTGATGTTTACAAAGAGCTAAGTAACTCAGAA
