# Supplementary material for: Polyploidy Did Not Predate the Evolution of Nodulation in All Legumes
Source: PLoS One. 2010 Jul 16;5(7):e11630. doi: 10.1371/journal.pone.0011630 (PMC2905438; doi:10.1371/journal.pone.0011630)
Supplement: File S2 — Alignments and trees. Trimmed alignments and trees for all 1249 trees described in the paper. (2.55 MB GZ) [file pone.0011630.s005.gz › alncln3/cl10778.cln]

>Cf1968d
ATGGAAGGTGACGACGAGACGTCGGGTCCGATGATCGACGAAATCTACGCCAACGGCGGTGACGAGGGTAACCGCAACCATCGCCCAATTATCAGCGGCGACCAGCTTGACATTGAAGCATATGCGAGCCTCTACACTGGTCGCACCAAGATTATGCGACTCCTCTTCATTGCTGACCACTCTGGGAAGAACACTACTATGCAGCTCGAGGCGCTTCGCATGGCCTACGATGAGATTAAGAAGGGAGAGAACACCCAGCTGTTCAGAGAAGTTGTGCAGAAAATTGATGGGCGGTTGGGGCCCGATTATGTGATGGATGTGGCTTGGTGTGAGACGATAGATCGAAGGGCAGAACAGAGGAAGGAGAAGCTCGAGAATGAGCTCAATGCCTATAGGACAAACTTGATCAAAGAAAGCATTAGAATGGGTTACAATGATTTTGGAGACTTTTACTATGCTCATGGTCAGTTAGGGGATGCTTTCAAAAGTTATGTCCGTACCCGAGATTATTGCACAACTTCAAAGCACATTATTCATATGTGTATGAGTGCGATTCTGGTTAGCATTGAGATGGGTCAATTTACTCATGTTACAAGCTATGTTAGTAAGGCAGAACAGACACCAGAGGCTCTTGATCAGATTATAGTTGCAAAGCTACGCTGTGCTGCAGGATTGGCAAATCTAGAGGCCAAAAAGTACAAGCTGGCTGCTCGAAAGTTTCTAGAAACAGGTCCAGAACTGGTAAGTCACTACAATGAAGTAATTGCACCTCAAGATGTTGCAACATATGGTGGACTTTGTGCACTTGCGACATTTGATCGGGCAGAGCTAAAGACCAAAGTTATAGATAATCTTAACTTTCGGAATTTCTTAGAGTTAGTACCTGAAGTAAGGGAGCTGATAAATGATTTTTACTCAAGCCATTATGCATCCTGTTTGGAATACCTTGGGAACCTCAAGACAAATCTATTGCTTGATATACACTTGCATGACCATGTTGAGACACTTTATGATCAAATCCGTCACAAAGCCCTTATCCAGTATACACTTCCATTTGTGTCTGTTGACTTGCGCATGATGGCCAATGCATTCAAGACAACTGTTGCTGGACTCGAGAAAGAACTTGAAGCTTTGATCACCGATAACCAGATACAGGCTCGAATCGATTCGCACAACAAAATTCTGTATGCTCGACATGCAGATCAAAGGAATGCCACCTTTCAAAGAGTTCTGGAGACTGGAAGAGAATTTGATCGGGATGTTAGGTCCTTGTTGCTCAGATCAAATCTTATCAAGCATGATTACAATCTTAAGGCATCAAGGAAACTTTGA
>Glyma03g01880
ATGGACGGGGACGACGAGACCTCGGGTCCGATGATCGACGAAATCTACGCCAACGGTGGTGACGGCGACAAGCGGAGCCGCCGCGCGATCATGAGCGGCGACCAGGTCGACATCGAAGCGTACGCGGCGCTGTACTCGGGGCGCACCAAGATCATGCGGCTTTTGTTCATCGCCGACAAGA---TGAACAACGCGGCGTCGCAGCTCGAGGCGCTGCGCATGGCCTACGACGAGATTAAGAAGGGTGAGAACACGCAGCTGTTCAGGGAGGTCGTGCAGAAGATCGACGGGAGGCTGGGACCGAACTACGGCATGGATGCGGCGTGGTGCGACGCCATCGATCGGAGAGCGGAGCAGAAGAAGGAGAAGCTCGAGAACGAACTCAATGCGTATAGGACAAACTTAATTAAGGAAAGCATTAGAATGGGATACAATGATTTTGGAGAGTTTTACTATGCTCATGGTCAATTGGGGGACGCTTTTAAAAGTTATGTCCGTACTCGGGATTATTGCACTACATCAAAGCACATTGTTCATATGTGTATGAGTGCAATTCTGGTCAGCATTGAAATGGGTCAATTTCCTCATGTTACAAGCTATGTTAGCAAGGCAGAACAGTCACCAGATGCCCTTGAAGCAGTAACAGTTGCAAAGCTACGATGTGCTGCAGGATTGGCTAATCTAGAAGCCAAAAAGTACAAGCTTGCTGCCCGAAAGTTTCTAGAAACAGGACCTGAACTGGGAAGTCACTATAATGACGTAATTGCACCTCAAGATGTTGCAACATATGGAGGACTTTGTGCACTTGCAACATTTGATCGGGCAGAGTTAAAGAGTAAAGTTATAGACAATTCCAACTTCCGCAATTTCTTAGAGTTAGTACCTGAAGTAAGGGAACTGATAAATGATTTTTACTCAAGTCACTATGCTTCATGTCTGGAATACCTCGGGAACCTCAAAGCAAACCTATTGCTTGATATACATTTGCATGACCATGTTGAGACACTTTATGATCAAATTCGTCACAAAGCCCTTATCCAGTACACACTCCCATTTGTGTCTGTTGATTTGAACATGATGGCTAATGCATTCAAGACAACTGTTGCGGGACTTGAGAAGGAACTAGAAGCATTGATTACTGATAATCAGATACAGGCTCGAATTGATTCGCACAACAAAATTTTGTATGCACGGCATGCGGATCAAAGGAATGCCACCTTTCAAAGGGTTCTGGAAACTGGAAGGGAATTTGATCGTGATGTTCGTTCCATGTTACTGAGATCAAATCTTATCAAGCATGAGTTCAATCTTAGAGCATTAAGGAAACTTTGA
>Glyma07g08370
ATGGACGGCGACGACGAGACCTCGGGTCCGATGATCGACGAAATCTACGCCAACGGCGGTGACGGAGACAAGCGGAGCCGCCGCGCAATCATGAGCGGCGACCAGCTCGACATCGAGGCGTACGCGGCGCTATACTCGGGGCGCACGAAGATCATGAGGCTCCTCTTCTTCGCCGACAAGA---TGAACAACGCGGCGACGCAGCTCGAGGCGCTGCGCATGGCCTACGACGAGATTAAGAAGGGAGAGAACACGCAGCTGTTCAGGGAGGTCGTGCAGAAGATCGACGGGAGGCTGGGCCCGAACTACGACATGGACGCGGCATGGTGCGACACCGTGGATCGGAGAGCTGAGCAGAAGAAGGAGAAGCTCGAGAACGAACTCAATGCCTATAGGACAAACTTGATTAAGGAAAGCATTAGGATGGGATTCAATGATTTTGGAGACTTTTACTATGCTCATGGTCAATTGGGGGACGCTTTTAAAAGTTATGTCCGTACTCGGGATTATTGCACTACATCAAAGCACATTATTCATATGTGTATGAGTGCAATTCTGGTCAGCATTGAGATGGGTCAATTTTCTCATGTTACAAGCTATGTTAGCAAGGCAGAACAGGCACCAGATGCCCCTGAAGCAGTAACAGTTGCAAAGCTACGATGTGCTGCAGGATTGGCTAATCTAGAGGCCAAAAAGTACAAGCTTGCTGCCCGAAAGTTTCTAGAAACAGGACCTGAACTGGGAAGTCACTATAATGACGTAATTGCATCTCAAGATGTTGCAACATATGGAGGACTTTGTGCACTTGCAACATTTGATCGGGCAGAGTTAAAGAGCAAAGTTATAGACAATTCCAACTTCCGCAATTTCTTAGAGTTAGTACCTGAAGTAAGGGAACTGATAAATGATTTTTACTCAAGTCACTATGCTTCATGTCTGGAATACCTCGGGAACCTCAAAGCAAACCTATTGCTTGATATACATTTGCATGACCATGTTGAGACACTTTATGATCAAATTCGTCACAAAGCCCTTATCCAGTACACACACCCATTTGTGTCTGTTGATTTGAACATGATGGCTAATGCATTCAAGACAACTGTTGCTGGACTTGAGAAAGAACTAGAAGCACTGATTACTGATAATCAGATACAGGCTCGAATTGATTCGCACAACAAAATTTTGTATGCGCGGCATGCAGATCAAAGGAATGCCACCTTTCAAAGGGTTCTGGAAACTGGAAGGGAATTTGATCGTGATGTTCGTTCCATGTTACTGAGATCAAATCTTATCAAGCATGAGTTCAATCTTAGAGCATTACGGAAACTTTGA
>MtAC160924_12
ATGGACGCCGACGATTCCTCCTC-----CTCTGCTCT-CGAAACCTTCGCCAATGTCGACGACAATAACCAAACCAACCACCGTCAAATCATCAGCGCGGACCAACTCGACATCGAGGCATACATTAGCCTCTACTCCGGCCGGACCAGAATCTCCCGTCTCCTCTTCATCGCCGATCACTGTGGCGGCAATAACACAATGCAGTTGGAGGCGCTTCGCTTGGCTTTCGATGAAATCAAGAAGGGAGAAGACACTTTTCTCATGAGGGAAATCGTTAAGAAGATTAATGGTCGTTTGGGTTCTGGTTATGCCCTAGATGAGGCTTGGTGTGATGCTATTGAGAAGAAAGCGGAGCTGAAGAAGGAGAAGCTTGACTCTGAGCTTAATTCCTATAGGACGAACTTGATTAAAGAGAGTATAAGAATGGGGTACAATGATTTTGGAGATTTTTACTATGCTCATGGCCAATTGGGGGAAGCTTTTAAGAATTACATTCGGACCCGGGATTATTGCACTACATCGAAGCATGCTATTCATATGTCTCTGAATGCGATTCTGGTCAGCATTGAGATGGGTCAGTATCCCCATATTAGCACCCATGTTAGCAAGGCAGAAGCGGTTCTGGACCCCCTTGACACAATAACAGCTGCAAAGCTACGTTGTGCTGCTGGGTTGTCAAATCTGTTTTCCAGAAAGTACAAGTTTGCTGCTCGAAAGTTTATAGAGACTAGCCCCGAACTAGGTAGTCAGTACAATGAAGTGATTTCATCCCAGGATGTTGCAATGTATGGAGGACTTTGCGCTCTTGCTACATTTGATCGGACAGAGTTAAAGGCAAAAGTTATAGACAATACTGTCTTCAGGAATTTCTTAGAGTTAGTGCCGGAAGTAAGGGAGCTTATAAATGATTTTTACTCAAGCCGTTATGCCTTGTGTCTGGAGTACCTAGGGAACCTAAAATCAAACTTGTTGCTGGACATACATTTGCATCCTCATGTTGAGTCACTTTATGATCAAATCCGCCAAAAAGCCCTTATCCAGTACACACACCCATTTGTGTCTGTTGATTTGAACATGATGGCTAATGCATTCAAGACAACTGTTGCTGGACTTCAGAAAGAACTCGAGAGTTTGATTACTGATAATCAGATACAGGCACGAATTGATTCACACAACAAGGTTTTGTATGCACGACATGATGATCTAAGGAATGCTACCTTTCAAAGGGCTCTAGAAAATGGAAGGGATTTTGATCGAGATCTTCAGTCTATGTTCCTGAGATCCTGTCTCCTTAAGTATGAGTGCAGCAAGTCAAGAATTAGGAGACTGTGA
>VvGSVIVP00026238001
ATGGAAGGTGAAGAAGAATCGTCGGGGGCAATGATCGACGAGATCTATTCCAACGGCGGTGACGCA---AAGCGCAACA---GACCAATCATAAGCGGGGAAGCACTCGATATCGAAGCTTACGCGAGCCTTTACAGTGGGCGAACCAAGATCACCAGGCTCCTCTTCATCGCCGACCGAT---GCGAGAACCGTCAGATGCAGATGGAGGCGTATCGGATGGCATACGATGAGATAAAAAAGGGCGAGAACACGCAACTCTATAGGGAGGTAGTGCAGAAGATTGATGGAAGGTTGGGACCTCAGTATGGTTTGGACCTGGTGTGGACGGAGTCGGTGGAGCGAAGAGCCGACCAGAGGAAGGAGAAACTAGAGAATGAACTTAATGCTTACAGGACAAATTTAATCAAAGAAAGCATAAGAATGGGATACAATGACTTCGGAGATTTTTACTATGCCCACGGTTTACTTGCGGATGCTTTTAAGAATTATGTTCGAACTCGTGACTATTGTACTACATCAAAGCATATCATTCATATGTGTTTGAATGCAATTTTGGTCAGCATTGAGATGGGTCAGTTCACTCATGTCACAAGCTATGTTAGCAAAGCAGAACAAACCCCTGAGGCACTGGACCCTGTTACAGTTGCAAAGCTGCGCTGTGCTGCAGGATTGGCTCATTTGGAAGCTAAAAAGTACAAGCTTGCTGCTCGCAAGTTCTTGGAAACAGGTGCTGAACTGGGGAACAACTACACAGAAGTGATTGCTCCACAAGATGTTGCTACCTATGGTGGTCTTTGTGCACTTGCAAGCTTTGACCGTACAGAGCTGAAGGCATCTATTGAGTACAATCTCAACTTCCGGAACTTCTTAGAGTTAGTACCTGAAGTAAGGGAGCTTATTCATGATTTCTATTCAAGCCATTATGCATCATGTCTTGATTACCTTGGAAATCTCAAAACAAACCTGTTACTTGACATCCATTTGCATGACCATGTTGAAATGCTGTATAATCAAATCCGCCACAAAGCCCTCATCCAGTATACGCATCCCTTCGTGTCTGTTGACCTGCGGATGATGGCTAATGCTTTCAAAACGAGTGTTGCAGGGCTGGAGAAAGAGCTTGAAGCTTTGATTACTGACAACCAAATACAGGCTCGGATCGACTCACATAACAAAATTCTCTACGCACGACATGCAGATCAAAGGAATGCAACTTTCCAACGGGTTTTGCAGACAGGCAACGAGTTTGATCGTGACGTTAGGGCAATGCTGCTGCGAGCAAACCTCCTCAAGCATGAATACAATCTTAGGGCATCAAGGAAACCATAA
