# Supplementary material for: Polyploidy Did Not Predate the Evolution of Nodulation in All Legumes
Source: PLoS One. 2010 Jul 16;5(7):e11630. doi: 10.1371/journal.pone.0011630 (PMC2905438; doi:10.1371/journal.pone.0011630)
Supplement: File S2 — Alignments and trees. Trimmed alignments and trees for all 1249 trees described in the paper. (2.55 MB GZ) [file pone.0011630.s005.gz › alncln3/cl10778.phy]

 5 1332
Cf1968d                ATGGAAGGTG ACGACGAGAC GTCGGGTCCG ATGATCGACG AAATCTACGC CAACGGCGGT 
Glyma03g01880          ATGGACGGGG ACGACGAGAC CTCGGGTCCG ATGATCGACG AAATCTACGC CAACGGTGGT 
Glyma07g08370          ATGGACGGCG ACGACGAGAC CTCGGGTCCG ATGATCGACG AAATCTACGC CAACGGCGGT 
MtAC160924_12          ATGGACGCCG ACGATTCCTC CTC-----CT CTGCTCT-CG AAACCTTCGC CAATGTCGAC 
VvGSVIVP00026238001    ATGGAAGGTG AAGAAGAATC GTCGGGGGCA ATGATCGACG AGATCTATTC CAACGGCGGT 

                       GACGAGGGTA ACCGCAACCA TCGCCCAATT ATCAGCGGCG ACCAGCTTGA CATTGAAGCA 
                       GACGGCGACA AGCGGAGCCG CCGCGCGATC ATGAGCGGCG ACCAGGTCGA CATCGAAGCG 
                       GACGGAGACA AGCGGAGCCG CCGCGCAATC ATGAGCGGCG ACCAGCTCGA CATCGAGGCG 
                       GACAATAACC AAACCAACCA CCGTCAAATC ATCAGCGCGG ACCAACTCGA CATCGAGGCA 
                       GACGCA---A AGCGCAACA- --GACCAATC ATAAGCGGGG AAGCACTCGA TATCGAAGCT 

                       TATGCGAGCC TCTACACTGG TCGCACCAAG ATTATGCGAC TCCTCTTCAT TGCTGACCAC 
                       TACGCGGCGC TGTACTCGGG GCGCACCAAG ATCATGCGGC TTTTGTTCAT CGCCGACAAG 
                       TACGCGGCGC TATACTCGGG GCGCACGAAG ATCATGAGGC TCCTCTTCTT CGCCGACAAG 
                       TACATTAGCC TCTACTCCGG CCGGACCAGA ATCTCCCGTC TCCTCTTCAT CGCCGATCAC 
                       TACGCGAGCC TTTACAGTGG GCGAACCAAG ATCACCAGGC TCCTCTTCAT CGCCGACCGA 

                       TCTGGGAAGA ACACTACTAT GCAGCTCGAG GCGCTTCGCA TGGCCTACGA TGAGATTAAG 
                       A---TGAACA ACGCGGCGTC GCAGCTCGAG GCGCTGCGCA TGGCCTACGA CGAGATTAAG 
                       A---TGAACA ACGCGGCGAC GCAGCTCGAG GCGCTGCGCA TGGCCTACGA CGAGATTAAG 
                       TGTGGCGGCA ATAACACAAT GCAGTTGGAG GCGCTTCGCT TGGCTTTCGA TGAAATCAAG 
                       T---GCGAGA ACCGTCAGAT GCAGATGGAG GCGTATCGGA TGGCATACGA TGAGATAAAA 

                       AAGGGAGAGA ACACCCAGCT GTTCAGAGAA GTTGTGCAGA AAATTGATGG GCGGTTGGGG 
                       AAGGGTGAGA ACACGCAGCT GTTCAGGGAG GTCGTGCAGA AGATCGACGG GAGGCTGGGA 
                       AAGGGAGAGA ACACGCAGCT GTTCAGGGAG GTCGTGCAGA AGATCGACGG GAGGCTGGGC 
                       AAGGGAGAAG ACACTTTTCT CATGAGGGAA ATCGTTAAGA AGATTAATGG TCGTTTGGGT 
                       AAGGGCGAGA ACACGCAACT CTATAGGGAG GTAGTGCAGA AGATTGATGG AAGGTTGGGA 

                       CCCGATTATG TGATGGATGT GGCTTGGTGT GAGACGATAG ATCGAAGGGC AGAACAGAGG 
                       CCGAACTACG GCATGGATGC GGCGTGGTGC GACGCCATCG ATCGGAGAGC GGAGCAGAAG 
                       CCGAACTACG ACATGGACGC GGCATGGTGC GACACCGTGG ATCGGAGAGC TGAGCAGAAG 
                       TCTGGTTATG CCCTAGATGA GGCTTGGTGT GATGCTATTG AGAAGAAAGC GGAGCTGAAG 
                       CCTCAGTATG GTTTGGACCT GGTGTGGACG GAGTCGGTGG AGCGAAGAGC CGACCAGAGG 

                       AAGGAGAAGC TCGAGAATGA GCTCAATGCC TATAGGACAA ACTTGATCAA AGAAAGCATT 
                       AAGGAGAAGC TCGAGAACGA ACTCAATGCG TATAGGACAA ACTTAATTAA GGAAAGCATT 
                       AAGGAGAAGC TCGAGAACGA ACTCAATGCC TATAGGACAA ACTTGATTAA GGAAAGCATT 
                       AAGGAGAAGC TTGACTCTGA GCTTAATTCC TATAGGACGA ACTTGATTAA AGAGAGTATA 
                       AAGGAGAAAC TAGAGAATGA ACTTAATGCT TACAGGACAA ATTTAATCAA AGAAAGCATA 

                       AGAATGGGTT ACAATGATTT TGGAGACTTT TACTATGCTC ATGGTCAGTT AGGGGATGCT 
                       AGAATGGGAT ACAATGATTT TGGAGAGTTT TACTATGCTC ATGGTCAATT GGGGGACGCT 
                       AGGATGGGAT TCAATGATTT TGGAGACTTT TACTATGCTC ATGGTCAATT GGGGGACGCT 
                       AGAATGGGGT ACAATGATTT TGGAGATTTT TACTATGCTC ATGGCCAATT GGGGGAAGCT 
                       AGAATGGGAT ACAATGACTT CGGAGATTTT TACTATGCCC ACGGTTTACT TGCGGATGCT 

                       TTCAAAAGTT ATGTCCGTAC CCGAGATTAT TGCACAACTT CAAAGCACAT TATTCATATG 
                       TTTAAAAGTT ATGTCCGTAC TCGGGATTAT TGCACTACAT CAAAGCACAT TGTTCATATG 
                       TTTAAAAGTT ATGTCCGTAC TCGGGATTAT TGCACTACAT CAAAGCACAT TATTCATATG 
                       TTTAAGAATT ACATTCGGAC CCGGGATTAT TGCACTACAT CGAAGCATGC TATTCATATG 
                       TTTAAGAATT ATGTTCGAAC TCGTGACTAT TGTACTACAT CAAAGCATAT CATTCATATG 

                       TGTATGAGTG CGATTCTGGT TAGCATTGAG ATGGGTCAAT TTACTCATGT TACAAGCTAT 
                       TGTATGAGTG CAATTCTGGT CAGCATTGAA ATGGGTCAAT TTCCTCATGT TACAAGCTAT 
                       TGTATGAGTG CAATTCTGGT CAGCATTGAG ATGGGTCAAT TTTCTCATGT TACAAGCTAT 
                       TCTCTGAATG CGATTCTGGT CAGCATTGAG ATGGGTCAGT ATCCCCATAT TAGCACCCAT 
                       TGTTTGAATG CAATTTTGGT CAGCATTGAG ATGGGTCAGT TCACTCATGT CACAAGCTAT 

                       GTTAGTAAGG CAGAACAGAC ACCAGAGGCT CTTGATCAGA TTATAGTTGC AAAGCTACGC 
                       GTTAGCAAGG CAGAACAGTC ACCAGATGCC CTTGAAGCAG TAACAGTTGC AAAGCTACGA 
                       GTTAGCAAGG CAGAACAGGC ACCAGATGCC CCTGAAGCAG TAACAGTTGC AAAGCTACGA 
                       GTTAGCAAGG CAGAAGCGGT TCTGGACCCC CTTGACACAA TAACAGCTGC AAAGCTACGT 
                       GTTAGCAAAG CAGAACAAAC CCCTGAGGCA CTGGACCCTG TTACAGTTGC AAAGCTGCGC 

                       TGTGCTGCAG GATTGGCAAA TCTAGAGGCC AAAAAGTACA AGCTGGCTGC TCGAAAGTTT 
                       TGTGCTGCAG GATTGGCTAA TCTAGAAGCC AAAAAGTACA AGCTTGCTGC CCGAAAGTTT 
                       TGTGCTGCAG GATTGGCTAA TCTAGAGGCC AAAAAGTACA AGCTTGCTGC CCGAAAGTTT 
                       TGTGCTGCTG GGTTGTCAAA TCTGTTTTCC AGAAAGTACA AGTTTGCTGC TCGAAAGTTT 
                       TGTGCTGCAG GATTGGCTCA TTTGGAAGCT AAAAAGTACA AGCTTGCTGC TCGCAAGTTC 

                       CTAGAAACAG GTCCAGAACT GGTAAGTCAC TACAATGAAG TAATTGCACC TCAAGATGTT 
                       CTAGAAACAG GACCTGAACT GGGAAGTCAC TATAATGACG TAATTGCACC TCAAGATGTT 
                       CTAGAAACAG GACCTGAACT GGGAAGTCAC TATAATGACG TAATTGCATC TCAAGATGTT 
                       ATAGAGACTA GCCCCGAACT AGGTAGTCAG TACAATGAAG TGATTTCATC CCAGGATGTT 
                       TTGGAAACAG GTGCTGAACT GGGGAACAAC TACACAGAAG TGATTGCTCC ACAAGATGTT 

                       GCAACATATG GTGGACTTTG TGCACTTGCG ACATTTGATC GGGCAGAGCT AAAGACCAAA 
                       GCAACATATG GAGGACTTTG TGCACTTGCA ACATTTGATC GGGCAGAGTT AAAGAGTAAA 
                       GCAACATATG GAGGACTTTG TGCACTTGCA ACATTTGATC GGGCAGAGTT AAAGAGCAAA 
                       GCAATGTATG GAGGACTTTG CGCTCTTGCT ACATTTGATC GGACAGAGTT AAAGGCAAAA 
                       GCTACCTATG GTGGTCTTTG TGCACTTGCA AGCTTTGACC GTACAGAGCT GAAGGCATCT 

                       GTTATAGATA ATCTTAACTT TCGGAATTTC TTAGAGTTAG TACCTGAAGT AAGGGAGCTG 
                       GTTATAGACA ATTCCAACTT CCGCAATTTC TTAGAGTTAG TACCTGAAGT AAGGGAACTG 
                       GTTATAGACA ATTCCAACTT CCGCAATTTC TTAGAGTTAG TACCTGAAGT AAGGGAACTG 
                       GTTATAGACA ATACTGTCTT CAGGAATTTC TTAGAGTTAG TGCCGGAAGT AAGGGAGCTT 
                       ATTGAGTACA ATCTCAACTT CCGGAACTTC TTAGAGTTAG TACCTGAAGT AAGGGAGCTT 

                       ATAAATGATT TTTACTCAAG CCATTATGCA TCCTGTTTGG AATACCTTGG GAACCTCAAG 
                       ATAAATGATT TTTACTCAAG TCACTATGCT TCATGTCTGG AATACCTCGG GAACCTCAAA 
                       ATAAATGATT TTTACTCAAG TCACTATGCT TCATGTCTGG AATACCTCGG GAACCTCAAA 
                       ATAAATGATT TTTACTCAAG CCGTTATGCC TTGTGTCTGG AGTACCTAGG GAACCTAAAA 
                       ATTCATGATT TCTATTCAAG CCATTATGCA TCATGTCTTG ATTACCTTGG AAATCTCAAA 

                       ACAAATCTAT TGCTTGATAT ACACTTGCAT GACCATGTTG AGACACTTTA TGATCAAATC 
                       GCAAACCTAT TGCTTGATAT ACATTTGCAT GACCATGTTG AGACACTTTA TGATCAAATT 
                       GCAAACCTAT TGCTTGATAT ACATTTGCAT GACCATGTTG AGACACTTTA TGATCAAATT 
                       TCAAACTTGT TGCTGGACAT ACATTTGCAT CCTCATGTTG AGTCACTTTA TGATCAAATC 
                       ACAAACCTGT TACTTGACAT CCATTTGCAT GACCATGTTG AAATGCTGTA TAATCAAATC 

                       CGTCACAAAG CCCTTATCCA GTATACACTT CCATTTGTGT CTGTTGACTT GCGCATGATG 
                       CGTCACAAAG CCCTTATCCA GTACACACTC CCATTTGTGT CTGTTGATTT GAACATGATG 
                       CGTCACAAAG CCCTTATCCA GTACACACAC CCATTTGTGT CTGTTGATTT GAACATGATG 
                       CGCCAAAAAG CCCTTATCCA GTACACACAC CCATTTGTGT CTGTTGATTT GAACATGATG 
                       CGCCACAAAG CCCTCATCCA GTATACGCAT CCCTTCGTGT CTGTTGACCT GCGGATGATG 

                       GCCAATGCAT TCAAGACAAC TGTTGCTGGA CTCGAGAAAG AACTTGAAGC TTTGATCACC 
                       GCTAATGCAT TCAAGACAAC TGTTGCGGGA CTTGAGAAGG AACTAGAAGC ATTGATTACT 
                       GCTAATGCAT TCAAGACAAC TGTTGCTGGA CTTGAGAAAG AACTAGAAGC ACTGATTACT 
                       GCTAATGCAT TCAAGACAAC TGTTGCTGGA CTTCAGAAAG AACTCGAGAG TTTGATTACT 
                       GCTAATGCTT TCAAAACGAG TGTTGCAGGG CTGGAGAAAG AGCTTGAAGC TTTGATTACT 

                       GATAACCAGA TACAGGCTCG AATCGATTCG CACAACAAAA TTCTGTATGC TCGACATGCA 
                       GATAATCAGA TACAGGCTCG AATTGATTCG CACAACAAAA TTTTGTATGC ACGGCATGCG 
                       GATAATCAGA TACAGGCTCG AATTGATTCG CACAACAAAA TTTTGTATGC GCGGCATGCA 
                       GATAATCAGA TACAGGCACG AATTGATTCA CACAACAAGG TTTTGTATGC ACGACATGAT 
                       GACAACCAAA TACAGGCTCG GATCGACTCA CATAACAAAA TTCTCTACGC ACGACATGCA 

                       GATCAAAGGA ATGCCACCTT TCAAAGAGTT CTGGAGACTG GAAGAGAATT TGATCGGGAT 
                       GATCAAAGGA ATGCCACCTT TCAAAGGGTT CTGGAAACTG GAAGGGAATT TGATCGTGAT 
                       GATCAAAGGA ATGCCACCTT TCAAAGGGTT CTGGAAACTG GAAGGGAATT TGATCGTGAT 
                       GATCTAAGGA ATGCTACCTT TCAAAGGGCT CTAGAAAATG GAAGGGATTT TGATCGAGAT 
                       GATCAAAGGA ATGCAACTTT CCAACGGGTT TTGCAGACAG GCAACGAGTT TGATCGTGAC 

                       GTTAGGTCCT TGTTGCTCAG ATCAAATCTT ATCAAGCATG ATTACAATCT TAAGGCATCA 
                       GTTCGTTCCA TGTTACTGAG ATCAAATCTT ATCAAGCATG AGTTCAATCT TAGAGCATTA 
                       GTTCGTTCCA TGTTACTGAG ATCAAATCTT ATCAAGCATG AGTTCAATCT TAGAGCATTA 
                       CTTCAGTCTA TGTTCCTGAG ATCCTGTCTC CTTAAGTATG AGTGCAGCAA GTCAAGAATT 
                       GTTAGGGCAA TGCTGCTGCG AGCAAACCTC CTCAAGCATG AATACAATCT TAGGGCATCA 

                       AGGAAACTTT GA 
                       AGGAAACTTT GA 
                       CGGAAACTTT GA 
                       AGGAGACTGT GA 
                       AGGAAACCAT AA 
