# Supplementary material for: Polyploidy Did Not Predate the Evolution of Nodulation in All Legumes
Source: PLoS One. 2010 Jul 16;5(7):e11630. doi: 10.1371/journal.pone.0011630 (PMC2905438; doi:10.1371/journal.pone.0011630)
Supplement: File S2 — Alignments and trees. Trimmed alignments and trees for all 1249 trees described in the paper. (2.55 MB GZ) [file pone.0011630.s005.gz › alncln3/cl1079.cln]

>Cf319d
ATGTCTGGGGAAGAGGAAGAAAATGCTGCAGAGCTTAAAATTGGTGATGAGTTTTTGAAGGCAAAGTGCTTGATGAACTGTGAAGTTGCATTAATTCTTGAGCACAAGTATGAGCAGCTTCAACAGACGTCTGAAGATCCCATGAATCAAGTTTCTCAGGTATTTGAAAAGTCATTGCAGTATGTAAAGCGCTTCAGCCGCTATAAAAATCCTGATGCTGTCAGACAAGTTCGAGAAATTCTAAGTAGATACCAATTGGCTGAATTTGAGCTATGTGTCCTTGGCAACCTTTGTCCAGAAACTGTGGAGGAAGCTATCGCAATGGTGCCCTCTATTAAGACAAGAGGGCGGTCTCATGATGATGACGCAATTGAGAAGATGTTGAACGACTTGTCCCTCATCAAGAAA
>Glyma03g22220
ATGTCTGGGGAAGAGGAAGAAAACGCCGCAGAGCTCAAAATTGGAGACGAGTTTTTGAAGGCAAAGTGCTTAATGAACTGTGAAGTTTCATTGATTCTTGAGCACAAGTATGAGCAGCTTCAACAGACATCCGATGATCCCATGAATCAAGTTTCTCAGGTATTTGAAAAGTCACTGCAGTATGTGAAGCGTTTCAGCCGCTATAAAAATCCTGATGCTGTTAGACAAGTTCGAGAAATTCTCGCAAGATATCAATTGGCTGAGTTTGAGTTGTGTGTCCTTGGAAACCTTTGCCCGGAAACTGTGGAGGAAGCTATTGCCATGGTTCCATCTATCAAGTCAAGAGGACGGGCTCAGGATGATGAAGCCATCGAGAAAATGTTAAATGACCTGTCATTGATTAAGAAA
>Glyma05g32260
ATGTCTGGGGAAGAGGAAGAAAACGCCGCAGAGCTCAAAATTGGAGACGAGTTTTTGAAGGCAAAGTGCTTAATGAACTGTGAAGTTGCATTGATTCTTGAGCACAAGTATGAGCAGCTTCAACAGACATCCGATGATCCCATGAATCAAGTTTCTCAGGTATTTGAAAAGTCACTGCAGTATGTGAAGCGCTTCAGCCGCTATAAAAATCCCGATGCTGTTAGACAAGTTCGAGAAATTCTCGCCAGATATGAATTGGCTGAGTTTGAGTTGTGTGTCCTTGGCAACCTTTGCCCAGAAACTGTGGAGGAAGCTATTGCTATGGTTCCATCTATCAAGTCAAGAGGACGGGCTCAGGATGATGAAGCAATCGAGAAAATGTTAAATGACCTGTCGTTGATTAAGAAA
>Glyma16g09890
ATGTCCGGGGAAGAGGAAGAAAACGCCGCAGAGCTCAAAATTGGAGACGAGTTTTTGAAGGCAAAGTGCTTAATGAACTGTGAAGTTTCATTGATTCTTGAGCACAAGTATGAGCAGCTTCAACAGACATCTGATGATCCCATGAATCAAATTTCTCAGGTATTTGAAAAGTCACTGCAGTATGTGAAACGTTTCAGTCGCTATAAAAATCCTGATGCTGTCAGACAAGTTCGAGAAATTCTCGCAAGATATCAATTGGCTGAGTTTGAGTTGTGTGTCCTTGGCAACCTTTGCCCAGAAACTGTGGAGGAAGCTATTGCTATGGTTCCATCTATCAAGTCAAGAGGACGAGCTCAGGATGATGAAGCAATCGAGAAAATGTTAAATGACCTGTCGTTGATTAAGAAA
>MtAC158377_32
ATGTCTGGTGAAGAGGAAGAAAACGCCGCTGAACTCAAAATCGGAGACGAGTTTTTGAAAGCAAAGTGCTTGATGAACTGTGAGGTTTCATTAATTCTGGAACACAAATATGAGCAGCTTCAGCAGTCGTCTGATGATGCCATGAATCAAGTTTCTCAGGTATTTGAAAAGTCATTGCAGTATGTGAAGCGTTTCAGCCGCTACAAAAATCCTGATGCTGTTAGACAAGTTCGAGAAATTCTTGCGAGATATCAGTTGGCTGAATTTGAGCTGTGTGTCCTAGGCAATCTTTGCCCGGAAACTGTAGAGGAAGCTATTGCTATGGTTCCATCTATCAAGACAAGAGGACGGGCTCAGGATGATGAAGCAATTGAGAAGATGTTAAATGACTTATCACTGATTAAGAAA
>VvGSVIVP00018813001
ATGTCCGGAGAAGAAGAGGAAAACGCCGCGGAGCTCAAAATTGGGGATGAATTTTTGAAGGCCAAATGTTTGATGAATTGTGAAGTAGCTGTTATTCTTGAACATAAGTATGAACAGCTTCAGCAGATGTCTGATGATCCATTAAATCAAGTTTCTCAAGTATTTGAAAAGTCCCTACAGTATGTGAAGCGCTTCAGCCGGTATAAGAATCCTGATGCTGTTAGACAAGTTCGAGAAATTCTGAGCCGATACCAGTTGGCTGAATTTGAGCTTTGCGTCCTCGGCAACCTCTGCCCCGAAACTGTGGAAGAAGCTATTGCCATGGTTCCATCCATCAAGACGAAAGGCCGGGCCCATGATGATGAAGCAATTGAGAAAATGTTGAATGACTTGTCTTTGATCAAGAAA
