# Supplementary material for: Polyploidy Did Not Predate the Evolution of Nodulation in All Legumes
Source: PLoS One. 2010 Jul 16;5(7):e11630. doi: 10.1371/journal.pone.0011630 (PMC2905438; doi:10.1371/journal.pone.0011630)
Supplement: File S2 — Alignments and trees. Trimmed alignments and trees for all 1249 trees described in the paper. (2.55 MB GZ) [file pone.0011630.s005.gz › alncln3/cl1079.phy]

 6 408
Cf319d                 ATGTCTGGGG AAGAGGAAGA AAATGCTGCA GAGCTTAAAA TTGGTGATGA GTTTTTGAAG 
Glyma03g22220          ATGTCTGGGG AAGAGGAAGA AAACGCCGCA GAGCTCAAAA TTGGAGACGA GTTTTTGAAG 
Glyma05g32260          ATGTCTGGGG AAGAGGAAGA AAACGCCGCA GAGCTCAAAA TTGGAGACGA GTTTTTGAAG 
Glyma16g09890          ATGTCCGGGG AAGAGGAAGA AAACGCCGCA GAGCTCAAAA TTGGAGACGA GTTTTTGAAG 
MtAC158377_32          ATGTCTGGTG AAGAGGAAGA AAACGCCGCT GAACTCAAAA TCGGAGACGA GTTTTTGAAA 
VvGSVIVP00018813001    ATGTCCGGAG AAGAAGAGGA AAACGCCGCG GAGCTCAAAA TTGGGGATGA ATTTTTGAAG 

                       GCAAAGTGCT TGATGAACTG TGAAGTTGCA TTAATTCTTG AGCACAAGTA TGAGCAGCTT 
                       GCAAAGTGCT TAATGAACTG TGAAGTTTCA TTGATTCTTG AGCACAAGTA TGAGCAGCTT 
                       GCAAAGTGCT TAATGAACTG TGAAGTTGCA TTGATTCTTG AGCACAAGTA TGAGCAGCTT 
                       GCAAAGTGCT TAATGAACTG TGAAGTTTCA TTGATTCTTG AGCACAAGTA TGAGCAGCTT 
                       GCAAAGTGCT TGATGAACTG TGAGGTTTCA TTAATTCTGG AACACAAATA TGAGCAGCTT 
                       GCCAAATGTT TGATGAATTG TGAAGTAGCT GTTATTCTTG AACATAAGTA TGAACAGCTT 

                       CAACAGACGT CTGAAGATCC CATGAATCAA GTTTCTCAGG TATTTGAAAA GTCATTGCAG 
                       CAACAGACAT CCGATGATCC CATGAATCAA GTTTCTCAGG TATTTGAAAA GTCACTGCAG 
                       CAACAGACAT CCGATGATCC CATGAATCAA GTTTCTCAGG TATTTGAAAA GTCACTGCAG 
                       CAACAGACAT CTGATGATCC CATGAATCAA ATTTCTCAGG TATTTGAAAA GTCACTGCAG 
                       CAGCAGTCGT CTGATGATGC CATGAATCAA GTTTCTCAGG TATTTGAAAA GTCATTGCAG 
                       CAGCAGATGT CTGATGATCC ATTAAATCAA GTTTCTCAAG TATTTGAAAA GTCCCTACAG 

                       TATGTAAAGC GCTTCAGCCG CTATAAAAAT CCTGATGCTG TCAGACAAGT TCGAGAAATT 
                       TATGTGAAGC GTTTCAGCCG CTATAAAAAT CCTGATGCTG TTAGACAAGT TCGAGAAATT 
                       TATGTGAAGC GCTTCAGCCG CTATAAAAAT CCCGATGCTG TTAGACAAGT TCGAGAAATT 
                       TATGTGAAAC GTTTCAGTCG CTATAAAAAT CCTGATGCTG TCAGACAAGT TCGAGAAATT 
                       TATGTGAAGC GTTTCAGCCG CTACAAAAAT CCTGATGCTG TTAGACAAGT TCGAGAAATT 
                       TATGTGAAGC GCTTCAGCCG GTATAAGAAT CCTGATGCTG TTAGACAAGT TCGAGAAATT 

                       CTAAGTAGAT ACCAATTGGC TGAATTTGAG CTATGTGTCC TTGGCAACCT TTGTCCAGAA 
                       CTCGCAAGAT ATCAATTGGC TGAGTTTGAG TTGTGTGTCC TTGGAAACCT TTGCCCGGAA 
                       CTCGCCAGAT ATGAATTGGC TGAGTTTGAG TTGTGTGTCC TTGGCAACCT TTGCCCAGAA 
                       CTCGCAAGAT ATCAATTGGC TGAGTTTGAG TTGTGTGTCC TTGGCAACCT TTGCCCAGAA 
                       CTTGCGAGAT ATCAGTTGGC TGAATTTGAG CTGTGTGTCC TAGGCAATCT TTGCCCGGAA 
                       CTGAGCCGAT ACCAGTTGGC TGAATTTGAG CTTTGCGTCC TCGGCAACCT CTGCCCCGAA 

                       ACTGTGGAGG AAGCTATCGC AATGGTGCCC TCTATTAAGA CAAGAGGGCG GTCTCATGAT 
                       ACTGTGGAGG AAGCTATTGC CATGGTTCCA TCTATCAAGT CAAGAGGACG GGCTCAGGAT 
                       ACTGTGGAGG AAGCTATTGC TATGGTTCCA TCTATCAAGT CAAGAGGACG GGCTCAGGAT 
                       ACTGTGGAGG AAGCTATTGC TATGGTTCCA TCTATCAAGT CAAGAGGACG AGCTCAGGAT 
                       ACTGTAGAGG AAGCTATTGC TATGGTTCCA TCTATCAAGA CAAGAGGACG GGCTCAGGAT 
                       ACTGTGGAAG AAGCTATTGC CATGGTTCCA TCCATCAAGA CGAAAGGCCG GGCCCATGAT 

                       GATGACGCAA TTGAGAAGAT GTTGAACGAC TTGTCCCTCA TCAAGAAA 
                       GATGAAGCCA TCGAGAAAAT GTTAAATGAC CTGTCATTGA TTAAGAAA 
                       GATGAAGCAA TCGAGAAAAT GTTAAATGAC CTGTCGTTGA TTAAGAAA 
                       GATGAAGCAA TCGAGAAAAT GTTAAATGAC CTGTCGTTGA TTAAGAAA 
                       GATGAAGCAA TTGAGAAGAT GTTAAATGAC TTATCACTGA TTAAGAAA 
                       GATGAAGCAA TTGAGAAAAT GTTGAATGAC TTGTCTTTGA TCAAGAAA 
