# Supplementary material for: Polyploidy Did Not Predate the Evolution of Nodulation in All Legumes
Source: PLoS One. 2010 Jul 16;5(7):e11630. doi: 10.1371/journal.pone.0011630 (PMC2905438; doi:10.1371/journal.pone.0011630)
Supplement: File S2 — Alignments and trees. Trimmed alignments and trees for all 1249 trees described in the paper. (2.55 MB GZ) [file pone.0011630.s005.gz › alncln3/cl10808.cln]

>Cf13329d
AATGCTGATTTTCAGATAGCATGTGACCATTTCACAGGTAGCTATGATGATATACATAACAGACCGAATGGAGGGTTCAACTTTGTGAAGTCCAATAATAGATCAATAGAGTTTTACAAATTTTGGTACTCTTCACGAGAAACATACCCTGGGTTCCATGATCAGGATGTACTAAATTTTATCAAGGGTCACCCTTTTATCACGGATATAGGGTTGAAGATTAGATTCTTGGATACAGCTAATTTTGGTGGACTTTGTGAACCAAGCAAAGATTTAAATGAAGTTTGTACAATGCATGCAAATTGTTGCTTTGGTATGGTTAGCAAGCTTCACGATCTTAGAATTATGCTTCAGGATTGGAAACATTATTTGTCCCTGCCCCCAAGTTTGAAGAGATTGTCAGTTATCTCTTGGAGAGTTCCA
>Cf13482d
GATGCAGACTTCCAAATAGCTTGTGACTTCTTCAATGGAAACTCATACGACATGAAGAACCTCCCAAATGGGGGTTTCAACTACGTGAAGTCCAACAACAAGACCATTTGGTTCTACAAGTTCTGGTACAATTCTAGGACAGTGTACCCTAAAATGCACGACCAGGACGTGCTGAACAAGATCAAGTGGCACCCCTTTGTGGCCAACATGAAGCTCAATATTAGGTTCGTTAGCACAGCCTACTTTGGAGGGTTCTGTCAAGCAAGCAAGGACTTCAATGAAGTGTGCACCATGCATGCTAATTGCTGTGTTGGGTTGGACAACAAGATTAATGACCTCAAGATTCTGCTTCAGGATTGGAAGAACTATACGGCAATCCCTCAGGATAAGAGGCAAAATTCAAATCCTTCTTGGACAGTTCCT
>Glyma07g19600
GACGCAGATTTCCAGATAGCATGTGATCATTTCACAGGCAGCTTTGATGATGTACAGAACAGACCCAATGGAGGGTTCAACTTTGTAAAGTCCAATAATAGGTCAATTGAGTTTTACAAATTCTGGTATTCTTCACGGGAAACCTATCCCGGATACCATGATCAGGATGTCCTCAATTTTATCAAGGTCGACCCTTTCATTACTGATCTAGGACTGAGGATGAAATTCTTGGATACAGCTAATTTTGGTGGGCTTTGTGAACCAAGTAGAGATTTAAATAAAGTTTGCACGATGCATGCAAATTGTTGCTATGGTATGGATAGCAAACTTCATGATCTTAGAATCATGCTTCAAGATTGGAAATATTATTTGACCTTATCTCCAAGTTTGAAGAGATTGTCAATTATTTCCTGGAGGGTTCCT
>Glyma09g29670
GATGCAGATTTCCAAATAGCTTGTGATGCTTTCAATGGCAATTCCTCTGACATAAACAACTATCCAAATGGAGGGTTTAAATATATTAAATCGAATAACAGAACTATTTGGCTTAACAAGTTCTGGTTCAACTCTAGCAAAGAGTACCCAGGGTTTGGTGAGCAGGCTGTGTTCAACAAGATTAAATTGAACCCTTTAATTTCCCAAATGAAGCTGAAGATTAGGTTCCTTAGCACTAGCTATTTTGGAGGGTTTTGTGAGCCTAGCAAGGACCTCAACAAGGTCTCAACAATGCATGCCAATTGTTGTGTTGGCATAGACAACAAAGTCAATGATCTTAAAATTTTGCTTGAGGATTGGAAGAAGTATATGGCATTGCCTGAAATTGAGAAGAAACAATCAAATCTTACTTGGAGCGTACCA
>Glyma09g29680
GATGCAGATTTCCAAATAGATAGTGATTCTTTCAATGGTAATTCTTCAGACTTAAACTACTTTCCAAATGGAGGGTTTAAATATGTGCAATCAAATAACCGAACTATTTGGTTCTATAAGTTCTGGTTCAAC----------------TCTGGCAAAGCCT------------ACCCGGGGTGG-AATGAGCAGGATGTGTTCAACAACA----TCAAAATG-----------CATCCATTAATTTCCAA-----TATGAA---GCTGAATATT-----AGGGTCTCAACAATGCATGCCAATTGTTGTGTTGGTATAGAAAACAAATTCAATTATCTTAAAATTTTGCTTGAGGATTGGAAGAAGTACATGGCATTGTCTGAAAATGAGAAAAAACAGTCACATCCTTCTTGGAGTGTACCA
>Glyma09g29700
GATACAGATTTCCAAATAGCTTGTGATGTTTTCAATGGCAATTCCTCTGACTTAAACAACTTTCCAAATGGAGGGTTTAAGTATGTGAAATCAAATAAGCGAACTATTTGGTTCTATAAGTTCTGGTTCAAT----------------CTGTGCTCAACAA------------TATCAAAATT--AATGCACCCCTTAGTTTCTAGAATGAAGCTAAAGATGAGGCTCCTTAGCACTAGTTATTTTGGAGGGTTTTGTGAGCGTGCAGAAGACTTCAACAAGGTCTCAACAATGCATGCCAATTGTTGTGTTGGTTTAGAAAACAAAGTCAACGATATTAAACTTTTGCTTGAGGATTGGAACAAGTACATGGCATTGTCTGAAAATGAGAAAAAACAGTCACATCCTTCTTGGAGCGTACCA
>Glyma09g34480
GACACAGATTTCCAAATAGCTTGTGATTTTTTCAATGGCAATTCCTATGACTTAAACAACCATCCAAATGGAGGGTTTAATTATGTGAAATCGAATAAACGAACTATTTTGTTCTACAAGTTCTGGTTCAACTCTAGGAATGCCTACCCAAAGTTGCATGACCAGGATGTGCTCAACAAGATAAAAAAGGACTCCTTCGTTTCCAACATGAAGCTGAAGGTTAGGTTCCTTAGCACTAGTTATTTTGGAGGGTTTTGCCAGCATGCAGAGGACTTCAACAAGGTCTCAACAATGCATGCCAATTGTTGTGTTGGTTTAGAAAACAAAGTCAATGATCTCAAAATTTTGCTTGAGGATTGGAAGAAGTATGTGGCATTGCCTGAAAGTAAGAAAAATCAGTCGCATCCTTCTTGGAGCGCCCTG
>Glyma10g42700
CATGCAGATTTCCAGATAGCGTGTGATCATTTCACAGGTGGATTTGATGATGTACAGAACAGACCCAACGGAGGGTTCAACTATGTAAAATCCAATAATAGGTCAATAGAGTTTTACAAATTCTGGTACTCTTCACGAGAAACCTATCCTGGATACCATGATCAAGATGTCCTTAACTTCATCAAGGTTCATCCTTTCATTACTGATATTGGACTCAAGATGAGGTTTTTGGATACAACTAATTTTGGTGGTCTTTGTGAACCAAGTAGGGATTTAAACCAAGTCTGTACGATGCATGCAAACTGTTGCTTGGGTATGGATAGCAAACTTCACGATCTTAGAATTATGCTCCAGGATTGGAAACATTATTTATCCTTGCCACCAAGTTTGAAGAGGTTGTCAGTTGTTTCCTGGAGGGTTCCT
>Glyma16g34240
GATGCAGATTTCCAAATAGCTTGTGATGCTTTCAATGGCAACTCCTCTGACATATACAACTATCCAAATGGAGGGTTTAAATACATAAAATCGAATAACCGAACTATTTGGTTTAACAAGTTCTGGTTCAACTCTAGCAAAGAGTACCCAGGGTTGGGTGAGCAGGCTGTGTTCAATAAGATCAAAATGCACCCCTTAATTTCCCACATGAAGCTGAAGATTAGGTTCCTTAGCACTAGCTATTTTGGAGGGTTTTGTGAGCCTAGCAAGGACTTCAACAAGGTCTCAACAATGCATGCCAATTGTTGTGTTGGCATAGACAACAAAGTCAATGATCTTAAAATTTTGCTTGAGGATTGGAAGAAGTATATGGCATTGTCTGAAATTGACAAAAAACAGTCAAATCTTACTTGGAGCGTACCA
>Glyma16g34250
GATACAGATTTCCAAATAGCTTGTGATTCTTTCAATGGCAATTCCTCTGACTTAAACAACTTTCCAAATGGAGGATTTAAATATGTGCAATCAAATAACCGAACTATTTGGTTCTATAAGTTCTGGTTCGACTCTAGGAATTTCTACCCTGGGTTGAATGAGCAGGATGTGCTCAACAATATCAAAATGCATCCATTAATTTCCAAAATGAAGCTGAAGATTAGGTTCCTTAGCACTAGTTATTTTGGAGGGTTTTGCCAGCCTGCAGAGGACTTCAACAAGGTCTCAACAATGCATGCCAATTGTTGTGTTGGTATAGAAAACAAAGTCAATGATCTTAAAATTTTGCTTGAGGATTGGAAGAAGTATATGGCATTGTCTGAAATTGAGAAAAAAGAGTCACATCCTTCATGGAGC------
>Glyma16g34260
GATGTAGATTTCCAAATAGCTTGTGATTTTTTCAATGGCAATTCCCATGACTTAAACAACTTTCCAAATGGAGGGTTTAATTATGTGAAATCGAATAAACGAACTATTTTGTTCTACAAGTTCTGGTTCAACTCTAGGAATGTCTTCCCCAAGTTGCATGACCAGGATGTGCTCAACAAGATAAAAAAGGACTCATTCGTTTCCAACATGAAGCTGAAGATTAGGTTCCTTAGCACTAGTTATTTTGGAGGGTTTTGTCAGCATGCAGAGGACTTCAACAAGGTCTCAACAATGCATGCCAATTGTTGTTTTGGTTTAGATAACAAAGTCAATGATCTCAAAAATTTGCTTGATGATTGGAAGAAATATGTGGCATTGCCTGAAAATGAGAAAAATCAGTCGCATCCTTCTTGGAGCGT----
>Glyma16g34270
GATGCAGATTTCCAAATAGCATGTGATGTTTTCAATGGCAATTCCTCAGACTTAAACAACTTTCCAAATGGAGGGTTTAAATATGTGAGATCAAATAACCGAACTATTTGGTTCTATAAGTTCTGGTTCTACTCTAGGAATGTCTACCCCGGGCATCATGAGCAGTCTGTGCTCAACAATATCAAAATGCACCCCTTAGTTTCCAGAATGAAGCTGAAGATGAGGCTCCTTAGCACTAGTTATTTTGGAGGGTTTTGTCAGCTTGCAGAGGATTTCAACAGGGTCTCAACAATGCATGCCAATTGTTGTGTTGGTTTAGAAAGCAAAGTCAATGATCTTAAAATTTTGCTTGAGGATTGGAAGAAGTACATGGCAATGTCTGAAAATGAGAAAAAACACTCACATCCTTCTTGGAGCGTACCA
>Glyma16g34280
GATGCAGATTTCCAAATAGCATGTGATTTTTTCAATGGCAATACCTATGACTTAAACAACTCTCCAAATGGAGGCTTTAATTATGTGAAATCGAATAAACGAACTATTTCGTTCTACAAGTATTGGTTCAACTCTAGGAATGCCTACCCAAAGTTGCATGACCAGGATGTCCTCAACAAGATAAAAAAGAACTCCTTCATTTCCAACATGAAGCTGAAGATTAGGTTCCTTAGCACTAGTTATTTTGGAGGGTTTTGTCAGCATGCAAAGGACTTCAACAAGGTCTCAACAATGCATGCCAATTGTTGTGTTGGTTTAGATAACAAAGTCAATGATCTCAAAATTTTGCTTGAGGATTGGAAGAAGTACGTGGCATTGCCTGAAAATGAGAAAAATCAGTCGCATCCTTCTTGGAGCGT----
>Glyma20g00870
GATGCAGATTTCCAGATAGCATGTGATCATTTCACAGGCAGCTTTGATGATGTACAGAACAGACCCAATGGAGGGTTCAACTTTGTAAAGTCCAATAATAGGTCAATTGAGTTTTACAAATTCTGGTATTCTTCACGAGAAACCTATCCTGGATACCATGATCAGGATGTCCTCAATTTTATCAAGGTTGATCCTTTCATTACTGAGTTAGGACTGAAGATGATATTCTTGGATACAGCTAATTTTGGAGGGCTTTGTGAACCAAGTAGAGATTTAAATAAAGTTTGCACGATGCATGCAAATTGTTGCTATGGTATGGATAGTAAACTTCATGATCTTAGAATCATGCTTCAAGATTGGAAATATCATTTGACCTTATCTCCAAGTTTGAAGAGATTGTCAATTATTTCCTGGAGGGTTCCT
>Glyma20g24350
GATGCAGATTTCCAGATAGCGTGTGATCATTTCACAGGTAGATTTGATGATGTACAGAACAGACCCAACGGAGGGTTCAACTATGTAAAATCCAATAATAGGTCAATAGAGTTTTACAAATTCTGGTACTCTTCACGAGAAACCTATCCTGGATACCATGATCAAGATGTCCTTAACTTTATCAAGGTTCATCCTTTCATTACTGATATTGGCCTCAAGATGAGGTTTTTGGACACAACTAATTTTGGTGGGCTTTGTGAACCAAGTAGGGATTTAAACCAAGTTTGTACGATGCATGCAAACTGTTGCTTGGGTATGGATAGCAAGCTTCACGACCTTAGAATTATGCTTCAGGATTGGAAACATTATTTATCCTTGCCAACCAGTTTGAAGAGGTTGTCGGTTGTTTCCTGGAGGGTTCCT
>MtAC144344_24
GATGCAGATTTCCAAATTGCTTGTGATTATTTCAATGGAAACTCCTATGACATGCACAACTATCCAAATGGAGGATTCACATATGTAAAATCAAATCGAAGAACAATTTGGTTCTACAAATTTTGGTTCAACTCTAGAGAAACATATCCAACTATGCATGATCAAGATGTTCTTAACAAGATCAAAATGCATCCCTTAATTACAAATAAAAAGCTTAAGATTAGGTTCTTAAGCACAAGCTATTTTGGAGGGTTTTGTCAATCTAGCAAGGATTTTGGTAAAGCTTTAACAATGCATGCTAATTGTTGTGTTGGCTTGGAGAACAAGGTTAATGATCTTAAGATTTTGCTTGAGGATTGGAAGAAGTATATGGCATTGCCTGAAGATAAGAGAAAAACTTCACACCCTTCTTGGAGTGTGCCA
>VvGSVIVP00000878001
GATGCCGATTTTCAAATTACATGTGACTCTTACATAGGAAACCCTTATGATGTCAACAATCGGCCAAATGGAGGTTTTACTTATGTGAAATCTAACAATAGGACAATTGAATTTTATAAGTTTTGGTATGCTTCAAGAGTAAATTATCCAGGGAATCATGATCAAGATGTGCTTAATAGGATCAAATATGATCCTTACATTTCCCAAATTGGATTGAAAATAAGGTTCTTGGATACAACTTATTTCGGTGGATTTTGTGAGCCAAGCAAAGATTTTAATCTAGTTTGTACAATGCATGCCAATTGTTGTTTTGGAATAGACAGTAAAGTTCATGACCTTAGAGTTATGCTTGAAGATTGGAGAATATATATATCATCCCCACAAAGTAAAAAAGCATTGTCAACACCATCTTGGAGGGTTCCA
>VvGSVIVP00000880001
AAGGCTGATTTTCAAATTGCATGTGACTACTTCAATGGCAACTCCAGTGATGTAAACAACTCACCAAATGGAGGTTTTACGTATGTGAAATCCAATGATCGAACCATTAAATTTTATAAGTTTTGGTACTCCTCGAGGGTCAATTATCCAGGGAATCATGATCAAGATGTACTTAATAAGATTAAGCATGATCCATTCATAACTAAGATTGGATTGAAAATGAGGTTCTTGGATACGGCTTACTTTGGTGGATTTTGTCAGCGTAGCAAAGATCTTAATCTCGTTTGCACTATGCATGCAAATTGCTGTGTTGGACTTGGTAACAAAATTCATGATCTTGGAATTATGCTTCATGATTGGAGAAAATTTACGTCATTCACACCAAATACAAATTCAACTTCA---TCATCTTGGACGGTTCCA
>VvGSVIVP00035127001
AATGCTGATTTCCAGATTGCATGTGATCATTTCTTAGGCGACCCTTACAATGTAAATAACAGACCTAATGGAGGCTTTAATTATGTAAGGTCAAACAACCGGTCCATAGAGTTCTATAAGTTCTGGTATTCTTCAAGAGAAACCTATCCTGGACTGCATGACCAGGATGTGCTTAATATCATAAAATTTGATCCTTTTATCATGAATATTGGATTGGAGATGAGATTCTTGGATACTGCACACTTTGGGGGGCTCTGTGAACCAAGCAAAGACTTGAATCTAGTATCTACCATGCATGCAAATTGTTGTTTCGGTTTGGAAAGCAAGCTTCATGATCTTAGAATTATGCTTCAGGATTGGAAAGAATATATGTCTTTGCCTCCAAGCTTAAAGAGGTCATCAGAAGCCACCTGGAGGGTTCCT
