# Supplementary material for: Polyploidy Did Not Predate the Evolution of Nodulation in All Legumes
Source: PLoS One. 2010 Jul 16;5(7):e11630. doi: 10.1371/journal.pone.0011630 (PMC2905438; doi:10.1371/journal.pone.0011630)
Supplement: File S2 — Alignments and trees. Trimmed alignments and trees for all 1249 trees described in the paper. (2.55 MB GZ) [file pone.0011630.s005.gz › alncln3/cl10808.phy]

 19 423
Cf13329d               AATGCTGATT TTCAGATAGC ATGTGACCAT TTCACAGGTA GCTATGATGA TATACATAAC 
Cf13482d               GATGCAGACT TCCAAATAGC TTGTGACTTC TTCAATGGAA ACTCATACGA CATGAAGAAC 
Glyma07g19600          GACGCAGATT TCCAGATAGC ATGTGATCAT TTCACAGGCA GCTTTGATGA TGTACAGAAC 
Glyma09g29670          GATGCAGATT TCCAAATAGC TTGTGATGCT TTCAATGGCA ATTCCTCTGA CATAAACAAC 
Glyma09g29680          GATGCAGATT TCCAAATAGA TAGTGATTCT TTCAATGGTA ATTCTTCAGA CTTAAACTAC 
Glyma09g29700          GATACAGATT TCCAAATAGC TTGTGATGTT TTCAATGGCA ATTCCTCTGA CTTAAACAAC 
Glyma09g34480          GACACAGATT TCCAAATAGC TTGTGATTTT TTCAATGGCA ATTCCTATGA CTTAAACAAC 
Glyma10g42700          CATGCAGATT TCCAGATAGC GTGTGATCAT TTCACAGGTG GATTTGATGA TGTACAGAAC 
Glyma16g34240          GATGCAGATT TCCAAATAGC TTGTGATGCT TTCAATGGCA ACTCCTCTGA CATATACAAC 
Glyma16g34250          GATACAGATT TCCAAATAGC TTGTGATTCT TTCAATGGCA ATTCCTCTGA CTTAAACAAC 
Glyma16g34260          GATGTAGATT TCCAAATAGC TTGTGATTTT TTCAATGGCA ATTCCCATGA CTTAAACAAC 
Glyma16g34270          GATGCAGATT TCCAAATAGC ATGTGATGTT TTCAATGGCA ATTCCTCAGA CTTAAACAAC 
Glyma16g34280          GATGCAGATT TCCAAATAGC ATGTGATTTT TTCAATGGCA ATACCTATGA CTTAAACAAC 
Glyma20g00870          GATGCAGATT TCCAGATAGC ATGTGATCAT TTCACAGGCA GCTTTGATGA TGTACAGAAC 
Glyma20g24350          GATGCAGATT TCCAGATAGC GTGTGATCAT TTCACAGGTA GATTTGATGA TGTACAGAAC 
MtAC144344_24          GATGCAGATT TCCAAATTGC TTGTGATTAT TTCAATGGAA ACTCCTATGA CATGCACAAC 
VvGSVIVP00000878001    GATGCCGATT TTCAAATTAC ATGTGACTCT TACATAGGAA ACCCTTATGA TGTCAACAAT 
VvGSVIVP00000880001    AAGGCTGATT TTCAAATTGC ATGTGACTAC TTCAATGGCA ACTCCAGTGA TGTAAACAAC 
VvGSVIVP00035127001    AATGCTGATT TCCAGATTGC ATGTGATCAT TTCTTAGGCG ACCCTTACAA TGTAAATAAC 

                       AGACCGAATG GAGGGTTCAA CTTTGTGAAG TCCAATAATA GATCAATAGA GTTTTACAAA 
                       CTCCCAAATG GGGGTTTCAA CTACGTGAAG TCCAACAACA AGACCATTTG GTTCTACAAG 
                       AGACCCAATG GAGGGTTCAA CTTTGTAAAG TCCAATAATA GGTCAATTGA GTTTTACAAA 
                       TATCCAAATG GAGGGTTTAA ATATATTAAA TCGAATAACA GAACTATTTG GCTTAACAAG 
                       TTTCCAAATG GAGGGTTTAA ATATGTGCAA TCAAATAACC GAACTATTTG GTTCTATAAG 
                       TTTCCAAATG GAGGGTTTAA GTATGTGAAA TCAAATAAGC GAACTATTTG GTTCTATAAG 
                       CATCCAAATG GAGGGTTTAA TTATGTGAAA TCGAATAAAC GAACTATTTT GTTCTACAAG 
                       AGACCCAACG GAGGGTTCAA CTATGTAAAA TCCAATAATA GGTCAATAGA GTTTTACAAA 
                       TATCCAAATG GAGGGTTTAA ATACATAAAA TCGAATAACC GAACTATTTG GTTTAACAAG 
                       TTTCCAAATG GAGGATTTAA ATATGTGCAA TCAAATAACC GAACTATTTG GTTCTATAAG 
                       TTTCCAAATG GAGGGTTTAA TTATGTGAAA TCGAATAAAC GAACTATTTT GTTCTACAAG 
                       TTTCCAAATG GAGGGTTTAA ATATGTGAGA TCAAATAACC GAACTATTTG GTTCTATAAG 
                       TCTCCAAATG GAGGCTTTAA TTATGTGAAA TCGAATAAAC GAACTATTTC GTTCTACAAG 
                       AGACCCAATG GAGGGTTCAA CTTTGTAAAG TCCAATAATA GGTCAATTGA GTTTTACAAA 
                       AGACCCAACG GAGGGTTCAA CTATGTAAAA TCCAATAATA GGTCAATAGA GTTTTACAAA 
                       TATCCAAATG GAGGATTCAC ATATGTAAAA TCAAATCGAA GAACAATTTG GTTCTACAAA 
                       CGGCCAAATG GAGGTTTTAC TTATGTGAAA TCTAACAATA GGACAATTGA ATTTTATAAG 
                       TCACCAAATG GAGGTTTTAC GTATGTGAAA TCCAATGATC GAACCATTAA ATTTTATAAG 
                       AGACCTAATG GAGGCTTTAA TTATGTAAGG TCAAACAACC GGTCCATAGA GTTCTATAAG 

                       TTTTGGTACT CTTCACGAGA AACATACCCT GGGTTCCATG ATCAGGATGT ACTAAATTTT 
                       TTCTGGTACA ATTCTAGGAC AGTGTACCCT AAAATGCACG ACCAGGACGT GCTGAACAAG 
                       TTCTGGTATT CTTCACGGGA AACCTATCCC GGATACCATG ATCAGGATGT CCTCAATTTT 
                       TTCTGGTTCA ACTCTAGCAA AGAGTACCCA GGGTTTGGTG AGCAGGCTGT GTTCAACAAG 
                       TTCTGGTTCA AC-------- --------TC TGGCAAAGCC T--------- ---ACCCGGG 
                       TTCTGGTTCA AT-------- --------CT GTGCTCAACA A--------- ---TATCAAA 
                       TTCTGGTTCA ACTCTAGGAA TGCCTACCCA AAGTTGCATG ACCAGGATGT GCTCAACAAG 
                       TTCTGGTACT CTTCACGAGA AACCTATCCT GGATACCATG ATCAAGATGT CCTTAACTTC 
                       TTCTGGTTCA ACTCTAGCAA AGAGTACCCA GGGTTGGGTG AGCAGGCTGT GTTCAATAAG 
                       TTCTGGTTCG ACTCTAGGAA TTTCTACCCT GGGTTGAATG AGCAGGATGT GCTCAACAAT 
                       TTCTGGTTCA ACTCTAGGAA TGTCTTCCCC AAGTTGCATG ACCAGGATGT GCTCAACAAG 
                       TTCTGGTTCT ACTCTAGGAA TGTCTACCCC GGGCATCATG AGCAGTCTGT GCTCAACAAT 
                       TATTGGTTCA ACTCTAGGAA TGCCTACCCA AAGTTGCATG ACCAGGATGT CCTCAACAAG 
                       TTCTGGTATT CTTCACGAGA AACCTATCCT GGATACCATG ATCAGGATGT CCTCAATTTT 
                       TTCTGGTACT CTTCACGAGA AACCTATCCT GGATACCATG ATCAAGATGT CCTTAACTTT 
                       TTTTGGTTCA ACTCTAGAGA AACATATCCA ACTATGCATG ATCAAGATGT TCTTAACAAG 
                       TTTTGGTATG CTTCAAGAGT AAATTATCCA GGGAATCATG ATCAAGATGT GCTTAATAGG 
                       TTTTGGTACT CCTCGAGGGT CAATTATCCA GGGAATCATG ATCAAGATGT ACTTAATAAG 
                       TTCTGGTATT CTTCAAGAGA AACCTATCCT GGACTGCATG ACCAGGATGT GCTTAATATC 

                       ATCAAGGGTC ACCCTTTTAT CACGGATATA GGGTTGAAGA TTAGATTCTT GGATACAGCT 
                       ATCAAGTGGC ACCCCTTTGT GGCCAACATG AAGCTCAATA TTAGGTTCGT TAGCACAGCC 
                       ATCAAGGTCG ACCCTTTCAT TACTGATCTA GGACTGAGGA TGAAATTCTT GGATACAGCT 
                       ATTAAATTGA ACCCTTTAAT TTCCCAAATG AAGCTGAAGA TTAGGTTCCT TAGCACTAGC 
                       GTGG-AATGA GCAGGATGTG TTCAACAACA ----TCAAAA TG-------- ---CATCCAT 
                       ATT--AATGC ACCCCTTAGT TTCTAGAATG AAGCTAAAGA TGAGGCTCCT TAGCACTAGT 
                       ATAAAAAAGG ACTCCTTCGT TTCCAACATG AAGCTGAAGG TTAGGTTCCT TAGCACTAGT 
                       ATCAAGGTTC ATCCTTTCAT TACTGATATT GGACTCAAGA TGAGGTTTTT GGATACAACT 
                       ATCAAAATGC ACCCCTTAAT TTCCCACATG AAGCTGAAGA TTAGGTTCCT TAGCACTAGC 
                       ATCAAAATGC ATCCATTAAT TTCCAAAATG AAGCTGAAGA TTAGGTTCCT TAGCACTAGT 
                       ATAAAAAAGG ACTCATTCGT TTCCAACATG AAGCTGAAGA TTAGGTTCCT TAGCACTAGT 
                       ATCAAAATGC ACCCCTTAGT TTCCAGAATG AAGCTGAAGA TGAGGCTCCT TAGCACTAGT 
                       ATAAAAAAGA ACTCCTTCAT TTCCAACATG AAGCTGAAGA TTAGGTTCCT TAGCACTAGT 
                       ATCAAGGTTG ATCCTTTCAT TACTGAGTTA GGACTGAAGA TGATATTCTT GGATACAGCT 
                       ATCAAGGTTC ATCCTTTCAT TACTGATATT GGCCTCAAGA TGAGGTTTTT GGACACAACT 
                       ATCAAAATGC ATCCCTTAAT TACAAATAAA AAGCTTAAGA TTAGGTTCTT AAGCACAAGC 
                       ATCAAATATG ATCCTTACAT TTCCCAAATT GGATTGAAAA TAAGGTTCTT GGATACAACT 
                       ATTAAGCATG ATCCATTCAT AACTAAGATT GGATTGAAAA TGAGGTTCTT GGATACGGCT 
                       ATAAAATTTG ATCCTTTTAT CATGAATATT GGATTGGAGA TGAGATTCTT GGATACTGCA 

                       AATTTTGGTG GACTTTGTGA ACCAAGCAAA GATTTAAATG AAGTTTGTAC AATGCATGCA 
                       TACTTTGGAG GGTTCTGTCA AGCAAGCAAG GACTTCAATG AAGTGTGCAC CATGCATGCT 
                       AATTTTGGTG GGCTTTGTGA ACCAAGTAGA GATTTAAATA AAGTTTGCAC GATGCATGCA 
                       TATTTTGGAG GGTTTTGTGA GCCTAGCAAG GACCTCAACA AGGTCTCAAC AATGCATGCC 
                       TAATTTCCAA -----TATGA A---GCTGAA TATT-----A GGGTCTCAAC AATGCATGCC 
                       TATTTTGGAG GGTTTTGTGA GCGTGCAGAA GACTTCAACA AGGTCTCAAC AATGCATGCC 
                       TATTTTGGAG GGTTTTGCCA GCATGCAGAG GACTTCAACA AGGTCTCAAC AATGCATGCC 
                       AATTTTGGTG GTCTTTGTGA ACCAAGTAGG GATTTAAACC AAGTCTGTAC GATGCATGCA 
                       TATTTTGGAG GGTTTTGTGA GCCTAGCAAG GACTTCAACA AGGTCTCAAC AATGCATGCC 
                       TATTTTGGAG GGTTTTGCCA GCCTGCAGAG GACTTCAACA AGGTCTCAAC AATGCATGCC 
                       TATTTTGGAG GGTTTTGTCA GCATGCAGAG GACTTCAACA AGGTCTCAAC AATGCATGCC 
                       TATTTTGGAG GGTTTTGTCA GCTTGCAGAG GATTTCAACA GGGTCTCAAC AATGCATGCC 
                       TATTTTGGAG GGTTTTGTCA GCATGCAAAG GACTTCAACA AGGTCTCAAC AATGCATGCC 
                       AATTTTGGAG GGCTTTGTGA ACCAAGTAGA GATTTAAATA AAGTTTGCAC GATGCATGCA 
                       AATTTTGGTG GGCTTTGTGA ACCAAGTAGG GATTTAAACC AAGTTTGTAC GATGCATGCA 
                       TATTTTGGAG GGTTTTGTCA ATCTAGCAAG GATTTTGGTA AAGCTTTAAC AATGCATGCT 
                       TATTTCGGTG GATTTTGTGA GCCAAGCAAA GATTTTAATC TAGTTTGTAC AATGCATGCC 
                       TACTTTGGTG GATTTTGTCA GCGTAGCAAA GATCTTAATC TCGTTTGCAC TATGCATGCA 
                       CACTTTGGGG GGCTCTGTGA ACCAAGCAAA GACTTGAATC TAGTATCTAC CATGCATGCA 

                       AATTGTTGCT TTGGTATGGT TAGCAAGCTT CACGATCTTA GAATTATGCT TCAGGATTGG 
                       AATTGCTGTG TTGGGTTGGA CAACAAGATT AATGACCTCA AGATTCTGCT TCAGGATTGG 
                       AATTGTTGCT ATGGTATGGA TAGCAAACTT CATGATCTTA GAATCATGCT TCAAGATTGG 
                       AATTGTTGTG TTGGCATAGA CAACAAAGTC AATGATCTTA AAATTTTGCT TGAGGATTGG 
                       AATTGTTGTG TTGGTATAGA AAACAAATTC AATTATCTTA AAATTTTGCT TGAGGATTGG 
                       AATTGTTGTG TTGGTTTAGA AAACAAAGTC AACGATATTA AACTTTTGCT TGAGGATTGG 
                       AATTGTTGTG TTGGTTTAGA AAACAAAGTC AATGATCTCA AAATTTTGCT TGAGGATTGG 
                       AACTGTTGCT TGGGTATGGA TAGCAAACTT CACGATCTTA GAATTATGCT CCAGGATTGG 
                       AATTGTTGTG TTGGCATAGA CAACAAAGTC AATGATCTTA AAATTTTGCT TGAGGATTGG 
                       AATTGTTGTG TTGGTATAGA AAACAAAGTC AATGATCTTA AAATTTTGCT TGAGGATTGG 
                       AATTGTTGTT TTGGTTTAGA TAACAAAGTC AATGATCTCA AAAATTTGCT TGATGATTGG 
                       AATTGTTGTG TTGGTTTAGA AAGCAAAGTC AATGATCTTA AAATTTTGCT TGAGGATTGG 
                       AATTGTTGTG TTGGTTTAGA TAACAAAGTC AATGATCTCA AAATTTTGCT TGAGGATTGG 
                       AATTGTTGCT ATGGTATGGA TAGTAAACTT CATGATCTTA GAATCATGCT TCAAGATTGG 
                       AACTGTTGCT TGGGTATGGA TAGCAAGCTT CACGACCTTA GAATTATGCT TCAGGATTGG 
                       AATTGTTGTG TTGGCTTGGA GAACAAGGTT AATGATCTTA AGATTTTGCT TGAGGATTGG 
                       AATTGTTGTT TTGGAATAGA CAGTAAAGTT CATGACCTTA GAGTTATGCT TGAAGATTGG 
                       AATTGCTGTG TTGGACTTGG TAACAAAATT CATGATCTTG GAATTATGCT TCATGATTGG 
                       AATTGTTGTT TCGGTTTGGA AAGCAAGCTT CATGATCTTA GAATTATGCT TCAGGATTGG 

                       AAACATTATT TGTCCCTGCC CCCAAGTTTG AAGAGATTGT CAGTTATCTC TTGGAGAGTT 
                       AAGAACTATA CGGCAATCCC TCAGGATAAG AGGCAAAATT CAAATCCTTC TTGGACAGTT 
                       AAATATTATT TGACCTTATC TCCAAGTTTG AAGAGATTGT CAATTATTTC CTGGAGGGTT 
                       AAGAAGTATA TGGCATTGCC TGAAATTGAG AAGAAACAAT CAAATCTTAC TTGGAGCGTA 
                       AAGAAGTACA TGGCATTGTC TGAAAATGAG AAAAAACAGT CACATCCTTC TTGGAGTGTA 
                       AACAAGTACA TGGCATTGTC TGAAAATGAG AAAAAACAGT CACATCCTTC TTGGAGCGTA 
                       AAGAAGTATG TGGCATTGCC TGAAAGTAAG AAAAATCAGT CGCATCCTTC TTGGAGCGCC 
                       AAACATTATT TATCCTTGCC ACCAAGTTTG AAGAGGTTGT CAGTTGTTTC CTGGAGGGTT 
                       AAGAAGTATA TGGCATTGTC TGAAATTGAC AAAAAACAGT CAAATCTTAC TTGGAGCGTA 
                       AAGAAGTATA TGGCATTGTC TGAAATTGAG AAAAAAGAGT CACATCCTTC ATGGAGC--- 
                       AAGAAATATG TGGCATTGCC TGAAAATGAG AAAAATCAGT CGCATCCTTC TTGGAGCGT- 
                       AAGAAGTACA TGGCAATGTC TGAAAATGAG AAAAAACACT CACATCCTTC TTGGAGCGTA 
                       AAGAAGTACG TGGCATTGCC TGAAAATGAG AAAAATCAGT CGCATCCTTC TTGGAGCGT- 
                       AAATATCATT TGACCTTATC TCCAAGTTTG AAGAGATTGT CAATTATTTC CTGGAGGGTT 
                       AAACATTATT TATCCTTGCC AACCAGTTTG AAGAGGTTGT CGGTTGTTTC CTGGAGGGTT 
                       AAGAAGTATA TGGCATTGCC TGAAGATAAG AGAAAAACTT CACACCCTTC TTGGAGTGTG 
                       AGAATATATA TATCATCCCC ACAAAGTAAA AAAGCATTGT CAACACCATC TTGGAGGGTT 
                       AGAAAATTTA CGTCATTCAC ACCAAATACA AATTCAACTT CA---TCATC TTGGACGGTT 
                       AAAGAATATA TGTCTTTGCC TCCAAGCTTA AAGAGGTCAT CAGAAGCCAC CTGGAGGGTT 

                       CCA 
                       CCT 
                       CCT 
                       CCA 
                       CCA 
                       CCA 
                       CTG 
                       CCT 
                       CCA 
                       --- 
                       --- 
                       CCA 
                       --- 
                       CCT 
                       CCT 
                       CCA 
                       CCA 
                       CCA 
                       CCT 
