# Supplementary material for: Polyploidy Did Not Predate the Evolution of Nodulation in All Legumes
Source: PLoS One. 2010 Jul 16;5(7):e11630. doi: 10.1371/journal.pone.0011630 (PMC2905438; doi:10.1371/journal.pone.0011630)
Supplement: File S2 — Alignments and trees. Trimmed alignments and trees for all 1249 trees described in the paper. (2.55 MB GZ) [file pone.0011630.s005.gz › alncln3/cl10818.cln]

>Cf2885d
ATGTCCCGAAGATATGATAGCCGGACAACAATCTTCTCCCCGGAAGGGCGTCTTTACCAAGTGGAGTATGCAATGGAGGCCATTGGAAATGCTGGTACTGCAATAGGAATCTTATCAAAAGATGGAGTTGTCTTGGTTGGTGAGAAAAAGGTAACATCCAAGCTTCTCCAAACCTCAACCTCAACGGAGAAGATGTATAAGATTGATGATCATGTTGCTTGTGCTGTGGCTGGTATAATGTCTGATGCCAACATCCTGATCAATACCGCAAGGGTCCAAGCACAACGCTACACTTTTGCCTACCAAGAGCCTATGCCGGTTGAGCAGTTGGTTCAATCTCTCTGCGATACTAAGCAAGGCTACACCCAATTTGGTGGTCTTAGGCCATTTGGAGTCTCGTTCCTTTTTGCAGGATGGGACAAGAATTATGGTTTCCAACTTTACATGAGTGACCCAAGTGGAAATTATGGTGGTTGGAAAGCTTCAGCTATTGGCGCAAATAACCAGGCTGCACAGTCAATACTGAAACAAGATTATAAGGATGATATCACAAGGGAGGAAGCAGTGCAACTTGCACTGAAAGTACTCAGTAAAACTATGGATAGCACAAGTTTGACCTCTGATAAACTTGAATTGGCTGAGGTTTTCCTGTCTCCTTCTGGGGCAGTTAGGTATCAAGTTTGCTCACCCGAGACTCTCACTAATCTGTTGGTGAAGTTTGGTGTTACACAGCCTGCAACAGAGTCTGCTTAG
>Glyma01g31360
ATGTCTCGAAGATATGACAGCCGTACAACAATCTTCTCCCCGGAAGGACGTCTTTACCAAGTGGAATATGCAATGGAGGCTATTGGGAATGCTGGTACCGCAATAGGGATCTTATCAAAAGATGGGGTAGTGCTGGTTGGTGAAAAGAAGGTCACATCCAAGCTGCTCCAAACCTCAACTTCCACCGAGAAAATGTACAAGATTGATGATCATGTTGCATGCGCTGTGGCTGGGATAATGTCTGATGCCAACATCCTAATCAATACCGCAAGGGTCCAAGCCCAACGCTACACATACGCCTATCAAGAGCCCATGCCAGTTGAGCAGTTAGTTCAGTCTCTCTGCGATACCAAGCAAGGTTACACCCAATTCGGTGGTCTTCGGCCATTTGGAGTTTCGTTCCTATTTGCAGGATGGGACAAAAACTTTGGCTTTCAGCTTTACATGAGCGACCCTAGTGGAAATTATGGTGGCTGGAAAGCTGGAGCCATTGGGGCAAATAACCAGGCAGCACAATCAATACTGAAACAGGACTACAAGGATGACATCACAAGAGAAGAAGCAGTACAACTTGCATTGAAGGTGTTAAGTAAAACCATGGACAGCACAAGTCTAACCTCAGAAAAGCTTGAACTTGCAGAGGTTTTCCTTTCACCCTCTGGGAAAGTCAAGTATGAAGTTTGCTCCCCAGAGGCCCTGACTAAGATGTTGGTGAAGTCTGGTGTTACCCAACCTGCAACAGACACTGCCTAG
>Glyma03g06350
ATGTCTCGAAGATATGACAGCCGTACAACAATCTTCTCCCCTGAAGGACGTCTTTACCAAGTGGAATATGCAATGGAGGCTATTGGTAACGCTGGTACCGCAATAGGGATCTTATCAAAAGATGGGGTTGTGCTGGTTGGTGAAAAGAAAGTCACATCCAAGCTGCTCCAAACTTCAACTTCCACCGAGAAAATGTACAAGATTGACGATCATGTTGCATGTGCTGTGGCTGGGATAATGTCTGATGCGAACATCCTAATCAATACCGCTAGGGTCCAAGCACAACGCTACACATACGCCTATCAAGAGCCCATGCCAGTTGAGCAGTTAGTTCAGTCTCTCTGTGATACCAAGCAAGGTTACACCCAATTCGGTGGTCTTCGGCCATTCGGAGTCTCGTTTCTGTTTGCGGGATGGGACAAAAACTTTGGCTTTCAACTTTACATGAGTGACCCTAGTGGAAATTACGGTGGCTGGAAAGCTGGAGCCATTGGGGCAAATAACCAGGCAGCACAATCAATACTAAAACAGGATTACAAGGATGATATCACAAGAGAAGAAGCAGTGCAACTTGCATTGAAGGTTTTGAGTAAAACCATGGACAGCACAAGTCTAACCTCGGAAAAGCTTGAACTTGCAGAGGTTTTCCTTTCACCCTCTGGAAAAGTCAAGTATGAAGTTTGCTCCCCAGAGGCCCTGACTAAGATGTTGGTGAAGTCTGGTGTAACCCAACCTGCAACAGACACTGCCTAG
>Glyma07g19170
------------------------------------------------------------------------ATGGAGGCCATTGGGAATGCTGGAACTGCAATAGGGATCTTGTCAAAAGATGGGGTAGTTCTGGTTGGTGAAAAGAAGGTCACATCCAAGCTGCTGCAAACCTCAACCTCCACTGAGAAAATGTACAAGATTGATGATCATGTTGCATGTGCTGTGGCTGGAATTATGTCTGATGCCAACATCTTAATCAATACTGCTAGAGTTCAGGCCCAACGCTATGCATATGCTTACCAAGAGCCAATGCCTGTTGAGCAGTTGGTTCAATCTCTTTGTGATACTAAGCAAGGTTACACACAATTTGGTGGTCTTCGTCCATTTGGAGTCTCATTCCTCTTTGCTGGTTGGGACAAGAATTTTGGCTTTCAACTTTACACAAGTGACCCCAGTGGAAATTATGGTGGTTGGAAAGCTGCAGCTATTGGTGCCAACAACCAGGCAGCTCAGTCAATTCTGAAACAGGACTACAAGGATGATATCACAAGGGAAGAAGCAGTTCAACTTGCACTTAAGGTACTAAGTAAAACTATGGACAGCACAAGTCTTACCTCGGAAAAGCTTGAACTTGCAGAGGTTTTTCTGTCACCTGCTGGAAAAGTCAAGTATCAAGTTTGCTCCCCAGAAAACCTGACTAAGCTGTTGGTGAAGTTTGGGGTGACCCAACCGGCAACAGACACTGCTTAG
>Glyma18g43710
------------------------------------------------------------------------ATGGAGGCCATTGGGAATGCTGGTACTGCAATAGGGATCTTGTCAAAAGATGGGGTAGTTCTGGTTGGTGAGAAGAAAGTCACATCCAAGCTGCTGCAAACCTCAACTTCCACCGAGAAAATGTACAAGATTGATGATCATGTTGCATGTGCCGTGGCTGGAATTATGTCTGATGCTAACATCCTAATCAATACTGCTAGAGTTCAGGCACAGCGCTACACGTATGCTTACCAAGAGCCAATGCCGGTTGAGCAGTTGGTTCAATCTCTTTGTGACACTAAGCAAGGTTACACACAATTTGGTGGTCTTCGTCCATTTGGAGTCTCGTTCCTCTTTGCTGGCTGGGACAAGAATTTTGGCTTTCAACTTTACACTAGTGACCCCAGTGGAAATTATGGTGGTTGGAAAGCTGCAGCTATTGGTGCCAACAACCAGGCAGCACAGTCAATTCTGAAACAGGACTACAAGGATGATATCACAAGGGAAGAAGCAGTTCAACTTGCACTGAAGGTGCTAAGTAAAACTATGGACAGCACAAGTCTTACCTCTGAAAAGCTTGAGCTTGCAGAGGTATTTCTCTCACCCTCTGGAAAAGTCAAGTATCAAGTTTGCTCCCCAGAAAACCTGACTAAGCTGTTGGTGAAGTTTGGGGTGACTCAACCGGCAGCAGACACTGCTTAG
>MtCT573077_4
ATGTCTCGAAGATATGATAGTCGTACAACAATCTTTTCTCCTGAAGGACGTCTTTACCAAGTGGAGTATGCAATGGAGGCTATTGGAAATGCTGGTACTGCCATAGGAATCTTGTCGAAGGATGGGGTTGTTCTGGTTGGCGAAAAGAAGGTGACATCCAAGCTTCTGCAAACCTCAACTTCAACTGAGAAAATGTACAAGATTGATGATCATGTTGCATGTGCTGTTGCTGGGATTATGTCCGATGCCAACATCCTAATCAATACTGCTAGGATCCAAGCACAGCGTTACTCATTTGCTTACCAAGAGCCAATGCCTGTTGAACAGTTGGTTCAATCTCTTTGTGATACCAAGCAAGGTTACACACAATTTGGTGGTCTTCGTCCATTTGGAGTCTCTTTCCTGTTTGCAGGATGGGACAAAAACTTTGGCTTTCAACTTTACATGAGTGATCCTAGTGGAAACTATGGCGGTTGGAAAGCCGGTGCTATTGGTGCCAACAACCAGGCAGCACAATCAATTCTAAAACAGGACTACAAGGATGATATCACAAGGGAAGAAGCAGTTAACCTTGCACTGAAAGTTCTGAGCAAAACTATGGACAGCACCAGTCTTACCTCGGATAAGCTTGAACTTGCAGAGGTTTTTCTTGCACCATCTGGAAAGGTCAAGTATCAAGTTTGCTCCCCAGAGAACTTGACTAAGCTGTTGGTGAAGTCTGGGGTGACCCAACCGGCAACAGAGACTGCTTAG
>MtCT967319_22
ATGTCTCGAAGATATGATAGCCGTACAACAATCTTCTCTCCTGAAGGACGTTTGTACCAAGTGGAGTATGCAATGGAGGCCATCGGGAATGCTGGTACTGCAATAGGAATCTTGTCAAAAGACGGGGTTGTTCTGGTTGGTGAAAAGAAGGTGACATCCAAGCTGCTTCAAACCTCAACTTCAACTGAGAAAATGTACAAGATTGATGATCATGTTGCATGTGCTGTCGCTGGGATTATGTCTGATGCCAACATCCTAATCAACACTGCTAGGATCCAAGCACAACGTTACTCCTTTGCTTACCAAGAGCCAATGCCTGTTGAGCAGTTGGTTCAATCTCTCTGTGATACTAAGCAAGGATACACGCAATTTGGTGGTCTCCGTCCGTTTGGAGTCTCTTTCCTGTTCGCAGGCTGGGACAAAAATTTCGGCTTTCAACTTTACATGAGTGATCCAAGTGGAAACTATGGCGGTTGGAAAGCCAGTGCTATTGGTGCAAACAACCAGGCAGCACAGTCAATTCTAAAACAGGACTACAAGGACGATATCACAAGGGAAGAAGCAGTTCAACTTGCATTGAAGGTGCTGAGTAAAACTATGGACAGCACTAGTCTTACCTCAGAAAAGCTCGAACTTGCAGAAGTTTTTCTTTCACCCTCTGGAAAAGTCAAGTATCAAGTTTGCTCCCCAGAGAATTTGACTAAGCTTTTGGTGAAGTCTGGGGTGACCCAACCAGCAACAGATACTGCTTAG
>VvGSVIVP00007080001
ATGTCTCGGAGGTATGATAGCCGTACAACAATCTTTTCCCCTGAAGGGCGTCTCTACCAAGTCGAGTATGCAATGGAGGCCATTGGAAATGCAGGGACTGCAATTGGGATCCTGTCAAAGGATGGTGTTGTTTTGGTAGGTGAAAAGAAGGTCACTTCCAAACTCCTTCAAACCTCGACATCAACAGAGAAGATGTACAAGATTGATGATCATGTAGCATGTGCTGTTGCTGGGATCATGTCTGATGCCAACATCCTTATCAACACGGCCAGGGTCCAAGCCCAGCGCTACACCTACGCTTACCAAGAGCCAATGCCAGTCGAACAGCTGGTTCAGTCTCTATGTGACACCAAGCAAGGCTACACACAGTTTGGTGGGCTTCGACCCTTTGGTGTTTCGTTTCTGTTTGCAGGCTGGGATAAGAATTTCGGGTTCCAGCTCTACATGAGTGACCCTAGTGGAAACTATGGTGGATGGAAGGCTGCAGCAATTGGGGCAAACAATCAAGCAGCACAATCAATGCTTAAACAGGACTACAAAGACGACATCTCAAGAGAAGACGCAGTTCAGCTGGCACTGAAGGTACTGAGCAAGACAATGGACAGCACGAGCCTTACTTCGGACAAGCTGGAACTGGCTGAGGTATTCCTCTCTGCCTCTGGGAAAGTTAAGTACCAGGTATGCTCAGCCGACGCCCTGAGCAAGCTGCTGGTGAAGTTTGGAGTGACCCAACCGGCTGCTGAGACCTCTTGA
