# Supplementary material for: Polyploidy Did Not Predate the Evolution of Nodulation in All Legumes
Source: PLoS One. 2010 Jul 16;5(7):e11630. doi: 10.1371/journal.pone.0011630 (PMC2905438; doi:10.1371/journal.pone.0011630)
Supplement: File S2 — Alignments and trees. Trimmed alignments and trees for all 1249 trees described in the paper. (2.55 MB GZ) [file pone.0011630.s005.gz › alncln3/cl10818.phy]

 8 753
Cf2885d                ATGTCCCGAA GATATGATAG CCGGACAACA ATCTTCTCCC CGGAAGGGCG TCTTTACCAA 
Glyma01g31360          ATGTCTCGAA GATATGACAG CCGTACAACA ATCTTCTCCC CGGAAGGACG TCTTTACCAA 
Glyma03g06350          ATGTCTCGAA GATATGACAG CCGTACAACA ATCTTCTCCC CTGAAGGACG TCTTTACCAA 
Glyma07g19170          ---------- ---------- ---------- ---------- ---------- ---------- 
Glyma18g43710          ---------- ---------- ---------- ---------- ---------- ---------- 
MtCT573077_4           ATGTCTCGAA GATATGATAG TCGTACAACA ATCTTTTCTC CTGAAGGACG TCTTTACCAA 
MtCT967319_22          ATGTCTCGAA GATATGATAG CCGTACAACA ATCTTCTCTC CTGAAGGACG TTTGTACCAA 
VvGSVIVP00007080001    ATGTCTCGGA GGTATGATAG CCGTACAACA ATCTTTTCCC CTGAAGGGCG TCTCTACCAA 

                       GTGGAGTATG CAATGGAGGC CATTGGAAAT GCTGGTACTG CAATAGGAAT CTTATCAAAA 
                       GTGGAATATG CAATGGAGGC TATTGGGAAT GCTGGTACCG CAATAGGGAT CTTATCAAAA 
                       GTGGAATATG CAATGGAGGC TATTGGTAAC GCTGGTACCG CAATAGGGAT CTTATCAAAA 
                       ---------- --ATGGAGGC CATTGGGAAT GCTGGAACTG CAATAGGGAT CTTGTCAAAA 
                       ---------- --ATGGAGGC CATTGGGAAT GCTGGTACTG CAATAGGGAT CTTGTCAAAA 
                       GTGGAGTATG CAATGGAGGC TATTGGAAAT GCTGGTACTG CCATAGGAAT CTTGTCGAAG 
                       GTGGAGTATG CAATGGAGGC CATCGGGAAT GCTGGTACTG CAATAGGAAT CTTGTCAAAA 
                       GTCGAGTATG CAATGGAGGC CATTGGAAAT GCAGGGACTG CAATTGGGAT CCTGTCAAAG 

                       GATGGAGTTG TCTTGGTTGG TGAGAAAAAG GTAACATCCA AGCTTCTCCA AACCTCAACC 
                       GATGGGGTAG TGCTGGTTGG TGAAAAGAAG GTCACATCCA AGCTGCTCCA AACCTCAACT 
                       GATGGGGTTG TGCTGGTTGG TGAAAAGAAA GTCACATCCA AGCTGCTCCA AACTTCAACT 
                       GATGGGGTAG TTCTGGTTGG TGAAAAGAAG GTCACATCCA AGCTGCTGCA AACCTCAACC 
                       GATGGGGTAG TTCTGGTTGG TGAGAAGAAA GTCACATCCA AGCTGCTGCA AACCTCAACT 
                       GATGGGGTTG TTCTGGTTGG CGAAAAGAAG GTGACATCCA AGCTTCTGCA AACCTCAACT 
                       GACGGGGTTG TTCTGGTTGG TGAAAAGAAG GTGACATCCA AGCTGCTTCA AACCTCAACT 
                       GATGGTGTTG TTTTGGTAGG TGAAAAGAAG GTCACTTCCA AACTCCTTCA AACCTCGACA 

                       TCAACGGAGA AGATGTATAA GATTGATGAT CATGTTGCTT GTGCTGTGGC TGGTATAATG 
                       TCCACCGAGA AAATGTACAA GATTGATGAT CATGTTGCAT GCGCTGTGGC TGGGATAATG 
                       TCCACCGAGA AAATGTACAA GATTGACGAT CATGTTGCAT GTGCTGTGGC TGGGATAATG 
                       TCCACTGAGA AAATGTACAA GATTGATGAT CATGTTGCAT GTGCTGTGGC TGGAATTATG 
                       TCCACCGAGA AAATGTACAA GATTGATGAT CATGTTGCAT GTGCCGTGGC TGGAATTATG 
                       TCAACTGAGA AAATGTACAA GATTGATGAT CATGTTGCAT GTGCTGTTGC TGGGATTATG 
                       TCAACTGAGA AAATGTACAA GATTGATGAT CATGTTGCAT GTGCTGTCGC TGGGATTATG 
                       TCAACAGAGA AGATGTACAA GATTGATGAT CATGTAGCAT GTGCTGTTGC TGGGATCATG 

                       TCTGATGCCA ACATCCTGAT CAATACCGCA AGGGTCCAAG CACAACGCTA CACTTTTGCC 
                       TCTGATGCCA ACATCCTAAT CAATACCGCA AGGGTCCAAG CCCAACGCTA CACATACGCC 
                       TCTGATGCGA ACATCCTAAT CAATACCGCT AGGGTCCAAG CACAACGCTA CACATACGCC 
                       TCTGATGCCA ACATCTTAAT CAATACTGCT AGAGTTCAGG CCCAACGCTA TGCATATGCT 
                       TCTGATGCTA ACATCCTAAT CAATACTGCT AGAGTTCAGG CACAGCGCTA CACGTATGCT 
                       TCCGATGCCA ACATCCTAAT CAATACTGCT AGGATCCAAG CACAGCGTTA CTCATTTGCT 
                       TCTGATGCCA ACATCCTAAT CAACACTGCT AGGATCCAAG CACAACGTTA CTCCTTTGCT 
                       TCTGATGCCA ACATCCTTAT CAACACGGCC AGGGTCCAAG CCCAGCGCTA CACCTACGCT 

                       TACCAAGAGC CTATGCCGGT TGAGCAGTTG GTTCAATCTC TCTGCGATAC TAAGCAAGGC 
                       TATCAAGAGC CCATGCCAGT TGAGCAGTTA GTTCAGTCTC TCTGCGATAC CAAGCAAGGT 
                       TATCAAGAGC CCATGCCAGT TGAGCAGTTA GTTCAGTCTC TCTGTGATAC CAAGCAAGGT 
                       TACCAAGAGC CAATGCCTGT TGAGCAGTTG GTTCAATCTC TTTGTGATAC TAAGCAAGGT 
                       TACCAAGAGC CAATGCCGGT TGAGCAGTTG GTTCAATCTC TTTGTGACAC TAAGCAAGGT 
                       TACCAAGAGC CAATGCCTGT TGAACAGTTG GTTCAATCTC TTTGTGATAC CAAGCAAGGT 
                       TACCAAGAGC CAATGCCTGT TGAGCAGTTG GTTCAATCTC TCTGTGATAC TAAGCAAGGA 
                       TACCAAGAGC CAATGCCAGT CGAACAGCTG GTTCAGTCTC TATGTGACAC CAAGCAAGGC 

                       TACACCCAAT TTGGTGGTCT TAGGCCATTT GGAGTCTCGT TCCTTTTTGC AGGATGGGAC 
                       TACACCCAAT TCGGTGGTCT TCGGCCATTT GGAGTTTCGT TCCTATTTGC AGGATGGGAC 
                       TACACCCAAT TCGGTGGTCT TCGGCCATTC GGAGTCTCGT TTCTGTTTGC GGGATGGGAC 
                       TACACACAAT TTGGTGGTCT TCGTCCATTT GGAGTCTCAT TCCTCTTTGC TGGTTGGGAC 
                       TACACACAAT TTGGTGGTCT TCGTCCATTT GGAGTCTCGT TCCTCTTTGC TGGCTGGGAC 
                       TACACACAAT TTGGTGGTCT TCGTCCATTT GGAGTCTCTT TCCTGTTTGC AGGATGGGAC 
                       TACACGCAAT TTGGTGGTCT CCGTCCGTTT GGAGTCTCTT TCCTGTTCGC AGGCTGGGAC 
                       TACACACAGT TTGGTGGGCT TCGACCCTTT GGTGTTTCGT TTCTGTTTGC AGGCTGGGAT 

                       AAGAATTATG GTTTCCAACT TTACATGAGT GACCCAAGTG GAAATTATGG TGGTTGGAAA 
                       AAAAACTTTG GCTTTCAGCT TTACATGAGC GACCCTAGTG GAAATTATGG TGGCTGGAAA 
                       AAAAACTTTG GCTTTCAACT TTACATGAGT GACCCTAGTG GAAATTACGG TGGCTGGAAA 
                       AAGAATTTTG GCTTTCAACT TTACACAAGT GACCCCAGTG GAAATTATGG TGGTTGGAAA 
                       AAGAATTTTG GCTTTCAACT TTACACTAGT GACCCCAGTG GAAATTATGG TGGTTGGAAA 
                       AAAAACTTTG GCTTTCAACT TTACATGAGT GATCCTAGTG GAAACTATGG CGGTTGGAAA 
                       AAAAATTTCG GCTTTCAACT TTACATGAGT GATCCAAGTG GAAACTATGG CGGTTGGAAA 
                       AAGAATTTCG GGTTCCAGCT CTACATGAGT GACCCTAGTG GAAACTATGG TGGATGGAAG 

                       GCTTCAGCTA TTGGCGCAAA TAACCAGGCT GCACAGTCAA TACTGAAACA AGATTATAAG 
                       GCTGGAGCCA TTGGGGCAAA TAACCAGGCA GCACAATCAA TACTGAAACA GGACTACAAG 
                       GCTGGAGCCA TTGGGGCAAA TAACCAGGCA GCACAATCAA TACTAAAACA GGATTACAAG 
                       GCTGCAGCTA TTGGTGCCAA CAACCAGGCA GCTCAGTCAA TTCTGAAACA GGACTACAAG 
                       GCTGCAGCTA TTGGTGCCAA CAACCAGGCA GCACAGTCAA TTCTGAAACA GGACTACAAG 
                       GCCGGTGCTA TTGGTGCCAA CAACCAGGCA GCACAATCAA TTCTAAAACA GGACTACAAG 
                       GCCAGTGCTA TTGGTGCAAA CAACCAGGCA GCACAGTCAA TTCTAAAACA GGACTACAAG 
                       GCTGCAGCAA TTGGGGCAAA CAATCAAGCA GCACAATCAA TGCTTAAACA GGACTACAAA 

                       GATGATATCA CAAGGGAGGA AGCAGTGCAA CTTGCACTGA AAGTACTCAG TAAAACTATG 
                       GATGACATCA CAAGAGAAGA AGCAGTACAA CTTGCATTGA AGGTGTTAAG TAAAACCATG 
                       GATGATATCA CAAGAGAAGA AGCAGTGCAA CTTGCATTGA AGGTTTTGAG TAAAACCATG 
                       GATGATATCA CAAGGGAAGA AGCAGTTCAA CTTGCACTTA AGGTACTAAG TAAAACTATG 
                       GATGATATCA CAAGGGAAGA AGCAGTTCAA CTTGCACTGA AGGTGCTAAG TAAAACTATG 
                       GATGATATCA CAAGGGAAGA AGCAGTTAAC CTTGCACTGA AAGTTCTGAG CAAAACTATG 
                       GACGATATCA CAAGGGAAGA AGCAGTTCAA CTTGCATTGA AGGTGCTGAG TAAAACTATG 
                       GACGACATCT CAAGAGAAGA CGCAGTTCAG CTGGCACTGA AGGTACTGAG CAAGACAATG 

                       GATAGCACAA GTTTGACCTC TGATAAACTT GAATTGGCTG AGGTTTTCCT GTCTCCTTCT 
                       GACAGCACAA GTCTAACCTC AGAAAAGCTT GAACTTGCAG AGGTTTTCCT TTCACCCTCT 
                       GACAGCACAA GTCTAACCTC GGAAAAGCTT GAACTTGCAG AGGTTTTCCT TTCACCCTCT 
                       GACAGCACAA GTCTTACCTC GGAAAAGCTT GAACTTGCAG AGGTTTTTCT GTCACCTGCT 
                       GACAGCACAA GTCTTACCTC TGAAAAGCTT GAGCTTGCAG AGGTATTTCT CTCACCCTCT 
                       GACAGCACCA GTCTTACCTC GGATAAGCTT GAACTTGCAG AGGTTTTTCT TGCACCATCT 
                       GACAGCACTA GTCTTACCTC AGAAAAGCTC GAACTTGCAG AAGTTTTTCT TTCACCCTCT 
                       GACAGCACGA GCCTTACTTC GGACAAGCTG GAACTGGCTG AGGTATTCCT CTCTGCCTCT 

                       GGGGCAGTTA GGTATCAAGT TTGCTCACCC GAGACTCTCA CTAATCTGTT GGTGAAGTTT 
                       GGGAAAGTCA AGTATGAAGT TTGCTCCCCA GAGGCCCTGA CTAAGATGTT GGTGAAGTCT 
                       GGAAAAGTCA AGTATGAAGT TTGCTCCCCA GAGGCCCTGA CTAAGATGTT GGTGAAGTCT 
                       GGAAAAGTCA AGTATCAAGT TTGCTCCCCA GAAAACCTGA CTAAGCTGTT GGTGAAGTTT 
                       GGAAAAGTCA AGTATCAAGT TTGCTCCCCA GAAAACCTGA CTAAGCTGTT GGTGAAGTTT 
                       GGAAAGGTCA AGTATCAAGT TTGCTCCCCA GAGAACTTGA CTAAGCTGTT GGTGAAGTCT 
                       GGAAAAGTCA AGTATCAAGT TTGCTCCCCA GAGAATTTGA CTAAGCTTTT GGTGAAGTCT 
                       GGGAAAGTTA AGTACCAGGT ATGCTCAGCC GACGCCCTGA GCAAGCTGCT GGTGAAGTTT 

                       GGTGTTACAC AGCCTGCAAC AGAGTCTGCT TAG 
                       GGTGTTACCC AACCTGCAAC AGACACTGCC TAG 
                       GGTGTAACCC AACCTGCAAC AGACACTGCC TAG 
                       GGGGTGACCC AACCGGCAAC AGACACTGCT TAG 
                       GGGGTGACTC AACCGGCAGC AGACACTGCT TAG 
                       GGGGTGACCC AACCGGCAAC AGAGACTGCT TAG 
                       GGGGTGACCC AACCAGCAAC AGATACTGCT TAG 
                       GGAGTGACCC AACCGGCTGC TGAGACCTCT TGA 
