# Supplementary material for: Polyploidy Did Not Predate the Evolution of Nodulation in All Legumes
Source: PLoS One. 2010 Jul 16;5(7):e11630. doi: 10.1371/journal.pone.0011630 (PMC2905438; doi:10.1371/journal.pone.0011630)
Supplement: File S2 — Alignments and trees. Trimmed alignments and trees for all 1249 trees described in the paper. (2.55 MB GZ) [file pone.0011630.s005.gz › alncln3/cl10819.cln]

>Cf931d
ATGATTTTAGATGATCCTTTCTCTTTAACATCGAAGAGGAGGAGGGTCATAGCTGTTGATTCCATGGATACAGAAGCAGCTAAGGCCAAGCTTGCAGCAATCAAGGAAAGATTTGGCCGAGAGATCCATGTATTTGAAACATCAGCACTTTCTCCATCATCAAATACCGCAGCCAACAACGCAGAGGAGTCCGATGATTTCTATGAGTTTACCCCTGAAGATTATTATCGACTGTTGGCAACTAAAAAGGAAGATAAATTCTTGAAGACTCGAAAAATTCGACAAGCAGAAGAGGCAGCTCGTAAAACAAGAATAACCAAAGCTGTGATTAGAGTTCGTTTTCCTGATAATCACACATTAGAGACTACCTTTCACTCATCCGAAACAATCCAGAGTTTAGTTGATCTTCTTAGCAAAGTGATTGCACAACCAGAGCGGCCATTTTATATATATACTACTCCACCAAAGAAGTTGATAAAAGACATGTCTCAAGATTTTTATACTGCTGGCTTTTGTCCTGGTGCAATTGTGTACTTCTCTTATGATGCTCCCAAAGGTGAAGGCACTATGGCTGACCATATTGGTCCTTTCCTACATGAGGATATCATGTCTTTGAAGGGTTTGAATCTCCCTGATGATCAAGGTCAGCAATCCGAGCCTGTAAAGTCAATGCCAGAGCCTGTTGAAGCAGTAGCACAAACCCCTGCCATTGAAGAACGTAAGCCTGCTGATAAAAAGCTTGTTAAACCAAAATGGCTAAAAATGTGA
>Glyma16g06840
ATGGTCGTGAGTGGTTCCTCCCCACTAACTTCGAAGAGGAGAAGGGTCACCAACTTTTGTTCCACGGACGCTGAAACTGCTAAGGCCAAGCTTGCTGCTGTGAAAGAAAGATTTGGACGAGAGATCCATGTTTTTGAAACATCAGTTCTTTCTTCATCTTCAAAGGCTGCGTTATCCAATGGAGAGGAGACGGATGACTTCTATGAGTTTACTGCTGAAGATTATTACAGACTTTTGGCTACTAAAAAAGAAGATAAATTCTTGAAGACTCGAAAACTACGAGAAGCAGAAGAGGCAGCTCGTAGGTCAAGAATAACCAAAGCTGTAATCAGAATTCGCTTCCCTGATAATCACACTTTGGAGGCTACATTCCACCCATCCGAAACAATCCAGAGTTTAATTGATCTCCTCACTAAAGTTATTGCACAACCAGAGCAACCATTCTATATATACACTACTCCGCCTAAGAAGGTGATCAATGATATGTCTCTGGATTTTTACACTGCTGGCTTTTGTCCTGGTGCCATTGTGTACTTCTCATACAATGTCCCAAAAGGTGATAGCACTGTGGGTGACCATACTAGTCCTTATCTCCAAGAAGATATCTTGTCTTTAAAGGATTTGCACATTGCAATTGATCAAGGCCAGCAATCTGAGCCTGTAGTACAGCCAGACCCTGAACCTACCGTAGCAGCACACCCCCCTCCTGTTGAAGAACGCAAACCCACCGAGAAAAAGGTTGTTAAACCAAAGTGGCTAAAAATGTGA
>Glyma19g24300
ATGGTCGTGAGTGGTTCCTTCCCACTAACTTCGAAGCGGAGAAGGGTCACCAGCTTTTGTTCCACGGATGCTGAAACTGCTAAGGCCAAGCTTGCTGCTGTGAAAGAAAGATTTGGACGAGAGATCCATGTTTTTGAAACATCAGTTGTTTCTTTATCTTCAAAGGCTGCATTATCCAATGGAGAGGAGACTGATGACTTCTATGAGTTTACTGCTGAAGATTATTACAGGCTTTTGGCTACTAAAAAGGAAGATAAATTCTTGAAGACTCGAAAAATCCGAGAAGCAGAAGAGGCAGCTCGTAGGTCAAGAATAACCAAAGCTGTAATTAGAGTTCGCTTCCCCGATAATCACACGTTGGAGGTTACCTTCCACCCATCCGAAACAATCCAGAGTTTAATTGATCTCCTCACTAAAGTTATTGCACAGCCAGAGCAACCATTTTATATATACACTACTCCGCCTAAGAAGGTGATCAATGACATGTCTCGGGATTTTTACACTGCTGGCTTTTGTCCTGGTGCCATTGTGTACTTCTCATACAATGTCCCAAAAGGTGATAGCACAGTGGGTGACCATACTAGTCCTTACCTCCAAGAAGAGATATTGTCTTTGAAGGATTTGCACGATGCAATTGATCAAGGCCAGCAATCTGAGCCTGTAGTACAGTCAGAACCAGAACCTGCAGTGGCAACTCATCCCCATCCCGTCGAAGAACGCAAACCTGCTGAGAAAAAGGTTGTTAAACCAAAGTGGCTAAAAATGTGA
>MtAC152351_35
------ATGTCAGTCACTTTTCCTCTAACATCCAAAAGGAGAAGATTAACCCAGCTTTATTCCAC------------------GGCTACAGTTGCAGCGATGAATGAAAGATTTGGACGAGAGATTCATGTTTTTGAAACATCTTCACTTTCTCCATCACAAAATTCTACAACAAACAAAGAAGACGAGACCGATGAGTTCTATGAGTTGACTGATAATGATTATTACAAACTCTTGTCTACTAAAAAGGAAGATAAAGTTTTGAAGACTCGAAATCTTAGAGAAGCAGAAGTCGCAGCTTGCAGGCCAAGGATAACCAAGGCTATAATTAGAGTTCGTTTTCCTGATAATCACACGTTGGAAGCTACATTTAATCCATCAGAAACTATCCAAAGTTTAGTTGATCTACTCAATAAAGTGATTGCACAACCAGAGAAGCCATTTGATTTATATACGACTACGCCCAAAAAGATGATCAAAGATGTTTCACAGGATTTCTATACTGCTGGATTTTGTCCTGGTGCCATTGTGTACTTTTCATATGATGTTTCAAAAG-TGATAGCTTTAGATATGAAAAGTAAAAACACTTCTATTAAGCACCTAGAATTTGACTAG--------------------------------------------------------------------------------------------------------------------------------------------------------
>VvGSVIVP00020575001
---------------------------------------------------------------ATGGATGAAGTTGCTGCCAAGGCTGCTCTTGAAGCTGTGAAACAAAAGTTTGGCCATGAAATCCATGTATTTGAAACATCAACAACTTCTCAAACACCAGATGAAGCATCCCATAGT---GAGGAGACAGATGACTTCTATGAGTTCACTGCAGAAGATTATTATCGAATTTTGGCCACCAAAAAGGAAGATAAATTCTTGAAGACACGAAAAATCCGAGAAGCAGAAGAGGCTGCTCGCAAGTCGAGAATAACAAAAGCTGTCATTCGGGTGAGATTCCCTGATAATCACACTTTAGAGGCCACATTTCATCCATCGGAGACACTTCAGAGCTTGGTTGATCTCCTCATGAAAGTGATTGCTCAACCAGAACTACCATTCTACATATATACTGCTCCCCCTAAGAAGCAAATAAAAGATATGTCACAGGATTTTTACTCTGCTGGGTTTGTTCCTGGTGCAATCATCTATTTTTCATATGATCAACCAAAGGGCAATGATGGTGCAGCTGGAAATTCGGGTGCCTGCCTTCGAGAAGAAATCATGTCTTTGAAAGGCTTACATCTTGTCACTGAGCTGGTAGAACCCGTCCAACCTGCAA--TTGAACCTGAAGC----TGAAAAAGTGGCTCCTCCCCCTGTTGCCCAAGAGCCCAAGCCTGCTCAGAAAAAACCTGTTAAGCCAAAGTGGCTGAAAATGTGA
