# Supplementary material for: Polyploidy Did Not Predate the Evolution of Nodulation in All Legumes
Source: PLoS One. 2010 Jul 16;5(7):e11630. doi: 10.1371/journal.pone.0011630 (PMC2905438; doi:10.1371/journal.pone.0011630)
Supplement: File S2 — Alignments and trees. Trimmed alignments and trees for all 1249 trees described in the paper. (2.55 MB GZ) [file pone.0011630.s005.gz › alncln3/cl10819.phy]

 5 768
Cf931d                 ATGATTTTAG ATGATCCTTT CTCTTTAACA TCGAAGAGGA GGAGGGTCAT AGCTGTTGAT 
Glyma16g06840          ATGGTCGTGA GTGGTTCCTC CCCACTAACT TCGAAGAGGA GAAGGGTCAC CAACTTTTGT 
Glyma19g24300          ATGGTCGTGA GTGGTTCCTT CCCACTAACT TCGAAGCGGA GAAGGGTCAC CAGCTTTTGT 
MtAC152351_35          ------ATGT CAGTCACTTT TCCTCTAACA TCCAAAAGGA GAAGATTAAC CCAGCTTTAT 
VvGSVIVP00020575001    ---------- ---------- ---------- ---------- ---------- ---------- 

                       TCCATGGATA CAGAAGCAGC TAAGGCCAAG CTTGCAGCAA TCAAGGAAAG ATTTGGCCGA 
                       TCCACGGACG CTGAAACTGC TAAGGCCAAG CTTGCTGCTG TGAAAGAAAG ATTTGGACGA 
                       TCCACGGATG CTGAAACTGC TAAGGCCAAG CTTGCTGCTG TGAAAGAAAG ATTTGGACGA 
                       TCCAC----- ---------- ---GGCTACA GTTGCAGCGA TGAATGAAAG ATTTGGACGA 
                       ---ATGGATG AAGTTGCTGC CAAGGCTGCT CTTGAAGCTG TGAAACAAAA GTTTGGCCAT 

                       GAGATCCATG TATTTGAAAC ATCAGCACTT TCTCCATCAT CAAATACCGC AGCCAACAAC 
                       GAGATCCATG TTTTTGAAAC ATCAGTTCTT TCTTCATCTT CAAAGGCTGC GTTATCCAAT 
                       GAGATCCATG TTTTTGAAAC ATCAGTTGTT TCTTTATCTT CAAAGGCTGC ATTATCCAAT 
                       GAGATTCATG TTTTTGAAAC ATCTTCACTT TCTCCATCAC AAAATTCTAC AACAAACAAA 
                       GAAATCCATG TATTTGAAAC ATCAACAACT TCTCAAACAC CAGATGAAGC ATCCCATAGT 

                       GCAGAGGAGT CCGATGATTT CTATGAGTTT ACCCCTGAAG ATTATTATCG ACTGTTGGCA 
                       GGAGAGGAGA CGGATGACTT CTATGAGTTT ACTGCTGAAG ATTATTACAG ACTTTTGGCT 
                       GGAGAGGAGA CTGATGACTT CTATGAGTTT ACTGCTGAAG ATTATTACAG GCTTTTGGCT 
                       GAAGACGAGA CCGATGAGTT CTATGAGTTG ACTGATAATG ATTATTACAA ACTCTTGTCT 
                       ---GAGGAGA CAGATGACTT CTATGAGTTC ACTGCAGAAG ATTATTATCG AATTTTGGCC 

                       ACTAAAAAGG AAGATAAATT CTTGAAGACT CGAAAAATTC GACAAGCAGA AGAGGCAGCT 
                       ACTAAAAAAG AAGATAAATT CTTGAAGACT CGAAAACTAC GAGAAGCAGA AGAGGCAGCT 
                       ACTAAAAAGG AAGATAAATT CTTGAAGACT CGAAAAATCC GAGAAGCAGA AGAGGCAGCT 
                       ACTAAAAAGG AAGATAAAGT TTTGAAGACT CGAAATCTTA GAGAAGCAGA AGTCGCAGCT 
                       ACCAAAAAGG AAGATAAATT CTTGAAGACA CGAAAAATCC GAGAAGCAGA AGAGGCTGCT 

                       CGTAAAACAA GAATAACCAA AGCTGTGATT AGAGTTCGTT TTCCTGATAA TCACACATTA 
                       CGTAGGTCAA GAATAACCAA AGCTGTAATC AGAATTCGCT TCCCTGATAA TCACACTTTG 
                       CGTAGGTCAA GAATAACCAA AGCTGTAATT AGAGTTCGCT TCCCCGATAA TCACACGTTG 
                       TGCAGGCCAA GGATAACCAA GGCTATAATT AGAGTTCGTT TTCCTGATAA TCACACGTTG 
                       CGCAAGTCGA GAATAACAAA AGCTGTCATT CGGGTGAGAT TCCCTGATAA TCACACTTTA 

                       GAGACTACCT TTCACTCATC CGAAACAATC CAGAGTTTAG TTGATCTTCT TAGCAAAGTG 
                       GAGGCTACAT TCCACCCATC CGAAACAATC CAGAGTTTAA TTGATCTCCT CACTAAAGTT 
                       GAGGTTACCT TCCACCCATC CGAAACAATC CAGAGTTTAA TTGATCTCCT CACTAAAGTT 
                       GAAGCTACAT TTAATCCATC AGAAACTATC CAAAGTTTAG TTGATCTACT CAATAAAGTG 
                       GAGGCCACAT TTCATCCATC GGAGACACTT CAGAGCTTGG TTGATCTCCT CATGAAAGTG 

                       ATTGCACAAC CAGAGCGGCC ATTTTATATA TATACTACTC CACCAAAGAA GTTGATAAAA 
                       ATTGCACAAC CAGAGCAACC ATTCTATATA TACACTACTC CGCCTAAGAA GGTGATCAAT 
                       ATTGCACAGC CAGAGCAACC ATTTTATATA TACACTACTC CGCCTAAGAA GGTGATCAAT 
                       ATTGCACAAC CAGAGAAGCC ATTTGATTTA TATACGACTA CGCCCAAAAA GATGATCAAA 
                       ATTGCTCAAC CAGAACTACC ATTCTACATA TATACTGCTC CCCCTAAGAA GCAAATAAAA 

                       GACATGTCTC AAGATTTTTA TACTGCTGGC TTTTGTCCTG GTGCAATTGT GTACTTCTCT 
                       GATATGTCTC TGGATTTTTA CACTGCTGGC TTTTGTCCTG GTGCCATTGT GTACTTCTCA 
                       GACATGTCTC GGGATTTTTA CACTGCTGGC TTTTGTCCTG GTGCCATTGT GTACTTCTCA 
                       GATGTTTCAC AGGATTTCTA TACTGCTGGA TTTTGTCCTG GTGCCATTGT GTACTTTTCA 
                       GATATGTCAC AGGATTTTTA CTCTGCTGGG TTTGTTCCTG GTGCAATCAT CTATTTTTCA 

                       TATGATGCTC CCAAAGGTGA AGGCACTATG GCTGACCATA TTGGTCCTTT CCTACATGAG 
                       TACAATGTCC CAAAAGGTGA TAGCACTGTG GGTGACCATA CTAGTCCTTA TCTCCAAGAA 
                       TACAATGTCC CAAAAGGTGA TAGCACAGTG GGTGACCATA CTAGTCCTTA CCTCCAAGAA 
                       TATGATGTTT CAAAAG-TGA TAGCTTTAGA TATGAAAAGT AAAAACACTT CTATTAAGCA 
                       TATGATCAAC CAAAGGGCAA TGATGGTGCA GCTGGAAATT CGGGTGCCTG CCTTCGAGAA 

                       GATATCATGT CTTTGAAGGG TTTGAATCTC CCTGATGATC AAGGTCAGCA ATCCGAGCCT 
                       GATATCTTGT CTTTAAAGGA TTTGCACATT GCAATTGATC AAGGCCAGCA ATCTGAGCCT 
                       GAGATATTGT CTTTGAAGGA TTTGCACGAT GCAATTGATC AAGGCCAGCA ATCTGAGCCT 
                       CCTAGAATTT GACTAG---- ---------- ---------- ---------- ---------- 
                       GAAATCATGT CTTTGAAAGG CTTACATCTT GTCACTGAGC TGGTAGAACC CGTCCAACCT 

                       GTAAAGTCAA TGCCAGAGCC TGTTGAAGCA GTAGCACAAA CCCCTGCCAT TGAAGAACGT 
                       GTAGTACAGC CAGACCCTGA ACCTACCGTA GCAGCACACC CCCCTCCTGT TGAAGAACGC 
                       GTAGTACAGT CAGAACCAGA ACCTGCAGTG GCAACTCATC CCCATCCCGT CGAAGAACGC 
                       ---------- ---------- ---------- ---------- ---------- ---------- 
                       GCAA--TTGA ACCTGAAGC- ---TGAAAAA GTGGCTCCTC CCCCTGTTGC CCAAGAGCCC 

                       AAGCCTGCTG ATAAAAAGCT TGTTAAACCA AAATGGCTAA AAATGTGA 
                       AAACCCACCG AGAAAAAGGT TGTTAAACCA AAGTGGCTAA AAATGTGA 
                       AAACCTGCTG AGAAAAAGGT TGTTAAACCA AAGTGGCTAA AAATGTGA 
                       ---------- ---------- ---------- ---------- -------- 
                       AAGCCTGCTC AGAAAAAACC TGTTAAGCCA AAGTGGCTGA AAATGTGA 
