# Supplementary material for: Polyploidy Did Not Predate the Evolution of Nodulation in All Legumes
Source: PLoS One. 2010 Jul 16;5(7):e11630. doi: 10.1371/journal.pone.0011630 (PMC2905438; doi:10.1371/journal.pone.0011630)
Supplement: File S2 — Alignments and trees. Trimmed alignments and trees for all 1249 trees described in the paper. (2.55 MB GZ) [file pone.0011630.s005.gz › alncln3/cl10823.cln]

>Cf12200d
AAACCTGAGAACTCGAAGCTCCAAGGATATAAGAGTGTTCTCAATTCCAAAGCAAGTGAGGAGTCCTTGGCAAATTTGGCAAGGTGGGAACCAGGACATGGACGATTTAGTCTCCATCATCCTTGGAAACAATACCTCGAGGTTGGAGCACTTGCTCGTGAATGTGCTTTCAAGATGGAAACCCTCAATGGCTACCTTAGCTCTGAAATCCAAGTATCTTTAGAATTCAAAAGAAAAATTGAAGAATCATGCACAAAGATG
>Glyma03g36060
AAGTGTGAGAAGTCAGTTCTTGAAGGATATAAAAGTGTTCTTAATTCTAAAGCAAGTGAGGAGTCCTTGGCAAATTTGGCAAGGTGGGAACCAGGACATGGCCGTTTTCGTCTTCGCCATCCTTGGGAGCAGTACTTGAAGATTGGAGCACTTACTCGGGAATGTGCTTACAAGATTGAAACCATTAACAACTACCTCAACCCGGAAATCCAAGTATCTTTGGAATTCAAGTGTAAAGTTCAGGAACCATGCACAAAGATG
>Glyma12g31450
A------ACAAATTATTTATGCAAGGATATAAAAGTGTTCTTACTTCAAAACAAGTTGAAGAAACTTTGGCCAATTTTGCAAGGTGGGAACCGTGCCATGGACGTTTCAGATTTCGTCATCCATGGCAACAATACTTGAAGATTGGAAACTTGTCAAGGCAGTGTGCCTATCGTATTGATGCCCTTAATGGCTTCCTTAAT---TCTGCCAAGACACCATTAGAAATGAGAGGCAAAATACCAGATCCATGCATCAAGATG
>Glyma19g38710
AAGTGTGAGAAGTCAGTTCTTGAAGGATATAAAAGTGTTCTTAATTCTAAAGCAAGTGAAGAATCCTTGGCAAATTTGGCAAGGTGGGAACCAGGACATGGCCGTTTTCCTCTTCGTCATCCTTGGAAGCAGTACTTGAAGATTGGAGCACTTACTCGTGAATGTGCTTACAAGATTGAAACCCTTAACAACTACCTCAACCCGGAAATCCAAGTATCTTTGGAATTCAAGTGTAAAGTTCAGGCACCATGCACAAAGATG
>MtAC151522_28
A------ATAAATCACTTATGCAAGGATATAAGAGTGTTCTTAATGCGAAACAAGTCGAAGATAACTTGGTCAATTTTGCAAGGTGGGAACCCTGCCATGGTCGTTTTAGATTCCAATATCCTTGGCAACAATATCAAAAGATTGGAAACCTATCAAGGCAATGTGCATATCGGATTGATGCCCTTAATGGTTTCCTTAACAACTTCACTAAGACACCAAAGGAAATCAAAAGCAAAATACAAGAACCATGCATTAAGATG
>VvGSVIVP00011399001
AAGGATAACAAAACATTTCTTCAAGGATACAAAAGTATTCTGACTTCAAAAAACACTGAAGATTCCTTGGCGAATTTTGCAAGATGGGAGCCTGGTCATGGTCGTTTCAGGTTTCGTCATCCTTGGAAACAATACCAAAAGATTGGATCCCTAGCTGGCCAATGCGCCTATCGCATTGAAGCTCTTAGCAGCTACCCTCACTCCCATATCCAGGCCCCCACAGAGATCCAAAGCAAAATTCAAGCGGCTTGCACAAATATG
>VvGSVIVP00017511001
AGGGATAACAAAACATTTCTTCAAGGGTACAGAAGTATTCTCACTTCAAAAAACAGTGAGGATTCCTTGACTAATTTTGCAAGATGGGAGCCTCGTCACGGTCGTTTCAGGTTTCGTCATCCCTGGAAACAATATCAGAAGATTGGATCCCTAACCCGGCAATGCGCCTATCACATTGAAGCTCTTAGAATCTACCCCTACCCTGATATCCAAGCCCCGGCAGAAATCCAAAGACAAATTCAGGATGCTTGCACAGAGATG
>VvGSVIVP00017513001
AAAGATGATAAGTCATTTCTGCAAGGATATATAAGTGTTCTCAATTCAAAAGGCAGTGAAGAAAGCTTGGAAAATTTTGCAAGATGGGAACCAGGTCATGGTCGATTCCGATTTCGTCATCCATGGAAACAGTACCTGAAAATTGGAACCTTAACTCGCCAATGTGCCTACCGCATCGAAGCACTTAATGGCTACCTTAACTCTGGGTTTCAGGCACCAACTGAAATTCGAAGCAAAATTAAGGACGTATGCACAATGATG
>VvGSVIVP00037384001
ACGATTGATCAGTCATTTCTGCAAGGATATAAAAGCGTTCTTACTTCAAAACACAGTGAAGAAACCATGGTTAATTTAGCAAGATGGGAACCTGGTCATGGTCGATTCCTGTTCCGCCATCCATGGAAGCAATACCTGAAAGTTGGAACCCTAGCGCGGCAATGTTCCTACAAAATTGAAATTCTAAGTGGCCACCTTGCCTCTGAGATCGAAGCTGCTCAAGAAATTCGAGGCGAAATTCAAGAGTCGTGCAGAGAGATG
>VvGSVIVP00038900001
AAGGATGACAAGTCATTTCTTCAAGGATATAAAAGTGCTCTCAATTCAAAAAGCAGTGAAGAATCCTTGGCAAACTTTGCATCATGGGAACCCTGCCATGGCCGTTTCAGGTTCCGTCATCCATGGAAACAGTACCTCATGATTGGAGCTCTTACTCGCCAATGTGCATACCACATTGAAGCTATCAGCAGCTACATAAACTCCGAGATTCAAGTATCAGCTGAATTCCGAATGAAAATTCAAGAACCATGCACAAAGATA
