# Supplementary material for: Polyploidy Did Not Predate the Evolution of Nodulation in All Legumes
Source: PLoS One. 2010 Jul 16;5(7):e11630. doi: 10.1371/journal.pone.0011630 (PMC2905438; doi:10.1371/journal.pone.0011630)
Supplement: File S2 — Alignments and trees. Trimmed alignments and trees for all 1249 trees described in the paper. (2.55 MB GZ) [file pone.0011630.s005.gz › alncln3/cl10823.phy]

 10 261
Cf12200d               AAACCTGAGA ACTCGAAGCT CCAAGGATAT AAGAGTGTTC TCAATTCCAA AGCAAGTGAG 
Glyma03g36060          AAGTGTGAGA AGTCAGTTCT TGAAGGATAT AAAAGTGTTC TTAATTCTAA AGCAAGTGAG 
Glyma12g31450          A------ACA AATTATTTAT GCAAGGATAT AAAAGTGTTC TTACTTCAAA ACAAGTTGAA 
Glyma19g38710          AAGTGTGAGA AGTCAGTTCT TGAAGGATAT AAAAGTGTTC TTAATTCTAA AGCAAGTGAA 
MtAC151522_28          A------ATA AATCACTTAT GCAAGGATAT AAGAGTGTTC TTAATGCGAA ACAAGTCGAA 
VvGSVIVP00011399001    AAGGATAACA AAACATTTCT TCAAGGATAC AAAAGTATTC TGACTTCAAA AAACACTGAA 
VvGSVIVP00017511001    AGGGATAACA AAACATTTCT TCAAGGGTAC AGAAGTATTC TCACTTCAAA AAACAGTGAG 
VvGSVIVP00017513001    AAAGATGATA AGTCATTTCT GCAAGGATAT ATAAGTGTTC TCAATTCAAA AGGCAGTGAA 
VvGSVIVP00037384001    ACGATTGATC AGTCATTTCT GCAAGGATAT AAAAGCGTTC TTACTTCAAA ACACAGTGAA 
VvGSVIVP00038900001    AAGGATGACA AGTCATTTCT TCAAGGATAT AAAAGTGCTC TCAATTCAAA AAGCAGTGAA 

                       GAGTCCTTGG CAAATTTGGC AAGGTGGGAA CCAGGACATG GACGATTTAG TCTCCATCAT 
                       GAGTCCTTGG CAAATTTGGC AAGGTGGGAA CCAGGACATG GCCGTTTTCG TCTTCGCCAT 
                       GAAACTTTGG CCAATTTTGC AAGGTGGGAA CCGTGCCATG GACGTTTCAG ATTTCGTCAT 
                       GAATCCTTGG CAAATTTGGC AAGGTGGGAA CCAGGACATG GCCGTTTTCC TCTTCGTCAT 
                       GATAACTTGG TCAATTTTGC AAGGTGGGAA CCCTGCCATG GTCGTTTTAG ATTCCAATAT 
                       GATTCCTTGG CGAATTTTGC AAGATGGGAG CCTGGTCATG GTCGTTTCAG GTTTCGTCAT 
                       GATTCCTTGA CTAATTTTGC AAGATGGGAG CCTCGTCACG GTCGTTTCAG GTTTCGTCAT 
                       GAAAGCTTGG AAAATTTTGC AAGATGGGAA CCAGGTCATG GTCGATTCCG ATTTCGTCAT 
                       GAAACCATGG TTAATTTAGC AAGATGGGAA CCTGGTCATG GTCGATTCCT GTTCCGCCAT 
                       GAATCCTTGG CAAACTTTGC ATCATGGGAA CCCTGCCATG GCCGTTTCAG GTTCCGTCAT 

                       CCTTGGAAAC AATACCTCGA GGTTGGAGCA CTTGCTCGTG AATGTGCTTT CAAGATGGAA 
                       CCTTGGGAGC AGTACTTGAA GATTGGAGCA CTTACTCGGG AATGTGCTTA CAAGATTGAA 
                       CCATGGCAAC AATACTTGAA GATTGGAAAC TTGTCAAGGC AGTGTGCCTA TCGTATTGAT 
                       CCTTGGAAGC AGTACTTGAA GATTGGAGCA CTTACTCGTG AATGTGCTTA CAAGATTGAA 
                       CCTTGGCAAC AATATCAAAA GATTGGAAAC CTATCAAGGC AATGTGCATA TCGGATTGAT 
                       CCTTGGAAAC AATACCAAAA GATTGGATCC CTAGCTGGCC AATGCGCCTA TCGCATTGAA 
                       CCCTGGAAAC AATATCAGAA GATTGGATCC CTAACCCGGC AATGCGCCTA TCACATTGAA 
                       CCATGGAAAC AGTACCTGAA AATTGGAACC TTAACTCGCC AATGTGCCTA CCGCATCGAA 
                       CCATGGAAGC AATACCTGAA AGTTGGAACC CTAGCGCGGC AATGTTCCTA CAAAATTGAA 
                       CCATGGAAAC AGTACCTCAT GATTGGAGCT CTTACTCGCC AATGTGCATA CCACATTGAA 

                       ACCCTCAATG GCTACCTTAG CTCTGAAATC CAAGTATCTT TAGAATTCAA AAGAAAAATT 
                       ACCATTAACA ACTACCTCAA CCCGGAAATC CAAGTATCTT TGGAATTCAA GTGTAAAGTT 
                       GCCCTTAATG GCTTCCTTAA T---TCTGCC AAGACACCAT TAGAAATGAG AGGCAAAATA 
                       ACCCTTAACA ACTACCTCAA CCCGGAAATC CAAGTATCTT TGGAATTCAA GTGTAAAGTT 
                       GCCCTTAATG GTTTCCTTAA CAACTTCACT AAGACACCAA AGGAAATCAA AAGCAAAATA 
                       GCTCTTAGCA GCTACCCTCA CTCCCATATC CAGGCCCCCA CAGAGATCCA AAGCAAAATT 
                       GCTCTTAGAA TCTACCCCTA CCCTGATATC CAAGCCCCGG CAGAAATCCA AAGACAAATT 
                       GCACTTAATG GCTACCTTAA CTCTGGGTTT CAGGCACCAA CTGAAATTCG AAGCAAAATT 
                       ATTCTAAGTG GCCACCTTGC CTCTGAGATC GAAGCTGCTC AAGAAATTCG AGGCGAAATT 
                       GCTATCAGCA GCTACATAAA CTCCGAGATT CAAGTATCAG CTGAATTCCG AATGAAAATT 

                       GAAGAATCAT GCACAAAGAT G 
                       CAGGAACCAT GCACAAAGAT G 
                       CCAGATCCAT GCATCAAGAT G 
                       CAGGCACCAT GCACAAAGAT G 
                       CAAGAACCAT GCATTAAGAT G 
                       CAAGCGGCTT GCACAAATAT G 
                       CAGGATGCTT GCACAGAGAT G 
                       AAGGACGTAT GCACAATGAT G 
                       CAAGAGTCGT GCAGAGAGAT G 
                       CAAGAACCAT GCACAAAGAT A 
