# Supplementary material for: Polyploidy Did Not Predate the Evolution of Nodulation in All Legumes
Source: PLoS One. 2010 Jul 16;5(7):e11630. doi: 10.1371/journal.pone.0011630 (PMC2905438; doi:10.1371/journal.pone.0011630)
Supplement: File S2 — Alignments and trees. Trimmed alignments and trees for all 1249 trees described in the paper. (2.55 MB GZ) [file pone.0011630.s005.gz › alncln3/cl10826.cln]

>Cf12714d
TCGCATTTCTCGCGGGATTTGATATGGACCCTCGTTGCTACCTTGATCTTGAGCTTCCCCATTTGTTTTGGTCTCCTTTTGTTACTCAAGCATTACACCAAACAGCTTGTCTACGCTTCGCTTCCTTTCTTCATCATCATCCCTATCTTCTTGAACGTGTATTGGTTCGTCGCTTGCACTGTCAGCTCCTCTTGTAGCGACGCCCCGCTAGCTTACAGGATTCTAGTTCTCGTCTTCGTTTTCTTGGTAATTGGGGTGATTGTGTGATCTTCGTGCTGAATTGGCATCGGATTGAGCTCACAGTT
>Cf13371d
TAGAAGTTCTCTTAGAAATGCATTTGGTCCTTCATTGGCACCATATGTTTGGGACTGCTTATCTGTGTTGTTCTGCTGCTGTTGATAGTGCAAGACACGAGGATGCTTGTGAACCTTGTGTTACGGTGCTGTGTAATCCTTTCTATTTTCTTAAAAGTTTACCACTTTGCTGCTATAACCGGTGAAGCTTACTGCTCATCTGCAAGGATGACCTATGAGCTTCTGAGACGTAATCTTCTCTCTGCGGTTGTCGTGGAGACCATCTCCTCTCGTCTCTTGGTTGGAATTGTCTCATTGTCTCGGCA
>Glyma08g42690
GATTGTGAATGGAAGAAGGATTTTTGGGTGCCAACTATTATGCTTTGCTTGGAAGATCAAGTTTATGTCAGTGTATTGCTAATTGTCATTTATAAATTGAGGAGATCCATTTCCATGATATTCTCCCGTTGCAACAGC--TTATTTCTCCTTCAAACTTCAC--ACATTCAATAGACATATGCCAAATAGCTTGGAAAAGT-CACCGCCACTTAGAGCAGATTTTATATACAACCATGA-TCCATGCATAATGAAAAGACGATTTT-CTCTGATTGTTGATAAAATCAGTACCTTATTCCCAACA
>Glyma10g40790
CAAACAAATTGTCTACATTGTTATTCCACTCTTTACGCCATCCCCGTTTTCAATGTGTATTGGTTTGTGGCCTCGCGTCTTGCAGCAACGTGTTCCCCCTCGCATACCCTGGTTTTGGTGTTCTTGTTTTTGGTGAGGGATCATATCTTGGTGGGAATTGGCCAGCTCACGGTGAGCATAATTGGGGTCACTTCCCATGCACTTTTGAGGACATGGCTTTGTTCGGGGTGCGGCCTTGTTTGTCTGTTGGGTTAGTAATGTATTTT-GTTCCAATCGTGGTTTTCATGGTGTTGCGAGGTTTAAT
>Glyma11g11380
TCGAACTCCTCTCAGAAATGCTTTTGGTCCTTCTTTGGCACGATATGTTTGGGATTGCTTGTCTGTGTTGTTCCTCTGCAGTTGATAGTGCAAGACAAGAGGATACTCGTGAACCTTGTGTTGCAGTGCTGTGTAAGCCTTACTATTTTCTTAAAAGTTTACCACTTTGCTGCAATAACTGGTGAAGCCTACTGCTCTTCTGCAAGGATGACATATGAACTTCTAAGACGCAATCTTCTCTCTGCTGTTTTTGTGGAGACCATCTCATCTCGCATCCTGGCTGGAATTGTCTTGTTTTTTCTGCA
>Glyma12g03550
TCGAACTCCTCTCAGAAATGTTTTTGGTCCTTCTTTGGCACGATATGTTTGGGATTGCTTGTCTGTGTTGTTCTTCTGCGGTTGATAGTGCAAGACAAGAGGATACTCGTGAACCTTGTGTTGCGGTGCTGTGTAAGCATTGCTATTTTCTTAAAAGTTTACCACTTTGCTGCAATAACTGGTGAAGCCTACTGCTCTTCTGCAAGGATGACATATGAACTTCTAAGACGCAATCTTCTCTCTGCTGTTTTTGTGGAGACCATCTCATCTCGCATCCTGGCTGGAATTGTCTTGTTTTTTCTGCA
>Glyma12g24770
----------TTGTATTTTGTTATCGTGCTTTTGAGGTGTTTGCGAGGTTAGGAATATTGTTGTGAAGAATTATGCTTTGGCTGTTCTCACATGTTTATATAGCATCAAAGAACTAAAAGCTCTCAAGCTGGTTAAATTATAGATTTCGTTTGGGAGATAATATGACTTCAACAGTTGCATGGGAGAATATTTGCAAGCCTAAAGCTTGGGGTAGATTGGGTTTGAAAGTTGCTAGAAATGTCAAGTCTGCCTTAATGATGAAGTGTCTTTGTTGCTGCATAATCAACATATTGGTCTCTTATAT
>MtAC147001_7
TAACAAATATACATGGATTGAAAGCGAATCGAAGGTGCAGCTTATTGTTTTGCTTTCTCTTTAAGCAACCCGGCACTTTGGTT-ATGAAGCTTCAACAAAGACGGATTGGAAGCATGCATCTCAAGGATTGAAAGA-ATATTGGGTATGCACAAAAATGTATCAGATGATTATAAGAATC----AAAGACAAGGTGTGACAAGTAAGATTGCTAGAGCAACTAGGGAACCGGAAGAGTTGTATAAAATCCGCTTGACTTGTTCTTGACTAAATTTCTCGTATCACAAGGCATTCTTTCCGTGGCC
>MtAC148293_43
CGCTAGACCCGGGGATACTAGG-GGGGTTCACATCTACTACC--TTGCTCGGGATCAGATGTGGTCCTCCTGTTAGTATGGTTCATGAAG-ATGGACGTGGACCATCTGGGTTTG---ATAGAAAAAATGGAGAGCTAAATTTTAAGTTAATGTAAAGTTGTTAAAAGCTTTCAAAAATCTTGCAAAGAAAAGATCTTAATATTGTGCTTGCCATGG-AATTAATTAATGTTGTCAAAACTCGGTTGGCCACATTGAAAGATAGTGTTGGGATAATTTATTTGTTGATGTAAAGAATT--TTGTG
>MtAC150877_12
GGCTTCAAATATGAGAGGTGAAAATGCTTCACATCTACTACC--TTGCTCGGGATCAGATGTGGTCCTCCTGTTAGTATGGTTCATGAAG-ATGGACGTGGACCATCTGGGTTTG---ATAGAAAAAATGGAGAGCTAAATTTGAAGTTAATGTAAAGTTGTTAAAAGCTTTCAAAAATCTTGCAAAGAAAAGATCTTAATATTGTGCTCGCCATGG-AATTAATTAATGTAGTCAAAACTCGGTTGGCCACATTGAGAGATAGTGTTGGGATAATTTATTTGTTGATGCAAAGAATT--TTGTG
>MtAC150877_13
TAACAAGTATACATGGATTGAAAGTGAGTTAAAAGTGCAGCTTATTGTTTTGTTTTCTCTTTAAGCAACCCGGCATTTTGGTT-ATGAAGTTTCACCAAAGACGGATTGGAAGCATGCATCTCATGCCTTGAAAGA-ATATTGGGTATGCACAAAGATGTATCAGATGATTATAAGAATC----AAAGGCAAAGTGTGACAAGTAAGTTGGCTAGAGCAACTAAGGAATAA--------------------------------------------------------------------------
>MtAC156830_27
----------------------------------------CTTATTGTTCTGCTTTCTCTTTAAGCAACCCGGCACTTTGGTT-TTGAAGCTTCACCAAAGACGGATTGGAAGCATGCATCTCAAAGCTTGAAAGA-ATATTGGGTATGCACAAAGATGCATCAGATGATTATAATAATC----AAAGACAAAGTGTGACAAATAAGTTGGCTAGAGCAACTAGGGAATCAGAAGAATTGTATAAGATCTGTTTGACTTGTTCCTGACTAGATATCTCATAGCACAAGGCATGCTTTCCGTGGCC
>MtAC160836_25
----------------------------------------------------------------------------------------------------------------------------------ATGAGATGAATTTATTCTCCGTGCTA--TTGATCGAT-ATATCCGTCATA----GAGCAAATGGCGGTGATGTTGAGAAAATCATACATACTTCGGTTGATTATTAGTTTGCCTCTTGCTATTGAGTGTGTTGC---CTTTGCTTCTCAGCAGTTTGAGTATTTATGCCCTCAAT
>MtCR378661_17
TAAGAAGTATACATGGATTGAAAGTGAGTTCAAGGTGCAGCTTATTGTTCTGCTTTCTATTTAAGCAACCCGGTACTTTGGTT-TCGATGCTTCACCAAAGACGGATTGGAAGCATGCATCTAAAGGCTTGAAAGA-ATATTGGGTATGCACAATCATGTATCAGATGATTATAATAATC----AAAGACAAAGCATAGAAAGTAAGTTAGCTAAAGCAACTAAGGAATCCGAAGAATTGTATAAGATCCGTTTGACTTGTTCTTGACTAGATATCTCATAGCACAAGGCATGCTTTCCGTGGCC
>MtCU024880_6
------------------------------------------------------------------------------------ATGAAA-TTGG----GAATCATCAGCCTGCG---GCGGG----TTTGATAGCTAGATTTGAAGTTAATGTGAAGTTATTAAAAGCTTTCAAAAATCGTGCAAAGAAAAGATCTTAATATTGTGTTTGCCATGG-AATTAATTGATGTCGTCAAAGCTCGATTGACCACATTGAGAGAGAGTGTTGGGATAATTTATTTTTTTATGTCAAGAATT--TTGTG
>MtCU459035_7
TAACAAATATACATGGATTGAAAGCGAATCGAAGGTGCAGCTTATTGTTTTGCTTTCTCTTTAAGCAACCCGGCACTTTGGTT-ATGAAGCTTCAACAAAGACGGATTGGAAGCATGCATCTCAAGGATTGAAAGA-ATATTGGGTATGCACAAAAATGTATCAGATGATTATAAGAATC----AAAGACAAAGTGTGACAAGTAAGATTGCTAGAGCAACTAGGGAATCGGAAGAGTTGTATAAAATCCGCTTGACTTGTTCTTGACTAAATTTCTCGTATCACAAGGCATTCTTTCCGTGGCC
>VvGSVIVP00036102001
AAGAAGTTCTTTGAGGAATGCCTTGGGTCCCTCTTTGGCACAGTATGTCTAGGATTACTTATTTGTGCTGTTCTGCTGCTGTTGATAGTGCAAGACAAGAAGAACTTCGTGAACCTTATGCTCCGATGCTGCGTTAGCCTTGCTATTTTCTTAAAAGTTCACCATTTTGCAGCAATAACTGGTGAAGCTTACTGTACATCTGCAAGGATGACATATGAGCTTCTAAAGCGTAATCTACTTTCTGCTGTTTTTGTGGAGACTGTCTCCTCTCGAATATTAGGTGGCATTGTTTTGTGTTCTCAGCA
