# Supplementary material for: Polyploidy Did Not Predate the Evolution of Nodulation in All Legumes
Source: PLoS One. 2010 Jul 16;5(7):e11630. doi: 10.1371/journal.pone.0011630 (PMC2905438; doi:10.1371/journal.pone.0011630)
Supplement: File S2 — Alignments and trees. Trimmed alignments and trees for all 1249 trees described in the paper. (2.55 MB GZ) [file pone.0011630.s005.gz › alncln3/cl10826.phy]

 17 305
Cf12714d               TCGCATTTCT CGCGGGATTT GATATGGACC CTCGTTGCTA CCTTGATCTT GAGCTTCCCC 
Cf13371d               TAGAAGTTCT CTTAGAAATG CATTTGGTCC TTCATTGGCA CCATATGTTT GGGACTGCTT 
Glyma08g42690          GATTGTGAAT GGAAGAAGGA TTTTTGGGTG CCAACTATTA TGCTTTGCTT GGAAGATCAA 
Glyma10g40790          CAAACAAATT GTCTACATTG TTATTCCACT CTTTACGCCA TCCCCGTTTT CAATGTGTAT 
Glyma11g11380          TCGAACTCCT CTCAGAAATG CTTTTGGTCC TTCTTTGGCA CGATATGTTT GGGATTGCTT 
Glyma12g03550          TCGAACTCCT CTCAGAAATG TTTTTGGTCC TTCTTTGGCA CGATATGTTT GGGATTGCTT 
Glyma12g24770          ---------- TTGTATTTTG TTATCGTGCT TTTGAGGTGT TTGCGAGGTT AGGAATATTG 
MtAC147001_7           TAACAAATAT ACATGGATTG AAAGCGAATC GAAGGTGCAG CTTATTGTTT TGCTTTCTCT 
MtAC148293_43          CGCTAGACCC GGGGATACTA GG-GGGGTTC ACATCTACTA CC--TTGCTC GGGATCAGAT 
MtAC150877_12          GGCTTCAAAT ATGAGAGGTG AAAATGCTTC ACATCTACTA CC--TTGCTC GGGATCAGAT 
MtAC150877_13          TAACAAGTAT ACATGGATTG AAAGTGAGTT AAAAGTGCAG CTTATTGTTT TGTTTTCTCT 
MtAC156830_27          ---------- ---------- ---------- ---------- CTTATTGTTC TGCTTTCTCT 
MtAC160836_25          ---------- ---------- ---------- ---------- ---------- ---------- 
MtCR378661_17          TAAGAAGTAT ACATGGATTG AAAGTGAGTT CAAGGTGCAG CTTATTGTTC TGCTTTCTAT 
MtCU024880_6           ---------- ---------- ---------- ---------- ---------- ---------- 
MtCU459035_7           TAACAAATAT ACATGGATTG AAAGCGAATC GAAGGTGCAG CTTATTGTTT TGCTTTCTCT 
VvGSVIVP00036102001    AAGAAGTTCT TTGAGGAATG CCTTGGGTCC CTCTTTGGCA CAGTATGTCT AGGATTACTT 

                       ATTTGTTTTG GTCTCCTTTT GTTACTCAAG CATTACACCA AACAGCTTGT CTACGCTTCG 
                       ATCTGTGTTG TTCTGCTGCT GTTGATAGTG CAAGACACGA GGATGCTTGT GAACCTTGTG 
                       GTTTATGTCA GTGTATTGCT AATTGTCATT TATAAATTGA GGAGATCCAT TTCCATGATA 
                       TGGTTTGTGG CCTCGCGTCT TGCAGCAACG TGTTCCCCCT CGCATACCCT GGTTTTGGTG 
                       GTCTGTGTTG TTCCTCTGCA GTTGATAGTG CAAGACAAGA GGATACTCGT GAACCTTGTG 
                       GTCTGTGTTG TTCTTCTGCG GTTGATAGTG CAAGACAAGA GGATACTCGT GAACCTTGTG 
                       TTGTGAAGAA TTATGCTTTG GCTGTTCTCA CATGTTTATA TAGCATCAAA GAACTAAAAG 
                       TTAAGCAACC CGGCACTTTG GTT-ATGAAG CTTCAACAAA GACGGATTGG AAGCATGCAT 
                       GTGGTCCTCC TGTTAGTATG GTTCATGAAG -ATGGACGTG GACCATCTGG GTTTG---AT 
                       GTGGTCCTCC TGTTAGTATG GTTCATGAAG -ATGGACGTG GACCATCTGG GTTTG---AT 
                       TTAAGCAACC CGGCATTTTG GTT-ATGAAG TTTCACCAAA GACGGATTGG AAGCATGCAT 
                       TTAAGCAACC CGGCACTTTG GTT-TTGAAG CTTCACCAAA GACGGATTGG AAGCATGCAT 
                       ---------- ---------- ---------- ---------- ---------- ---------- 
                       TTAAGCAACC CGGTACTTTG GTT-TCGATG CTTCACCAAA GACGGATTGG AAGCATGCAT 
                       ---------- ---------- ----ATGAAA -TTGG----G AATCATCAGC CTGCG---GC 
                       TTAAGCAACC CGGCACTTTG GTT-ATGAAG CTTCAACAAA GACGGATTGG AAGCATGCAT 
                       ATTTGTGCTG TTCTGCTGCT GTTGATAGTG CAAGACAAGA AGAACTTCGT GAACCTTATG 

                       CTTCCTTTCT TCATCATCAT CCCTATCTTC TTGAACGTGT ATTGGTTCGT CGCTTGCACT 
                       TTACGGTGCT GTGTAATCCT TTCTATTTTC TTAAAAGTTT ACCACTTTGC TGCTATAACC 
                       TTCTCCCGTT GCAACAGC-- TTATTTCTCC TTCAAACTTC AC--ACATTC AATAGACATA 
                       TTCTTGTTTT TGGTGAGGGA TCATATCTTG GTGGGAATTG GCCAGCTCAC GGTGAGCATA 
                       TTGCAGTGCT GTGTAAGCCT TACTATTTTC TTAAAAGTTT ACCACTTTGC TGCAATAACT 
                       TTGCGGTGCT GTGTAAGCAT TGCTATTTTC TTAAAAGTTT ACCACTTTGC TGCAATAACT 
                       CTCTCAAGCT GGTTAAATTA TAGATTTCGT TTGGGAGATA ATATGACTTC AACAGTTGCA 
                       CTCAAGGATT GAAAGA-ATA TTGGGTATGC ACAAAAATGT ATCAGATGAT TATAAGAATC 
                       AGAAAAAATG GAGAGCTAAA TTTTAAGTTA ATGTAAAGTT GTTAAAAGCT TTCAAAAATC 
                       AGAAAAAATG GAGAGCTAAA TTTGAAGTTA ATGTAAAGTT GTTAAAAGCT TTCAAAAATC 
                       CTCATGCCTT GAAAGA-ATA TTGGGTATGC ACAAAGATGT ATCAGATGAT TATAAGAATC 
                       CTCAAAGCTT GAAAGA-ATA TTGGGTATGC ACAAAGATGC ATCAGATGAT TATAATAATC 
                       ---------- ATGAGATGAA TTTATTCTCC GTGCTA--TT GATCGAT-AT ATCCGTCATA 
                       CTAAAGGCTT GAAAGA-ATA TTGGGTATGC ACAATCATGT ATCAGATGAT TATAATAATC 
                       GGG----TTT GATAGCTAGA TTTGAAGTTA ATGTGAAGTT ATTAAAAGCT TTCAAAAATC 
                       CTCAAGGATT GAAAGA-ATA TTGGGTATGC ACAAAAATGT ATCAGATGAT TATAAGAATC 
                       CTCCGATGCT GCGTTAGCCT TGCTATTTTC TTAAAAGTTC ACCATTTTGC AGCAATAACT 

                       GTCAGCTCCT CTTGTAGCGA CGCCCCGCTA GCTTACAGGA TTCTAGTTCT CGTCTTCGTT 
                       GGTGAAGCTT ACTGCTCATC TGCAAGGATG ACCTATGAGC TTCTGAGACG TAATCTTCTC 
                       TGCCAAATAG CTTGGAAAAG T-CACCGCCA CTTAGAGCAG ATTTTATATA CAACCATGA- 
                       ATTGGGGTCA CTTCCCATGC ACTTTTGAGG ACATGGCTTT GTTCGGGGTG CGGCCTTGTT 
                       GGTGAAGCCT ACTGCTCTTC TGCAAGGATG ACATATGAAC TTCTAAGACG CAATCTTCTC 
                       GGTGAAGCCT ACTGCTCTTC TGCAAGGATG ACATATGAAC TTCTAAGACG CAATCTTCTC 
                       TGGGAGAATA TTTGCAAGCC TAAAGCTTGG GGTAGATTGG GTTTGAAAGT TGCTAGAAAT 
                       ----AAAGAC AAGGTGTGAC AAGTAAGATT GCTAGAGCAA CTAGGGAACC GGAAGAGTTG 
                       TTGCAAAGAA AAGATCTTAA TATTGTGCTT GCCATGG-AA TTAATTAATG TTGTCAAAAC 
                       TTGCAAAGAA AAGATCTTAA TATTGTGCTC GCCATGG-AA TTAATTAATG TAGTCAAAAC 
                       ----AAAGGC AAAGTGTGAC AAGTAAGTTG GCTAGAGCAA CTAAGGAATA A--------- 
                       ----AAAGAC AAAGTGTGAC AAATAAGTTG GCTAGAGCAA CTAGGGAATC AGAAGAATTG 
                       ----GAGCAA ATGGCGGTGA TGTTGAGAAA ATCATACATA CTTCGGTTGA TTATTAGTTT 
                       ----AAAGAC AAAGCATAGA AAGTAAGTTA GCTAAAGCAA CTAAGGAATC CGAAGAATTG 
                       GTGCAAAGAA AAGATCTTAA TATTGTGTTT GCCATGG-AA TTAATTGATG TCGTCAAAGC 
                       ----AAAGAC AAAGTGTGAC AAGTAAGATT GCTAGAGCAA CTAGGGAATC GGAAGAGTTG 
                       GGTGAAGCTT ACTGTACATC TGCAAGGATG ACATATGAGC TTCTAAAGCG TAATCTACTT 

                       TTCTTGGTAA TTGGGGTGAT TGTGTGATCT TCGTGCTGAA TTGGCATCGG ATTGAGCTCA 
                       TCTGCGGTTG TCGTGGAGAC CATCTCCTCT CGTCTCTTGG TTGGAATTGT CTCATTGTCT 
                       TCCATGCATA ATGAAAAGAC GATTTT-CTC TGATTGTTGA TAAAATCAGT ACCTTATTCC 
                       TGTCTGTTGG GTTAGTAATG TATTTT-GTT CCAATCGTGG TTTTCATGGT GTTGCGAGGT 
                       TCTGCTGTTT TTGTGGAGAC CATCTCATCT CGCATCCTGG CTGGAATTGT CTTGTTTTTT 
                       TCTGCTGTTT TTGTGGAGAC CATCTCATCT CGCATCCTGG CTGGAATTGT CTTGTTTTTT 
                       GTCAAGTCTG CCTTAATGAT GAAGTGTCTT TGTTGCTGCA TAATCAACAT ATTGGTCTCT 
                       TATAAAATCC GCTTGACTTG TTCTTGACTA AATTTCTCGT ATCACAAGGC ATTCTTTCCG 
                       TCGGTTGGCC ACATTGAAAG ATAGTGTTGG GATAATTTAT TTGTTGATGT AAAGAATT-- 
                       TCGGTTGGCC ACATTGAGAG ATAGTGTTGG GATAATTTAT TTGTTGATGC AAAGAATT-- 
                       ---------- ---------- ---------- ---------- ---------- ---------- 
                       TATAAGATCT GTTTGACTTG TTCCTGACTA GATATCTCAT AGCACAAGGC ATGCTTTCCG 
                       GCCTCTTGCT ATTGAGTGTG TTGC---CTT TGCTTCTCAG CAGTTTGAGT ATTTATGCCC 
                       TATAAGATCC GTTTGACTTG TTCTTGACTA GATATCTCAT AGCACAAGGC ATGCTTTCCG 
                       TCGATTGACC ACATTGAGAG AGAGTGTTGG GATAATTTAT TTTTTTATGT CAAGAATT-- 
                       TATAAAATCC GCTTGACTTG TTCTTGACTA AATTTCTCGT ATCACAAGGC ATTCTTTCCG 
                       TCTGCTGTTT TTGTGGAGAC TGTCTCCTCT CGAATATTAG GTGGCATTGT TTTGTGTTCT 

                       CAGTT 
                       CGGCA 
                       CAACA 
                       TTAAT 
                       CTGCA 
                       CTGCA 
                       TATAT 
                       TGGCC 
                       TTGTG 
                       TTGTG 
                       ----- 
                       TGGCC 
                       TCAAT 
                       TGGCC 
                       TTGTG 
                       TGGCC 
                       CAGCA 
