# Supplementary material for: Polyploidy Did Not Predate the Evolution of Nodulation in All Legumes
Source: PLoS One. 2010 Jul 16;5(7):e11630. doi: 10.1371/journal.pone.0011630 (PMC2905438; doi:10.1371/journal.pone.0011630)
Supplement: File S2 — Alignments and trees. Trimmed alignments and trees for all 1249 trees described in the paper. (2.55 MB GZ) [file pone.0011630.s005.gz › alncln3/cl10837.cln]

>Cf2016d
CAGGTCACTGAAGAGCAGCTGGCAGCACTCTTTCTTAACTGCGGCCAGGTTGTTGATTGCCGAGTATGCGGGGATCCAAACTCTATCCTTCGTTTTGCCTTCATTGAATTTACAGATGAAGAAGGCGCGAGGGCTGCATTGAACCTGTCCGGCACCATGCTTGGATATTACCCAGTGAGAGTGCTGCCTTCAAAAACTGCCATTGCACCAGTTAATCCCAAATTTTTGCCAGGTCTGAAGATGAGAGGGAGATGTGCTCCAGAACTATATATTGCACAAATATTGACAAAAAGG
>Cf7846d
CATGTTACAGAGGAGCGGCTTGCTGCTTTATTTAGCAGTTGTGGACAAGTTATTGATTGCCGAATTTGTGGTGATCCCCATTCAGTTCTTCGATTTGCATTTGTGGAGTTTTCAGATGAGCATGGTGCAAGAGCGGCTTTAAACCTTGGTGGCACTGTGCTTGGGTACTATCCTGTTAGGGTCCTTCCTTCCAAAACTGCTATCCTTCCTGTGAATCCTACATTCCTTCCTAGTCTGATGATGAGCGGGAAATGTGTAGCAGGACTGTCTATTGTACAAATATTGATAAAAAGA
>Glyma02g35640
CGTGTTACTGAAGAGCAGTTGGCGGCACTCTTTCTTAACTGTGGCCAGGTTGTTGATTGTCGTGTTTGTGGGGACCCTAATTCTATTCTCCGGTTTGCCTTCATTGAGTTTACAGACGAAGAAGGTGCAAGGGCTGCTTTGAACCTGTCTGGAACCATGCTTGGATATTACCCGTTGAGAGTGCTACCTTCAAAAACTGCTATTGTCCCTGTTAATCCAACATTTTTGCCCAGTCTGAAGATGAAAGGGAGATGTGTTCAAGAACAATTTATTGCACAAATATTGACAAGAAGG
>Glyma04g40750
CTGGTTACTGAAGAGCAGCTGGCAGCTCTCTTTCTCAACTGTGGCCAGGTTGTTGATTGCCGTGTATGTGGAGATCCTAACTCTATTCTTCGATTTGCCTTCGTTGAGTTCACAGATGAAGAAGGTGCAAGGGCTGCTTTGAGCCTGTCTGGTACCATGCTTGGATATTACCCATTGAGAGTGCTACCTTCAAAAACTGCCATTGCACCGGTCAATCCAACATTTTTGCCCAGTCTGAAGATGAAAGGGAGATGTGCTCAAGAACAATCTATTGCACAAATATCGACAAGAAGC
>Glyma04g40760
CTGGTTACTGAAGAGCAGTTGGCGGGGCTCTTTCTTAACTGTGGCCAGGTCGTTGATTGCCGTGTTTGTGGGGATCCTAATTCTATTCTGAGGTTTGCCTTCGTTGAGTTTACAGATGAAGATGGTGCAAGGGCTGCTTTGAACCTGTCTGGAACCATGCTTGGATATTACCCGTTGAGAGTACTACCTTCGAAAACTGCTATTGCCCCTGTTAATCCAACATTTTTGCCCAGTCTGAAGATGAAAGGGAGATGTGTTCAAGAACAATTTATTGCACAAATATTGACAAGAAGC
>Glyma06g14030
CTGGTTACTGAAGAGCAGTTGGCGGCACTCTTTCTTAACTGTGGCCAGGTTGTTGATTGCCGTGTTTGTGGGGATCCTAATTCTATTCTCCGGTTTGCCTTCATTGAGTTTACAGACGAAGAAGGTGCAAGGGCTGCTTTGAACCTGTCTGGAACCATGCTTGGATATTACCCGTTGAGAGTGCTACCTTCAAAAACTGCTATTGCCCCTGTTAATCCAACATTTTTGCCCAGTCTGAAGATGAAAGGGAGATGTGTTCAAGAACAATTTATTGCACAAATATTGACAAGAAGC
>Glyma06g14050
CTGGTTACTGAAGAGCAGCTGGCAGCTCTCTTTCTCAACTGCGGCCAGGTTGTTGATTGCCGTGTATGTGGAGATCCTAACTCTATTCTTCGATTTGCCTTCATTGAGTTCACAGATGATGAAGGTGCAAGGGCTGCTTTGAGCCTGTCTGGTACCATGCTTGGATATTACCCACTGAGAGTGCTACCTTCAAAAACTGCCATTGCACCAGTCAATCCAACATTTTTGCCCAGTCTGAAGATGAAAGGGAGATGTGCTCAAGAACAATTTATTGCACAAATATCGACAAGAAGC
>Glyma08g18810
CATGTTACTGAGGAGCGGCTTGCTGCCTTATTCAGCAGCTGTGGACAAGTAATTGATTGCCGAATTTGTGGTGATCCACATTCAGTTCTCCGTTTTGCTTTTGTTGAGTTTGCAGATGAGTATGGTGCAAGGACTGCTCTAAATCTTGGGGGTACCGTGCTTGGATACTATCCGGTCAGGGTTCTTCCTTCAAAAACTGCCATTCTTCCGGTGAATCCTACATTCCTCCCTAGTCGGATGATGAGCGTGAAATGTGTGCCCGGACTATCTATTGTACAAATATTGATAAAAAGG
>Glyma15g40060
CATGTTACTGAGGAGCGGCTTGCTGCTTTATTCAGCAGCTGTGGACAAGTAATTGATTGCCGAATTTGTGGTGATCCACATTCTGTTCTCCGTTTTGCTTTTGTTGAGTTTGCAGATGAGTATGGTGCAAGGACCGCTCTAAATCTTGGTGGTACTGTGCTTGGATACTATCCAGTCAGGGTTCTTCCTTCAAAAACTGCCATTCTTCCAGTGAATCCTACATTCCTCCCTAGTCAGATGATGAGCGTGAAATGTGTGCCCGGACTGTCTATTGTACAAATATTGATAAAAAGG
>MtCT009540_23
CTGGTTACCGAAGAGCAGCTGGCATCTCTCTTTCTGAATTGCGGCCAGGTTGTTGATTGTCGGGTATGCGGAGATCCCAATTCTATTCTCCGATTTGCCTTCATTGAATTTACAGATGAAGAGAGTGCAAGGGCTGCTGTAAGCCTGTCTGGAACTATGCTGGGGTATTACCCATTGAGAGTGCTGCCTTCCAAAACTGCCATTGCACCTGTCAATCCTACATTTTTGCCCAGTCTGAAGATGAAAGGGAGATGTGCTCAAGAACAATTTACTGCACAAACATTGACAAGAAGC
>MtCT868739_26
CAGGTTACTGAAGAGCAGCTGGCAGCTCTCTTTCTTAACTGCGGCCAGGTTGTTGATTGCCGAGTATGCGGGGATCCCAATTCCATTCTTCGGTTTGCATTCGTTGAGTTTACTGATGAAGTTGGTGCTAGGGCTGCTTTGAACCTGTCTGGAACCATGCTTGGATATTATCCATTAAGAGTGCTGCCTTCAAAGACTGCTATTGCACCTGTTAATCCAACTTTTTTGCCCAGTCTGAAGATGAAAGAGAGATGTGCACCAGAACAATTTATTGCACAAATCTCGACAAGAAGC
>VvGSVIVP00000500001
CAGGTTACTGAAGAGAAGCTTGCAGCTCTATTTATAACTTGTGGGCAGGTTGTTGACTGCCGTGTATGCGGTGACCCTAACTCAGTTCTGCGTTTTGCTTTTGTTGAGTTTACTGATGAAGAAGGTGCACGGGCTGCTTTGAGTCTGGCAGGGACAATGCTTGGATACTACCCTGTGAGGGTGCTGCCATCTAAAACAGCCATTGCACCAGTTAACCCTACATTTTTGCCTAGAATGAAGATGAACGCGAGATGTGTGCAAGAACAATTTACTGTACAAATATTGATAAGAAGG
>VvGSVIVP00001009001
CATGTCACTGAGGAGCGGCTTGCTGCCTTATTTAGTAGCTGTGGACAAGTTGTTGATTGTCGAGTTTGTGGTGATCCGCATTCAGTTCTTCGTTTTGCATTTGTGGAGTTTGCTGATGAGCATGGTGCGAGAGCAGCATTAAACCTTGGTGGGACAATGCTAGGTTACTATCCAGTTAGGGTCTTACCTTCAAAGACTGCTATCCTTCCTGTGAATCCTACATTCCTCCCCAGTCAGAGGATGAGCGGGAAATGTGTGCTAGGACTGTCTATTGTACAAATATTGATAAGAAGG
>VvGSVIVP00037183001
CAGGTCACTGAGGAAGATCTTGCTGCTCTTTTTATCAATTGTGGCCAGGTTGTTGACTGTCGTATATGTGGTGATCCTAATTCCGTTCTCCGATTTGCCTTCGTTGAATTTACTGATGAGGAAGGCGCGCGGGCTGCTCTGAGTTTGGCGGGAACAATGCTTGGGTATTATCCAGTGAGAGTGCTACCTTCAAAAACTGCAATTGCACCTGTTAACCCAACATTTTTGCCAAGTCTGAAGATGAACGTGAAATGTGCGCCAGGACTATTTACTGTACAAATATTGATAAGAAGG
