# Supplementary material for: Polyploidy Did Not Predate the Evolution of Nodulation in All Legumes
Source: PLoS One. 2010 Jul 16;5(7):e11630. doi: 10.1371/journal.pone.0011630 (PMC2905438; doi:10.1371/journal.pone.0011630)
Supplement: File S2 — Alignments and trees. Trimmed alignments and trees for all 1249 trees described in the paper. (2.55 MB GZ) [file pone.0011630.s005.gz › alncln3/cl10837.phy]

 14 294
Cf2016d                CAGGTCACTG AAGAGCAGCT GGCAGCACTC TTTCTTAACT GCGGCCAGGT TGTTGATTGC 
Cf7846d                CATGTTACAG AGGAGCGGCT TGCTGCTTTA TTTAGCAGTT GTGGACAAGT TATTGATTGC 
Glyma02g35640          CGTGTTACTG AAGAGCAGTT GGCGGCACTC TTTCTTAACT GTGGCCAGGT TGTTGATTGT 
Glyma04g40750          CTGGTTACTG AAGAGCAGCT GGCAGCTCTC TTTCTCAACT GTGGCCAGGT TGTTGATTGC 
Glyma04g40760          CTGGTTACTG AAGAGCAGTT GGCGGGGCTC TTTCTTAACT GTGGCCAGGT CGTTGATTGC 
Glyma06g14030          CTGGTTACTG AAGAGCAGTT GGCGGCACTC TTTCTTAACT GTGGCCAGGT TGTTGATTGC 
Glyma06g14050          CTGGTTACTG AAGAGCAGCT GGCAGCTCTC TTTCTCAACT GCGGCCAGGT TGTTGATTGC 
Glyma08g18810          CATGTTACTG AGGAGCGGCT TGCTGCCTTA TTCAGCAGCT GTGGACAAGT AATTGATTGC 
Glyma15g40060          CATGTTACTG AGGAGCGGCT TGCTGCTTTA TTCAGCAGCT GTGGACAAGT AATTGATTGC 
MtCT009540_23          CTGGTTACCG AAGAGCAGCT GGCATCTCTC TTTCTGAATT GCGGCCAGGT TGTTGATTGT 
MtCT868739_26          CAGGTTACTG AAGAGCAGCT GGCAGCTCTC TTTCTTAACT GCGGCCAGGT TGTTGATTGC 
VvGSVIVP00000500001    CAGGTTACTG AAGAGAAGCT TGCAGCTCTA TTTATAACTT GTGGGCAGGT TGTTGACTGC 
VvGSVIVP00001009001    CATGTCACTG AGGAGCGGCT TGCTGCCTTA TTTAGTAGCT GTGGACAAGT TGTTGATTGT 
VvGSVIVP00037183001    CAGGTCACTG AGGAAGATCT TGCTGCTCTT TTTATCAATT GTGGCCAGGT TGTTGACTGT 

                       CGAGTATGCG GGGATCCAAA CTCTATCCTT CGTTTTGCCT TCATTGAATT TACAGATGAA 
                       CGAATTTGTG GTGATCCCCA TTCAGTTCTT CGATTTGCAT TTGTGGAGTT TTCAGATGAG 
                       CGTGTTTGTG GGGACCCTAA TTCTATTCTC CGGTTTGCCT TCATTGAGTT TACAGACGAA 
                       CGTGTATGTG GAGATCCTAA CTCTATTCTT CGATTTGCCT TCGTTGAGTT CACAGATGAA 
                       CGTGTTTGTG GGGATCCTAA TTCTATTCTG AGGTTTGCCT TCGTTGAGTT TACAGATGAA 
                       CGTGTTTGTG GGGATCCTAA TTCTATTCTC CGGTTTGCCT TCATTGAGTT TACAGACGAA 
                       CGTGTATGTG GAGATCCTAA CTCTATTCTT CGATTTGCCT TCATTGAGTT CACAGATGAT 
                       CGAATTTGTG GTGATCCACA TTCAGTTCTC CGTTTTGCTT TTGTTGAGTT TGCAGATGAG 
                       CGAATTTGTG GTGATCCACA TTCTGTTCTC CGTTTTGCTT TTGTTGAGTT TGCAGATGAG 
                       CGGGTATGCG GAGATCCCAA TTCTATTCTC CGATTTGCCT TCATTGAATT TACAGATGAA 
                       CGAGTATGCG GGGATCCCAA TTCCATTCTT CGGTTTGCAT TCGTTGAGTT TACTGATGAA 
                       CGTGTATGCG GTGACCCTAA CTCAGTTCTG CGTTTTGCTT TTGTTGAGTT TACTGATGAA 
                       CGAGTTTGTG GTGATCCGCA TTCAGTTCTT CGTTTTGCAT TTGTGGAGTT TGCTGATGAG 
                       CGTATATGTG GTGATCCTAA TTCCGTTCTC CGATTTGCCT TCGTTGAATT TACTGATGAG 

                       GAAGGCGCGA GGGCTGCATT GAACCTGTCC GGCACCATGC TTGGATATTA CCCAGTGAGA 
                       CATGGTGCAA GAGCGGCTTT AAACCTTGGT GGCACTGTGC TTGGGTACTA TCCTGTTAGG 
                       GAAGGTGCAA GGGCTGCTTT GAACCTGTCT GGAACCATGC TTGGATATTA CCCGTTGAGA 
                       GAAGGTGCAA GGGCTGCTTT GAGCCTGTCT GGTACCATGC TTGGATATTA CCCATTGAGA 
                       GATGGTGCAA GGGCTGCTTT GAACCTGTCT GGAACCATGC TTGGATATTA CCCGTTGAGA 
                       GAAGGTGCAA GGGCTGCTTT GAACCTGTCT GGAACCATGC TTGGATATTA CCCGTTGAGA 
                       GAAGGTGCAA GGGCTGCTTT GAGCCTGTCT GGTACCATGC TTGGATATTA CCCACTGAGA 
                       TATGGTGCAA GGACTGCTCT AAATCTTGGG GGTACCGTGC TTGGATACTA TCCGGTCAGG 
                       TATGGTGCAA GGACCGCTCT AAATCTTGGT GGTACTGTGC TTGGATACTA TCCAGTCAGG 
                       GAGAGTGCAA GGGCTGCTGT AAGCCTGTCT GGAACTATGC TGGGGTATTA CCCATTGAGA 
                       GTTGGTGCTA GGGCTGCTTT GAACCTGTCT GGAACCATGC TTGGATATTA TCCATTAAGA 
                       GAAGGTGCAC GGGCTGCTTT GAGTCTGGCA GGGACAATGC TTGGATACTA CCCTGTGAGG 
                       CATGGTGCGA GAGCAGCATT AAACCTTGGT GGGACAATGC TAGGTTACTA TCCAGTTAGG 
                       GAAGGCGCGC GGGCTGCTCT GAGTTTGGCG GGAACAATGC TTGGGTATTA TCCAGTGAGA 

                       GTGCTGCCTT CAAAAACTGC CATTGCACCA GTTAATCCCA AATTTTTGCC AGGTCTGAAG 
                       GTCCTTCCTT CCAAAACTGC TATCCTTCCT GTGAATCCTA CATTCCTTCC TAGTCTGATG 
                       GTGCTACCTT CAAAAACTGC TATTGTCCCT GTTAATCCAA CATTTTTGCC CAGTCTGAAG 
                       GTGCTACCTT CAAAAACTGC CATTGCACCG GTCAATCCAA CATTTTTGCC CAGTCTGAAG 
                       GTACTACCTT CGAAAACTGC TATTGCCCCT GTTAATCCAA CATTTTTGCC CAGTCTGAAG 
                       GTGCTACCTT CAAAAACTGC TATTGCCCCT GTTAATCCAA CATTTTTGCC CAGTCTGAAG 
                       GTGCTACCTT CAAAAACTGC CATTGCACCA GTCAATCCAA CATTTTTGCC CAGTCTGAAG 
                       GTTCTTCCTT CAAAAACTGC CATTCTTCCG GTGAATCCTA CATTCCTCCC TAGTCGGATG 
                       GTTCTTCCTT CAAAAACTGC CATTCTTCCA GTGAATCCTA CATTCCTCCC TAGTCAGATG 
                       GTGCTGCCTT CCAAAACTGC CATTGCACCT GTCAATCCTA CATTTTTGCC CAGTCTGAAG 
                       GTGCTGCCTT CAAAGACTGC TATTGCACCT GTTAATCCAA CTTTTTTGCC CAGTCTGAAG 
                       GTGCTGCCAT CTAAAACAGC CATTGCACCA GTTAACCCTA CATTTTTGCC TAGAATGAAG 
                       GTCTTACCTT CAAAGACTGC TATCCTTCCT GTGAATCCTA CATTCCTCCC CAGTCAGAGG 
                       GTGCTACCTT CAAAAACTGC AATTGCACCT GTTAACCCAA CATTTTTGCC AAGTCTGAAG 

                       ATGAGAGGGA GATGTGCTCC AGAACTATAT ATTGCACAAA TATTGACAAA AAGG 
                       ATGAGCGGGA AATGTGTAGC AGGACTGTCT ATTGTACAAA TATTGATAAA AAGA 
                       ATGAAAGGGA GATGTGTTCA AGAACAATTT ATTGCACAAA TATTGACAAG AAGG 
                       ATGAAAGGGA GATGTGCTCA AGAACAATCT ATTGCACAAA TATCGACAAG AAGC 
                       ATGAAAGGGA GATGTGTTCA AGAACAATTT ATTGCACAAA TATTGACAAG AAGC 
                       ATGAAAGGGA GATGTGTTCA AGAACAATTT ATTGCACAAA TATTGACAAG AAGC 
                       ATGAAAGGGA GATGTGCTCA AGAACAATTT ATTGCACAAA TATCGACAAG AAGC 
                       ATGAGCGTGA AATGTGTGCC CGGACTATCT ATTGTACAAA TATTGATAAA AAGG 
                       ATGAGCGTGA AATGTGTGCC CGGACTGTCT ATTGTACAAA TATTGATAAA AAGG 
                       ATGAAAGGGA GATGTGCTCA AGAACAATTT ACTGCACAAA CATTGACAAG AAGC 
                       ATGAAAGAGA GATGTGCACC AGAACAATTT ATTGCACAAA TCTCGACAAG AAGC 
                       ATGAACGCGA GATGTGTGCA AGAACAATTT ACTGTACAAA TATTGATAAG AAGG 
                       ATGAGCGGGA AATGTGTGCT AGGACTGTCT ATTGTACAAA TATTGATAAG AAGG 
                       ATGAACGTGA AATGTGCGCC AGGACTATTT ACTGTACAAA TATTGATAAG AAGG 
