# Supplementary material for: Polyploidy Did Not Predate the Evolution of Nodulation in All Legumes
Source: PLoS One. 2010 Jul 16;5(7):e11630. doi: 10.1371/journal.pone.0011630 (PMC2905438; doi:10.1371/journal.pone.0011630)
Supplement: File S2 — Alignments and trees. Trimmed alignments and trees for all 1249 trees described in the paper. (2.55 MB GZ) [file pone.0011630.s005.gz › alncln3/cl10842.phy]

 6 348
Cf15812d               GAAATCAAGA AGATTTTACC TCATGACTTG CAAGAAGGTG TGTTGAAGGC TCTTTCTATT 
Cf2641d                GAAATCAAGA AAATTCTACC CTATGACTTG CAGGATGGTG TATTGGAGGC TATATCCACT 
Glyma16g05550          GAAACCAAGA AAACTTTCCC CCACGACTTG CAGGAGGGTG TATTGGAGGC TATTGCTATT 
Glyma19g27230          GAAACAAAGA AAACTTTTCC CCACGACTTA CAGGAAGGTG TATTGGAGGC TATTGCTATT 
MtAC169514_4           GAAACCAAGA AAATTTTGCC ACATGACTTG CAGGAGGGTG TATTGGAAGC TATAGCTATT 
VvGSVIVP00037923001    GATATTAAAA GGAGGTTTCC AAAAGATCTG CAGGAGGGTG TATTGGAGGC TATGTCAATT 

                       CAAGCACTAG GGCAGGGAAC TGAAATTCAG CTTGGTCTTG CTGTTGAGAG TCAGAAAGCC 
                       CAAGCATTAG GCCAGGGAAC AGAAATTCAG CTTGGCCTTG CTGTTGAAAG TCAGAAGGCA 
                       CAAACACTAG GCCAGGGAAC TGAGATTCAA CTTGGTCTTG CGGTGGAAAG TCAGAAGGCA 
                       CAAACACTAG GCCAGGGAAC TGAGATTCAA CTTGGTCTTG CGGTGGAAAG TCAGAAGGCA 
                       CAAGCACTAG GCCAGGGAAC TGAGATTCAG CTTGGTCTTG CTGTTGACAG TCAAAAGGCC 
                       CAAGCACTAG GCCAGGGAAC CGAATTGCAG CTCAGTTTAG CTGTTGAAAG CCAAAAGGCC 

                       AACTTGTCTG TGAAGAGGAG GTTGGCATGT GAACAAGTAA CCTACTTTAG TCAGGCTTTT 
                       ACTTTGTCAG TGAAGAGAAG GTTAGCATGT GAACAGCGTG CCTACGAGAA CCAGGAGAAG 
                       ACTTTGTCTG TGAAGAGGAG GTTGGCATGT GAGCAGCTGA TTTACTTTAG TCAGGCGTAT 
                       ACTTTGTCTG TGAAGAGGAG GTTGGCATGT GAACAGCTGA TTTACTTTAC TCAGGCTTAT 
                       ACTTTGTCTG TGAAGAGGAG GATGGCATGT GAACAGCTGA TTTACTTTAG TCAGGCGTAT 
                       ACTTTATCTG TGAAGAGGAG GCTGGCATGT GAACAAATGA GCTATTTCAG TCAGGCTCAT 

                       CATCACTTAT CAGGATGTGG TTCCAATCAA CTGTATAGAA AGAAGCATCT CCGGTTCATT 
                       AAGGACGCCA TAGGAGGAAG ATGCAACCAA GCGGCAGGAA AGAAGCATCT CCGGTTCATC 
                       CACTGCTTGT CAGGATGCGA CATCAACCAA GGGCTTGGAA GGAAGCATAT TCGATTTATC 
                       CACTGCTTGT CAGGATGCGA CATCAACCAA GGGCATGGAA GGAAGCAAAT TCGATTTATC 
                       CACTCCTTAT CGGAATGTGA CTTCAACCAA GGGCATGGAA AGAAGCATCT CAGGTTCATC 
                       TACTGTTTGT CAGGATGTGA CATGAGTCAT GGATATGGAA AGAAGCATCT CCTGTTCATA 

                       AAATGGAAAT TTTTGGAAGC CAAGGCTGCA GCCTACTACT ACCATGGTCT AATGGTTGAC 
                       AAATGGAAAT TCCTTGAGTC AAAGGCTGCA GCCTACTACT ACCATGGTCT GATCCTTGAC 
                       AAATGGAAGT TCCTTGAATC CAAGGCTGCA GCCTACTACT ACCATGGACT GATCCTTGAC 
                       AAATGGAAGT TCCTTGAAGC CAAGGCTGCA GCCTACTACT ACCATGGTCT GATCCTTGAC 
                       AAATGGAAAT TCCTTGAATC CAAGGCTACA GCTTACTACT ACCATGGTCT GATCCTCGAC 
                       AAATGGAAGT ACCTTGAAGC AAAGGCTGCA GCATACTACT ACCACGGCCT GATCCTTGAC 

                       AAGGGCAACG AACCAACCAG TCACATCTGC GCCATATCGT GTTTTCTC 
                       CAAGGAAGTG AACCCACCAG TCATATCAGT GCAGTGTCTG GTTTCTTT 
                       AAGGGTAGTG AACCAAGCAG CCACATTGGT GCTGTGTCTT GTTTTCTT 
                       AAGGGTAGTG AACCAAGCAT CCACATTGGT TCTGTGTCTT GTTTTCTT 
                       AAGGGTAACG AACCGAGCAG TCACATTCTT GCGGTGTCTT GTTTTCTT 
                       AAGGGTAATG AGCCATCCTG TCATGTTAGT GCTGTATGTT GTTTTCTT 
