# Supplementary material for: Polyploidy Did Not Predate the Evolution of Nodulation in All Legumes
Source: PLoS One. 2010 Jul 16;5(7):e11630. doi: 10.1371/journal.pone.0011630 (PMC2905438; doi:10.1371/journal.pone.0011630)
Supplement: File S2 — Alignments and trees. Trimmed alignments and trees for all 1249 trees described in the paper. (2.55 MB GZ) [file pone.0011630.s005.gz › alncln3/cl10852.cln]

>Cf18612d
GCTATATACCTTGCAGCGTATTTAGGCATAGGAGCTGTGATCTTTTATGTTGTCAGAAACCAGATTGAGGGGAAGAAAACAGATGGGGTTCTCGATGCTGTATACTTTACAATCGTCACAATGACCACAGTTGGATATGGAGACCTCGTGCCAAATAGTGACCTTACAAAACTACTTGCCTGTGCTTTTGTCTTCACG
>Glyma02g46930
GCTATCTACCTTGCAGTCTATTTAGGTGTAGGTGCTTTAATCTTCTACCTTGTCAGAAACCAGATTAAGGGGCAGAAAACAGATGGAATTCTTGATGCTTTATACTTCACAATTGTGACAATGACCACTGTTGGATATGGAGACCTTGTGCCAAATAGCCACCTTGCAAAACTACTTGCATGTGCTTTTGTTTTCTCT
>Glyma14g01790
GCTATCTACCTTGCAGTCTATTTAGGTGTTGGTGCTTTAATCTTCTACCTTGTCCGGAACCAGATTAAGGGGCAGAAAACAGATGGAATTCTTGATGCTTTGTACTTTACAATTGTGACAATGACAACTGTTGGATATGGAGACCTTGTGCCAAATAGCCACCTTACAAAACTACTTGCATGTGCTTTTGTTTTCTCT
>Glyma17g01080
TTGTTGTGGCTAGCTGCATACCTAGGAGGAGGAACACTATGCTTCCTTCTCACAAGTCATCAGATCAAGGGCATTAAAACCAATGGGTTTCTTGATGCCATTTACTTCTGTGTTGTGACGATGACTACTGTTGGATATGGAGATCTTGTGCCAGATAGCCAATTGGCAAAACTTCTTGCATGCATTTATGTCTTCACA
>MtAC122165_29
GCTATTATCCTTATGGTCTATTTAGGTGTAGGAACTTTAATCTTCTACCTTGTCAGGAACCAAATCAAGGGAATGAAAACAGAAAGATTCCTTGATGCCTTATATTTTACAATTGTGACAATGACCACGGTTGGATATGGTGACCTTGTTCCCAATAGTGACCTTACAAAACTACTGGCTTGCGCTTTTGTTTTCTCT
>VvGSVIVP00012016001
TTCATCTTATTGGCTGCCTATCTCGCTGTTGGGACTCTCTGCTTCTACCTAATTAGGGATCAGATCAAGGGTAGGAAAACAAATGGGGTTCTTGATGCTGTTTACTTCTGTGTTGTGACAATGACCACTGTTGGGTATGGGGATCTCGTGCCTGATACCATTTTGGCGAAGCTACTGGCCTGTGTTTTTGTCTTCAGT
>VvGSVIVP00012883001
TTCATCTTATTGGCTGCCTATCTCGCTGTTGGGACTCTCTGCTTCTACCTAATTAGGGATCAGATCAAGGGTAGGAAAACGAATGGGGTTCTTGATGCTGTTTACTTCTGTGTTGTGACAATGACCACTGTTGGGTATGGGGATCTCGTGCCTGATACCATTTTGGCGAAGCTACTGGCCTGTCTTTTTGTCTTCAGT
>VvGSVIVP00033356001
ATCATAGTCTTGTCCATTTACCTGGGTGCTGGCACTCTATGCTTCTACCTCGCCAGGCATTGGATGAAGGGAAAGAAAACAAATGGAGTTCTGGATGCTGTTTATTTCTGTGTTGTGACAATGAGCACAGTTGGGTATGGAGACCTTGTCCCTGATAGTGCAGCTACAAAACTACTTGCCTGTGCCTTTGTCTTCACA
>VvGSVIVP00033357001
ATCATCATCTTGGCCATTTACCTTGGTGTTGGCACTGTCTGCTTCTACCTCACCCGGCATCAGATGAAAGGAAAGAAAACCAATGGAGTTGTAGATGCTGTCTATTTCTGTATTGTAACAATGACCACGGTCGGATACGGAGACATCGTCCCGGACAGCGTAGCTACAAAACTGCTTGCCTGTGCTTTTGTCTTCACA
>VvGSVIVP00033358001
ATCGCTGTCTTGGCCCTTTACCTTGGTGCTGGCACTGTAATCTTCTACCTCACCAGGCATCACATGAGGGGGAAGAAAACAAATGGAGTTGTAGATGCTGTCTATTTCTGTATTGTAACAATGAGCACAGTCGGGTATGGAGACATCGTCCCGAACAGCGTTGCTACAAAGCTACTTGCCTGTGCTTTTGTCTTCATA
