# Supplementary material for: Polyploidy Did Not Predate the Evolution of Nodulation in All Legumes
Source: PLoS One. 2010 Jul 16;5(7):e11630. doi: 10.1371/journal.pone.0011630 (PMC2905438; doi:10.1371/journal.pone.0011630)
Supplement: File S2 — Alignments and trees. Trimmed alignments and trees for all 1249 trees described in the paper. (2.55 MB GZ) [file pone.0011630.s005.gz › alncln3/cl10852.phy]

 10 198
Cf18612d               GCTATATACC TTGCAGCGTA TTTAGGCATA GGAGCTGTGA TCTTTTATGT TGTCAGAAAC 
Glyma02g46930          GCTATCTACC TTGCAGTCTA TTTAGGTGTA GGTGCTTTAA TCTTCTACCT TGTCAGAAAC 
Glyma14g01790          GCTATCTACC TTGCAGTCTA TTTAGGTGTT GGTGCTTTAA TCTTCTACCT TGTCCGGAAC 
Glyma17g01080          TTGTTGTGGC TAGCTGCATA CCTAGGAGGA GGAACACTAT GCTTCCTTCT CACAAGTCAT 
MtAC122165_29          GCTATTATCC TTATGGTCTA TTTAGGTGTA GGAACTTTAA TCTTCTACCT TGTCAGGAAC 
VvGSVIVP00012016001    TTCATCTTAT TGGCTGCCTA TCTCGCTGTT GGGACTCTCT GCTTCTACCT AATTAGGGAT 
VvGSVIVP00012883001    TTCATCTTAT TGGCTGCCTA TCTCGCTGTT GGGACTCTCT GCTTCTACCT AATTAGGGAT 
VvGSVIVP00033356001    ATCATAGTCT TGTCCATTTA CCTGGGTGCT GGCACTCTAT GCTTCTACCT CGCCAGGCAT 
VvGSVIVP00033357001    ATCATCATCT TGGCCATTTA CCTTGGTGTT GGCACTGTCT GCTTCTACCT CACCCGGCAT 
VvGSVIVP00033358001    ATCGCTGTCT TGGCCCTTTA CCTTGGTGCT GGCACTGTAA TCTTCTACCT CACCAGGCAT 

                       CAGATTGAGG GGAAGAAAAC AGATGGGGTT CTCGATGCTG TATACTTTAC AATCGTCACA 
                       CAGATTAAGG GGCAGAAAAC AGATGGAATT CTTGATGCTT TATACTTCAC AATTGTGACA 
                       CAGATTAAGG GGCAGAAAAC AGATGGAATT CTTGATGCTT TGTACTTTAC AATTGTGACA 
                       CAGATCAAGG GCATTAAAAC CAATGGGTTT CTTGATGCCA TTTACTTCTG TGTTGTGACG 
                       CAAATCAAGG GAATGAAAAC AGAAAGATTC CTTGATGCCT TATATTTTAC AATTGTGACA 
                       CAGATCAAGG GTAGGAAAAC AAATGGGGTT CTTGATGCTG TTTACTTCTG TGTTGTGACA 
                       CAGATCAAGG GTAGGAAAAC GAATGGGGTT CTTGATGCTG TTTACTTCTG TGTTGTGACA 
                       TGGATGAAGG GAAAGAAAAC AAATGGAGTT CTGGATGCTG TTTATTTCTG TGTTGTGACA 
                       CAGATGAAAG GAAAGAAAAC CAATGGAGTT GTAGATGCTG TCTATTTCTG TATTGTAACA 
                       CACATGAGGG GGAAGAAAAC AAATGGAGTT GTAGATGCTG TCTATTTCTG TATTGTAACA 

                       ATGACCACAG TTGGATATGG AGACCTCGTG CCAAATAGTG ACCTTACAAA ACTACTTGCC 
                       ATGACCACTG TTGGATATGG AGACCTTGTG CCAAATAGCC ACCTTGCAAA ACTACTTGCA 
                       ATGACAACTG TTGGATATGG AGACCTTGTG CCAAATAGCC ACCTTACAAA ACTACTTGCA 
                       ATGACTACTG TTGGATATGG AGATCTTGTG CCAGATAGCC AATTGGCAAA ACTTCTTGCA 
                       ATGACCACGG TTGGATATGG TGACCTTGTT CCCAATAGTG ACCTTACAAA ACTACTGGCT 
                       ATGACCACTG TTGGGTATGG GGATCTCGTG CCTGATACCA TTTTGGCGAA GCTACTGGCC 
                       ATGACCACTG TTGGGTATGG GGATCTCGTG CCTGATACCA TTTTGGCGAA GCTACTGGCC 
                       ATGAGCACAG TTGGGTATGG AGACCTTGTC CCTGATAGTG CAGCTACAAA ACTACTTGCC 
                       ATGACCACGG TCGGATACGG AGACATCGTC CCGGACAGCG TAGCTACAAA ACTGCTTGCC 
                       ATGAGCACAG TCGGGTATGG AGACATCGTC CCGAACAGCG TTGCTACAAA GCTACTTGCC 

                       TGTGCTTTTG TCTTCACG 
                       TGTGCTTTTG TTTTCTCT 
                       TGTGCTTTTG TTTTCTCT 
                       TGCATTTATG TCTTCACA 
                       TGCGCTTTTG TTTTCTCT 
                       TGTGTTTTTG TCTTCAGT 
                       TGTCTTTTTG TCTTCAGT 
                       TGTGCCTTTG TCTTCACA 
                       TGTGCTTTTG TCTTCACA 
                       TGTGCTTTTG TCTTCATA 
