# Supplementary material for: Polyploidy Did Not Predate the Evolution of Nodulation in All Legumes
Source: PLoS One. 2010 Jul 16;5(7):e11630. doi: 10.1371/journal.pone.0011630 (PMC2905438; doi:10.1371/journal.pone.0011630)
Supplement: File S2 — Alignments and trees. Trimmed alignments and trees for all 1249 trees described in the paper. (2.55 MB GZ) [file pone.0011630.s005.gz › alncln3/cl1087.cln]

>Cf9847d
GAGCCCAGTACAGAATTGAAGATAGGAAAGGTGTTGGAGGAATTGAATGAGATGAGAAGGGAGGCTGATGATGTATTTGCGAGAGATGGAGAGAGGCCAATAATGATGGATGGGGATGAAGGTAGAGAAGAATCTAGCGATGTGCCCAGTGTGTTCCTGTGCCCCATTCTTCAGGAAGTAATGAGGAACCCACACGTGGCAGCAGATGGGTTCTCGTATGAGCTAGAAGCAATCCAAGAATGGGTGCATTCTGGGCATGATACATCACCCATGACAAACTTAGGCTAAAAGCACTTATTACTTACTCCTAATCACACCCTTCGTTCCTTAATTCGGGACTGGCAAACC
>Glyma01g02780
GAGCCCAACTTGGAATTGAGCATTGCAAGGGTTTTAGAGGAACTCAATGAGATAAGAAGAAAGGGGGATGAAATTGTTGGAAGGGAAAGGCGAAAGACAAACATTAATGGTGGATGTATAAATAGAGAGGGATCCAGTGATGTGCCTAGTGTTTTCCTTTGTCCCATACTTCAGGAGGTAATGAAAAACCCACACGTGGCAGCAGATGGATTTTCTTATGAGCTAGAAGCAATAGAACATTGGCTGCAATCGGGACGTGACACATCACCAGTGACAAATTTGAGGCTGAAGCACACTTTCCTCACCCCTAATCATACCCTTCGTTCCCTAATTGAGGACTGGCAGACC
>Glyma09g33230
AAACCCAACTCAGAACTCAGCATTGCTAGGGTTTTAGAGGAACTCAATGAGATAAGAAGAAACGGGGATGAAATAGTTGAAAGGGA---AGGGCCAAAGACAATTATTGGTGGATGTATAGATAGGGCAGGTTCCAGTGATATGCCTAGTGTTTTCCTTTGCCCCATACTTCAGGAGGCAATGACAAACCCACACGTGGCAGCAGATGGATTTTCTTATGAGCTAGAAGCAATAGAACACTGGCTGCAGTCGGGGCGTGACACATCACCAATGACAAATTTGAGGCTGAAGCACACATTCCTCACCCCTAATCACACCCTTCGTTCCCTAATTCAGGACTGGCAGACC
>Glyma18g29430
GAGCCCAATGGAGAAATGAGCATAACAAGAGTCGTGGAGGAGCTCAATGAGATCAGAAAAAAGGGTGATGACATGGTTGCTAGGGA---AGGATGGAGGAATATAAATGGGGGAAACGTACATGGACAAGATTCTACCCATGTGCCTAGTGTTTTCATTTGCCCTATCCTTCAGAGAATAATGAAAAATCCACATATAGCAGCAGATGGATTTTCTTATGAGCTAGAAGCAATAGAAGAGTGGTTGCAATCGGGGCATGACATATCACCC---AAAAACCTGAAGCTGAAGCACAAATTACTTACCCCTAATCATACCCTCCGTTCCCTAATTGAGGACTGGCAAGGC
>MtCT009750_26
AAGCCCAACCCAAATCTAAGCATTGGAAGGGTCTTAGAGGAGCTCAATAAGATAAGAAGAAAGGGTGATGAAATAGTTGCAAAGGA---AGATAGAAAGGTAATTATTGGTGGATGCATAGATAGAGAGGGCTCTAGTGATGTGCCTAGTGTTTTCCTTTGCCCTATTCTTCAGGAGGTAATGAAAAATCCACATGTGGCAGCAGATGGATTTTCTTATGAACTGGAAGCAATAGAACAGTGGTTGCATTCAGGGCATGATACATCACCTATGACAAATTTGAGGCTGAAGCACACATCCCTTACACCAAATCATATACTGCGTTCCTTCCTTGAGGAATGGCAGAGC
>VvGSVIVP00011816001
-----TAACATGGATTTGAGAATGGGAACAATAATGGGAGAGCTGAATGAGCTGAGGAAAAAGGCAGATGATATAGTTGCTCGAAC---AGGATGTAAGGTGGGGAGTGATGAAGGTGCCCACATGGAAGACACAAATGTTGTGCCCGGTGTTTTCATCTGCCCCATATTTCAGGAAGTTATGAAGAACCCTCATGTGGCAGCTGATGGGTTCTCATATGAGCTAGAAGCCATAGAGGAATGGCTAGGGACAGGGCACGATACATCTCCTATGACAAACTTAAGGCTCAGGCACAAACAACTCACCCCCAATCATACCCTGCGCTCCCTCATCCAGGATTGGCTTAAC
