# Supplementary material for: Polyploidy Did Not Predate the Evolution of Nodulation in All Legumes
Source: PLoS One. 2010 Jul 16;5(7):e11630. doi: 10.1371/journal.pone.0011630 (PMC2905438; doi:10.1371/journal.pone.0011630)
Supplement: File S2 — Alignments and trees. Trimmed alignments and trees for all 1249 trees described in the paper. (2.55 MB GZ) [file pone.0011630.s005.gz › alncln3/cl1087.phy]

 6 348
Cf9847d                GAGCCCAGTA CAGAATTGAA GATAGGAAAG GTGTTGGAGG AATTGAATGA GATGAGAAGG 
Glyma01g02780          GAGCCCAACT TGGAATTGAG CATTGCAAGG GTTTTAGAGG AACTCAATGA GATAAGAAGA 
Glyma09g33230          AAACCCAACT CAGAACTCAG CATTGCTAGG GTTTTAGAGG AACTCAATGA GATAAGAAGA 
Glyma18g29430          GAGCCCAATG GAGAAATGAG CATAACAAGA GTCGTGGAGG AGCTCAATGA GATCAGAAAA 
MtCT009750_26          AAGCCCAACC CAAATCTAAG CATTGGAAGG GTCTTAGAGG AGCTCAATAA GATAAGAAGA 
VvGSVIVP00011816001    -----TAACA TGGATTTGAG AATGGGAACA ATAATGGGAG AGCTGAATGA GCTGAGGAAA 

                       GAGGCTGATG ATGTATTTGC GAGAGATGGA GAGAGGCCAA TAATGATGGA TGGGGATGAA 
                       AAGGGGGATG AAATTGTTGG AAGGGAAAGG CGAAAGACAA ACATTAATGG TGGATGTATA 
                       AACGGGGATG AAATAGTTGA AAGGGA---A GGGCCAAAGA CAATTATTGG TGGATGTATA 
                       AAGGGTGATG ACATGGTTGC TAGGGA---A GGATGGAGGA ATATAAATGG GGGAAACGTA 
                       AAGGGTGATG AAATAGTTGC AAAGGA---A GATAGAAAGG TAATTATTGG TGGATGCATA 
                       AAGGCAGATG ATATAGTTGC TCGAAC---A GGATGTAAGG TGGGGAGTGA TGAAGGTGCC 

                       GGTAGAGAAG AATCTAGCGA TGTGCCCAGT GTGTTCCTGT GCCCCATTCT TCAGGAAGTA 
                       AATAGAGAGG GATCCAGTGA TGTGCCTAGT GTTTTCCTTT GTCCCATACT TCAGGAGGTA 
                       GATAGGGCAG GTTCCAGTGA TATGCCTAGT GTTTTCCTTT GCCCCATACT TCAGGAGGCA 
                       CATGGACAAG ATTCTACCCA TGTGCCTAGT GTTTTCATTT GCCCTATCCT TCAGAGAATA 
                       GATAGAGAGG GCTCTAGTGA TGTGCCTAGT GTTTTCCTTT GCCCTATTCT TCAGGAGGTA 
                       CACATGGAAG ACACAAATGT TGTGCCCGGT GTTTTCATCT GCCCCATATT TCAGGAAGTT 

                       ATGAGGAACC CACACGTGGC AGCAGATGGG TTCTCGTATG AGCTAGAAGC AATCCAAGAA 
                       ATGAAAAACC CACACGTGGC AGCAGATGGA TTTTCTTATG AGCTAGAAGC AATAGAACAT 
                       ATGACAAACC CACACGTGGC AGCAGATGGA TTTTCTTATG AGCTAGAAGC AATAGAACAC 
                       ATGAAAAATC CACATATAGC AGCAGATGGA TTTTCTTATG AGCTAGAAGC AATAGAAGAG 
                       ATGAAAAATC CACATGTGGC AGCAGATGGA TTTTCTTATG AACTGGAAGC AATAGAACAG 
                       ATGAAGAACC CTCATGTGGC AGCTGATGGG TTCTCATATG AGCTAGAAGC CATAGAGGAA 

                       TGGGTGCATT CTGGGCATGA TACATCACCC ATGACAAACT TAGGCTAAAA GCACTTATTA 
                       TGGCTGCAAT CGGGACGTGA CACATCACCA GTGACAAATT TGAGGCTGAA GCACACTTTC 
                       TGGCTGCAGT CGGGGCGTGA CACATCACCA ATGACAAATT TGAGGCTGAA GCACACATTC 
                       TGGTTGCAAT CGGGGCATGA CATATCACCC ---AAAAACC TGAAGCTGAA GCACAAATTA 
                       TGGTTGCATT CAGGGCATGA TACATCACCT ATGACAAATT TGAGGCTGAA GCACACATCC 
                       TGGCTAGGGA CAGGGCACGA TACATCTCCT ATGACAAACT TAAGGCTCAG GCACAAACAA 

                       CTTACTCCTA ATCACACCCT TCGTTCCTTA ATTCGGGACT GGCAAACC 
                       CTCACCCCTA ATCATACCCT TCGTTCCCTA ATTGAGGACT GGCAGACC 
                       CTCACCCCTA ATCACACCCT TCGTTCCCTA ATTCAGGACT GGCAGACC 
                       CTTACCCCTA ATCATACCCT CCGTTCCCTA ATTGAGGACT GGCAAGGC 
                       CTTACACCAA ATCATATACT GCGTTCCTTC CTTGAGGAAT GGCAGAGC 
                       CTCACCCCCA ATCATACCCT GCGCTCCCTC ATCCAGGATT GGCTTAAC 
